# Supplementary material for: Histone H1 facilitates restoration of H3K27me3 during DNA replication by chromatin compaction
Source: Nat Commun. 2023 Jul 10;14:4081. doi: 10.1038/s41467-023-39846-y (PMC10333366; doi:10.1038/s41467-023-39846-y)
Supplement: Supplementary file 4 — Source Data [file 41467_2023_39846_MOESM4_ESM.zip]

Archive with 26 entries (25 files):
- Source data/
- __MACOSX/._Source data
- Source data/Figure S6.xlsx
- __MACOSX/Source data/._Figure S6.xlsx
- Source data/Figure 1.xlsx
- __MACOSX/Source data/._Figure 1.xlsx
- Source data/Figure S1.xlsx
- __MACOSX/Source data/._Figure S1.xlsx
- Source data/Figure 6.xlsx
- __MACOSX/Source data/._Figure 6.xlsx
- Source data/Figure S3.xlsx
- __MACOSX/Source data/._Figure S3.xlsx
- Source data/Figure 4.xlsx
- __MACOSX/Source data/._Figure 4.xlsx
- Source data/Figure 5.xlsx
- __MACOSX/Source data/._Figure 5.xlsx
- Source data/Figure S2.xlsx
- __MACOSX/Source data/._Figure S2.xlsx
- Source data/Figure 2.xlsx
- __MACOSX/Source data/._Figure 2.xlsx
- Source data/Figure S5.xlsx
- __MACOSX/Source data/._Figure S5.xlsx
- Source data/Figure S4.xlsx
- __MACOSX/Source data/._Figure S4.xlsx
- Source data/Figure 3.xlsx
- __MACOSX/Source data/._Figure 3.xlsx
