# Supplementary material for: Histone H1 facilitates restoration of H3K27me3 during DNA replication by chromatin compaction
Source: Nat Commun. 2023 Jul 10;14:4081. doi: 10.1038/s41467-023-39846-y (PMC10333366; doi:10.1038/s41467-023-39846-y)
Supplement: Supplementary file 4 — Source Data [file 41467_2023_39846_MOESM4_ESM.zip › Source data/Figure S6.xlsx]

## Sheet: Fig.S6a
Fig.S6a
Relative activity
		Repeat1	Repeat2	Repeat3
	0×
	1×	1	1	1
MONO	2×	3.46296	3.63492	3.80882
	4×	4.11111	4.01587	3.86765
	0×
POLY	1×	2.24074	2.06349	2.13235
	2×	6.57407	5.77778	5.69118
	4×	20.537	18.7619	17.7794

## Sheet: Fig.S6b
	Fig.S6b
			Repeat1	Repeat2	Repeat3
		0×
	Array	1×	1	1	1
		2×	2.64143	2.7894	2.54678
		4×	8.25714	7.9876	8.5412
		0×
	Array+H1	1×	13.7271	12.5643	13.5789
		2×	22.8686	24.5789	23.5679
		4×	29.8014	30.3458	32.4782

## Sheet: Fig.S6c
	Fig.S6c

## Sheet: Fig.S6d
		Fig.S6d

## Sheet: Fig.S6e
	Fig.S6e
			Repeat1	Repeat2	Repeat3
		0min
		15min	1	1	1
	wt+me MONO	30min	1.47321	1.47321	1.34711
		45min	1.59821	1.59821	1.49587
		60min	1.90179	1.90179	2.00826
		0min
		15min	0.767857	0.767857	0.92562
	H1	30min	1.42857	1.42857	1.39669
		45min	1.75893	1.75893	1.64463
		60min	2.39286	2.39286	2.28926

## Sheet: Fig.S6f
		Fig.S6f

## Sheet: Fig.S6g
	4×Nu(H3Kc27me3)					4×Nu(H3)					4×Nu(Flag-His-H3)

## Sheet: Fig.S6h
		Fig.S6h
