# Supplementary material for: Histone H1 facilitates restoration of H3K27me3 during DNA replication by chromatin compaction
Source: Nat Commun. 2023 Jul 10;14:4081. doi: 10.1038/s41467-023-39846-y (PMC10333366; doi:10.1038/s41467-023-39846-y)
Supplement: Supplementary file 4 — Source Data [file 41467_2023_39846_MOESM4_ESM.zip › Source data/Figure 1.xlsx]

## Sheet: Fig. 1b
peak	T0	T2	T4	T6
MACS_peak_1	2.48	3.544	3.72	3.847
MACS_peak_10	3.31	7.979	7.54	7.748
MACS_peak_100	1.38	1.83	2.603	2.079
MACS_peak_1000	0.74	1.252	2.777	2.851
MACS_peak_1001	0.692	1.257	2.951	2.783
MACS_peak_1002	0.786	1.299	3.048	2.783
MACS_peak_1003	1.397	2.982	4.377	5.201
MACS_peak_1004	1.249	1.669	2.185	3.631
MACS_peak_1005	0.625	0.417	1.119	1.064
MACS_peak_101	2.309	2.718	4.456	5.354
MACS_peak_1013	0.301	0.514	0.661	0.376
MACS_peak_1014	0.652	0.808	0.942	1.377
MACS_peak_1018	1.785	2.708	2.891	3.949
MACS_peak_102	2.986	5.727	7.709	8.344
MACS_peak_1022	0.93	1.176	1.47	1.738
MACS_peak_1023	0.7	1.876	1.529	1.916
MACS_peak_1024	1.55	2.374	2.653	3.684
MACS_peak_1025	1.134	1.832	2.298	3.356
MACS_peak_1026	1.609	2.892	4.257	4.451
MACS_peak_1027	1.451	3.936	2.845	3.529
MACS_peak_1028	1.632	4.296	3.183	3.865
MACS_peak_1029	0.9	2.789	2.04	1.84
MACS_peak_103	3.199	5.781	7.964	8.925
MACS_peak_1030	0.95	2.629	1.888	1.525
MACS_peak_1031	0.888	2.79	1.827	1.518
MACS_peak_1032	2.178	4.458	3.879	6.047
MACS_peak_1035	1.467	3.949	4.425	5.502
MACS_peak_1038	0.1	0.692	1.47	2.024
MACS_peak_104	1.67	2.767	4.337	3.518
MACS_peak_1045	1.45	2.584	2.809	4.009
MACS_peak_1046	0.45	0.661	1.35	0.658
MACS_peak_1047	0.463	0.588	1.257	0.659
MACS_peak_1048	0.45	0.661	1.47	0.784
MACS_peak_105	2.811	4.455	5.852	6.666
MACS_peak_1055	0.95	1.472	3.074	2.22
MACS_peak_1056	0.985	2.719	3.479	4.626
MACS_peak_1057	0.786	2.686	3.139	3.757
MACS_peak_1058	0.862	1.102	1.423	2.449
MACS_peak_1059	0.892	1.176	1.577	2.31
MACS_peak_106	1.234	2.993	2.35	2.87
MACS_peak_1060	1.25	1.47	2.694	3.199
MACS_peak_1061	1.201	1.488	1.545	2.158
MACS_peak_1062	1.506	1.431	2.65	1.712
MACS_peak_1063	0.686	0.754	1.029	0.992
MACS_peak_1064	0.846	0.953	1.049	1.071
MACS_peak_1065	0.888	0.955	1.074	0.988
MACS_peak_1067	2.106	3.662	3.544	3.691
MACS_peak_1068	0.841	2.94	1.529	1.382
MACS_peak_107	2.055	5.202	5.682	6.454
MACS_peak_1073	1.956	3.844	3.01	3.448
MACS_peak_1074	2.707	4.006	6.226	5.093
MACS_peak_1078	0.895	1.036	1.158	1.454
MACS_peak_108	1.743	4.848	4.77	6.522
MACS_peak_109	2.03	3.131	4.235	4.664
MACS_peak_1092	0.861	1.029	1.323	1.931
MACS_peak_1093	1.09	1.022	2.646	3.037
MACS_peak_1097	1.35	2.256	2.525	2.401
MACS_peak_1098	0.854	1.643	2.005	0.897
MACS_peak_1099	0.43	1.176	0.808	0.731
MACS_peak_110	2.1	3.334	5.156	5.158
MACS_peak_1108	1.153	1.837	1.839	2.321
MACS_peak_1109	1.101	1.559	1.564	1.841
MACS_peak_111	2.65	4.536	7.548	7.902
MACS_peak_1110	1.324	2.954	3.841	3.534
MACS_peak_1111	0.956	1.679	3.083	2.96
MACS_peak_1112	0.906	2.169	2.962	3.28
MACS_peak_1116	0.65	1.029	1.127	1.54
MACS_peak_1117	2.187	4.403	5.042	3.688
MACS_peak_1119	2.244	4.906	6.049	5.896
MACS_peak_112	0.819	1.176	1.103	1.605
MACS_peak_1120	2.484	5.283	5.939	6.388
MACS_peak_1121	1.142	2.278	2.4	2.751
MACS_peak_1122	1.147	2.263	3.247	3.816
MACS_peak_1123	1.942	2.818	4.321	5.326
MACS_peak_1124	0.99	1.731	1.837	3.135
MACS_peak_1125	1.595	1.868	2.634	3.292
MACS_peak_1126	1.521	2.007	2.801	3.571
MACS_peak_113	1.585	4.131	4.424	7.048
MACS_peak_1130	1.491	1.941	3.105	3.342
MACS_peak_1132	2.054	3.682	4.943	4.635
MACS_peak_1135	1.86	2.147	4.377	3.59
MACS_peak_1136	1.412	1.828	3.352	3.368
MACS_peak_1138	1.989	3.164	5.392	5.643
MACS_peak_1139	2.352	5.358	6.902	6.1
MACS_peak_114	1.05	1.69	1.755	1.835
MACS_peak_1140	0.622	2.205	3.135	3.283
MACS_peak_1141	1.58	2.124	2.85	3.482
MACS_peak_1143	1.1	2.292	2.842	3.173
MACS_peak_1144	1.382	2.319	3.021	3.252
MACS_peak_1145	1.251	2.156	2.94	2.723
MACS_peak_1146	0.96	0.8	1.713	1.481
MACS_peak_1147	1.09	3.026	3.989	4.497
MACS_peak_115	2.586	4.732	4.562	4.884
MACS_peak_1153	1.756	3.005	3.744	4.145
MACS_peak_1154	1.472	3.096	3.366	3.4
MACS_peak_1155	1.3	4.208	4.362	4.714
MACS_peak_1157	1.135	3.524	1.944	2.637
MACS_peak_1159	0.783	0.897	1.399	1.735
MACS_peak_116	1.45	3.014	2.819	2.889
MACS_peak_1160	0.806	1.717	2.153	2.436
MACS_peak_1161	0.25	0.294	0.38	0.535
MACS_peak_1167	0.709	1.443	1.294	1.181
MACS_peak_1168	0.277	0.661	1.407	0.566
MACS_peak_117	3.003	8.649	7.887	8.67
MACS_peak_118	3.621	5.579	5.454	7.854
MACS_peak_119	1.82	2.821	1.71	2.686
MACS_peak_1191	1.434	2.331	4.033	3.503
MACS_peak_120	3.392	6.231	7.121	7.754
MACS_peak_121	2.471	5.313	7.55	6.85
MACS_peak_1210	0.95	1.509	2.609	2.354
MACS_peak_122	2.636	6.253	8.565	7.333
MACS_peak_1220	0.255	0.955	0.865	0.852
MACS_peak_1221	0.2	0.735	0.679	0.526
MACS_peak_123	4.31	7.352	7.867	9.279
MACS_peak_124	2.706	5.586	5.695	6.852
MACS_peak_1246	1.734	3.882	5.582	5.385
MACS_peak_1247	2.506	5.452	6.26	7.351
MACS_peak_1248	1.87	1.984	3.648	3.586
MACS_peak_1249	1.069	2.116	2.658	1.828
MACS_peak_125	3.052	5.156	5.472	7.38
MACS_peak_1250	2.378	3.308	4.994	3.668
MACS_peak_1251	1.798	3.546	4.058	4.852
MACS_peak_1252	0.874	0.863	1.371	1.299
MACS_peak_1253	1.54	2.62	2.921	3.566
MACS_peak_1258	1.671	3.951	4.523	5.895
MACS_peak_1259	2.325	3.462	3.097	3.518
MACS_peak_126	3.041	4.956	5.002	7.075
MACS_peak_1260	1.82	2.372	2.626	4.242
MACS_peak_1261	1.147	2.3	1.943	3.266
MACS_peak_1262	1.073	1.919	2.238	3.492
MACS_peak_1263	1.117	1.183	0.735	1.465
MACS_peak_1265	1.438	2.714	3.441	3.291
MACS_peak_1266	1.936	3.876	3.512	4.573
MACS_peak_1267	1.555	2.506	2.496	3.11
MACS_peak_1268	1.759	2.72	3.249	3.734
MACS_peak_1269	1.121	0.737	1.862	1.728
MACS_peak_127	2.077	4.245	3.605	3.34
MACS_peak_1270	0.725	2.042	2.278	1.69
MACS_peak_1271	1.522	2.477	2.77	3.497
MACS_peak_1272	0.959	2.251	3.182	2.818
MACS_peak_1274	0.85	1.598	1.781	1.456
MACS_peak_1275	1.946	6.215	4.583	5.373
MACS_peak_1276	1.547	2.368	2.646	2.37
MACS_peak_1279	3.329	6.954	6.485	7.826
MACS_peak_128	1.188	2.874	2.762	2.478
MACS_peak_1280	2.71	4.767	4.574	6.448
MACS_peak_1288	1.172	1.518	1.798	2.125
MACS_peak_1289	1.1	1.984	2.35	2.938
MACS_peak_1290	1.3	1.835	2.303	3.135
MACS_peak_1292	0.7	0.913	1.323	1.679
MACS_peak_1307	0.4	0.147	0.661	0.526
MACS_peak_131	0.833	1.515	1.426	0.944
MACS_peak_1310	0.75	1.176	0.955	1.261
MACS_peak_1311	1.774	1.973	3.056	3.235
MACS_peak_1312	2.871	3.573	3.938	6.002
MACS_peak_1313	2.072	4.081	2.804	3.272
MACS_peak_1314	0.65	0.956	1.838	1.007
MACS_peak_1315	0.65	0.956	1.838	1.007
MACS_peak_1316	0.65	0.956	1.838	1.007
MACS_peak_132	0.592	1.209	0.581	0.333
MACS_peak_1320	1.822	1.976	3.65	6.224
MACS_peak_1321	1.959	4.055	4.333	5.223
MACS_peak_1322	3.235	5.674	6.036	8.227
MACS_peak_1325	0.9	0.848	1.176	1.946
MACS_peak_133	2.01	4.243	2.995	3.761
MACS_peak_134	1.96	4.365	3.582	3.737
MACS_peak_1344	1.771	3.186	4.142	4.281
MACS_peak_1347	2.268	5.61	4.712	6.66
MACS_peak_1348	1.831	2.617	3.408	4.163
MACS_peak_1349	1.178	1.852	1.817	1.807
MACS_peak_135	2.208	3.754	3.886	3.057
MACS_peak_1350	5.249	8.16	8.748	7.146
MACS_peak_1351	1.447	2.146	4.271	4.938
MACS_peak_1352	1.8	2.086	4.203	4.961
MACS_peak_1353	1.755	2.205	4.399	4.73
MACS_peak_1355	1.483	2.337	3.419	3.88
MACS_peak_1358	2.493	4.495	5.29	6.263
MACS_peak_1359	0.848	1.004	1.353	1.113
MACS_peak_136	2.358	4.156	4.755	5.485
MACS_peak_1360	1.895	3.014	2.646	2.174
MACS_peak_1361	3.946	7.868	7.414	10.693
MACS_peak_1362	3.57	10.148	9.063	12.715
MACS_peak_1364	1.5	3.938	3.845	2.854
MACS_peak_1365	1.573	3.94	3.992	3.254
MACS_peak_1366	1.35	3.903	3.69	3.34
MACS_peak_1368	3.004	7.829	6.544	6.803
MACS_peak_1369	2.056	1.982	2.461	2.431
MACS_peak_137	2.754	4.758	6.456	6.627
MACS_peak_1370	2.377	5.98	3.914	4.623
MACS_peak_1371	1.568	4.46	3.518	3.183
MACS_peak_1372	1.332	2.007	1.47	2.789
MACS_peak_1374	1.362	3.054	2.777	2.672
MACS_peak_1376	1.084	1.451	2.477	2.639
MACS_peak_1377	1.49	2.382	3.361	3.766
MACS_peak_1378	1.113	2.295	2.176	1.872
MACS_peak_1379	2.265	6.112	4.554	5.137
MACS_peak_138	2.329	3.234	4.415	4.06
MACS_peak_1380	1.704	2.517	2.675	3.072
MACS_peak_1381	1.46	3.032	3.003	1.886
MACS_peak_1382	1.277	2.812	2.436	1.942
MACS_peak_1383	3.218	5.594	6.355	5.854
MACS_peak_1384	2.01	6.353	6.453	7.438
MACS_peak_1385	1.111	1.724	2.844	2.733
MACS_peak_1386	1.715	4.035	4.364	5.225
MACS_peak_1389	2.683	5.768	7.333	10.166
MACS_peak_139	2.57	3.827	3.405	3.231
MACS_peak_1390	1.413	3.383	4.884	4.975
MACS_peak_1391	1	1.731	2.301	3.563
MACS_peak_1392	1.182	2.131	3.198	4.026
MACS_peak_1393	0.5	1.397	1.176	1
MACS_peak_1394	0.966	0.942	1.7	1.312
MACS_peak_1398	0.919	2.269	2.054	1.705
MACS_peak_1399	1.001	0.999	1.818	2.049
MACS_peak_140	2.723	4.168	4.373	3.905
MACS_peak_1400	1.482	2.601	2.418	3.196
MACS_peak_1401	1.46	2.019	2.354	2.377
MACS_peak_1402	1.284	2.202	2.583	2.684
MACS_peak_1403	0.85	1.617	1.249	1.121
MACS_peak_1404	2.697	5.267	6.807	8.441
MACS_peak_1405	2.646	5.533	5.759	6.082
MACS_peak_1406	1.77	2.066	2.679	3.555
MACS_peak_1407	2.007	2.286	3.765	3.847
MACS_peak_1408	2.092	2.416	3.81	4.236
MACS_peak_1409	1.759	4.032	3.215	3.784
MACS_peak_141	2.072	5.079	5.495	6.309
MACS_peak_1410	0.646	1.053	0.857	1.165
MACS_peak_1411	1.7	4.049	5.031	5.804
MACS_peak_1412	1.798	4.085	4.549	5.379
MACS_peak_1413	1.995	5.27	3.582	4.523
MACS_peak_1414	2.302	5.22	3.456	4.917
MACS_peak_1415	1.571	3.025	2.063	2.503
MACS_peak_1416	2.462	5.057	4.925	3.843
MACS_peak_1418	1.937	4.989	4.534	5.265
MACS_peak_1419	2.844	5.751	6.78	6.86
MACS_peak_142	1.421	1.691	1.033	2.167
MACS_peak_1420	0.75	0.808	1.323	1.204
MACS_peak_1421	0.35	1.027	0.735	0.929
MACS_peak_1423	1.809	3.357	3.487	4.589
MACS_peak_1424	1.967	4.082	4.378	5.136
MACS_peak_1425	1.349	2.606	2.564	3.476
MACS_peak_1426	1.555	3.252	2.525	2.272
MACS_peak_1427	0.746	1.508	1.102	1.006
MACS_peak_1428	1.199	2.249	1.889	1.348
MACS_peak_1429	2.341	3.561	4.135	3.6
MACS_peak_1430	2.796	7.672	4.896	4.829
MACS_peak_1431	1.804	4.414	3.129	4.242
MACS_peak_1432	2.292	4.263	4.243	5.164
MACS_peak_1434	1.47	2.851	2.539	2.776
MACS_peak_1435	1.652	2.571	2.886	3.147
MACS_peak_1436	1.62	1.852	2.304	2.874
MACS_peak_1438	0.95	2.043	2.115	2.178
MACS_peak_1439	2.847	6.707	6.321	7.625
MACS_peak_144	2.887	5.077	4.713	6.449
MACS_peak_1440	2.531	7.136	6.456	7.162
MACS_peak_1441	1.481	3.333	3.8	2.864
MACS_peak_1442	1.55	2.617	2.092	3.757
MACS_peak_1443	1.537	2.72	2.072	3.635
MACS_peak_1445	1.186	1.407	2.182	2.985
MACS_peak_1446	2.721	4.585	5.11	5.612
MACS_peak_1447	2.816	5.25	5.983	4.982
MACS_peak_1448	2.363	6.887	7.33	6.959
MACS_peak_1449	4.24	11.167	11.291	12.892
MACS_peak_145	2.289	4.171	5.175	5.347
MACS_peak_1450	3.219	4.535	6.495	6.928
MACS_peak_1451	2.352	5.007	5.572	4.94
MACS_peak_1452	2.645	8.669	7.602	7.481
MACS_peak_1453	3.076	7.092	7.143	8.377
MACS_peak_1454	1.005	2.455	3.364	2.357
MACS_peak_1455	2.465	5.181	5.361	5.773
MACS_peak_1456	2.862	5.157	5.798	6.388
MACS_peak_1457	3.192	6.661	8.3	6.783
MACS_peak_1458	1.944	5.793	3.638	5.171
MACS_peak_1459	2.052	3.432	1.826	2.628
MACS_peak_146	2.344	5.987	5.664	6.293
MACS_peak_1461	2.01	5.239	3.611	3.974
MACS_peak_1462	2.052	4.901	3.491	4.776
MACS_peak_1463	1.222	2.477	1.911	1.802
MACS_peak_1464	0.986	1.335	1.47	1.484
MACS_peak_1465	1.269	2.205	1.396	1.458
MACS_peak_1466	1.115	2.237	1.371	1.4
MACS_peak_1469	1.19	2.209	2.734	2.67
MACS_peak_147	0.9	1.882	1.782	1.776
MACS_peak_1470	1.404	1.973	2.492	1.97
MACS_peak_1472	1.064	1.817	2.98	2.578
MACS_peak_1473	1.1	2.048	2.615	2.601
MACS_peak_1474	0.809	2.13	2.81	2.312
MACS_peak_1475	2.373	4.547	5.722	5.445
MACS_peak_1476	3.212	6.518	6.245	8.275
MACS_peak_1477	2.81	5.866	5.551	7.321
MACS_peak_1478	2.03	2.945	4.179	3.922
MACS_peak_1479	2.108	3.09	4.071	4.414
MACS_peak_148	1.028	2.132	1.943	1.864
MACS_peak_1480	1.561	2.668	2.982	3.181
MACS_peak_1481	1.355	2.572	2.363	2.649
MACS_peak_1482	1.547	2.653	3.295	4.418
MACS_peak_1483	1.933	2.439	3.913	3.528
MACS_peak_1484	1.608	3.161	2.802	3.275
MACS_peak_1485	1.051	2.21	4.407	4.408
MACS_peak_1486	1.302	2.297	4.1	4.398
MACS_peak_1488	2.726	6.103	6.109	8.621
MACS_peak_1489	3.098	6.546	7.721	9.208
MACS_peak_149	0.997	1.323	1.351	1.46
MACS_peak_1490	1.466	3.089	2.809	2.716
MACS_peak_1491	2.76	6.69	6.549	9.18
MACS_peak_1492	2.585	4.648	4.815	5.082
MACS_peak_1493	1.536	3.915	4.395	4.641
MACS_peak_1494	1.673	4	3.985	4.328
MACS_peak_1495	0.65	1.176	0.845	0.644
MACS_peak_1496	0.635	1.056	0.882	0.735
MACS_peak_1497	1.923	4.701	4.105	4.816
MACS_peak_1498	2.49	5.469	4.787	5.214
MACS_peak_1499	2.09	2.633	1.885	2.761
MACS_peak_15	3.568	7.187	6.924	4.904
MACS_peak_150	2.477	6.185	4.985	6.773
MACS_peak_1500	1.5	2.297	4.298	3.788
MACS_peak_1501	2.147	4.006	5.564	5.759
MACS_peak_1508	1.249	1.9	2.999	2.396
MACS_peak_1509	1.296	2.104	2.209	1.635
MACS_peak_151	1.279	1.991	2.433	2.248
MACS_peak_1510	1.609	2.978	3.219	2.614
MACS_peak_1512	2.556	4.895	4.928	5.154
MACS_peak_1513	1.64	1.635	3.029	3.901
MACS_peak_1514	1.728	2.695	2.657	2.707
MACS_peak_152	1.389	1.774	3.561	4.016
MACS_peak_1521	2.471	3.156	5.42	5.854
MACS_peak_1522	0.971	1.741	1.273	1.118
MACS_peak_1523	2.769	7.272	6.897	8.176
MACS_peak_1524	2.349	3.467	5.761	4.912
MACS_peak_1525	2.754	4.711	8.342	8.464
MACS_peak_1526	1.85	3.355	3.719	3.699
MACS_peak_1527	2.605	5.867	7.924	7.072
MACS_peak_1528	2.735	7.264	7.805	7.914
MACS_peak_1529	1.201	2.559	2.601	3.122
MACS_peak_153	1.741	1.954	2.044	2.297
MACS_peak_1530	0.912	2.158	1.712	2.489
MACS_peak_1538	0.6	1.249	1.369	1.021
MACS_peak_1545	1.552	2.734	4.131	4.226
MACS_peak_1547	0.606	1.595	2.671	3.035
MACS_peak_1548	0.437	0.735	0.531	1.268
MACS_peak_1549	1.384	2.352	2.901	4.275
MACS_peak_1550	1.229	1.696	3.312	3.558
MACS_peak_1551	1.282	1.763	3.423	3.453
MACS_peak_1552	1.602	2.58	2.751	4.313
MACS_peak_1562	0.465	0.294	0.735	1.382
MACS_peak_1563	0.75	0.821	2.096	1.531
MACS_peak_1564	1.812	3.457	3.47	3.903
MACS_peak_1566	2.052	6.344	5.875	8.298
MACS_peak_1568	1.2	1.269	2.02	1.333
MACS_peak_1569	2.364	3.414	2.914	2.884
MACS_peak_1570	1.865	2.859	2.565	3.016
MACS_peak_1571	2.346	3.071	3.985	3.388
MACS_peak_1572	1.244	2.426	2.997	1.918
MACS_peak_1573	1.75	3.708	2.178	2.421
MACS_peak_1574	3.012	8.121	7.993	8.909
MACS_peak_1575	4.754	12.549	13.726	13.973
MACS_peak_1576	1.455	1.972	3.027	3.604
MACS_peak_1577	0.691	1.034	1.969	2.193
MACS_peak_1578	0.75	1.036	1.889	2.292
MACS_peak_158	0.671	0.575	1.427	0.78
MACS_peak_1581	1.954	2.825	5.406	5.376
MACS_peak_1582	0.626	0.661	0.735	0.803
MACS_peak_1583	1.5	1.537	2.88	3.5
MACS_peak_1584	1.366	2.89	2.418	2.882
MACS_peak_1585	2.109	4.411	4.712	4.286
MACS_peak_1586	1.837	3.26	3.606	3.382
MACS_peak_1587	2.923	6.408	5.808	6.501
MACS_peak_1588	2.844	7.29	7.259	8.742
MACS_peak_1589	1.522	2.483	2.376	3.198
MACS_peak_159	2.01	5.469	4.144	6.655
MACS_peak_1590	0.9	1.323	1.69	1.641
MACS_peak_1591	2.784	5.437	5.019	6.456
MACS_peak_1592	2.34	4.115	6.067	7.314
MACS_peak_1593	2.724	5.867	4.933	6.382
MACS_peak_1594	2.476	4.943	5.334	6.14
MACS_peak_1596	2.249	4.362	3.903	5.091
MACS_peak_1597	1.25	1.709	1.985	3.176
MACS_peak_1598	0.603	1.102	1.688	1.293
MACS_peak_1599	1.786	2.799	3.044	5.021
MACS_peak_16	3.251	8.661	6.704	7.993
MACS_peak_160	2.199	5.022	4.061	6.129
MACS_peak_1600	0.813	1.104	1.361	2.145
MACS_peak_1602	3.581	5.164	6.763	6.457
MACS_peak_1603	4.08	6.58	7.302	7.601
MACS_peak_1604	2.605	6.643	5.669	7.715
MACS_peak_1605	2.855	4.239	5.304	5.31
MACS_peak_1606	1.579	1.862	2.097	3.559
MACS_peak_161	2.066	4.267	4.052	3.209
MACS_peak_1615	1.16	1.849	2.467	2.192
MACS_peak_162	2.64	5.371	6.227	7.476
MACS_peak_1621	2.022	5.197	6.185	8.175
MACS_peak_1622	2.597	5.315	5.936	8.91
MACS_peak_1623	2.892	4.446	6.038	6.107
MACS_peak_1624	2.453	6.179	4.77	6.386
MACS_peak_1625	1.745	4.244	3.486	4.408
MACS_peak_1626	2.333	4.387	6.571	7.239
MACS_peak_1627	1.842	7.05	5.932	9.534
MACS_peak_1628	2.531	5.513	6.542	8.653
MACS_peak_163	0.321	0.55	0.28	0.534
MACS_peak_1630	1.098	1.948	1.599	2.54
MACS_peak_1631	1.1	1.617	2.815	2.502
MACS_peak_1641	0.891	1.203	1.266	2.114
MACS_peak_1642	1.855	4.3	6.571	8.202
MACS_peak_1643	2.148	4.822	6.332	8.064
MACS_peak_1644	2.456	5.021	5.692	7.644
MACS_peak_1645	2.726	5.711	6.239	8.291
MACS_peak_1646	2.388	4.55	4.534	6.818
MACS_peak_1648	1.187	1.893	1.426	2.333
MACS_peak_1656	0.2	0.563	0.514	0.47
MACS_peak_1658	1.75	3.054	1.94	2.177
MACS_peak_1659	1.85	3.455	2.015	2.58
MACS_peak_166	2.638	3.387	4.002	4.648
MACS_peak_1660	1.85	3.455	1.838	2.45
MACS_peak_1661	1.021	3.003	1.825	1.996
MACS_peak_1662	0.6	1.47	1.249	1.06
MACS_peak_1664	3.664	7.114	5.488	6.069
MACS_peak_1665	3.955	7.912	4.631	4.579
MACS_peak_1666	4.474	8.465	5.396	6.058
MACS_peak_1667	5.256	7.485	6.513	7.909
MACS_peak_1668	3.949	5.55	5.579	6.65
MACS_peak_167	2.499	4.416	4.49	4.385
MACS_peak_1670	2.407	6.484	4.871	6.521
MACS_peak_1671	1.757	5.443	6.38	5.786
MACS_peak_1672	1.625	5.71	6.042	5.599
MACS_peak_1673	3.749	6.613	9.427	8.401
MACS_peak_1674	3.706	6.666	9.245	10.267
MACS_peak_1675	3.882	7.604	8.149	9.849
MACS_peak_1676	3.639	6.478	6.395	7.519
MACS_peak_1678	2.309	4.898	4.383	4.316
MACS_peak_1679	1.895	5.7	4.774	3.836
MACS_peak_168	1.628	2.907	3.321	3.269
MACS_peak_1680	1.384	3.308	1.837	1.173
MACS_peak_1681	2.837	4.231	3.679	4.015
MACS_peak_1682	1.2	2.19	2.19	1.162
MACS_peak_1683	1	2.205	2.075	1.064
MACS_peak_1684	0.65	1.49	2.004	1.811
MACS_peak_1685	0.585	1.37	1.911	1.712
MACS_peak_1688	0.5	1.323	1.227	1.232
MACS_peak_1689	1.225	2.256	1.874	1.821
MACS_peak_169	1.618	2.394	2.279	1.996
MACS_peak_1691	1.821	1.479	2.529	2.542
MACS_peak_1692	1.681	1.309	2.382	2.322
MACS_peak_1693	1.45	2.131	3.696	2.696
MACS_peak_1696	0.56	1.102	1.746	2.756
MACS_peak_1697	0.55	1.102	1.633	1.992
MACS_peak_1698	2.312	3.555	4.615	5.309
MACS_peak_17	0.289	0.605	0.816	0.538
MACS_peak_170	0.574	0.588	1.678	1.768
MACS_peak_1700	2.437	4.73	6.03	6.886
MACS_peak_1704	0.85	1.178	1.483	0.988
MACS_peak_1706	1.282	1.629	3.015	2.788
MACS_peak_1708	1.895	2.661	3.372	3.289
MACS_peak_1709	1.215	1.61	2.165	2.556
MACS_peak_171	4.076	8.099	10.493	7.817
MACS_peak_1710	0.128	0.147	0.172
MACS_peak_1713	0.3	0.236	0.367	0.265
MACS_peak_1714	0.132	0.182	0.22	0.133
MACS_peak_1715	1.511	4.04	3.784	4.389
MACS_peak_1716	2.828	5.489	6.696	7.89
MACS_peak_1717	2.549	4.787	6.197	6.977
MACS_peak_1719	2.863	6.556	5.29	5.92
MACS_peak_172	0.952	1.903	1.449	1.502
MACS_peak_1720	1.457	2.689	3.267	3.041
MACS_peak_1722	1.574	4.244	5.928	5.891
MACS_peak_1723	1.452	2.692	1.893	1.905
MACS_peak_1724	3.451	7.838	7.755	12.408
MACS_peak_1725	2.383	5.728	6.079	8.145
MACS_peak_1726	3.064	6.43	6.596	7.481
MACS_peak_1727	1.502	2.679	3.168	3.923
MACS_peak_1728	1.11	1.838	2.259	1.963
MACS_peak_1729	1.422	1.657	2.845	1.999
MACS_peak_173	2.128	3.264	3.73	3.618
MACS_peak_1730	1.78	4.044	5.194	5.887
MACS_peak_1732	2.303	5.189	5.021	5.522
MACS_peak_1733	3.307	7.348	7.524	9.98
MACS_peak_1734	1.095	2.116	3.162	2.647
MACS_peak_1735	2.002	4.264	4.18	6.375
MACS_peak_1736	2.203	3.416	5.472	4.813
MACS_peak_1737	0.763	0.83	0.9	1.662
MACS_peak_1739	2.524	5.479	6.54	8.138
MACS_peak_174	2.597	5.509	6.34	6.532
MACS_peak_1745	1.058	1.43	2.108	3.197
MACS_peak_1746	1.172	1.532	2.153	3.856
MACS_peak_1747	2.589	3.411	4.219	4.589
MACS_peak_1748	1.239	2.94	3.068	4.649
MACS_peak_1749	0.929	1.061	1.527	1.53
MACS_peak_175	1.987	2.976	3.06	2.891
MACS_peak_1750	2.07	3.958	5.483	6.405
MACS_peak_1751	2.114	4.04	5.615	6.267
MACS_peak_1752	2.032	3.944	5.412	6.085
MACS_peak_1753	1.901	3.825	4.87	6.012
MACS_peak_1754	1.631	2.589	2.719	3.999
MACS_peak_1755	1.339	1.446	2.103	2.366
MACS_peak_1756	1	2.187	1.83	3.177
MACS_peak_1757	1.484	2.841	2.508	3.001
MACS_peak_1759	0.989	0.588	2.13	1.536
MACS_peak_176	2.842	5.317	4.841	5.503
MACS_peak_1760	0.954	0.553	1.911	1.421
MACS_peak_1761	0.93	1.249	1.536	2.256
MACS_peak_1762	2.11	2.368	2.098	3.585
MACS_peak_1763	1.317	1.463	2.282	2.461
MACS_peak_1764	1.045	2.548	2.937	2.642
MACS_peak_1765	1.423	2.681	3.328	2.848
MACS_peak_1766	2.002	3.452	4.258	6.017
MACS_peak_1767	2.003	2.417	3.704	4.088
MACS_peak_1768	0.75	0.882	1.799	1.728
MACS_peak_177	0.57	1.915	1.727	1.537
MACS_peak_1772	1.75	3.135	2.613	3.616
MACS_peak_1773	1.794	3.474	4.854	6.573
MACS_peak_1776	1.172	4.178	5.417	4.577
MACS_peak_1777	1.256	4.775	5.787	5.377
MACS_peak_1778	1.322	1.946	3.305	3.651
MACS_peak_1779	2.501	2.909	3.848	4.107
MACS_peak_178	1.731	3.154	2.857	2.812
MACS_peak_1780	2.382	3.857	3.956	4.31
MACS_peak_1781	1.535	4.297	5.689	7.302
MACS_peak_1782	1.257	2.323	2.157	3.332
MACS_peak_179	2.971	4.017	6.814	6.923
MACS_peak_1794	1.297	2.506	2.308	3.79
MACS_peak_1796	2.009	5.159	6.253	6.386
MACS_peak_1798	1.921	3.693	5.078	6.836
MACS_peak_1799	2.194	2.716	4.632	5.794
MACS_peak_18	0.35	0.459	0.703	0.489
MACS_peak_180	1.375	1.842	3.71	3.227
MACS_peak_1800	2.552	4.298	6.053	6.302
MACS_peak_1801	2.807	6.301	6.826	9.37
MACS_peak_1802	1.694	1.617	2.37	3.406
MACS_peak_1804	1.863	5.825	5	6.784
MACS_peak_1806	2.517	4.351	5.921	6.532
MACS_peak_1807	1.482	3.354	3.4	4.604
MACS_peak_1808	2.852	5.597	6.772	7.883
MACS_peak_1809	2.057	3.973	4.37	3.726
MACS_peak_181	1.785	3.626	5.537	5.232
MACS_peak_1810	1.383	4.003	3.419	4.25
MACS_peak_1811	0.767	2.958	2.385	3.23
MACS_peak_1812	1.354	2.646	2.499	3.224
MACS_peak_1813	1.345	0.9	2.477	2.647
MACS_peak_1814	1.955	3.902	4.215	5.916
MACS_peak_1815	0.562	0.74	1.676	1.284
MACS_peak_1816	0.58	1.029	1.94	1.578
MACS_peak_1819	0.758	1.544	2.538	2.639
MACS_peak_182	2.279	4.605	7.145	5.99
MACS_peak_1820	1.055	1.176	2.179	2.398
MACS_peak_1821	1.393	3.059	3.495	3.333
MACS_peak_1822	1.283	2.742	2.611	3.174
MACS_peak_1823	3.17	7.06	6.729	9.408
MACS_peak_1824	3.675	6.801	7.032	10.304
MACS_peak_1825	1.664	2.308	2.807	4.103
MACS_peak_1826	2.152	5.129	3.91	4.443
MACS_peak_1827	1.778	3.764	3.127	3.609
MACS_peak_1828	1.413	4.118	2.002	3.488
MACS_peak_1829	1.719	5.022	4.061	4.381
MACS_peak_183	1.225	2.043	2.573	4.112
MACS_peak_1830	3.535	8.191	8.265	9.717
MACS_peak_1831	2.814	5.659	7.71	7.815
MACS_peak_1833	0.937	1.249	2.095	1.765
MACS_peak_1834	1.318	2.786	3.789	4.864
MACS_peak_1835	2.543	5.778	6.186	6.688
MACS_peak_1836	2.149	4.643	5.116	4.696
MACS_peak_1838	1.138	2.415	2.553	1.823
MACS_peak_1839	1.623	4.41	4.511	5.733
MACS_peak_184	1.257	2.043	2.611	3.754
MACS_peak_1840	1.171	3.166	3.868	6.025
MACS_peak_1841	1.586	4.737	3.888	4.574
MACS_peak_1842	1.098	2.053	0.968	1.145
MACS_peak_1843	1.959	3.877	3.854	3.089
MACS_peak_1844	2.159	6.122	4.412	5.261
MACS_peak_1845	1.33	2.97	3.381	4.098
MACS_peak_1846	2.679	6.255	6.127	6.854
MACS_peak_1847	2.057	3.441	3.1	4.272
MACS_peak_1848	2.311	5.111	4.945	3.612
MACS_peak_1849	1.991	4.088	4.055	4.355
MACS_peak_1850	2.417	4.318	4.54	5.214
MACS_peak_1851	1.027	2.385	1.932	2.624
MACS_peak_1852	1.29	1.312	1.555	2.502
MACS_peak_1853	2.253	3.333	5.983	6.098
MACS_peak_1854	1.477	2.506	4.083	5.43
MACS_peak_1855	2.404	3.071	4.22	3.538
MACS_peak_1856	1.557	4.468	3.652	4.788
MACS_peak_1857	2.349	3.906	4.907	4.478
MACS_peak_1858	1.56	2.47	2.885	3.597
MACS_peak_1859	2.504	3.984	4.638	4.839
MACS_peak_1860	2.607	5.361	4.373	4.164
MACS_peak_1861	4.041	6.998	8.308	9.892
MACS_peak_1862	1.837	3.175	4.705	4.631
MACS_peak_1863	1.226	1.685	3.228	2.794
MACS_peak_1864	2	2.091	3.183	2.598
MACS_peak_1865	1.684	2.448	3.161	3.13
MACS_peak_1866	1.742	2.212	4.61	4.963
MACS_peak_1867	1.889	3.328	3.619	3.445
MACS_peak_1868	2.062	3.833	3.771	3.552
MACS_peak_1869	1.387	2.075	2.761	3.987
MACS_peak_1870	1.188	1.911	2.663	4.038
MACS_peak_1871	1.414	2.896	3.591	4.283
MACS_peak_1872	1.052	2.315	2.47	1.893
MACS_peak_1876	1.432	2.079	2.946	3.255
MACS_peak_1877	1.672	2.636	5.25	3.405
MACS_peak_1878	2.09	2.629	5.114	4.944
MACS_peak_1879	2.33	2.559	5.607	5.115
MACS_peak_188	1.475	1.985	2.694	2.382
MACS_peak_1880	1.68	2.165	3.359	3.682
MACS_peak_1881	1.868	2.352	3.602	3.756
MACS_peak_1882	1.346	2.245	3.19	4.19
MACS_peak_1883	1.889	2.995	4.441	4.712
MACS_peak_1884	1.2	1.176	1.589	1.545
MACS_peak_1885	2.049	3.651	3.968	5.846
MACS_peak_1886	2.177	4.381	4.424	6.276
MACS_peak_1888	1.295	2.131	1.971	2.65
MACS_peak_1889	0.9	2.86	1.412	1.583
MACS_peak_189	1.5	1.84	2.573	2.249
MACS_peak_1890	1.47	2.695	2.203	4.794
MACS_peak_1891	1.758	3.608	3.211	3.431
MACS_peak_1892	1.3	2.087	1.705	1.837
MACS_peak_1893	0.85	1.691	2.589	2.356
MACS_peak_1894	0.85	1.984	3.014	2.461
MACS_peak_1895	0.852	1.904	3.014	2.457
MACS_peak_1896	0.952	2.028	2.94	2.424
MACS_peak_1897	2.869	6.119	5.296	7.202
MACS_peak_1898	2.32	5.58	4.543	4.26
MACS_peak_1899	1.831	5.558	4.963	4.512
MACS_peak_19	2.686	2.354	4.89	5.29
MACS_peak_190	1.45	1.838	2.573	2.185
MACS_peak_1900	1	2.342	1.427	1.931
MACS_peak_1901	1.94	2.29	3.279	3.063
MACS_peak_1903	0.8	1.309	1.484	1.382
MACS_peak_1904	0.952	1.635	1.249	1.619
MACS_peak_1905	1.196	2.345	2.349	3.376
MACS_peak_1906	1.413	1.316	4.564	3.063
MACS_peak_1907	1.593	1.877	4.771	3.143
MACS_peak_1909	0.957	0.951	1.972	2.161
MACS_peak_1912	1.603	2.641	4.057	3.9
MACS_peak_1913	1.8	2.994	4.215	3.912
MACS_peak_1914	1.512	3.076	3.08	3.438
MACS_peak_1915	0.7	1.443	2.113	1.708
MACS_peak_1916	1.204	1.396	1.65	1.469
MACS_peak_1917	1.077	1.301	1.786	1.719
MACS_peak_1918	1.424	3.213	2.34	2.653
MACS_peak_1919	1.466	1.989	2.326	2.34
MACS_peak_1921	1.757	5.231	3.869	3.727
MACS_peak_1922	1.799	3.63	3.531	4.263
MACS_peak_1923	1.673	2.695	3.34	3.69
MACS_peak_1925	0.441	1.472	1.819	1.889
MACS_peak_1926	1.432	1.543	2.624	1.974
MACS_peak_1928	2.102	2.709	4.377	5.574
MACS_peak_1929	2.256	3.33	4.645	5.138
MACS_peak_1930	0.942	2.073	2.055	2.734
MACS_peak_1933	1.667	3.555	3.303	3.094
MACS_peak_1936	2.449	6.968	6.546	5.824
MACS_peak_1937	2.306	5.83	5.515	7.854
MACS_peak_1938	2.696	4.931	4.715	6.905
MACS_peak_1939	1.055	2.536	1.698	2.086
MACS_peak_194	0.939	1.195	1.372	1.413
MACS_peak_1940	3.537	6.378	5.985	8.24
MACS_peak_1941	2.425	4.338	3.822	4.253
MACS_peak_1942	1.713	3.859	4.783	5.325
MACS_peak_1946	0.35	0.588	1.102	0.659
MACS_peak_1947	0.9	1.741	1.176	1.301
MACS_peak_1948	1.831	2.769	2.89	3.783
MACS_peak_1949	1.179	2.653	3.763	4.548
MACS_peak_1950	1.064	2.933	4.505	5.025
MACS_peak_1951	2.229	2.638	3.234	4.996
MACS_peak_1952	1.752	3.53	4.254	5.646
MACS_peak_1953	1.937	3.602	4.634	4.958
MACS_peak_1955	0.894	1.981	3.009	3.628
MACS_peak_1958	0.904	1.911	1.855	3.177
MACS_peak_1959	2	4.357	5.788	7.419
MACS_peak_1960	2.194	4.478	3.896	5.903
MACS_peak_1961	3.01	6.406	5.384	6.615
MACS_peak_1962	1.457	3.84	4.704	6.047
MACS_peak_1963	0.995	3.066	2.569	3.774
MACS_peak_1964	1.242	3.128	3.289	3.93
MACS_peak_1965	0.705	1.416	1.19	1.096
MACS_peak_1968	1.5	3.124	3.188	3.381
MACS_peak_1969	1.574	2.622	3.003	4.686
MACS_peak_1970	1.552	2.756	2.297	3.249
MACS_peak_1971	1.656	3.225	2.867	3.188
MACS_peak_1973	2.086	4.301	4.023	3.797
MACS_peak_1974	0.888	1.581	2.747	1.277
MACS_peak_1976	1.699	3.008	2.854	2.948
MACS_peak_1977	1.867	2.687	2.631	3.432
MACS_peak_1978	1.185	1.176	1.937	2.045
MACS_peak_1979	1.112	3.052	3.584	3.425
MACS_peak_1980	1.466	3.394	3.625	3.872
MACS_peak_1981	1.185	2.073	1.424	2.039
MACS_peak_1985	1.156	1.285	1.326	2.673
MACS_peak_1991	0.546	0.791	1.013	0.816
MACS_peak_1994	0.5	0.827	1.617	2.348
MACS_peak_1995	0.606	0.808	1.597	2.323
MACS_peak_1996	0.75	1.102	1.576	2.033
MACS_peak_1997	0.682	1.163	1.795	2.145
MACS_peak_1998	0.65	1.188	1.922	2.184
MACS_peak_2	2.863	5.477	4.865	6.025
MACS_peak_20	2.017	3.616	6.307	6.782
MACS_peak_2001	0.861	1.299	1.69	2.049
MACS_peak_2006	1.401	2.883	4.271	4.482
MACS_peak_2007	1.885	3.312	4.7	4.084
MACS_peak_2008	1.88	3.201	4.791	4.976
MACS_peak_2009	1.313	2.413	3.225	3.62
MACS_peak_2010	2.552	5.373	6.59	8.039
MACS_peak_2011	2.485	4.939	6.676	8.155
MACS_peak_2012	1.722	4.322	5.369	5.605
MACS_peak_2018	1.4	1.764	2.499	2.919
MACS_peak_2019	2.571	5.23	6.148	6.371
MACS_peak_2020	1.079	2.59	1.206	2.111
MACS_peak_2021	2.015	4.249	5.134	4.544
MACS_peak_2022	3.224	5.708	7.351	10.633
MACS_peak_2023	1.758	3.106	3.837	4.918
MACS_peak_2024	1.635	2.643	2.84	4.491
MACS_peak_2025	2.49	5.253	5.184	5.014
MACS_peak_2026	2.758	4.325	6.949	6.75
MACS_peak_2027	1.801	3.344	4.747	5.029
MACS_peak_2028	1.787	3.473	4.73	4.208
MACS_peak_2029	1.443	2.777	4.915	4.79
MACS_peak_2030	1.045	1.932	2.404	3.489
MACS_peak_2031	1.005	2.192	2.815	4.561
MACS_peak_2032	0.786	1.396	2.067	3.122
MACS_peak_2033	1.017	1.841	2.664	4.127
MACS_peak_2035	2.499	4.29	5.689	6.788
MACS_peak_2036	2.075	4.488	4.84	4.073
MACS_peak_2037	2.417	3.82	4.505	4.355
MACS_peak_2038	1.568	1.687	1.923	3.502
MACS_peak_2039	1.327	2.586	3.068	3.327
MACS_peak_2040	2.764	6.657	7.154	7.337
MACS_peak_2041	1.921	2.259	3.674	4.79
MACS_peak_2042	2.584	4.189	4.649	6.362
MACS_peak_2043	2.48	6.35	7.007	7.822
MACS_peak_2044	2.771	5.109	5.885	7.075
MACS_peak_2045	1.4	2.456	3.671	3.793
MACS_peak_2047	1.16	1.681	2.278	3.629
MACS_peak_2048	0.952	1.176	1.975	2.055
MACS_peak_2053	1.179	2.322	3.012	4.361
MACS_peak_2054	1.239	2.534	2.609	3.984
MACS_peak_2055	1.25	2.714	2.151	2.293
MACS_peak_2056	1.372	3.602	2.416	2.689
MACS_peak_2057	2.063	3.172	4.702	4.281
MACS_peak_2059	0.672	2.153	1.727	2.563
MACS_peak_2063	1.588	2.435	3.766	3.01
MACS_peak_2064	1.616	2.503	3.603	2.629
MACS_peak_2065	2.414	5.539	6.123	6.725
MACS_peak_2066	2.032	5.425	6.138	7.331
MACS_peak_2067	0.855	0.788	1.133	1.539
MACS_peak_2068	0.509	1.102	0.86	1.024
MACS_peak_2069	1.988	4.095	3.896	3.859
MACS_peak_2070	1.793	3.666	3.491	3.669
MACS_peak_2071	2.768	4.405	4.805	8.049
MACS_peak_2072	2.197	5.545	5.172	8.581
MACS_peak_2073	1.836	2.909	2.681	3.262
MACS_peak_2075	1.83	4.138	4.533	4.616
MACS_peak_2076	1.352	2.094	2.058	1.643
MACS_peak_2081	1.414	2.639	2.097	1.845
MACS_peak_2082	1.53	2.808	2.23	1.817
MACS_peak_2085	0.757	2.236	1.617	1.403
MACS_peak_2086	1.505	3.431	3.401	3.707
MACS_peak_2087	1.533	3.832	2.956	3.743
MACS_peak_2088	1.082	2.154	1.815	3.124
MACS_peak_2089	1.534	2.541	2.061	3.548
MACS_peak_2090	1.418	2.577	1.672	3.333
MACS_peak_2091	1.647	2.636	2.543	1.777
MACS_peak_2092	1.32	3.521	4.197	6.243
MACS_peak_2093	1.317	1.862	2.709	2.885
MACS_peak_2094	1.781	3.586	2.652	2.897
MACS_peak_2095	1.315	2.664	3.286	3.575
MACS_peak_2097	1.5	2.85	3.436	3.42
MACS_peak_2098	1.327	2.885	2.396	1.685
MACS_peak_2099	1.375	3.635	3.45	2.905
MACS_peak_21	1.994	3.657	5.839	6.582
MACS_peak_2101	1.669	2.706	2.86	2.177
MACS_peak_2102	1.912	4.543	3.598	3.419
MACS_peak_2103	1.356	2.683	2.199	2.599
MACS_peak_2104	2.031	4.026	5.026	4.433
MACS_peak_2105	1.35	3.385	3.426	3.491
MACS_peak_2107	0.658	1.467	1.102	0.825
MACS_peak_2108	3.462	6.116	6.119	7.017
MACS_peak_2109	2.778	5.555	7.874	7.62
MACS_peak_211	0.5	0.661	1.008	1.378
MACS_peak_2110	2.216	5.925	5.747	7.826
MACS_peak_2111	1.608	2.935	2.738	3.756
MACS_peak_2112	0.57	0.514	0.955	1.193
MACS_peak_2113	1.57	4.608	3.388	3.994
MACS_peak_2114	2.042	5.435	3.624	4.718
MACS_peak_2117	1.802	3.987	3.646	4.597
MACS_peak_2118	1.629	3.657	3.593	3.834
MACS_peak_2119	2.552	3.587	5.285	6.252
MACS_peak_212	0.581	0.719	0.735	1.479
MACS_peak_2120	1.9	3.37	3.515	3.35
MACS_peak_2121	1.1	1.47	1.774	1.893
MACS_peak_2122	1.442	2.403	3.308	4.529
MACS_peak_2123	1.644	2.76	3.678	3.989
MACS_peak_2124	2.681	6.619	5.789	6.437
MACS_peak_2125	2.82	8.278	8.982	8.474
MACS_peak_2126	1.17	1.525	2.342	3.553
MACS_peak_2127	1.348	3.037	3.97	5.082
MACS_peak_2130	2.354	4.768	4.322	5.225
MACS_peak_2131	2.213	4.68	4.017	4.512
MACS_peak_2132	1.905	5.66	4.917	4.654
MACS_peak_2133	1.222	2.694	1.984	1.246
MACS_peak_2134	1.1	1.452	1.946	1.924
MACS_peak_2136	0.975	1.999	1.624	3.056
MACS_peak_2137	1.696	3.107	2.369	3.369
MACS_peak_2138	1.937	3.498	2.777	3.359
MACS_peak_2139	1.854	3.143	3.093	3.791
MACS_peak_2140	1.582	3.014	4.315	5.343
MACS_peak_2141	1.49	1.268	3.216	2.889
MACS_peak_2142	1.622	2.697	3.109	3.309
MACS_peak_2143	0.944	2.027	1.913	1.356
MACS_peak_2144	2.31	2.356	4.64	4.525
MACS_peak_2145	1.544	3.311	2.82	3.885
MACS_peak_2147	1.2	1.365	1.102	1.066
MACS_peak_2148	2.667	4.28	5.757	5.623
MACS_peak_2149	2.205	4.358	4.832	6.077
MACS_peak_2150	1.317	1.438	2.539	2.121
MACS_peak_2152	0.968	1.867	2.374	3.75
MACS_peak_2156	2.916	4.925	6.159	4.789
MACS_peak_2157	1.95	4.454	4.954	4.551
MACS_peak_2158	1.099	1.898	1.47	1.783
MACS_peak_2159	1.89	2.395	4.305	3.689
MACS_peak_2160	1.03	2.194	1.764	2.961
MACS_peak_2161	1.469	2.949	4.248	4.694
MACS_peak_2162	1.488	2.231	2.477	2.562
MACS_peak_2163	1.363	2.901	2.961	3.442
MACS_peak_2164	2.248	3.555	3.854	4.214
MACS_peak_2167	0.732	1.456	2.077	2.385
MACS_peak_2168	2.567	5.54	4.509	5.632
MACS_peak_2169	1.259	2.614	3.732	4.328
MACS_peak_217	1.657	3.517	3.536	4.343
MACS_peak_2170	1.334	2.564	3.141	4.816
MACS_peak_2171	0.611	1.162	0.485	0.49
MACS_peak_2172	1.75	2.203	2.068	2.71
MACS_peak_2173	1.472	2.088	2.743	2.659
MACS_peak_2174	1.75	4.351	4.311	4.123
MACS_peak_2175	1.792	4.312	5.214	4.242
MACS_peak_2176	2.302	3.672	3.191	3.481
MACS_peak_2177	1.885	6.189	3.708	4.131
MACS_peak_2178	1.35	5.095	3.179	3.247
MACS_peak_218	5.074	9.759	11.135	13.398
MACS_peak_2182	1.195	1.237	1.918	1.511
MACS_peak_2183	1.969	2.772	2.557	3.363
MACS_peak_2185	2.31	3.308	3.162	4.709
MACS_peak_2188	1.398	5.011	4.199	5.043
MACS_peak_2189	2.128	5.083	3.939	5.583
MACS_peak_219	5.106	8.035	9.024	10.622
MACS_peak_2190	0.829	1.482	2.563	1.315
MACS_peak_2191	0.91	1.723	1.434	2.551
MACS_peak_2192	1.174	2.769	3.881	3.633
MACS_peak_2194	0.735	0.83	1.518	1.651
MACS_peak_2195	1.348	3.041	3.129	1.852
MACS_peak_2196	1.6	3.04	2.992	3.274
MACS_peak_2197	1.682	2.058	2.437	1.587
MACS_peak_2198	1.1	2.057	1.554	1.924
MACS_peak_22	2.51	3.592	5.805	6.736
MACS_peak_220	1.744	2.831	4.876	5.475
MACS_peak_2200	1.359	2.702	1.562	2.883
MACS_peak_2202	1.274	3.934	3.661	2.945
MACS_peak_2203	1	1.823	2.426	1.908
MACS_peak_2204	1.287	3.185	2.598	2.889
MACS_peak_2205	2.761	6.08	6.233	5.619
MACS_peak_2206	2.473	6.573	5.851	6.146
MACS_peak_2207	3.274	7.994	6.946	7.922
MACS_peak_2209	1.858	6.255	4.854	7.054
MACS_peak_221	1.995	3.496	5.014	5.493
MACS_peak_2210	1.901	5.9	4.065	7.742
MACS_peak_2211	1.967	5.648	4.191	6.701
MACS_peak_2212	1.13	2.628	3.903	4.415
MACS_peak_2216	1.117	1.547	3.44	3.286
MACS_peak_2218	1.7	1.397	1.396	1.784
MACS_peak_2219	1.7	1.397	1.396	1.784
MACS_peak_222	1.929	3.833	4.239	5.154
MACS_peak_2220	1.697	1.323	1.249	1.644
MACS_peak_2221	1.676	1.25	1.102	1.447
MACS_peak_2222	1.743	3.102	4.243	6.6
MACS_peak_2223	1.614	2.723	3.69	5.88
MACS_peak_2224	0.355	0.367	0.882	1.238
MACS_peak_2225	0.304	0.377	1.323	1.429
MACS_peak_223	3.365	7.186	5.592	5.916
MACS_peak_2239	0.9	0.808	1.029	1.303
MACS_peak_224	2.112	3.847	3.363	4.491
MACS_peak_2240	0.607	0.588	0.94	1.197
MACS_peak_2242	0.418	0.552	0.514	0.541
MACS_peak_2246	0.517	1.143	0.654	0.67
MACS_peak_225	1.71	2.409	2.801	4.387
MACS_peak_2250	2.328	4.814	5.177	6.017
MACS_peak_2251	1.749	2.553	3.819	3.735
MACS_peak_2252	1.257	2.253	3.929	4.249
MACS_peak_2253	1.205	2.112	2.711	3.184
MACS_peak_2254	1.77	2.069	2.604	3.169
MACS_peak_2255	1.183	1.856	2.152	2.844
MACS_peak_2257	1.2	1.984	2.31	3.325
MACS_peak_2258	0.88	1.323	1.729	2.334
MACS_peak_226	1.699	3.048	3.118	4.047
MACS_peak_227	3.192	5.784	5.385	5.266
MACS_peak_2275	1.35	1.031	2.034	2.208
MACS_peak_2276	1.049	1.396	1.629	1.955
MACS_peak_2277	1.35	2.716	3.282	4.841
MACS_peak_2285	0.912	1.102	1.808	1.923
MACS_peak_229	1.522	2.018	1.94	1.64
MACS_peak_2290	1.262	3.052	5.099	4.961
MACS_peak_23	2.932	4.405	8.53	8.174
MACS_peak_2308	0.839	0.911	2.266	2.866
MACS_peak_231	2.245	4.419	4.779	6.58
MACS_peak_2312	1.08	0.793	1.268	2.235
MACS_peak_2315	0.702	1.01	1.647	1.846
MACS_peak_2321	0.568	0.661	0.607	0.409
MACS_peak_2322	0.75	0.661	1.162	2.056
MACS_peak_2324	1.169	2.247	3.085	3.275
MACS_peak_2327	1.4	1.729	2.606	2.456
MACS_peak_2328	1.907	2.386	2.538	2.613
MACS_peak_2331	1.447	5.468	4.303	3.377
MACS_peak_2333	0.713	1.6	1.69	1.821
MACS_peak_2334	1.905	5.666	6.092	7.291
MACS_peak_2335	1.7	2.646	2.065	1.473
MACS_peak_2336	1.285	3.308	3.672	4.849
MACS_peak_2337	1.395	3.319	3.394	4.051
MACS_peak_2338	1.33	2.735	2.233	0.988
MACS_peak_2339	1.08	1.999	2.19	1.45
MACS_peak_2340	1.172	1.91	2.599	2.982
MACS_peak_2341	1.93	3.576	4.914	4.324
MACS_peak_2342	1.04	3.033	2.235	2.486
MACS_peak_2343	1.417	1.796	2.131	4.127
MACS_peak_2344	3.804	8.155	7.484	8.416
MACS_peak_2345	3.294	6.355	7.734	7.897
MACS_peak_2346	3.942	10.006	10.792	10.478
MACS_peak_2347	1.835	4.579	4.343	4.984
MACS_peak_2348	2.024	4.263	4.25	5.996
MACS_peak_2349	2.376	4.213	4.911	5.847
MACS_peak_235	2.354	5.137	5.486	6.383
MACS_peak_2350	1.043	1.509	2.291	2.105
MACS_peak_2353	1.95	4.147	4.331	5.015
MACS_peak_2354	0.759	1.837	1.887	2.075
MACS_peak_2355	1.309	1.894	1.911	1.984
MACS_peak_2356	1.232	3.389	3.248	3.325
MACS_peak_2357	1.489	1.965	2.459	4.243
MACS_peak_2358	1.38	2.131	2.917	4.382
MACS_peak_236	2.191	4.513	5.607	5.889
MACS_peak_2361	1.4	2.61	2.914	4.859
MACS_peak_2362	1.416	2.553	2.794	4.652
MACS_peak_237	1.972	4.18	4.919	6.765
MACS_peak_2389	0.446	0.514	0.479	0.631
MACS_peak_2391	0.7	1.617	1.625	1.747
MACS_peak_2399	1.47	2.874	3.124	3.559
MACS_peak_24	3.18	4.36	9.436	9.121
MACS_peak_240	1.508	2.802	3.531	5.341
MACS_peak_2401	1.46	2.205	3.173	3.504
MACS_peak_2402	0.915	1.168	1.972	1.88
MACS_peak_2403	1.387	3.506	2.488	3.303
MACS_peak_2404	2.186	3.863	5.958	5.766
MACS_peak_2409	0.6	0.629	1.632	1.322
MACS_peak_242	1.249	2.992	3.738	5.519
MACS_peak_2422	0.243	0.294	0.367	0.401
MACS_peak_2425	1.188	2.878	4.007	4.541
MACS_peak_2427	0.35	1.018	0.893	1.022
MACS_peak_2428	1.25	2.337	3.043	3.93
MACS_peak_2429	1.65	1.506	2.572	1.992
MACS_peak_243	0.5	0.724	1.865	1.606
MACS_peak_2430	2.664	4.62	5.34	6.812
MACS_peak_2431	1.446	4.845	4.423	4.618
MACS_peak_2432	1.462	4.649	4.406	4.249
MACS_peak_2433	1.424	4.357	3.814	4.175
MACS_peak_2434	0.935	1.519	1.444	0.857
MACS_peak_2435	1.673	3.227	4.188	4.164
MACS_peak_2436	1.748	3.235	4.183	4.607
MACS_peak_2439	1.394	1.142	2.308	1.337
MACS_peak_244	1.08	1.323	1.371	2.293
MACS_peak_2440	2.737	6.073	5.972	7.235
MACS_peak_2441	1.689	2.796	4.369	5.346
MACS_peak_2442	1.579	2.596	4.067	4.698
MACS_peak_2443	1.4	1.396	2.38	4.102
MACS_peak_2447	2.684	5.368	4.633	6.782
MACS_peak_2448	2.234	4.3	4.656	6.983
MACS_peak_2449	1.31	1.848	3.039	2.76
MACS_peak_245	1.325	1.176	1.874	2.056
MACS_peak_2450	1.075	1.572	2.656	2.626
MACS_peak_2451	1.78	3.259	3.565	4.181
MACS_peak_2452	0.87	1.872	2.256	1.76
MACS_peak_2454	0.576	1.871	0.746	0.931
MACS_peak_2458	1.69	2.423	2.702	3.647
MACS_peak_2459	1.887	1.911	3.638	3.083
MACS_peak_246	3.06	3.023	7.392	6.02
MACS_peak_2460	0.788	1.257	2.323	3.056
MACS_peak_2461	0.92	2.006	3.266	2.5
MACS_peak_2462	1.364	1.895	3.363	3.208
MACS_peak_2463	1.459	1.704	2.407	3.238
MACS_peak_2465	0.84	2.462	3.686	4.259
MACS_peak_2469	0.792	0.808	0.764	0.458
MACS_peak_247	3.274	6.888	8.125	10.725
MACS_peak_2474	0.987	1.43	2.819	3.186
MACS_peak_2475	1.1	0.88	2.604	2.13
MACS_peak_2479	2.533	3.945	5.289	5.428
MACS_peak_248	1.509	2.35	1.857	1.939
MACS_peak_2481	1.675	2.815	2.955	2.639
MACS_peak_2482	1.891	2.867	3.504	3.123
MACS_peak_2483	0.788	3.955	3.606	2.977
MACS_peak_2484	0.986	3.528	3.32	2.773
MACS_peak_2485	1.195	2.117	2.655	1.87
MACS_peak_2487	1.18	5.17	2.821	4.987
MACS_peak_2488	1.629	2.205	3.192	1.905
MACS_peak_249	2.499	3.087	4.75	3.745
MACS_peak_2491	0.639	0.637	0.767	0.554
MACS_peak_2495	0.627	1.071	1.088	1.474
MACS_peak_2496	1.707	4.888	5.645	7.445
MACS_peak_2497	2.275	3.146	4.666	5.351
MACS_peak_2498	2.099	2.962	4.704	4.826
MACS_peak_2499	1.345	2.205	3.425	4.536
MACS_peak_25	1.248	2.304	4.476	4.099
MACS_peak_250	3.472	7.314	8.677	9.312
MACS_peak_2503	0.7	0.294	1.837	1.529
MACS_peak_2504	1.463	2.498	1.573	2.215
MACS_peak_2505	1.479	3.207	4.338	5.931
MACS_peak_2506	1.57	4.263	4.231	6.926
MACS_peak_2507	1.539	1.925	2.517	1.948
MACS_peak_2508	0.334	0.852	0.769	1.006
MACS_peak_2509	1.1	2.263	3.219	2.621
MACS_peak_251	1.595	3.046	4.08	5.87
MACS_peak_2511	1.095	2.411	2.401	2.442
MACS_peak_2512	2.326	5.379	4.857	4.731
MACS_peak_2513	1.915	4.366	5.421	5.385
MACS_peak_2514	1.84	3.782	4.71	4.693
MACS_peak_2515	2.267	3.374	4.351	4.889
MACS_peak_2516	2.373	4.273	5.598	5.694
MACS_peak_2517	2.044	2.378	3.869	2.411
MACS_peak_2518	1.488	2.579	2.75	2.901
MACS_peak_2519	1.735	2.358	2.672	2.571
MACS_peak_252	1.735	3.277	4.74	4.981
MACS_peak_2520	2.032	3.311	5.518	5.04
MACS_peak_2521	1.871	2.96	4.173	3.84
MACS_peak_2522	1.1	1.896	1.959	1.758
MACS_peak_2523	2.104	4.182	4.626	5.697
MACS_peak_2524	1.538	2.234	2.67	1.632
MACS_peak_2525	1.5	2.205	2.499	1.632
MACS_peak_2526	1.08	1.03	1.641	2.153
MACS_peak_2527	0.55	1.072	0.93	1.345
MACS_peak_2528	0.541	0.993	0.838	1.125
MACS_peak_2529	1.346	2.099	3.181	4.076
MACS_peak_253	1.818	4.233	4.027	6.568
MACS_peak_2530	0.578	2.27	1.415	1.081
MACS_peak_2531	1.607	2.448	1.815	1.935
MACS_peak_2532	1.948	2.395	4.328	3.61
MACS_peak_2533	0.724	0.83	1.122	0.591
MACS_peak_2534	0.45	0.894	0.976	1.044
MACS_peak_2537	0.65	0.735	0.882	0.659
MACS_peak_2538	1.547	2.08	2.794	3.105
MACS_peak_254	1.5	2.123	1.764	3.047
MACS_peak_2540	1.3	1.712	1.208	1.563
MACS_peak_2541	1.363	3.169	2.477	2.19
MACS_peak_2542	0.912	1.864	2.542	2.071
MACS_peak_2543	1.3	3.061	1.543	2.573
MACS_peak_2545	1.848	3.308	1.835	2.294
MACS_peak_2546	0.563	0.911	0.588	0.623
MACS_peak_2548	1.272	2.444	2.055	1.508
MACS_peak_2553	0.963	2.147	1.617	1.844
MACS_peak_2554	1.053	2.284	1.796	1.908
MACS_peak_2556	2.011	3.068	3.313	2.397
MACS_peak_2557	2.056	3.079	4.023	3.069
MACS_peak_2558	0.962	3.006	2.33	2.997
MACS_peak_2561	1.831	2.411	3.267	2.927
MACS_peak_2562	2.887	6.115	7.303	7.945
MACS_peak_2563	2.07	5.068	6.323	6.978
MACS_peak_2564	2.23	4.423	6.471	6.965
MACS_peak_2565	1.915	2.778	3.696	3.314
MACS_peak_2567	2.866	6.098	7.353	8.929
MACS_peak_2568	2.272	2.826	3.444	4.565
MACS_peak_2569	1.566	3.51	2.99	3.238
MACS_peak_257	0.784	1.255	1.455	1.742
MACS_peak_2570	1.2	4.584	3.124	3.431
MACS_peak_2579	1	0.661	1.102	1.128
MACS_peak_2580	2.38	4.054	4.248	5.123
MACS_peak_2582	2.282	4.905	4.857	5.421
MACS_peak_2583	2.09	5.181	5.002	4.574
MACS_peak_2584	3.286	7.041	6.595	7.781
MACS_peak_2585	3.292	6.904	6.572	7.863
MACS_peak_2586	3.229	6.707	6.48	7.818
MACS_peak_2587	1.72	2.675	3.374	4.355
MACS_peak_2590	2.499	5.878	4.356	4.662
MACS_peak_2591	1.846	4.464	4.506	4.788
MACS_peak_2592	1.24	2.47	3.137	3.462
MACS_peak_2593	1.118	2.799	1.879	1.837
MACS_peak_2594	1.419	2.298	3.347	3.811
MACS_peak_2595	1.212	2.778	2.933	2.999
MACS_peak_2596	1.35	2.706	2.499	4.045
MACS_peak_2597	1.7	3.969	4.821	5.671
MACS_peak_2599	1.276	2.637	3.801	5.237
MACS_peak_26	1.804	2.738	4.287	4.667
MACS_peak_2600	1.5	2.003	3.263	3.544
MACS_peak_2601	1.431	3.118	4.933	5.7
MACS_peak_2602	1.65	4.02	4.303	6.773
MACS_peak_2603	2.687	5.281	5.976	9.869
MACS_peak_2604	2.764	6.33	5.903	7.286
MACS_peak_2605	1.486	2.443	3.147	3.422
MACS_peak_2606	2.034	3.271	4.226	3.646
MACS_peak_2609	3.276	7.9	10.283	10.26
MACS_peak_261	1.333	2.183	2.501	2.524
MACS_peak_2611	1.578	2.919	4.193	4.751
MACS_peak_2612	1.2	1.985	3.234	2.976
MACS_peak_2613	1.048	1.633	2.153	2.356
MACS_peak_2614	1.15	1.392	3.572	2.598
MACS_peak_2615	2.379	3.432	4.742	5.243
MACS_peak_2616	2.947	7.13	7.919	8.004
MACS_peak_2617	3.027	6.318	6.746	7.626
MACS_peak_2618	0.3	0.675	0.882	0.387
MACS_peak_2619	2.434	6.744	5.419	7.801
MACS_peak_262	3.056	7.002	9.461	9.942
MACS_peak_2620	2.112	5.883	4.34	5.669
MACS_peak_2621	0.4	0.376	0.424	0.598
MACS_peak_2622	2.407	4.51	2.716	3.01
MACS_peak_2623	2.27	4.496	2.761	2.919
MACS_peak_2624	3.174	4.704	6.201	6.472
MACS_peak_2626	1.581	3.058	1.239	3.012
MACS_peak_2627	0.55	0.735	1.029	1.068
MACS_peak_2629	1.023	1.167	1.057	1.859
MACS_peak_263	3.242	6.419	8.14	8.625
MACS_peak_2636	0.45	0.661	1.29	1.878
MACS_peak_2637	0.4	0.661	1.131	2.192
MACS_peak_2638	0.25	1.396	0.795	0.735
MACS_peak_264	3.487	4.39	7.098	8.554
MACS_peak_265	2.379	3.903	5.246	9.51
MACS_peak_266	1.45	2.867	3.706	4.057
MACS_peak_2662	2.926	7.043	7.288	7.982
MACS_peak_2663	1.616	3.653	3.565	3.756
MACS_peak_267	1.893	2.971	5.171	4.464
MACS_peak_268	4.819	9.224	10.663	11.923
MACS_peak_2682	0.6	0.294	0.368	0.594
MACS_peak_2683	0.815	0.959	2.205	2.559
MACS_peak_2689	0.532	1.467	1.417	1.629
MACS_peak_269	4.363	8.702	10.178	12.377
MACS_peak_2693	0.949	2.274	2.745	3.352
MACS_peak_2694	0.85	2.094	3.023	3.518
MACS_peak_2695	1.415	2.855	3.338	4.778
MACS_peak_2697	2.026	3.385	4.417	5.06
MACS_peak_2698	0.417	0.514	1.323	2.187
MACS_peak_27	2.077	3.582	3.17	3.027
MACS_peak_270	1.765	4.101	5.147	7.882
MACS_peak_271	0.793	1.12	2.266	2.84
MACS_peak_272	1.93	2.539	5.186	5.173
MACS_peak_2741	3.467	7.401	8.471	9.447
MACS_peak_2743	2.584	3.402	3.755	4.315
MACS_peak_2748	5.499	8.747	6.248	8.471
MACS_peak_2749	1.525	2.393	1.742	1.912
MACS_peak_275	1.115	0.949	1.586	1.649
MACS_peak_2750	0.727	3.42	2.753	2.776
MACS_peak_2752	0.722	1.602	2.042	2.568
MACS_peak_2753	2.288	4.87	7.918	8.751
MACS_peak_2754	1.52	2.635	3.212	3.131
MACS_peak_2755	1.836	4.487	3.27	4.459
MACS_peak_2756	2.875	4.76	5.872	5.266
MACS_peak_2757	2.593	5.234	5.89	5.47
MACS_peak_276	1.24	1.47	1.817	2.454
MACS_peak_2760	0.532	0.827	0.566	1.113
MACS_peak_277	1.939	3.753	4.296	2.498
MACS_peak_2772	0.595	0.444	0.253	0.708
MACS_peak_2776	1.835	2.216	3.51	3.612
MACS_peak_2777	1.472	4.003	3.255	5.174
MACS_peak_2779	0.883	1.006	1.597	1.946
MACS_peak_278	0.6	1.072	0.808	0.753
MACS_peak_2780	1.598	2.496	2.022	2.061
MACS_peak_2781	1.4	3.388	3.197	4.496
MACS_peak_279	1.2	2.183	2.21	1.695
MACS_peak_2792	0.975	1.983	1.513	1.35
MACS_peak_2793	2.27	4.384	3.531	5.319
MACS_peak_2794	2.029	3.871	3.038	4.935
MACS_peak_2795	1.421	2.446	2.457	1.729
MACS_peak_2796	0.995	2.193	2.077	1.269
MACS_peak_2797	0.96	1.837	1.323	2.249
MACS_peak_2799	1.904	4.368	3.646	4.11
MACS_peak_28	2.724	6.671	5.711	5.044
MACS_peak_280	1.195	1.69	1.105	1.224
MACS_peak_2800	1.493	5.224	4.133	4.002
MACS_peak_2801	1.946	5.138	5.186	5.324
MACS_peak_2802	1.07	2.745	2.097	3.16
MACS_peak_2803	1.657	3.721	4.076	5.046
MACS_peak_2804	1.383	3.385	2.409	2.974
MACS_peak_2805	0.747	1.904	1.47	2.226
MACS_peak_2807	0.91	1.809	2.903	2.482
MACS_peak_2808	2.095	2.87	3.928	4.738
MACS_peak_281	1.268	1.487	2.126	1.963
MACS_peak_2810	2.303	4.114	5.072	5.86
MACS_peak_2811	2.403	4.022	5.417	5.953
MACS_peak_2812	0.771	2.292	2.644	2.775
MACS_peak_2813	0.865	2.879	2.31	2.094
MACS_peak_2814	1.471	5.34	4.677	4.447
MACS_peak_2816	1.85	3.524	4.925	6.328
MACS_peak_2817	1.163	2.008	3.244	3.173
MACS_peak_2818	2.222	5.395	4.476	6.002
MACS_peak_2819	2.369	5.123	5.44	6.045
MACS_peak_282	3.359	5.336	5.353	5.621
MACS_peak_2820	1.352	1.444	1.904	2.102
MACS_peak_2821	1.449	2.757	2.932	3.376
MACS_peak_2823	0.686	1.272	1.588	1.612
MACS_peak_2825	1.314	3.484	4.038	5.291
MACS_peak_2826	1.633	2.663	3.852	5.229
MACS_peak_2827	1.9	2.333	3.829	5.336
MACS_peak_2828	2.283	4.888	6.372	6.225
MACS_peak_283	3.062	5.002	5.171	4.783
MACS_peak_2830	2.507	5.248	5.254	6.906
MACS_peak_2831	0.444	0.367	0.735	0.602
MACS_peak_2832	1.172	1.937	2.826	2.368
MACS_peak_2833	1.93	2.719	3.917	5.483
MACS_peak_2838	1.14	1.448	2.051	3.105
MACS_peak_2839	2.341	3.964	3.67	4.972
MACS_peak_284	1.824	3.544	3.428	3.467
MACS_peak_2840	1.54	4.637	3.167	4.786
MACS_peak_2841	1.5	4.038	3.307	4.525
MACS_peak_2842	2.056	3.605	3.738	4.566
MACS_peak_2843	1.584	2.535	3.454	3.604
MACS_peak_2844	1.947	2.372	2.857	2.929
MACS_peak_2845	1	1.47	0.955	1.579
MACS_peak_2846	1.005	1.794	0.958	1.294
MACS_peak_2847	7.998	15.627	14.187	12.754
MACS_peak_2848	8.074	15.746	14.555	12.818
MACS_peak_2849	7.557	14.645	13.855	12.54
MACS_peak_285	1.9	4.043	3.405	3.726
MACS_peak_2851	1.612	2.233	2.629	3.006
MACS_peak_2852	1.05	1.47	1.839	2.638
MACS_peak_2853	1.5	1.199	2.124	1.561
MACS_peak_2854	1.42	3.074	3.18	3.689
MACS_peak_2855	1.575	2.208	2.572	1.992
MACS_peak_2856	1.258	2.908	2.205	2.356
MACS_peak_2857	1.637	3.291	3.474	5.728
MACS_peak_2858	1.478	2.431	2.229	3.079
MACS_peak_2859	1.687	3.355	3.527	3.601
MACS_peak_286	1.393	2.257	1.789	1.984
MACS_peak_2860	1.371	1.323	1.568	1.536
MACS_peak_2861	3.829	6.057	6.881	7.044
MACS_peak_2862	2.799	3.767	4.8	5.377
MACS_peak_2863	1	1.57	2.379	2.483
MACS_peak_2864	0.89	1.399	2.386	2.457
MACS_peak_2865	1.828	1.911	3.389	3.696
MACS_peak_2866	1.516	2.055	2.154	1.775
MACS_peak_2867	2.904	5.996	6.993	6.597
MACS_peak_2868	2.009	5.377	5.058	6.632
MACS_peak_2869	1.8	2.737	3.333	2.895
MACS_peak_287	1.961	3.818	4.316	4.742
MACS_peak_2870	1.705	3.065	3.397	4.726
MACS_peak_2871	0.75	1.584	1.691	2.064
MACS_peak_2872	1.836	2.916	2.87	3.353
MACS_peak_2873	1.716	2.646	2.909	2.788
MACS_peak_2874	1.62	2.466	2.918	2.594
MACS_peak_2875	1.264	2.073	2.899	3.263
MACS_peak_2876	1.306	2.197	3.02	3.317
MACS_peak_2877	0.51	1.184	1.47	1.318
MACS_peak_2878	0.806	1.875	2.115	3.064
MACS_peak_288	2.58	3.801	4.284	3.997
MACS_peak_2880	0.668	1.856	2.311	1.579
MACS_peak_2881	1.783	2.961	2.934	3.543
MACS_peak_2882	1.152	0.882	1.029	0.852
MACS_peak_2883	1.39	3.674	3.219	3.225
MACS_peak_2884	1.64	2.764	2.401	2.52
MACS_peak_2885	1.004	2.597	2.961	2.593
MACS_peak_2887	0.681	2.581	1.049	0.988
MACS_peak_2888	1.854	3.951	3.067	3.478
MACS_peak_2889	1.38	1.823	2.236	3.719
MACS_peak_289	1.8	3.532	2.249	2.546
MACS_peak_2890	1.896	4.509	4.009	2.819
MACS_peak_2892	2.035	4.391	3.593	4.041
MACS_peak_2893	1.344	2.769	3.023	1.969
MACS_peak_2894	2.218	2.99	4.449	5.075
MACS_peak_2895	2.212	3.183	5.079	5.32
MACS_peak_2896	1.247	2.242	3.058	3.701
MACS_peak_2897	0.587	1.029	1.724	1.947
MACS_peak_2898	1.724	3.893	4.615	5.041
MACS_peak_2899	1.311	3.758	4.544	4.678
MACS_peak_29	1.764	2.72	2.663	3.036
MACS_peak_290	1.606	3.468	3.162	2.517
MACS_peak_2900	3.284	7.488	7.766	9.171
MACS_peak_2901	1.327	4.256	4.634	4.204
MACS_peak_2902	2.569	5.133	3.813	6.707
MACS_peak_2903	1.057	2.51	3.339	2.435
MACS_peak_2904	1.248	2.539	3.926	2.338
MACS_peak_2905	1.827	4.106	3.291	3.883
MACS_peak_2906	1.647	3.785	3.308	3.757
MACS_peak_291	3.033	7.726	7.121	6.296
MACS_peak_2913	1.1	0.915	1.705	2.312
MACS_peak_2916	1.447	3.014	3.4	3.119
MACS_peak_2917	1.547	2.797	3.593	3.08
MACS_peak_2918	1.872	3.251	4.314	3.68
MACS_peak_2919	1.808	3.933	3.706	5.078
MACS_peak_292	2.621	5.328	6.525	6.444
MACS_peak_2920	1.867	4.916	4.443	6.244
MACS_peak_2921	2.617	4.393	6.279	5.358
MACS_peak_2922	1.342	3.972	3.619	4.29
MACS_peak_2925	0.676	1.699	1.635	2.178
MACS_peak_2926	1.156	2.803	3.221	2.718
MACS_peak_2927	1.652	4.272	3.614	4.399
MACS_peak_2928	1.545	4.237	3.875	3.953
MACS_peak_2929	1.838	4.344	4.187	3.878
MACS_peak_293	2.749	4.754	7.448	7.039
MACS_peak_2930	1.62	3.245	4.999	5.07
MACS_peak_2931	1.6	3.455	5.91	6.006
MACS_peak_2932	2.398	3.963	4.53	5.518
MACS_peak_2933	3.018	4.865	5.228	5.772
MACS_peak_2934	1	2.499	3.54	3.694
MACS_peak_2935	0.922	2.191	3.03	2.956
MACS_peak_2936	2.999	4.634	4.626	7.056
MACS_peak_2937	3.068	4.699	4.474	6.812
MACS_peak_2938	1.88	5.392	5.458	7.32
MACS_peak_2939	1.972	2.8	3.725	3.643
MACS_peak_294	2.499	4.299	6.177	6.15
MACS_peak_2940	2.089	4.399	4.315	4.688
MACS_peak_2941	1.662	3.128	3.75	3.06
MACS_peak_2942	1.525	3.262	2.47	2.669
MACS_peak_2943	1.2	2.732	2.646	3.408
MACS_peak_2945	1.85	2.949	2.872	3.803
MACS_peak_2946	1.634	3.053	3.307	3.323
MACS_peak_2947	1.79	3.844	3.481	3.478
MACS_peak_2948	1.96	4.669	5.087	5.718
MACS_peak_2949	2.243	5.52	4.882	3.617
MACS_peak_2950	2.019	4.668	4.534	3.587
MACS_peak_2951	0.87	2.57	2.604	3.033
MACS_peak_2952	1.657	3.102	2.659	3.016
MACS_peak_2953	1.9	4.132	3.319	4.689
MACS_peak_2954	1.224	2.992	2.573	3.331
MACS_peak_2955	1.891	3.263	2.538	2.719
MACS_peak_2956	0.99	2.165	1.911	1.883
MACS_peak_2957	1.025	2.628	3.197	2.882
MACS_peak_2958	0.697	1.818	1.815	1.967
MACS_peak_2959	0.9	1.764	2.397	2.677
MACS_peak_296	1.238	2.452	2.334	3.145
MACS_peak_2960	0.864	2.139	2.892	2.978
MACS_peak_2961	0.697	0.966	1.265	1.28
MACS_peak_2962	0.738	1.056	1.39	1.638
MACS_peak_2963	1.509	2.703	2.454	3.103
MACS_peak_2965	0.65	1.984	1.911	3.241
MACS_peak_2968	1.131	1.546	1.957	2.406
MACS_peak_2969	1.13	2.036	1.992	2.487
MACS_peak_297	2.083	3.787	3.238	3.919
MACS_peak_2970	1.122	2.639	1.731	1.992
MACS_peak_2976	0.95	2.271	1.779	2.2
MACS_peak_2977	1.213	3.062	2.026	2.647
MACS_peak_2978	1.27	1.734	1.692	1.802
MACS_peak_298	2.094	5.668	3.513	3.194
MACS_peak_2980	1.356	2.411	2.908	3.892
MACS_peak_2981	2.002	3.096	4.566	4.572
MACS_peak_2982	1.337	3.561	2.837	4.146
MACS_peak_2983	1.027	2.896	2.213	2.809
MACS_peak_2984	0.464	1.604	1.383	1.859
MACS_peak_2985	1.301	2.732	3.54	2.257
MACS_peak_2986	1.066	2.638	2.276	2.062
MACS_peak_2987	2.299	2.94	3.301	3.365
MACS_peak_2988	1.237	1.727	1.97	2.518
MACS_peak_2989	1.738	4.877	3.383	5.216
MACS_peak_299	1.882	6.663	4.14	4.299
MACS_peak_2990	1.95	5.306	3.976	5.085
MACS_peak_2991	1.638	4.313	3.444	4.3
MACS_peak_2992	1.298	3.22	2.773	1.954
MACS_peak_2993	1.843	4.065	5.566	4.477
MACS_peak_2994	1.909	3.18	5.139	4.257
MACS_peak_2995	1.472	3.927	3.021	3.127
MACS_peak_2996	1.303	3.51	3.089	3.317
MACS_peak_2997	1.489	3.308	2.323	3.359
MACS_peak_2998	1.611	3.305	2.742	3.603
MACS_peak_2999	0.9	1.603	1.166	1.68
MACS_peak_3	1.886	3.979	2.026	3.046
MACS_peak_30	1.669	2.631	2.498	2.98
MACS_peak_300	1.752	3.142	2.701	2.666
MACS_peak_3000	1.225	2.826	2.867	3.027
MACS_peak_3001	1.815	4.633	4.182	3.9
MACS_peak_3002	2.869	4.764	5.759	6.54
MACS_peak_3003	1.248	3.569	3.269	3.279
MACS_peak_3004	2.54	4.617	6.031	5.425
MACS_peak_3005	0.35	1.462	0.735	0.765
MACS_peak_3006	1.536	1.036	2.499	3.236
MACS_peak_3008	0.551	1.479	1.029	0.733
MACS_peak_3009	1.364	3.383	2.733	2.841
MACS_peak_301	1.162	2.214	1.543	1.284
MACS_peak_3010	0.731	2.513	1.539	1.154
MACS_peak_3013	0.75	1.57	1.877	2.215
MACS_peak_3015	1.17	1.965	2.108	2.081
MACS_peak_3018	1.422	2.271	3.179	3.188
MACS_peak_3019	1.716	3.762	4.358	4.931
MACS_peak_302	1.337	2.928	1.988	2.495
MACS_peak_3020	1.15	3.014	1.582	2.274
MACS_peak_3021	2.151	3.896	4.531	5.298
MACS_peak_3022	2.076	3.627	3.965	5.067
MACS_peak_3023	3.429	6.001	7.262	7.622
MACS_peak_3024	3.128	5.413	5.876	6.778
MACS_peak_3025	2.622	5.263	6.424	7.115
MACS_peak_3026	2.427	5.127	6.185	6.911
MACS_peak_3027	2.775	5.322	6.185	8.29
MACS_peak_3028	2.931	4.432	5.794	8.236
MACS_peak_3029	2.857	4.778	6.123	7.57
MACS_peak_303	2.015	2.9	3.08	2.586
MACS_peak_3030	2.167	3.246	5.276	5.252
MACS_peak_3031	2.133	3.487	5.553	5.766
MACS_peak_3032	2.249	4.123	5.785	4.885
MACS_peak_3033	3.324	7.196	6.527	8.686
MACS_peak_3034	0.649	0.882	1.277	1.009
MACS_peak_3035	1.699	3.051	3.767	3.311
MACS_peak_3036	2.079	3.311	4.065	3.211
MACS_peak_3037	2.834	3.267	4.015	5.249
MACS_peak_3038	3.118	3.266	4.315	5.785
MACS_peak_3039	1.838	2.549	3.249	4.055
MACS_peak_3045	0.667	0.809	0.635	1.027
MACS_peak_3046	1.108	1.682	2.788	2.437
MACS_peak_3047	1.424	2.352	2.66	2.953
MACS_peak_3048	1.551	3.965	3.861	3.82
MACS_peak_3049	0.879	1.874	1.714	1.662
MACS_peak_305	2.189	2.652	3.969	6.75
MACS_peak_3051	1.614	2.872	2.889	2.514
MACS_peak_3052	1.468	2.378	3.186	2.538
MACS_peak_3053	0.75	1.275	1.742	2.23
MACS_peak_3054	1.651	4.243	4.878	5.221
MACS_peak_3055	2.058	3.888	5.572	5.181
MACS_peak_3056	0.725	1.47	1.404	1.935
MACS_peak_3059	1.083	1.21	1.837	2.309
MACS_peak_306	3.884	8.845	8.996	10.073
MACS_peak_3061	2.087	5.99	6.777	5.914
MACS_peak_3062	2.554	4.899	7.154	7.711
MACS_peak_3063	1.617	2.383	3.326	3.724
MACS_peak_3067	0.352	1.029	1.029	1.257
MACS_peak_3068	0.631	1.301	0.957	1.73
MACS_peak_3069	0.75	1.352	1.102	2.075
MACS_peak_307	2.538	4.049	3.959	4.626
MACS_peak_3070	1.858	3.73	4.763	5.79
MACS_peak_3071	2.129	4.23	4.627	5.368
MACS_peak_3072	0.765	1.386	1.323	2.063
MACS_peak_3075	1.25	2.503	2.672	3.112
MACS_peak_3076	2.779	5.436	7.757	8.01
MACS_peak_3077	0.95	1.904	1.323	1.925
MACS_peak_3078	0.687	2.33	2.808	2.155
MACS_peak_3079	1.423	3.164	3.696	4.191
MACS_peak_308	1.8	3.506	4.074	4.438
MACS_peak_3080	1.85	3.381	3.087	3.253
MACS_peak_3081	1.85	3.381	3.087	3.253
MACS_peak_3082	0.5	1.102	1.311	1.102
MACS_peak_3083	2.419	6.435	6.808	7.058
MACS_peak_3084	2.23	5.818	6.613	7.263
MACS_peak_3085	2.621	6.886	6.075	5.696
MACS_peak_3086	1.262	3.172	2.065	3.06
MACS_peak_3087	0.993	3.089	2.24	2.003
MACS_peak_3088	2.117	3.417	5.183	4.354
MACS_peak_3089	1.756	3.497	4.335	5.097
MACS_peak_309	2.658	4.495	4.104	5.488
MACS_peak_3090	1.549	3.471	3.452	4.411
MACS_peak_3092	1.474	3.744	3.67	3.657
MACS_peak_3095	1.381	2.352	1.472	2.06
MACS_peak_3097	1.562	3.375	2.622	3.187
MACS_peak_31	1.974	3.962	3.638	5.207
MACS_peak_310	2.789	4.853	4.23	5.449
MACS_peak_311	2.768	5.187	4.372	5.376
MACS_peak_3110	1.281	1.394	1.916	2.537
MACS_peak_3111	0.832	1.993	2.575	2.647
MACS_peak_3119	0.373	0.435	1.078	0.335
MACS_peak_312	1.72	2.313	2.793	3.594
MACS_peak_3120	0.55	0.555	0.692	0.663
MACS_peak_313	2.562	6.056	8.016	7.86
MACS_peak_314	1.252	2.635	2.341	1.791
MACS_peak_3140	1.32	1.882	1.848	1.943
MACS_peak_315	1.915	4.535	3.359	3.575
MACS_peak_3152	2.462	5.513	4.785	6.702
MACS_peak_3153	2.675	5.703	4.906	4.786
MACS_peak_3154	2.718	5.471	5.146	4.815
MACS_peak_3155	2.326	4.93	5.503	6.384
MACS_peak_3156	1.95	2.626	3.521	3.196
MACS_peak_3158	1.124	2.377	2.693	3.381
MACS_peak_3159	2.322	3.929	4.914	5.142
MACS_peak_3160	2.127	4.173	4.778	5.696
MACS_peak_3161	1.543	2.505	2.426	3.541
MACS_peak_3162	2.112	3.282	3.517	2.878
MACS_peak_3163	2.687	6.786	6.485	5.553
MACS_peak_3164	1.675	3.136	3.474	3.147
MACS_peak_3166	1.633	2.964	4.09	3.275
MACS_peak_3167	1.272	2.857	3.748	2.585
MACS_peak_3168	2.542	6.101	5.781	5.458
MACS_peak_3169	1.053	1.908	2.104	2.296
MACS_peak_317	2.303	7.038	4.162	5.865
MACS_peak_3170	1.755	3.936	4.484	5.024
MACS_peak_3171	2.421	4.986	4.216	6.622
MACS_peak_3172	2.769	5.019	5.214	8.57
MACS_peak_3175	1.671	2.815	3.586	3.81
MACS_peak_3176	1.725	4.752	3.991	5.098
MACS_peak_3177	1.979	4.136	4.58	4.63
MACS_peak_3178	3.116	6.142	6.398	7.091
MACS_peak_3179	2.739	4.926	4.45	5.046
MACS_peak_318	1.856	4.527	3.088	4.082
MACS_peak_3180	2.266	5.837	5.61	6.658
MACS_peak_3181	1.378	2.814	2.46	3.175
MACS_peak_3182	2.501	5.483	3.872	5.154
MACS_peak_3183	2.221	5.004	4.39	5.445
MACS_peak_3184	1.533	2.074	1.786	4.019
MACS_peak_3185	1.8	3.283	3.083	3.567
MACS_peak_3186	1.791	2.549	2.999	3.887
MACS_peak_3187	1.591	2.251	3.042	3.469
MACS_peak_3188	1.193	2.202	2.222	2.278
MACS_peak_3189	0.9	1.69	1.379	1.662
MACS_peak_319	2.062	3.727	3.315	3.499
MACS_peak_3190	0.672	1.146	2.352	2.105
MACS_peak_3191	2.62	4.026	5.807	7.231
MACS_peak_3192	2.511	4.824	6.765	7.774
MACS_peak_3193	2.58	5.966	7.445	7.426
MACS_peak_3194	2.199	4.055	4.136	4.788
MACS_peak_3195	2.131	3.627	3.501	4.409
MACS_peak_3196	2.089	3.484	3.733	4.226
MACS_peak_3197	1.355	2.078	2.866	3.137
MACS_peak_3198	1.546	3.479	3.38	2.997
MACS_peak_3199	1.769	3.423	3.278	2.939
MACS_peak_32	1.961	4.189	4.267	5.165
MACS_peak_320	3.853	9.768	10.636	12.615
MACS_peak_3200	1	1.102	1.727	2.227
MACS_peak_3201	0.892	1.084	1.319	1.992
MACS_peak_3203	1.535	2.731	3.568	4.256
MACS_peak_3205	1.903	3.999	4.271	3.658
MACS_peak_3206	2.017	3.351	3.752	3.763
MACS_peak_3207	2.359	5.703	5.513	7.181
MACS_peak_3208	3.027	5.403	5.906	4.033
MACS_peak_3209	2.744	6.305	5.968	7.851
MACS_peak_321	3.418	8.977	9.396	9.222
MACS_peak_3210	2.152	5.65	4.416	5.624
MACS_peak_3211	2.214	4.321	5.196	4.868
MACS_peak_3212	1.95	3.903	4.866	4.362
MACS_peak_3213	0.836	1.314	1.152	1.276
MACS_peak_3214	0.703	1.126	1.194	1.219
MACS_peak_3217	1.845	2.979	4.353	6.211
MACS_peak_322	3.688	7.725	4.504	7.68
MACS_peak_3225	1.603	3.113	3.225	3.344
MACS_peak_3226	1.673	1.51	2.65	2.433
MACS_peak_3227	1.991	4.84	5.216	7.313
MACS_peak_3229	1.877	2.267	4.26	6.29
MACS_peak_323	3.343	6.024	3.455	6.977
MACS_peak_3231	1.289	1.445	2.417	2.681
MACS_peak_3232	1.15	1.463	2.98	2.836
MACS_peak_324	2.595	5.897	4.958	5.087
MACS_peak_3240	0.988	1.226	1.249	1.531
MACS_peak_3241	3.008	4.864	5.292	5.118
MACS_peak_3242	2.827	5.576	5.734	6.827
MACS_peak_3243	1.95	4.759	4.811	5.907
MACS_peak_3244	1.03	2.098	2.702	3.915
MACS_peak_3245	1.241	1.949	2.833	4.3
MACS_peak_3246	1.574	2.304	3.139	5.21
MACS_peak_325	2.502	4.675	4.296	4.849
MACS_peak_3252	0.587	0.566	1.029	0.78
MACS_peak_326	1.017	2.572	1.462	1.833
MACS_peak_3269	0.832	0.661	1.233	1.096
MACS_peak_327	0.858	1.594	1.807	1.148
MACS_peak_3270	0.55	0.514	1.246	1.056
MACS_peak_3276	0.15	0.189	0.248	0.591
MACS_peak_328	1.898	5.153	4.231	4.461
MACS_peak_3281	0.35	0.441	0.588	0.541
MACS_peak_3284	1.322	1.614	2.583	2.585
MACS_peak_3286	1.868	4.24	3.81	4.067
MACS_peak_3287	1.677	4.482	4.452	4.101
MACS_peak_3288	0.539	1.064	0.848	1.431
MACS_peak_3289	0.7	0.822	0.856	0.935
MACS_peak_329	3.289	6.843	7.581	6.456
MACS_peak_3291	1.97	7.656	6.775	9.541
MACS_peak_3292	2.062	3.418	4.351	3.807
MACS_peak_3293	2.658	6.783	8.882	9.118
MACS_peak_3294	2.962	5.558	5.955	9.957
MACS_peak_3295	2.815	5.429	5.77	9.098
MACS_peak_3296	1.567	2.256	3.462	6.112
MACS_peak_3297	3.14	4.539	8.492	8.622
MACS_peak_3298	3.003	4.872	8.481	7.886
MACS_peak_3299	3.062	5.171	8.328	7.789
MACS_peak_33	1.475	2.223	1.908	1.792
MACS_peak_3300	2.812	5.042	7.093	7.503
MACS_peak_3301	2.672	6.578	7.169	9.271
MACS_peak_3302	1.1	2.031	1.791	2.286
MACS_peak_3303	1.319	1.47	3.086	3.291
MACS_peak_3304	1.515	2.779	5.129	5.092
MACS_peak_3305	1.159	2.837	2.488	3.18
MACS_peak_3306	2.117	4.384	6.509	6.63
MACS_peak_3307	2.035	4.329	5.295	6.375
MACS_peak_3308	1.987	4.465	4.484	6.619
MACS_peak_3309	1.573	3.89	4.5	4.148
MACS_peak_3310	2.226	4.618	6.096	7.197
MACS_peak_3311	3.292	7.093	7.444	9.993
MACS_peak_3312	1.984	3.064	2.39	3.655
MACS_peak_3313	2.797	5.292	7.529	9.435
MACS_peak_3314	2.953	4.989	7.721	9.1
MACS_peak_3315	0.55	0.834	1.249	0.833
MACS_peak_3316	0.85	1.144	1.673	1.167
MACS_peak_3317	0.85	1.196	1.713	1.217
MACS_peak_3318	1.141	1.689	1.912	1.228
MACS_peak_332	1.506	2.552	3.805	4.253
MACS_peak_3320	0.937	2.444	2.418	2.461
MACS_peak_3321	1.737	3.655	3.938	2.689
MACS_peak_3322	1.875	3.576	3.308	3.921
MACS_peak_3323	1.817	2.559	3.048	3.734
MACS_peak_3324	0.774	0.96	1.142	1.128
MACS_peak_3329	1.348	3.125	3.284	4.695
MACS_peak_333	0.85	2.308	2.205	2.247
MACS_peak_3330	1.7	3.115	4.149	4.155
MACS_peak_3331	2.076	3.119	5.536	4.455
MACS_peak_3332	2.449	4.851	4.777	4.875
MACS_peak_3333	0.863	2.802	2.917	4.227
MACS_peak_3334	2.817	5.664	5.702	8.367
MACS_peak_3335	1.414	4.617	4.994	5.419
MACS_peak_3336	2.329	6.274	6.421	5.93
MACS_peak_3337	2.039	4.899	4.48	6.24
MACS_peak_3338	1.682	5.759	4.19	6.092
MACS_peak_334	1.336	1.542	2.097	2.736
MACS_peak_3340	0.95	2.028	0.643	1.912
MACS_peak_3341	1.208	1.841	2.687	2.427
MACS_peak_3342	0.536	0.514	0.735	0.461
MACS_peak_3343	0.35	0.266	0.294	0.267
MACS_peak_3344	1.85	2.525	2.15	3.673
MACS_peak_3345	2.127	3.945	6.009	5.229
MACS_peak_3346	2.004	4.491	4.19	4.484
MACS_peak_3347	3.054	6.321	5.775	6.59
MACS_peak_3348	2.062	5.375	6.042	6.947
MACS_peak_3349	2.825	5.912	5.614	7.514
MACS_peak_3350	2.934	5.486	6.435	6.932
MACS_peak_3351	2.364	4.121	4.882	4.851
MACS_peak_3352	2.754	5.84	6.935	7.975
MACS_peak_3353	2.742	4.954	5.737	6.483
MACS_peak_3354	2.174	4.973	6.366	6.968
MACS_peak_3355	3.258	7.297	6.912	8.149
MACS_peak_3356	1.509	2.033	1.446	1.447
MACS_peak_3357	2.577	3.925	4.038	4.445
MACS_peak_3358	2.535	6.862	4.443	5.625
MACS_peak_3359	1.631	4.359	2.961	2.951
MACS_peak_3360	2.496	4.533	3.848	4.428
MACS_peak_3362	2.718	4.817	5.527	4.583
MACS_peak_3363	2.268	5.497	6.471	7.052
MACS_peak_3364	2.436	6.023	6.622	7.116
MACS_peak_3365	2.049	4.65	4.443	4.07
MACS_peak_3366	2.405	6.292	5.232	7.178
MACS_peak_3367	2.25	4.13	4.522	6.317
MACS_peak_3368	2.724	3.632	4.677	5.267
MACS_peak_3369	1.231	2.651	3.227	2.865
MACS_peak_3370	2.254	4.172	3.803	5.886
MACS_peak_3371	1.161	2.319	4.72	4.762
MACS_peak_3372	0.53	0.614	0.808	1.016
MACS_peak_3378	1.403	1.417	2.835	4.771
MACS_peak_3379	0.998	1.316	2.146	3.124
MACS_peak_3380	2.092	3.184	3.917	5.084
MACS_peak_3381	1.797	2.756	3.592	4.921
MACS_peak_3383	1.295	2.609	3.363	2.76
MACS_peak_3384	1.019	2.184	3.249	3.826
MACS_peak_3385	0.927	2.104	2.741	3.721
MACS_peak_3389	0.481	0.501	0.557	0.329
MACS_peak_339	0.658	0.882	1.176	0.735
MACS_peak_3394	2.314	3.807	5.285	6.729
MACS_peak_3395	2.502	4.143	4.951	6.449
MACS_peak_3397	2.536	4.459	5.479	4.983
MACS_peak_3398	1	2.937	4.397	3.978
MACS_peak_340	0.501	1.039	0.895	1.16
MACS_peak_3412	1.125	1.529	1.764	2.206
MACS_peak_3429	1.27	3	1.942	1.527
MACS_peak_3435	0.69	0.962	1.162	1.247
MACS_peak_3436	1.002	1.936	1.419	2.384
MACS_peak_3437	1.245	2.622	2.567	4.236
MACS_peak_3443	0.972	2.025	2.982	3.077
MACS_peak_3444	1.268	1.984	3.201	3.487
MACS_peak_3445	1.005	1.724	3.974	3.225
MACS_peak_3453	0.441	0.808	1.234	0.744
MACS_peak_3455	1.216	1.249	2.867	1.444
MACS_peak_3458	1.169	3.639	3.509	3.239
MACS_peak_3459	1.32	3.79	3.75	3.436
MACS_peak_346	1.513	1.985	2.603	2.559
MACS_peak_3460	1.835	2.969	2.683	2.374
MACS_peak_3462	3.063	5.932	7.817	8.604
MACS_peak_3463	1.243	2.048	3.256	3.915
MACS_peak_3464	1.288	2.962	3.315	4.525
MACS_peak_3465	1.602	3.521	3.675	5.119
MACS_peak_3466	1.789	3.131	2.38	2.401
MACS_peak_3468	2.027	2.194	3.065	3.919
MACS_peak_3469	4.191	8.579	8.18	7.768
MACS_peak_3470	1.547	4.943	4.851	7.089
MACS_peak_3471	1.102	3.047	2.642	3.881
MACS_peak_3472	1.315	2.395	2.064	1.581
MACS_peak_3474	1.525	3.176	2.856	3.385
MACS_peak_3477	1.123	2.846	3.267	2.798
MACS_peak_3478	3.159	9.513	8.025	8.415
MACS_peak_3479	0.875	1.631	2.3	1.924
MACS_peak_348	1.349	2.746	3.087	2.435
MACS_peak_3480	0.85	1.708	1.109	0.715
MACS_peak_3482	1.345	3.491	3.73	2.684
MACS_peak_3483	0.929	2.589	1.44	2.178
MACS_peak_3484	1.674	2.846	3.841	3.827
MACS_peak_3485	1.142	1.959	1.764	2.238
MACS_peak_3486	1.969	4.217	3.75	5.283
MACS_peak_3487	1.266	3.32	3.117	3.523
MACS_peak_3489	1.61	2.573	2.885	3.631
MACS_peak_349	1.467	1.9	1.668	2.423
MACS_peak_3490	0.6	1.911	1.691	1.34
MACS_peak_3492	0.943	1.488	2.712	2.288
MACS_peak_3493	1.334	2.033	2.38	2.476
MACS_peak_3494	1.763	4.153	3.716	3.478
MACS_peak_3495	1.886	3.336	4.714	5.634
MACS_peak_3496	1.509	4.492	4.669	5.355
MACS_peak_3498	1.284	0.808	1.36	1.454
MACS_peak_35	2.952	4.314	4.73	5.694
MACS_peak_350	1.217	2.653	3.3	4.748
MACS_peak_3505	0.55	1.087	0.877	1.495
MACS_peak_3506	1.515	2.205	3.294	2.504
MACS_peak_3507	1.114	3.052	3.916	3.297
MACS_peak_3508	1.296	2.032	2.864	2.935
MACS_peak_3512	1.839	3.147	5.458	6.03
MACS_peak_3513	1.464	3.047	3.582	5.1
MACS_peak_3514	1.023	2.109	1.712	1.542
MACS_peak_3515	1.46	2.675	3.221	4.519
MACS_peak_3516	1.942	3.238	3.602	4.436
MACS_peak_3517	1.485	3.617	3.273	4.418
MACS_peak_3518	1.38	2.379	2.646	2.935
MACS_peak_3519	2.814	6.19	5.478	5.241
MACS_peak_3522	1.876	3.6	3.526	3.876
MACS_peak_3523	1.955	3.401	2.573	2.849
MACS_peak_3524	1.943	3.962	4.972	4.623
MACS_peak_3525	2.918	5.641	5.765	7.592
MACS_peak_3526	1.59	3.289	1.985	2.389
MACS_peak_3527	1.928	3.146	1.814	2.738
MACS_peak_3528	1.785	2.761	1.838	3.038
MACS_peak_3529	0.461	0.294	0.744	0.633
MACS_peak_3533	1.967	1.642	3.064	3.453
MACS_peak_3534	1.909	2.511	3.119	3.784
MACS_peak_3536	0.95	1.029	2.55	3.448
MACS_peak_3537	1.637	2.323	3.663	3.397
MACS_peak_3540	0.484	1.691	1.171	1.28
MACS_peak_3545	1.05	2.041	2.443	2.18
MACS_peak_3546	1.01	1.94	2.256	2.261
MACS_peak_3550	0.725	1.396	1.638	2.253
MACS_peak_3552	1.099	1.176	2.602	1.738
MACS_peak_3553	1.275	1.08	1.753	2.105
MACS_peak_3554	1.561	1.499	2.78	2.815
MACS_peak_3555	2.227	4.276	4.83	7.019
MACS_peak_3556	1.812	3.146	4.049	4.064
MACS_peak_3557	1.15	1.735	1.86	3.408
MACS_peak_3558	1.759	2.355	3.102	3.596
MACS_peak_3559	1.6	2.506	2.925	3.1
MACS_peak_3560	2.056	3.87	4.827	6.006
MACS_peak_3561	2.273	2.442	3.412	3.41
MACS_peak_3565	0.939	1.245	0.723	1.029
MACS_peak_3566	8.198	13.746	11.762	9.861
MACS_peak_3567	10.747	17.275	16.099	13.228
MACS_peak_3568	20.887	33.69	32.084	29.913
MACS_peak_3569	25.594	41.298	39.483	36.744
MACS_peak_357	1.498	1.053	2.449	2.266
MACS_peak_3570	0.787	1.063	1.281	1.629
MACS_peak_3571	0.734	1.249	1.08	1.546
MACS_peak_3572	0.699	0.92	1.396	1.718
MACS_peak_3573	2.209	4.399	4.671	5.381
MACS_peak_3574	1.664	4.709	4.421	4.841
MACS_peak_3575	1.523	4.295	4.002	4.546
MACS_peak_3576	1.1	1.728	2.869	2.956
MACS_peak_3577	1.53	2.929	4.97	6.293
MACS_peak_3578	2.899	5.1	8.142	9.107
MACS_peak_3579	1.704	3.624	5.71	4.532
MACS_peak_3580	1.87	3.852	4.37	3.968
MACS_peak_3581	1.793	3.743	3.364	3.824
MACS_peak_3582	0.795	1.493	2.697	3.107
MACS_peak_3583	1.022	2.572	3.392	3.828
MACS_peak_3584	0.65	1.25	0.294	0.788
MACS_peak_3586	2.224	4.25	3.458	3.8
MACS_peak_3587	2.605	3.536	3.19	3.896
MACS_peak_3588	2.475	3.5	3.501	4.052
MACS_peak_3589	1.688	2.92	1.849	2.98
MACS_peak_3590	1.206	1.892	1.529	1.38
MACS_peak_3591	1.419	3.768	3.904	3.696
MACS_peak_3592	1.32	3.426	3.363	3.431
MACS_peak_3594	1.502	2.969	3.835	5.143
MACS_peak_3595	2.762	6.061	5.579	6.15
MACS_peak_3596	1.842	4.363	5.058	5.21
MACS_peak_3597	1.995	5.398	4.5	4.634
MACS_peak_3598	1.864	4.288	3.429	3.116
MACS_peak_3599	2.653	4.722	3.936	5.935
MACS_peak_36	3.922	5.513	5.3	4.858
MACS_peak_3601	2.437	4.434	3.228	5.004
MACS_peak_3602	1.658	3.424	3.909	3.459
MACS_peak_3603	2.244	4.289	4.833	6.948
MACS_peak_3604	1.76	2.352	2.679	2.707
MACS_peak_3605	1.896	2.039	3.599	3.556
MACS_peak_3608	0.871	1.693	1.933	3.601
MACS_peak_3609	1.35	2.183	3.455	3.457
MACS_peak_3622	0.45	0.955	0.955	0.705
MACS_peak_3624	0.682	1.09	1.295	1.802
MACS_peak_3625	1.881	3.005	4.62	4.417
MACS_peak_3626	2.252	4.057	5.829	5.589
MACS_peak_3627	1.5	2.848	3.332	3.944
MACS_peak_3628	1.666	3.499	3.294	4.38
MACS_peak_3629	0.71	1.271	1.918	2.495
MACS_peak_3630	2	4.606	3.632	3.242
MACS_peak_3631	1.623	5.149	4.261	3.854
MACS_peak_3632	2.04	3.71	2.289	3.035
MACS_peak_3633	1.259	2.94	3.087	3.414
MACS_peak_3634	1.203	2.845	3.374	3.824
MACS_peak_3635	0.974	2.343	2.94	3.039
MACS_peak_3636	1.867	4.383	2.764	4.413
MACS_peak_3637	1.45	3.874	3.269	4.181
MACS_peak_3638	2.364	4.189	3.499	5.969
MACS_peak_3639	1.119	2.231	3.281	2.897
MACS_peak_3640	1.542	2.536	4.064	4.576
MACS_peak_3641	0.6	1.764	2.005	1.854
MACS_peak_3644	1.641	3.632	4.123	6.431
MACS_peak_3645	2.403	2.761	3.939	5.68
MACS_peak_3646	1.873	3.416	4.451	6.438
MACS_peak_3647	1.93	2.95	4.325	4.217
MACS_peak_3648	2.149	2.635	4.022	3.604
MACS_peak_365	0.793	1.019	2.53	2.186
MACS_peak_3650	1.316	1.574	3.504	3.042
MACS_peak_3655	0.749	1.323	0.95	1.592
MACS_peak_3658	1.599	2.267	2.559	3.256
MACS_peak_3659	1.421	2.058	2.2	3.561
MACS_peak_366	1.557	5.075	6.682	7.414
MACS_peak_3662	1.603	2.989	2.432	3.813
MACS_peak_3663	1.172	2.201	3.157	3.707
MACS_peak_3669	0.5	0.808	1.153	1.217
MACS_peak_367	2.612	5.153	8.004	9.858
MACS_peak_3670	1.654	1.911	2.273	3.962
MACS_peak_3671	2.062	4.098	4.737	5.646
MACS_peak_3672	2.909	4.703	5.864	7.674
MACS_peak_3673	2.636	5.938	7.085	8.303
MACS_peak_3676	2.339	5.274	4.922	6.052
MACS_peak_3677	1.336	1.396	3.685	3.269
MACS_peak_3678	1.2	1.292	3.324	2.808
MACS_peak_3679	2.606	4.888	5.916	6.6
MACS_peak_368	2.595	4.079	5.487	7.601
MACS_peak_3680	1.336	3.555	2.61	3.241
MACS_peak_3682	0.805	1.984	2.201	2.738
MACS_peak_3684	2.304	5.816	3.83	4.237
MACS_peak_3685	2.324	4.286	3.57	3.54
MACS_peak_3686	1.26	3.769	3.896	3.116
MACS_peak_3687	1.527	4.638	4.05	3.404
MACS_peak_3688	1.237	2.282	2.709	3.508
MACS_peak_3689	1.22	1.787	2.502	3.421
MACS_peak_369	2.014	3.036	4.149	3.912
MACS_peak_3691	0.498	0.607	1.07	1.58
MACS_peak_3692	1.127	4.958	2.731	2.739
MACS_peak_3693	1.472	4.517	3.361	3.122
MACS_peak_3694	1.65	4.23	4.752	4.665
MACS_peak_3695	2.157	5.334	5.933	5.222
MACS_peak_3696	1.706	3.324	4.392	2.859
MACS_peak_3697	1.186	2.347	3.301	2.498
MACS_peak_3698	1.041	1.102	3.087	2.325
MACS_peak_3699	1.44	3.561	4.329	4.48
MACS_peak_37	3.184	6.277	6.654	8.083
MACS_peak_3700	1.906	4.445	4.418	5.422
MACS_peak_3701	1.922	4.774	5.048	6.035
MACS_peak_3702	1.811	4.92	4.918	6.478
MACS_peak_3703	2.505	4.532	4.412	4.915
MACS_peak_3704	2.346	6.152	5.716	5.877
MACS_peak_3705	2.535	5.69	5.546	6.825
MACS_peak_3706	2.113	5.529	4.612	4.938
MACS_peak_3709	1.092	2.442	3.169	3.272
MACS_peak_3710	1.43	2.443	2.994	3.028
MACS_peak_3711	1.435	2.918	2.767	3.154
MACS_peak_3713	1.74	2.324	2.761	3.653
MACS_peak_3714	1.251	1.442	3.166	3.152
MACS_peak_3715	1.993	3.328	4.03	6.879
MACS_peak_3717	2.254	4.006	5.928	6.119
MACS_peak_3718	2.393	4.557	6.249	6.554
MACS_peak_3719	1.654	2.965	3.787	3.125
MACS_peak_3720	1.873	4.422	4.895	7.414
MACS_peak_3721	2.078	4.733	4.547	7.031
MACS_peak_373	0.957	2.424	2.205	2.594
MACS_peak_3736	0.251	0.763	1.209	0.487
MACS_peak_374	4.108	8.703	11.394	10.654
MACS_peak_375	3.224	6.164	6.507	7.33
MACS_peak_3752	1.772	1.965	4.304	5.079
MACS_peak_3753	2.193	3.917	4.459	3.462
MACS_peak_3754	1.969	6.357	5.199	6.418
MACS_peak_3755	3.027	7.724	8.464	8.407
MACS_peak_3756	0.687	1.693	2.301	1.957
MACS_peak_3757	1.428	3.441	3.579	4.241
MACS_peak_3758	0.8	1.486	2.191	1.894
MACS_peak_3759	1.97	4.289	4.19	4.835
MACS_peak_376	0.8	0.735	0.735	1.272
MACS_peak_3760	1.45	4.082	3.478	4.039
MACS_peak_3761	1.254	2.006	4.148	3.972
MACS_peak_3762	1.095	1.757	4.608	3.816
MACS_peak_3763	0.965	1.768	2.604	2.21
MACS_peak_3766	2.238	4.118	5.576	7.397
MACS_peak_3767	2.47	3.281	4.5	6.718
MACS_peak_3768	2.703	3.936	7.089	8.134
MACS_peak_3769	0.8	1.555	2.325	2.144
MACS_peak_377	1.908	2.982	2.772	2.972
MACS_peak_3770	1.096	1.004	1.47	2.381
MACS_peak_378	2.563	2.703	4	3.671
MACS_peak_3787	0.972	1.617	3.121	3.56
MACS_peak_3788	0.656	1.47	1.594	2.43
MACS_peak_3789	1.517	2.692	2.817	4.383
MACS_peak_379	0.89	1.363	0.808	1.318
MACS_peak_3790	1.07	1.698	2.585	2.059
MACS_peak_3791	1.62	2.245	3.153	3.025
MACS_peak_3792	1.445	2.484	3.56	3.229
MACS_peak_38	2.714	5.388	5.612	7.316
MACS_peak_380	0.62	1.874	1.006	1.578
MACS_peak_3806	1.163	1.661	2.135	1.542
MACS_peak_3807	2.439	3.909	3.573	4.709
MACS_peak_3810	1.595	2.822	4.355	4.169
MACS_peak_3811	1.008	1.979	2.499	3.333
MACS_peak_3812	1.543	2.535	3.719	4.185
MACS_peak_3813	1.761	3.677	4.405	3.753
MACS_peak_3814	2.071	4.405	4.216	5.353
MACS_peak_3815	2.697	3.08	5.009	5.446
MACS_peak_3822	0.951	1.69	3.284	3.604
MACS_peak_3823	0.658	0.509	1.277	1.238
MACS_peak_3824	1.152	2.727	3.005	3.829
MACS_peak_3825	1.112	2.629	2.89	3.852
MACS_peak_3826	2.075	3.677	4.577	4.601
MACS_peak_3828	1.656	3.641	4.412	5.515
MACS_peak_3829	1.35	3.324	3.68	4.703
MACS_peak_383	0.345	0.636	0.393	0.731
MACS_peak_3830	1.905	3.984	4.179	4.692
MACS_peak_3831	1.8	3.32	3.786	4.243
MACS_peak_3832	2.03	2.793	3.09	2.589
MACS_peak_3833	1.618	2.768	4.991	5.928
MACS_peak_3834	1.88	3.251	3.703	3.937
MACS_peak_3835	1.698	4.984	5.414	6.487
MACS_peak_3837	1.98	2.994	4.604	5.728
MACS_peak_3838	2.248	3.183	3.935	5.416
MACS_peak_3839	2.046	3.281	3.332	4.986
MACS_peak_384	0.35	0.367	0.367	0.37
MACS_peak_3849	1.087	0.952	2.411	2.052
MACS_peak_385	2.992	7.019	7.431	8.947
MACS_peak_3854	0.4	0.993	0.808	0.655
MACS_peak_386	3.08	5.605	6.887	7.356
MACS_peak_3864	0.573	0.367	0.715	0.883
MACS_peak_3866	1.326	1.747	1.176	0.676
MACS_peak_3867	1.275	1.691	1.154	0.629
MACS_peak_3868	0.953	1.544	1.103	0.602
MACS_peak_387	2.624	4.717	3.815	4.373
MACS_peak_3875	1.304	2.181	1.822	1.961
MACS_peak_3876	1.148	1.813	1.386	1.738
MACS_peak_3877	0.837	0.473	0.414	0.731
MACS_peak_3878	1.065	0.661	0.588	0.928
MACS_peak_3879	1.117	0.661	0.661	0.988
MACS_peak_3880	0.824	1.543	2.473	2.154
MACS_peak_3881	1.807	4.142	5.52	6.987
MACS_peak_3882	2.077	4.962	5.847	7.344
MACS_peak_3883	1.852	4.418	5.664	5.502
MACS_peak_3884	1.641	2.506	4.6	3.584
MACS_peak_3885	1.24	2.275	4.831	3.224
MACS_peak_3887	2.067	3.824	5.013	5.819
MACS_peak_3888	1.02	1.447	2.105	1.931
MACS_peak_3889	1.172	1.837	2.426	2.128
MACS_peak_3890	1.457	2.259	2.103	1.908
MACS_peak_3891	1.652	2.498	2.542	1.857
MACS_peak_3892	1.113	1.984	1.361	1.932
MACS_peak_3894	1.212	2.874	3.15	2.915
MACS_peak_3895	2.333	3.973	4.469	4.786
MACS_peak_3896	2.387	3.213	4.359	4.54
MACS_peak_3897	1.404	2.499	3.927	3.74
MACS_peak_3898	1.064	2.205	1.453	1.608
MACS_peak_3899	1.098	2.422	1.706	1.472
MACS_peak_39	1.369	1.066	0.733	1.609
MACS_peak_390	0.812	1.169	1.445	2.5
MACS_peak_3900	1.471	3.533	2.607	2.837
MACS_peak_3901	1.679	3.122	3.632	4.248
MACS_peak_3902	2.242	4.336	4.839	4.892
MACS_peak_3903	2.407	4.285	4.931	5.605
MACS_peak_3904	1.117	1.782	2.536	2.442
MACS_peak_3905	1.601	2.928	3.405	3.77
MACS_peak_3906	2.997	3.263	6.204	5.491
MACS_peak_3907	2.374	3.91	4.502	5.059
MACS_peak_3908	1.398	3.435	3.19	3.354
MACS_peak_3909	0.991	3.427	3.431	2.889
MACS_peak_3910	1.262	2.69	2.832	1.814
MACS_peak_3911	1.008	2.689	2.612	1.997
MACS_peak_3912	0.992	2.512	2.554	2.266
MACS_peak_3914	2.093	3.379	4.234	5.101
MACS_peak_3915	1.956	3.159	3.706	4.391
MACS_peak_3917	1.2	2.825	2.174	2.979
MACS_peak_3918	1.38	2.573	3.383	3.317
MACS_peak_3919	2.514	5.006	5.752	4.808
MACS_peak_3920	2.081	3.822	4.241	4.394
MACS_peak_3921	0.53	1.025	1.907	1.454
MACS_peak_3922	1.176	2.76	2.186	2.919
MACS_peak_3923	0.404	0.719	0.441	1.128
MACS_peak_3924	0.608	0.923	0.661	1.132
MACS_peak_3925	0.77	0.808	1.07	1.011
MACS_peak_3926	2.625	3.386	4.406	3.354
MACS_peak_3927	2.036	4.487	5.523	5.578
MACS_peak_3928	1.634	2.07	3.327	2.842
MACS_peak_3929	2.986	6.84	7.86	7.586
MACS_peak_3930	2.362	3.616	3.726	5.298
MACS_peak_3931	1.758	2.521	2.517	4.16
MACS_peak_3932	1.777	2.339	2.841	3.977
MACS_peak_3934	2.439	5.388	4.945	4.993
MACS_peak_3935	1.622	4.549	4.361	4.955
MACS_peak_3936	2.951	4.634	4.397	5.123
MACS_peak_3937	2.064	3.86	3.702	3.221
MACS_peak_3938	1.738	5.289	4.201	4.372
MACS_peak_3939	1.332	3.097	2.447	2.672
MACS_peak_394	1.417	3.855	4.759	4.27
MACS_peak_3940	1.369	3.189	3.311	2.564
MACS_peak_3943	1.804	2.722	2.62	3.354
MACS_peak_3944	1.212	2.194	2.18	1.883
MACS_peak_3945	1.3	3.658	3.011	3.889
MACS_peak_3946	0.917	1.84	2.009	2.698
MACS_peak_3947	2.642	6.361	6.756	6.779
MACS_peak_3948	2.799	8.036	9.527	11.091
MACS_peak_3949	2.918	9.126	9.481	12.71
MACS_peak_395	1.48	4.212	4.869	4.32
MACS_peak_3950	2.669	7.2	7.426	11.273
MACS_peak_3951	1.569	2.809	3.491	2.952
MACS_peak_3952	1.412	2.804	3.186	2.696
MACS_peak_3953	1.716	3.721	4.602	5.104
MACS_peak_3954	1.12	1.911	1.595	2.431
MACS_peak_3955	1.171	3.534	4.166	2.687
MACS_peak_3956	1.556	2.997	2.919	3.658
MACS_peak_3957	2.158	4.448	4.167	5.386
MACS_peak_3958	0.803	2.348	2.793	2.836
MACS_peak_3959	1.337	2.246	2.24	1.818
MACS_peak_396	2.759	5.832	6.662	6.915
MACS_peak_3960	0.387	0.514	0.725	0.594
MACS_peak_3961	0.95	1.621	2.536	1.984
MACS_peak_3962	1.901	3.23	3.796	5.66
MACS_peak_3963	1.875	4.265	2.68	4.436
MACS_peak_3964	1.33	3.301	3.249	2.885
MACS_peak_3965	1.238	3.782	3.005	2.798
MACS_peak_3966	2.379	4.204	3.521	4.347
MACS_peak_3967	1.987	3.147	2.493	3.543
[truncated: 2,187 more rows]

## Sheet: Fig.1d
	Early	Intermediate	Late
Intergenic	39.2	35.2	26.1
Intron	32.4	35	37.5
Exon	5.7	6.7	9.1
Promoter	22.7	23.1	27.3

## Sheet: Fig.1e
	H1e	Mnase-seq	Dnase-seq	ATAC-seq	H3	H4	H3.3	H2A.Z	H3K4me1	H3K4me2	H3K4me3	H3K27ac	H3K27me3	H3K9me1	H3K9me2	H3K9me3	H3K36me3	H3K79me2	H3K56ac
Early	1.22784	1.50254	0.845093	1.22595	2.44543	2.43767	0.621469	0.801157	1.85228	1.73691	1.92507	0.73755	2.39571	1.28285	2.89605	2.08651	0.572453	2.04166	0.851702
Intermediate	0.430346	2.54393	1.10224	1.51216	0.40327	0.464644	0.998521	1.19243	1.37938	3.34123	3.81439	0.773406	2.07571	0.560401	0.303007	1.1242	0.637459	1.1463	0.824358
Late	0.397815	2.82347	1.10358	1.70772	0.363554	0.429204	0.911764	1.20792	1.41121	3.36002	4.09919	0.717459	2.02095	0.542545	0.291327	1.17429	0.620432	1.12219	0.786918
