# Supplementary material for: Histone H1 facilitates restoration of H3K27me3 during DNA replication by chromatin compaction
Source: Nat Commun. 2023 Jul 10;14:4081. doi: 10.1038/s41467-023-39846-y (PMC10333366; doi:10.1038/s41467-023-39846-y)
Supplement: Supplementary file 4 — Source Data [file 41467_2023_39846_MOESM4_ESM.zip › Source data/Figure S1.xlsx]

## Sheet: Fig.S1d
position	WT_T0
-5000	1.13542
-4990	1.13021
-4980	1.15104
-4970	1.16667
-4960	1.16146
-4950	1.13021
-4940	1.13021
-4930	1.11458
-4920	1.09375
-4910	1.10938
-4900	1.05208
-4890	1.02083
-4880	0.994792
-4870	0.994792
-4860	1.01562
-4850	1.02083
-4840	1
-4830	0.973958
-4820	0.932292
-4810	0.932292
-4800	0.911458
-4790	0.947917
-4780	0.895833
-4770	0.895833
-4760	0.911458
-4750	0.942708
-4740	0.984375
-4730	0.984375
-4720	1.01562
-4710	1.00521
-4700	1.03125
-4690	1.09375
-4680	1.13021
-4670	1.15104
-4660	1.16146
-4650	1.19271
-4640	1.18229
-4630	1.17708
-4620	1.21875
-4610	1.23958
-4600	1.23958
-4590	1.20312
-4580	1.22396
-4570	1.23438
-4560	1.22396
-4550	1.21354
-4540	1.19271
-4530	1.17708
-4520	1.17188
-4510	1.1875
-4500	1.20312
-4490	1.22917
-4480	1.20312
-4470	1.19792
-4460	1.22396
-4450	1.25521
-4440	1.28125
-4430	1.34375
-4420	1.35938
-4410	1.39062
-4400	1.44792
-4390	1.48958
-4380	1.54167
-4370	1.57812
-4360	1.625
-4350	1.66146
-4340	1.67708
-4330	1.71354
-4320	1.69792
-4310	1.67708
-4300	1.65104
-4290	1.59375
-4280	1.59375
-4270	1.58854
-4260	1.52604
-4250	1.48438
-4240	1.48438
-4230	1.40625
-4220	1.38021
-4210	1.33854
-4200	1.28125
-4190	1.23438
-4180	1.17188
-4170	1.09896
-4160	1.04167
-4150	0.989583
-4140	1
-4130	0.96875
-4120	0.9375
-4110	0.942708
-4100	0.932292
-4090	0.911458
-4080	0.890625
-4070	0.864583
-4060	0.869792
-4050	0.869792
-4040	0.833333
-4030	0.854167
-4020	0.838542
-4010	0.828125
-4000	0.807292
-3990	0.833333
-3980	0.869792
-3970	0.838542
-3960	0.84375
-3950	0.807292
-3940	0.770833
-3930	0.776042
-3920	0.796875
-3910	0.770833
-3900	0.786458
-3890	0.796875
-3880	0.817708
-3870	0.833333
-3860	0.828125
-3850	0.791667
-3840	0.776042
-3830	0.776042
-3820	0.770833
-3810	0.776042
-3800	0.802083
-3790	0.770833
-3780	0.744792
-3770	0.776042
-3760	0.796875
-3750	0.807292
-3740	0.791667
-3730	0.765625
-3720	0.770833
-3710	0.786458
-3700	0.744792
-3690	0.744792
-3680	0.744792
-3670	0.744792
-3660	0.765625
-3650	0.770833
-3640	0.807292
-3630	0.776042
-3620	0.802083
-3610	0.807292
-3600	0.786458
-3590	0.822917
-3580	0.822917
-3570	0.84375
-3560	0.848958
-3550	0.880208
-3540	0.869792
-3530	0.911458
-3520	0.927083
-3510	0.953125
-3500	1
-3490	1.03125
-3480	1.03646
-3470	1.02604
-3460	1.01042
-3450	1.03125
-3440	1.05729
-3430	1.08854
-3420	1.10938
-3410	1.10417
-3400	1.11979
-3390	1.125
-3380	1.09375
-3370	1.07812
-3360	1.06771
-3350	1.07812
-3340	1.09896
-3330	1.10417
-3320	1.16146
-3310	1.15625
-3300	1.14583
-3290	1.125
-3280	1.11458
-3270	1.13542
-3260	1.16146
-3250	1.1875
-3240	1.1875
-3230	1.19792
-3220	1.1875
-3210	1.21354
-3200	1.23438
-3190	1.24479
-3180	1.30208
-3170	1.33333
-3160	1.375
-3150	1.41146
-3140	1.43229
-3130	1.42708
-3120	1.39583
-3110	1.43229
-3100	1.46354
-3090	1.47396
-3080	1.50521
-3070	1.5
-3060	1.55729
-3050	1.53125
-3040	1.52604
-3030	1.52083
-3020	1.52083
-3010	1.49479
-3000	1.48438
-2990	1.45312
-2980	1.42188
-2970	1.40104
-2960	1.36458
-2950	1.32812
-2940	1.30729
-2930	1.32292
-2920	1.27604
-2910	1.26562
-2900	1.22917
-2890	1.24479
-2880	1.20312
-2870	1.20312
-2860	1.16146
-2850	1.17708
-2840	1.1875
-2830	1.19792
-2820	1.1875
-2810	1.23438
-2800	1.27083
-2790	1.32292
-2780	1.35938
-2770	1.38021
-2760	1.40625
-2750	1.41146
-2740	1.43229
-2730	1.42708
-2720	1.43229
-2710	1.40104
-2700	1.44792
-2690	1.44792
-2680	1.51042
-2670	1.53125
-2660	1.54167
-2650	1.58854
-2640	1.59896
-2630	1.58854
-2620	1.63021
-2610	1.57292
-2600	1.54688
-2590	1.51042
-2580	1.5
-2570	1.50521
-2560	1.51042
-2550	1.5
-2540	1.5
-2530	1.48958
-2520	1.50521
-2510	1.57292
-2500	1.56771
-2490	1.55729
-2480	1.57812
-2470	1.60417
-2460	1.57292
-2450	1.54688
-2440	1.53646
-2430	1.59375
-2420	1.57292
-2410	1.63021
-2400	1.64583
-2390	1.65625
-2380	1.66146
-2370	1.64583
-2360	1.63542
-2350	1.68229
-2340	1.69271
-2330	1.72396
-2320	1.73958
-2310	1.65104
-2300	1.64583
-2290	1.61979
-2280	1.57812
-2270	1.54688
-2260	1.59375
-2250	1.55729
-2240	1.55208
-2230	1.50521
-2220	1.5
-2210	1.48438
-2200	1.49479
-2190	1.51042
-2180	1.54688
-2170	1.55208
-2160	1.59896
-2150	1.57292
-2140	1.63021
-2130	1.65104
-2120	1.69271
-2110	1.77604
-2100	1.81771
-2090	1.88021
-2080	1.88021
-2070	1.91667
-2060	1.90104
-2050	1.92188
-2040	1.92708
-2030	1.91667
-2020	1.95312
-2010	1.97396
-2000	1.98958
-1990	2.00521
-1980	2
-1970	2.02604
-1960	2.03125
-1950	2.0625
-1940	2.05208
-1930	2.02083
-1920	1.98958
-1910	1.94271
-1900	1.88542
-1890	1.82812
-1880	1.79688
-1870	1.79688
-1860	1.78646
-1850	1.78646
-1840	1.73958
-1830	1.78125
-1820	1.77604
-1810	1.76042
-1800	1.70833
-1790	1.67188
-1780	1.66667
-1770	1.66667
-1760	1.61979
-1750	1.64062
-1740	1.59375
-1730	1.64583
-1720	1.64062
-1710	1.6875
-1700	1.73438
-1690	1.79167
-1680	1.84375
-1670	1.83333
-1660	1.84896
-1650	1.875
-1640	1.95312
-1630	1.89583
-1620	1.90104
-1610	1.86979
-1600	1.90104
-1590	1.92188
-1580	1.9375
-1570	1.93229
-1560	1.94271
-1550	1.89062
-1540	1.92708
-1530	1.93229
-1520	1.98438
-1510	1.95312
-1500	1.92188
-1490	1.96354
-1480	1.98438
-1470	1.98438
-1460	1.96354
-1450	1.98438
-1440	1.97917
-1430	2.04688
-1420	2.07812
-1410	2.125
-1400	2.10417
-1390	2.09896
-1380	2.09375
-1370	2.08854
-1360	2.09375
-1350	2.05729
-1340	2.02083
-1330	1.96354
-1320	1.92188
-1310	1.92708
-1300	1.94271
-1290	1.94792
-1280	1.94792
-1270	1.96354
-1260	1.98438
-1250	1.98958
-1240	1.97917
-1230	1.97396
-1220	1.92708
-1210	1.95312
-1200	2.01042
-1190	2.04688
-1180	2.05208
-1170	2.05729
-1160	2.04688
-1150	2.0625
-1140	2.05729
-1130	2.06771
-1120	2.05729
-1110	2.04167
-1100	1.97396
-1090	1.875
-1080	1.84896
-1070	1.85938
-1060	1.83854
-1050	1.79167
-1040	1.78646
-1030	1.75521
-1020	1.74479
-1010	1.70312
-1000	1.66146
-990	1.625
-980	1.61979
-970	1.61979
-960	1.65625
-950	1.6875
-940	1.67708
-930	1.66146
-920	1.67708
-910	1.69271
-900	1.73438
-890	1.77604
-880	1.82292
-870	1.79167
-860	1.78646
-850	1.8125
-840	1.85417
-830	1.86979
-820	1.88542
-810	1.875
-800	1.88021
-790	1.91146
-780	1.85938
-770	1.83333
-760	1.8125
-750	1.85417
-740	1.9375
-730	1.98958
-720	2.02604
-710	2.06771
-700	2.11458
-690	2.16146
-680	2.19271
-670	2.26042
-660	2.27604
-650	2.35938
-640	2.35417
-630	2.41146
-620	2.43229
-610	2.49479
-600	2.51042
-590	2.5
-580	2.57292
-570	2.64062
-560	2.68229
-550	2.70312
-540	2.76562
-530	2.77083
-520	2.79167
-510	2.79688
-500	2.84375
-490	2.85417
-480	2.82812
-470	2.82292
-460	2.89062
-450	2.875
-440	2.95833
-430	3.02604
-420	3.10938
-410	3.19271
-400	3.30208
-390	3.46354
-380	3.5625
-370	3.67708
-360	3.77604
-350	3.89062
-340	3.84375
-330	3.9375
-320	4.04167
-310	4.21875
-300	4.41146
-290	4.65625
-280	4.92708
-270	5.13542
-260	5.35938
-250	5.64062
-240	5.85417
-230	6.06771
-220	6.31771
-210	6.52604
-200	6.68229
-190	6.82812
-180	7.14583
-170	7.41146
-160	7.71875
-150	7.97396
-140	8.33854
-130	8.6875
-120	9.01042
-110	9.42188
-100	9.65104
-90	9.8125
-80	9.99479
-70	10.2344
-60	10.349
-50	10.375
-40	10.4062
-30	10.5312
-20	10.5625
-10	10.5938
0	10.526
10	10.4688
20	10.3073
30	10.1875
40	10.0781
50	10.0365
60	10.0521
70	9.97396
80	9.89062
90	9.625
100	9.53125
110	9.40625
120	9.1875
130	8.92188
140	8.71354
150	8.55208
160	8.40625
170	8.15104
180	8.00521
190	7.73438
200	7.65625
210	7.5625
220	7.38021
230	7.125
240	6.86458
250	6.57292
260	6.22396
270	5.90104
280	5.58333
290	5.26562
300	4.94271
310	4.73438
320	4.61458
330	4.5
340	4.38542
350	4.20312
360	4.05208
370	3.9375
380	3.72917
390	3.66146
400	3.5625
410	3.375
420	3.29167
430	3.26042
440	3.1875
450	3.13542
460	3.07812
470	3.02083
480	2.9375
490	2.875
500	2.78125
510	2.67188
520	2.47396
530	2.34896
540	2.34896
550	2.36979
560	2.35938
570	2.30208
580	2.32292
590	2.33333
600	2.30729
610	2.34896
620	2.33333
630	2.30729
640	2.3125
650	2.27083
660	2.25521
670	2.26042
680	2.26562
690	2.27083
700	2.3125
710	2.31771
720	2.36979
730	2.36979
740	2.30208
750	2.26042
760	2.22396
770	2.22917
780	2.19792
790	2.1875
800	2.20312
810	2.19792
820	2.19271
830	2.21354
840	2.17708
850	2.14583
860	2.13021
870	2.15625
880	2.13021
890	2.11979
900	2.10938
910	2.0625
920	2.05208
930	2.03125
940	2.00521
950	1.97396
960	1.98958
970	1.94792
980	1.9375
990	1.89062
1000	1.85938
1010	1.85938
1020	1.83854
1030	1.85417
1040	1.88021
1050	1.90625
1060	1.88542
1070	1.82292
1080	1.86458
1090	1.88542
1100	1.86979
1110	1.875
1120	1.88021
1130	1.89583
1140	1.96875
1150	1.98438
1160	1.94271
1170	1.91146
1180	1.92708
1190	1.97396
1200	1.97396
1210	1.97396
1220	1.98958
1230	1.97917
1240	1.98958
1250	1.98438
1260	1.98958
1270	1.98958
1280	1.9375
1290	1.95833
1300	1.94271
1310	1.94792
1320	1.90625
1330	1.89062
1340	1.77083
1350	1.74479
1360	1.78125
1370	1.79167
1380	1.76562
1390	1.71354
1400	1.6875
1410	1.65104
1420	1.625
1430	1.63021
1440	1.61458
1450	1.59375
1460	1.60938
1470	1.61458
1480	1.58333
1490	1.54167
1500	1.55729
1510	1.55729
1520	1.54167
1530	1.53125
1540	1.58333
1550	1.58854
1560	1.55208
1570	1.55208
1580	1.5625
1590	1.57292
1600	1.57812
1610	1.60417
1620	1.625
1630	1.53125
1640	1.46354
1650	1.45833
1660	1.39583
1670	1.39583
1680	1.46354
1690	1.46354
1700	1.45312
1710	1.46875
1720	1.53125
1730	1.5625
1740	1.58333
1750	1.58854
1760	1.625
1770	1.61458
1780	1.57292
1790	1.55729
1800	1.57292
1810	1.58333
1820	1.61979
1830	1.66146
1840	1.69792
1850	1.71875
1860	1.76042
1870	1.74479
1880	1.73438
1890	1.76562
1900	1.78646
1910	1.75521
1920	1.67708
1930	1.61979
1940	1.56771
1950	1.51042
1960	1.46354
1970	1.45312
1980	1.48438
1990	1.50521
2000	1.48958
2010	1.4375
2020	1.35417
2030	1.35938
2040	1.36458
2050	1.35938
2060	1.36458
2070	1.36458
2080	1.34375
2090	1.30729
2100	1.30208
2110	1.31771
2120	1.40104
2130	1.44792
2140	1.53125
2150	1.61458
2160	1.61979
2170	1.66667
2180	1.63021
2190	1.64062
2200	1.67188
2210	1.69271
2220	1.74479
2230	1.71354
2240	1.72396
2250	1.70312
2260	1.70312
2270	1.67708
2280	1.67708
2290	1.67708
2300	1.64583
2310	1.66667
2320	1.60417
2330	1.59896
2340	1.53646
2350	1.48438
2360	1.48958
2370	1.47917
2380	1.49479
2390	1.47396
2400	1.47396
2410	1.5
2420	1.47396
2430	1.53646
2440	1.54167
2450	1.54688
2460	1.54167
2470	1.54167
2480	1.52083
2490	1.54688
2500	1.53646
2510	1.51562
2520	1.55729
2530	1.54688
2540	1.54167
2550	1.53125
2560	1.5
2570	1.46354
2580	1.4375
2590	1.40104
2600	1.35417
2610	1.3125
2620	1.30208
2630	1.28125
2640	1.26042
2650	1.28646
2660	1.26042
2670	1.24479
2680	1.25
2690	1.18229
2700	1.18229
2710	1.15625
2720	1.11979
2730	1.09896
2740	1.07812
2750	1.08854
2760	1.08333
2770	1.11458
2780	1.125
2790	1.16667
2800	1.17708
2810	1.18229
2820	1.18229
2830	1.15625
2840	1.16667
2850	1.13542
2860	1.16146
2870	1.1875
2880	1.20833
2890	1.28125
2900	1.32812
2910	1.36458
2920	1.39062
2930	1.41667
2940	1.4375
2950	1.44271
2960	1.47396
2970	1.45833
2980	1.48438
2990	1.43229
3000	1.45312
3010	1.44792
3020	1.44792
3030	1.43229
3040	1.42188
3050	1.43229
3060	1.42708
3070	1.4375
3080	1.40625
3090	1.33854
3100	1.28125
3110	1.22396
3120	1.1875
3130	1.16146
3140	1.15104
3150	1.14062
3160	1.10938
3170	1.09375
3180	1.05208
3190	1.08333
3200	1.02083
3210	1.05729
3220	1.07292
3230	1.09896
3240	1.09375
3250	1.09896
3260	1.09896
3270	1.09896
3280	1.125
3290	1.19271
3300	1.22917
3310	1.25
3320	1.27604
3330	1.27604
3340	1.27083
3350	1.31771
3360	1.34896
3370	1.375
3380	1.42188
3390	1.44271
3400	1.47917
3410	1.45312
3420	1.40104
3430	1.40104
3440	1.42708
3450	1.38021
3460	1.38021
3470	1.36979
3480	1.32812
3490	1.30208
3500	1.26562
3510	1.23958
3520	1.19271
3530	1.19271
3540	1.16667
3550	1.11979
3560	1.11979
3570	1.11979
3580	1.10417
3590	1.06771
3600	1.09896
3610	1.11458
3620	1.17188
3630	1.17708
3640	1.1875
3650	1.23438
3660	1.28125
3670	1.34375
3680	1.41146
3690	1.39062
3700	1.40104
3710	1.40625
3720	1.44792
3730	1.45312
3740	1.47917
3750	1.47917
3760	1.44792
3770	1.4375
3780	1.4375
3790	1.44792
3800	1.42188
3810	1.44271
3820	1.42188
3830	1.40625
3840	1.38021
3850	1.35417
3860	1.27604
3870	1.20312
3880	1.125
3890	1.125
3900	1.13021
3910	1.14583
3920	1.17708
3930	1.22396
3940	1.29688
3950	1.32292
3960	1.38021
3970	1.39062
3980	1.41667
3990	1.44271
4000	1.47917
4010	1.45833
4020	1.45312
4030	1.46354
4040	1.48438
4050	1.50521
4060	1.58854
4070	1.64583
4080	1.76042
4090	1.81771
4100	1.875
4110	1.88021
4120	1.90104
4130	1.95312
4140	1.93229
4150	1.96875
4160	1.98958
4170	2.02604
4180	2.05729
4190	2.09896
4200	2.07812
4210	2.06771
4220	2.10417
4230	2.13021
4240	2.125
4250	2.13542
4260	2.11458
4270	2.11979
4280	2.0625
4290	2.01562
4300	1.97396
4310	1.94792
4320	1.91146
4330	1.84375
4340	1.82812
4350	1.77083
4360	1.72396
4370	1.6875
4380	1.63021
4390	1.58854
4400	1.59375
4410	1.61979
4420	1.61979
4430	1.63542
4440	1.64583
4450	1.72396
4460	1.6875
4470	1.68229
4480	1.69792
4490	1.68229
4500	1.67708
4510	1.70312
4520	1.67188
4530	1.64583
4540	1.65625
4550	1.66667
4560	1.66146
4570	1.64062
4580	1.64062
4590	1.69792
4600	1.71875
4610	1.73958
4620	1.75521
4630	1.69792
4640	1.67708
4650	1.59896
4660	1.59896
4670	1.55729
4680	1.52083
4690	1.53646
4700	1.52604
4710	1.5
4720	1.49479
4730	1.48438
4740	1.44271
4750	1.42188
4760	1.39583
4770	1.38542
4780	1.35417
4790	1.28646
4800	1.27604
4810	1.22917
4820	1.15625
4830	1.16667
4840	1.17708
4850	1.1875
4860	1.14062
4870	1.10938
4880	1.11458
4890	1.10417
4900	1.13542
4910	1.1875
4920	1.20833
4930	1.21354
4940	1.19792
4950	1.21875
4960	1.22396
4970	1.25
4980	1.29688
4990	1.27604
5000	1.26562

## Sheet: Fig.S1g
peak	T0	T1	T2	T3
MACS_peak_1	2.357	4.13	3.522	4.262
MACS_peak_10	3.778	4.663	6.336	7.449
MACS_peak_100	0.619	0.921	1.444	2.336
MACS_peak_1000	1.175	1.116	1.914	2.149
MACS_peak_1001	1.215	1.224	2.063	1.895
MACS_peak_1002	1.355	1.308	2.063	1.836
MACS_peak_1003	1.738	1.576	3.493	2.467
MACS_peak_1004	1.281	1.128	2.444	1.763
MACS_peak_1005	0.775	0.734	1.207	1.544
MACS_peak_101	1.15	0.815	2.285	1.501
MACS_peak_1013	0.174	0.162	0.48	0.151
MACS_peak_1014	0.313	0.678	1.083	0.918
MACS_peak_1018	1.085	1.295	2.009	2.051
MACS_peak_102	2.525	2.835	5.24	5.318
MACS_peak_1022	0.938	0.889	1.427	1.763
MACS_peak_1023	0.965	0.871	1.268	1.622
MACS_peak_1024	1.171	1.032	3.41	3.316
MACS_peak_1025	0.764	0.649	3.057	2.82
MACS_peak_1026	1.451	1.512	2.874	3.158
MACS_peak_1027	2.263	2.563	3.226	3.376
MACS_peak_1028	2.513	3.347	3.771	4.109
MACS_peak_1029	1.365	2.019	2.317	3.17
MACS_peak_103	2.543	3.419	5.563	5.876
MACS_peak_1030	1.27	1.913	2.119	2.921
MACS_peak_1031	1.213	1.916	1.911	2.798
MACS_peak_1032	3.163	3.313	5.118	6.397
MACS_peak_1035	1.774	2.671	3.306	4.253
MACS_peak_1038	0.506	0.193	0.7	1.101
MACS_peak_104	0.511	0.649	1.033	1.393
MACS_peak_1045	1.551	2.078	3.324	3.184
MACS_peak_1046	0.591	0.492	0.705	1.627
MACS_peak_1047	0.531	0.58	0.725	1.349
MACS_peak_1048	0.602	0.439	0.696	1.668
MACS_peak_105	3.098	3.761	6.407	8.101
MACS_peak_1055	0.492	0.291	0.755	0.584
MACS_peak_1056	1.355	0.825	2.77	2.483
MACS_peak_1057	1.117	0.912	2.743	2.614
MACS_peak_1058	1.017	0.649	2.35	1.77
MACS_peak_1059	1.001	0.649	2.32	1.72
MACS_peak_106	0.944	1.568	1.294	1.912
MACS_peak_1060	1.189	1.343	2.203	1.738
MACS_peak_1061	0.313	0.372	0.581	0.714
MACS_peak_1062	1.019	0.78	1.802	1.736
MACS_peak_1063	0.603	0.598	0.673	0.748
MACS_peak_1064	0.799	0.628	0.685	0.971
MACS_peak_1065	0.798	0.635	0.765	0.987
MACS_peak_1067	1.946	2.828	3.477	4.449
MACS_peak_1068	0.624	0.649	0.956	1.498
MACS_peak_107	3.108	5.01	7.014	8.331
MACS_peak_1073	2.125	3.359	4.718	4.159
MACS_peak_1074	1.423	2.32	2.841	2.976
MACS_peak_1078	0.708	0.871	1.344	1.305
MACS_peak_108	3.101	4.311	6.447	7.967
MACS_peak_109	1.694	2.251	3.767	4.039
MACS_peak_1092	1.041	0.753	2.641	2.88
MACS_peak_1093	0.66	0.78	1.161	1.369
MACS_peak_1097	0.485	0.517	0.727	0.602
MACS_peak_1098	0.561	1.035	1.039	1.185
MACS_peak_1099	0.208	0.543	0.46	0.153
MACS_peak_110	1.797	2.267	3.967	4.316
MACS_peak_1108	0.869	0.574	2.094	2.239
MACS_peak_1109	0.694	0.54	1.787	2.183
MACS_peak_111	4.456	5.513	7.605	8.412
MACS_peak_1110	1.523	1.756	2.748	3.776
MACS_peak_1111	1.004	1.259	2.672	2.79
MACS_peak_1112	1.127	0.933	2.809	2.969
MACS_peak_1116	0.882	1.153	1.663	1.751
MACS_peak_1117	2.132	2.842	5.06	4.978
MACS_peak_1119	2.82	4.039	5.595	6.319
MACS_peak_112	1.077	1.222	1.272	1.807
MACS_peak_1120	3.103	4.579	5.696	6.614
MACS_peak_1121	0.996	1.142	1.93	2.538
MACS_peak_1122	1.551	1.345	2.3	2.474
MACS_peak_1123	1.797	1.896	2.888	3.343
MACS_peak_1124	1.539	0.977	1.256	1.887
MACS_peak_1125	0.967	0.973	2.184	1.66
MACS_peak_1126	1.025	1.17	2.58	1.997
MACS_peak_113	1.78	1.982	3.909	3.951
MACS_peak_1130	0.813	0.598	1.321	1.842
MACS_peak_1132	1.693	1.934	3.512	4.004
MACS_peak_1135	1.307	0.954	2.424	3.138
MACS_peak_1136	1.181	1.096	1.263	1.976
MACS_peak_1138	2.497	1.643	3.48	4.417
MACS_peak_1139	2.269	2.403	4.843	4.524
MACS_peak_114	1.306	1.412	2.321	1.875
MACS_peak_1140	1.102	0.828	2.171	2.394
MACS_peak_1141	1.535	1.602	2.699	2.131
MACS_peak_1143	1.53	0.959	2.563	2.82
MACS_peak_1144	1.597	0.856	2.474	2.8
MACS_peak_1145	1.446	0.826	2.034	2.443
MACS_peak_1146	0.828	0.704	1.147	1.369
MACS_peak_1147	1.324	1.797	2.285	3.272
MACS_peak_115	3.29	3.732	6.022	6.312
MACS_peak_1153	2.216	3.618	4.276	4.424
MACS_peak_1154	2.076	2.685	3.461	3.931
MACS_peak_1155	2.421	4.004	4.637	5.383
MACS_peak_1157	2.59	3.013	3.631	4.431
MACS_peak_1159	0.463	0.131	0.862	0.9
MACS_peak_116	1.054	1.78	1.678	1.984
MACS_peak_1160	0.99	1.023	2.28	2.057
MACS_peak_1161	0.313	0.27	0.307	0.352
MACS_peak_1167	1.08	1.515	2.137	1.645
MACS_peak_1168	0.916	1.231	1.107	1.182
MACS_peak_117	4.205	7.02	8.692	13.38
MACS_peak_118	4.521	6.962	9.327	11.369
MACS_peak_119	0.727	1.255	1.44	1.609
MACS_peak_1191	1.106	1.431	1.559	2.305
MACS_peak_120	4.046	5.893	9.062	9.888
MACS_peak_121	2.772	4.046	7.236	6.497
MACS_peak_1210	0.938	1.446	1.696	2.345
MACS_peak_122	2.908	3.888	6.988	6.29
MACS_peak_1220	0.889	0.775	1.391	1.579
MACS_peak_1221	0.627	0.598	0.879	1.042
MACS_peak_123	4.419	5.127	9.717	9.598
MACS_peak_124	2.846	3.657	5.972	6.041
MACS_peak_1246	1.376	1.469	2.983	4.084
MACS_peak_1247	1.705	1.776	4.304	4.782
MACS_peak_1248	1.417	1.651	2.854	3.078
MACS_peak_1249	1.173	0.808	2.285	2.393
MACS_peak_125	2.641	3.582	6.15	6.46
MACS_peak_1250	1.926	1.438	3.515	2.723
MACS_peak_1251	1.458	1.422	3.07	3.857
MACS_peak_1252	0.956	1.101	1.888	1.237
MACS_peak_1253	1.774	1.72	3.032	2.937
MACS_peak_1258	1.703	1.695	2.317	3.935
MACS_peak_1259	1.593	2.717	3.591	3.671
MACS_peak_126	2.332	3.433	5.832	5.585
MACS_peak_1260	0.911	1.032	1.984	2.348
MACS_peak_1261	1.246	1.155	1.312	1.586
MACS_peak_1262	1.114	1.151	1.216	1.497
MACS_peak_1263	0.927	0.636	1.289	1.742
MACS_peak_1265	1.369	1.477	2.424	3.718
MACS_peak_1266	1.782	1.145	3.603	3.959
MACS_peak_1267	1.311	2.433	2.848	3.082
MACS_peak_1268	2.155	1.671	2.693	3.351
MACS_peak_1269	0.615	0.584	0.717	1.103
MACS_peak_127	1.211	1.775	1.747	2.797
MACS_peak_1270	0.891	0.639	1.585	1.117
MACS_peak_1271	1.913	1.987	2.097	2.472
MACS_peak_1272	1.075	2.055	1.925	2.636
MACS_peak_1274	0.942	1.554	1.094	1.397
MACS_peak_1275	2.499	3.146	4.876	5.734
MACS_peak_1276	1.178	1.468	2.021	2.68
MACS_peak_1279	2.85	4.591	6.37	6.698
MACS_peak_128	1.474	2.001	2.094	2.354
MACS_peak_1280	2.578	3.164	5.344	5.403
MACS_peak_1288	0.915	0.742	2.437	1.602
MACS_peak_1289	1.117	0.868	2.638	1.778
MACS_peak_1290	1.068	0.957	2.683	1.976
MACS_peak_1292	0.938	1.428	1.538	1.07
MACS_peak_1307	0.325	0.285	0.303	0.369
MACS_peak_131	0.521	1.005	0.173	0.813
MACS_peak_1310	0.452	0.106	0.935	0.612
MACS_peak_1311	1.617	1.467	2.247	2.156
MACS_peak_1312	1.585	2.403	2.915	2.852
MACS_peak_1313	0.831	1.275	2.145	2.095
MACS_peak_1314	0.556	0.49	0.564	1.41
MACS_peak_1315	0.556	0.49	0.564	1.41
MACS_peak_1316	0.556	0.49	0.564	1.41
MACS_peak_132	0.347	0.28	0.69	0.599
MACS_peak_1320	1.111	1.54	2.067	3.1
MACS_peak_1321	1.194	1.089	2.588	3.485
MACS_peak_1322	2.198	1.902	5.322	4.67
MACS_peak_1325	0.538	0.81	0.941	1.068
MACS_peak_133	2.353	3.479	3.753	3.465
MACS_peak_134	2.28	3.264	4.011	3.907
MACS_peak_1344	1.469	1.729	3.114	3.694
MACS_peak_1347	2.374	2.268	4.287	5.358
MACS_peak_1348	1.507	2.297	3.52	2.883
MACS_peak_1349	0.78	0.597	0.921	0.875
MACS_peak_135	2.201	3.355	3.418	4.034
MACS_peak_1350	4.171	6.521	6.286	6.039
MACS_peak_1351	0.664	1.411	1.897	2.229
MACS_peak_1352	0.676	1.464	1.823	2.193
MACS_peak_1353	0.66	1.535	1.961	2.231
MACS_peak_1355	1.138	1.398	3.007	2.397
MACS_peak_1358	2.849	3.071	4.962	4.461
MACS_peak_1359	0.791	0.573	0.926	0.998
MACS_peak_136	1.448	3.104	3.486	3.603
MACS_peak_1360	0.554	0.815	0.933	1.318
MACS_peak_1361	2.918	4.099	7.24	8.312
MACS_peak_1362	3.294	5.058	7.904	8.468
MACS_peak_1364	1.425	3.423	3.859	3.17
MACS_peak_1365	1.625	3.276	3.875	3.434
MACS_peak_1366	1.564	3.229	3.777	3.463
MACS_peak_1368	4.019	5.472	8.066	7.689
MACS_peak_1369	1.208	1.862	1.616	3.416
MACS_peak_137	1.812	3.349	4.115	4.327
MACS_peak_1370	1.786	3.307	2.459	3.55
MACS_peak_1371	1.511	3.306	2.094	3.378
MACS_peak_1372	1.008	1.717	1.236	1.643
MACS_peak_1374	0.697	0.46	1.238	1.343
MACS_peak_1376	0.767	0.851	2.051	1.763
MACS_peak_1377	0.45	1.111	0.719	1.113
MACS_peak_1378	1.17	1.237	0.926	1.132
MACS_peak_1379	2.524	2.769	3.856	5.146
MACS_peak_138	1.361	1.754	1.516	2.545
MACS_peak_1380	0.831	1.661	1.189	1.647
MACS_peak_1381	1.655	1.391	1.364	2.277
MACS_peak_1382	1.295	1.396	1.636	1.528
MACS_peak_1383	1.572	1.359	1.379	1.655
MACS_peak_1384	1.915	2.389	3.841	3.947
MACS_peak_1385	0.73	0.491	1.948	1.483
MACS_peak_1386	1.413	1.674	2.711	2.679
MACS_peak_1389	2.185	2.499	4.262	4.965
MACS_peak_139	1.292	1.197	2.116	2.076
MACS_peak_1390	1.633	1.355	3.005	2.628
MACS_peak_1391	0.712	0.901	1.543	1.724
MACS_peak_1392	0.944	1.184	1.789	1.782
MACS_peak_1393	0.487	0.868	0.568	0.66
MACS_peak_1394	0.536	0.232	0.696	0.711
MACS_peak_1398	0.382	0.379	0.437	1.02
MACS_peak_1399	0.303	0.326	0.424	0.607
MACS_peak_140	1.215	1.503	1.274	1.883
MACS_peak_1400	1.325	1.321	2.704	2.639
MACS_peak_1401	0.625	1.235	1.313	1.652
MACS_peak_1402	0.728	1.144	1.147	1.517
MACS_peak_1403	0.278	0.638	0.358	0.255
MACS_peak_1404	1.804	2.042	3.626	4.124
MACS_peak_1405	2.949	4.867	6.534	6.781
MACS_peak_1406	1.425	1.511	2.425	3.555
MACS_peak_1407	1.522	1.91	3.413	2.897
MACS_peak_1408	1.609	1.898	3.392	3.377
MACS_peak_1409	1.633	2.537	2.076	3.071
MACS_peak_141	2.444	3.855	4.73	4.937
MACS_peak_1410	0.245	0.463	0.249	0.837
MACS_peak_1411	3.033	4.133	5.49	5.393
MACS_peak_1412	2.583	3.286	4.957	5.008
MACS_peak_1413	2.665	4.419	4.825	6.012
MACS_peak_1414	3.411	4.164	5.867	6.602
MACS_peak_1415	0.968	1.423	1.887	2.324
MACS_peak_1416	1.051	1.858	1.729	2.504
MACS_peak_1418	1.76	2.931	3.331	4.581
MACS_peak_1419	2.174	2.632	4.035	4.454
MACS_peak_142	1.125	1.151	1.444	1.923
MACS_peak_1420	0.746	0.974	1.701	2.001
MACS_peak_1421	0.67	0.289	0.57	0.746
MACS_peak_1423	1.534	2.635	2.637	3.539
MACS_peak_1424	1.769	2.63	3.022	4.119
MACS_peak_1425	1.362	1.649	1.236	2.363
MACS_peak_1426	1.86	2.436	2.53	2.558
MACS_peak_1427	0.382	0.432	0.457	0.914
MACS_peak_1428	1.13	1.151	0.95	0.913
MACS_peak_1429	2.727	3.538	4.786	4.119
MACS_peak_1430	2.752	5.282	6.217	6.611
MACS_peak_1431	2.255	3.37	3.669	3.315
MACS_peak_1432	2.25	3.37	3.818	4.109
MACS_peak_1434	1.389	2.352	2.166	3.077
MACS_peak_1435	1.709	2.386	2.236	2.823
MACS_peak_1436	1.223	1.914	1.857	1.733
MACS_peak_1438	0.5	0.86	0.733	1.104
MACS_peak_1439	2.66	4.129	6.359	6.353
MACS_peak_144	2.219	3.207	4.404	5.429
MACS_peak_1440	3.219	5.247	7.335	7.89
MACS_peak_1441	1.491	1.936	1.603	2.428
MACS_peak_1442	1.334	1.568	1.952	2.435
MACS_peak_1443	1.478	1.663	2.001	2.323
MACS_peak_1445	1.046	1.382	1.982	2.329
MACS_peak_1446	2.381	4.668	5.909	6.899
MACS_peak_1447	1.251	1.824	2.092	2.746
MACS_peak_1448	3.824	6.45	6.11	7.03
MACS_peak_1449	4.045	5.414	8.475	9.845
MACS_peak_145	2.363	1.961	2.691	4.855
MACS_peak_1450	3.423	3.947	5.458	6.97
MACS_peak_1451	2.485	4.192	5.663	5.992
MACS_peak_1452	3.746	6.004	7.189	8.655
MACS_peak_1453	3.83	6.528	6.658	8.491
MACS_peak_1454	1.131	1.234	2.035	1.569
MACS_peak_1455	2.555	3.139	4.83	5.37
MACS_peak_1456	3.371	2.792	6.198	5.829
MACS_peak_1457	2.239	3.985	5.643	6.407
MACS_peak_1458	2.468	3.211	3.756	3.715
MACS_peak_1459	1.044	1.348	1.22	2.174
MACS_peak_146	2.914	3.318	4.82	6.96
MACS_peak_1461	1.582	2.325	2.785	3.929
MACS_peak_1462	2.108	2.297	3.766	3.602
MACS_peak_1463	1.043	1.542	0.988	1.497
MACS_peak_1464	0.602	0.876	0.825	0.83
MACS_peak_1465	0.47	0.532	0.827	0.867
MACS_peak_1466	0.402	0.593	0.982	0.822
MACS_peak_1469	0.4	0.871	1.028	0.625
MACS_peak_147	1.147	2.368	1.818	2.094
MACS_peak_1470	0.717	0.74	1.267	1.476
MACS_peak_1472	0.881	0.539	1.294	1.34
MACS_peak_1473	1.068	1.251	1.682	1.833
MACS_peak_1474	0.509	0.318	0.793	0.867
MACS_peak_1475	1.542	1.636	2.578	3.772
MACS_peak_1476	2.609	2.77	4.638	6.033
MACS_peak_1477	2.523	2.216	4.302	5.44
MACS_peak_1478	1.172	1.442	2.631	2.362
MACS_peak_1479	1.342	1.751	1.708	2.172
MACS_peak_148	1.201	2.567	1.964	2.22
MACS_peak_1480	1.509	1.664	3.204	2.661
MACS_peak_1481	1.285	1.506	2.662	2.69
MACS_peak_1482	1.797	2.302	3.773	4.073
MACS_peak_1483	1.203	0.976	1.826	1.9
MACS_peak_1484	0.845	0.719	1.296	1.398
MACS_peak_1485	1.452	1.405	2.386	1.954
MACS_peak_1486	1.453	2.272	3.243	2.813
MACS_peak_1488	2.239	4.938	5.555	7.456
MACS_peak_1489	2.277	4.319	5.415	7.272
MACS_peak_149	0.963	1.211	1.465	1.983
MACS_peak_1490	0.782	1.091	0.932	1.016
MACS_peak_1491	2.148	3.638	4.566	6.272
MACS_peak_1492	1.16	0.994	1.587	1.206
MACS_peak_1493	1.661	3.168	3.768	4.043
MACS_peak_1494	1.66	3.028	3.176	3.522
MACS_peak_1495	0.425	0.689	0.309	0.497
MACS_peak_1496	0.452	0.711	0.391	0.505
MACS_peak_1497	1.907	3.397	3.172	3.671
MACS_peak_1498	2.183	3.234	3.798	4.439
MACS_peak_1499	0.486	0.839	1.154	0.943
MACS_peak_15	3.704	6.662	8.897	8.262
MACS_peak_150	4.23	5.863	7.854	7.15
MACS_peak_1500	1.117	1.072	1.566	1.377
MACS_peak_1501	1.691	1.648	2.258	2.356
MACS_peak_1508	0.832	0.748	1.789	2.615
MACS_peak_1509	0.739	0.996	0.682	1.795
MACS_peak_151	1.312	1.381	2.076	2.486
MACS_peak_1510	0.904	0.911	0.928	0.911
MACS_peak_1512	1.772	1.578	2.278	3.115
MACS_peak_1513	1.509	1.192	1.313	1.963
MACS_peak_1514	1.291	1.303	2.613	3.135
MACS_peak_152	2.511	3.089	2.695	3.327
MACS_peak_1521	1.691	1.728	3.354	3.082
MACS_peak_1522	0.284	0.362	0.628	0.357
MACS_peak_1523	3.969	4.867	9.058	8.311
MACS_peak_1524	1.537	1.509	1.999	2.248
MACS_peak_1525	3.891	5.575	9.966	11.866
MACS_peak_1526	1.556	1.919	1.899	2.769
MACS_peak_1527	4.757	7.334	8.9	11.102
MACS_peak_1528	4.732	7.367	7.901	11.104
MACS_peak_1529	2.32	2.162	1.86	3.258
MACS_peak_153	0.966	0.884	1.057	0.862
MACS_peak_1530	1.827	1.692	1.836	2.439
MACS_peak_1538	0.799	0.492	0.995	1.112
MACS_peak_1545	1.375	1.477	2.839	2.927
MACS_peak_1547	0.752	0.588	1.573	1.498
MACS_peak_1548	0.713	0.458	0.836	1.313
MACS_peak_1549	0.831	0.912	1.393	1.67
MACS_peak_1550	1.282	0.766	1.334	2.451
MACS_peak_1551	1.279	0.644	1.67	2.426
MACS_peak_1552	1.175	0.899	2.045	2.121
MACS_peak_1562	1.004	0.76	0.928	1.419
MACS_peak_1563	0.66	0.871	1.083	1.831
MACS_peak_1564	2.433	3.352	4.074	3.203
MACS_peak_1566	2.612	1.546	3.022	2.616
MACS_peak_1568	0.665	0.787	1.045	1.962
MACS_peak_1569	1.921	2.183	2.587	2.616
MACS_peak_1570	1.487	1.464	2.175	2.104
MACS_peak_1571	0.925	2.088	2.048	2.201
MACS_peak_1572	1.193	1.847	2.335	2.608
MACS_peak_1573	0.626	1.282	0.589	1.302
MACS_peak_1574	3.196	4.362	6.588	7.649
MACS_peak_1575	4.584	7.341	11.571	12.743
MACS_peak_1576	1.289	1.404	2.652	2.685
MACS_peak_1577	1.271	1.502	2.848	2.513
MACS_peak_1578	1.216	1.692	2.831	2.987
MACS_peak_158	0.66	0.694	1.139	1.363
MACS_peak_1581	1.772	2.362	3.215	4.037
MACS_peak_1582	0.521	0.359	0.481	0.689
MACS_peak_1583	1.594	1.372	1.826	2.56
MACS_peak_1584	1.031	1.131	1.277	0.873
MACS_peak_1585	2.412	3.825	4.005	3.918
MACS_peak_1586	1.927	2.512	3.214	3.503
MACS_peak_1587	1.983	2.969	4.103	5.519
MACS_peak_1588	2.372	3.585	5.573	6.887
MACS_peak_1589	1.786	1.073	2.401	2.649
MACS_peak_159	2.638	3.415	4.991	6.377
MACS_peak_1590	0.452	0.598	0.822	0.91
MACS_peak_1591	1.878	2.055	3.096	3.041
MACS_peak_1592	2.172	2.475	4.002	5.788
MACS_peak_1593	1.964	3.286	4.228	4.946
MACS_peak_1594	1.795	3.081	3.94	4.907
MACS_peak_1596	1.789	2.272	3.923	4.989
MACS_peak_1597	1.285	0.719	2.052	2.121
MACS_peak_1598	0.638	0.702	0.407	1.298
MACS_peak_1599	0.773	1.095	1.493	2.305
MACS_peak_16	3.917	5.796	6.206	6.572
MACS_peak_160	2.863	3.073	4.831	6.083
MACS_peak_1600	0.497	0.534	0.671	1.064
MACS_peak_1602	3.548	3.637	6.214	6.313
MACS_peak_1603	4.458	4.333	7.786	8.105
MACS_peak_1604	2.958	2.406	5.693	6.751
MACS_peak_1605	1.349	1.925	3.215	3.444
MACS_peak_1606	0.928	1.124	1.502	1.355
MACS_peak_161	1.378	2.191	2.486	2.859
MACS_peak_1615	0.799	1.305	1.34	2.03
MACS_peak_162	3.877	5.21	6.221	7.785
MACS_peak_1621	2.79	3.602	6.96	8.005
MACS_peak_1622	2.616	4.526	6.641	7.67
MACS_peak_1623	2.004	1.853	5.459	5.394
MACS_peak_1624	3.032	3.854	5.768	7.74
MACS_peak_1625	1.891	2.626	4.897	5.996
MACS_peak_1626	2.745	3.74	6.029	6.494
MACS_peak_1627	2.4	3.224	5.243	5.585
MACS_peak_1628	2.94	2.345	5.544	5.84
MACS_peak_163	0.456	0.685	0.772	0.894
MACS_peak_1630	1.166	0.867	1.583	2.333
MACS_peak_1631	1.072	1.1	1.101	1.886
MACS_peak_1641	0.869	0.704	1.695	1.342
MACS_peak_1642	1.961	2.131	5.29	5.411
MACS_peak_1643	2.042	2.288	4.917	5.451
MACS_peak_1644	2.242	1.389	3.794	4.056
MACS_peak_1645	2.294	1.506	4.045	4.226
MACS_peak_1646	1.606	1.321	3.138	3.825
MACS_peak_1648	0.991	1.03	1.744	2.394
MACS_peak_1656	0.32	0.273	0.409	0.385
MACS_peak_1658	0.626	0.994	0.643	1.52
MACS_peak_1659	0.799	1.795	0.672	0.966
MACS_peak_166	2.238	2.899	3.41	4.14
MACS_peak_1660	0.799	1.795	0.672	0.966
MACS_peak_1661	0.733	0.914	1.301	1.253
MACS_peak_1662	0.382	1.027	0.721	0.507
MACS_peak_1664	2.249	3.179	1.756	4.113
MACS_peak_1665	2.734	3.162	2.333	4.006
MACS_peak_1666	2.766	3.316	2.833	4.448
MACS_peak_1667	3.057	3.467	3.543	5.105
MACS_peak_1668	2.408	2.605	2.866	4.111
MACS_peak_167	1.221	1.649	2.063	2.693
MACS_peak_1670	2.696	3.355	3.877	6.118
MACS_peak_1671	2.357	3.024	3.01	4.825
MACS_peak_1672	2.21	2.933	2.678	4.929
MACS_peak_1673	3.824	4.768	7.915	8.587
MACS_peak_1674	4.344	5.49	6.631	9.308
MACS_peak_1675	3.399	3.325	7.972	9.474
MACS_peak_1676	2.779	3.458	6.128	7.527
MACS_peak_1678	2.061	3.782	4.434	4.319
MACS_peak_1679	1.984	4.274	5.401	5.771
MACS_peak_168	1.834	2.773	2.574	3.14
MACS_peak_1680	0.571	1.156	1.012	0.958
MACS_peak_1681	1.612	2.534	2.876	2.864
MACS_peak_1682	0.731	1.083	1.544	1.58
MACS_peak_1683	0.526	0.994	1.439	1.368
MACS_peak_1684	1.14	1.737	1.583	2.269
MACS_peak_1685	1.011	1.588	1.501	2.078
MACS_peak_1688	0.598	0.809	0.348	0.626
MACS_peak_1689	0.915	1.202	1.318	1.726
MACS_peak_169	1.251	1.626	1.751	1.821
MACS_peak_1691	1.208	0.919	1.513	2.256
MACS_peak_1692	1.177	0.919	1.442	1.874
MACS_peak_1693	1.229	1.239	1.967	1.326
MACS_peak_1696	1.321	0.596	1.76	2.254
MACS_peak_1697	1.123	0.381	1.668	1.906
MACS_peak_1698	1.788	1.94	2.745	3.859
MACS_peak_17	0.417	0.316	0.411	0.16
MACS_peak_170	0.644	0.596	0.953	1.315
MACS_peak_1700	2.353	2.269	3.871	4.364
MACS_peak_1704	0.487	0.714	1.007	0.811
MACS_peak_1706	0.896	1.346	1.743	1.673
MACS_peak_1708	1.178	1.684	2.18	2.134
MACS_peak_1709	0.743	1.098	1.802	1.657
MACS_peak_171	3.142	4.292	5.817	7.231
MACS_peak_1710	0.202		0.157	0.102
MACS_peak_1713	0.181	0.106	0.152	0.179
MACS_peak_1714	0.139	0.106	0.051	0.051
MACS_peak_1715	1.903	2.039	3.991	4.344
MACS_peak_1716	2.687	2.563	5.905	5.946
MACS_peak_1717	2.824	2.342	6.173	6.071
MACS_peak_1719	3.33	5.248	5.93	7.237
MACS_peak_172	0.823	1.006	0.992	1.139
MACS_peak_1720	1.639	2.115	2.826	3.064
MACS_peak_1722	3.073	4.511	5.619	8.493
MACS_peak_1723	1.182	1.038	1.444	2.36
MACS_peak_1724	4.983	6.234	8.999	10.798
MACS_peak_1725	3.425	4.261	6.864	8.209
MACS_peak_1726	3.772	5.08	8.501	9.213
MACS_peak_1727	0.945	1.04	2.2	2.484
MACS_peak_1728	1.018	1.4	1.473	2.091
MACS_peak_1729	0.75	1.103	1.054	1.567
MACS_peak_173	1.702	1.768	2.708	2.79
MACS_peak_1730	2.598	2.255	4.376	4.99
MACS_peak_1732	2.795	4.08	5.359	7.119
MACS_peak_1733	3.786	5.562	8.095	10.461
MACS_peak_1734	1.515	1.393	2.371	3.525
MACS_peak_1735	2.155	2.214	3.926	4.715
MACS_peak_1736	3.069	3.807	4.524	4.993
MACS_peak_1737	0.526	0.689	1.35	0.975
MACS_peak_1739	2.373	1.793	5.582	5.217
MACS_peak_174	2.549	3.138	3.923	4.585
MACS_peak_1745	2.215	2.094	3.049	4.389
MACS_peak_1746	2.219	2.295	3.514	4.613
MACS_peak_1747	2.223	2.431	4.038	4.435
MACS_peak_1748	2.229	2.721	2.91	4.536
MACS_peak_1749	0.593	0.654	0.479	0.585
MACS_peak_175	2.135	2.603	3.781	4.382
MACS_peak_1750	2.475	3.453	4.986	6.377
MACS_peak_1751	2.738	3.731	5.058	5.743
MACS_peak_1752	2.636	3.697	5.109	5.845
MACS_peak_1753	2.34	2.393	4.746	5.112
MACS_peak_1754	1.118	1.465	2.004	2.538
MACS_peak_1755	1.075	1.141	1.469	1.91
MACS_peak_1756	1.43	1.192	1.979	2.494
MACS_peak_1757	1.741	1.894	3.663	3.352
MACS_peak_1759	0.695	0.54	1.871	2.234
MACS_peak_176	3.489	4.192	4.4	4.228
MACS_peak_1760	0.869	0.578	1.097	1.578
MACS_peak_1761	0.862	0.565	1.556	0.754
MACS_peak_1762	0.684	1.104	0.93	1.12
MACS_peak_1763	0.688	0.485	1.236	1.109
MACS_peak_1764	0.765	1.05	1.818	1.758
MACS_peak_1765	0.871	1.035	1.753	1.772
MACS_peak_1766	2.064	1.874	3.856	3.88
MACS_peak_1767	1.4	1.308	2.56	2.73
MACS_peak_1768	0.648	0.448	0.96	1.391
MACS_peak_177	0.336	0.475	0.791	1.109
MACS_peak_1772	1.599	1.747	2.943	3.647
MACS_peak_1773	2.439	2.807	4.937	5.815
MACS_peak_1776	1.267	1.873	3.131	3.277
MACS_peak_1777	1.392	1.946	3.58	3.435
MACS_peak_1778	0.695	0.601	0.981	1.145
MACS_peak_1779	0.985	0.844	2.118	1.363
MACS_peak_178	0.998	1.356	0.723	1.357
MACS_peak_1780	1.339	1.271	2.302	1.632
MACS_peak_1781	1.39	1.709	3.052	4.239
MACS_peak_1782	1.16	0.654	1.667	1.645
MACS_peak_179	2.355	3.599	6.709	6.623
MACS_peak_1794	0.842	0.793	1.84	1.655
MACS_peak_1796	2.1	2.757	4.872	4.891
MACS_peak_1798	2.384	2.163	5.017	4.502
MACS_peak_1799	2.074	2.199	4.333	3.795
MACS_peak_18	0.417	0.273	0.452	0.15
MACS_peak_180	1.622	2.121	2.803	2.772
MACS_peak_1800	3.327	3.633	5.536	6.744
MACS_peak_1801	3.517	3.731	7.943	7.562
MACS_peak_1802	0.837	1.506	1.656	2.486
MACS_peak_1804	2.941	3.158	6.791	7.896
MACS_peak_1806	1.567	3.31	3.953	5.712
MACS_peak_1807	1.307	1.736	2.394	3.446
MACS_peak_1808	2.86	4.278	6.022	7.491
MACS_peak_1809	1.12	1.381	2.039	2.833
MACS_peak_181	2.41	3.08	6.118	6.16
MACS_peak_1810	1.753	2.971	3.168	4.399
MACS_peak_1811	1.044	1.363	2.05	2.614
MACS_peak_1812	1.112	1.958	1.393	2.817
MACS_peak_1813	1.425	0.985	1.919	1.93
MACS_peak_1814	2.603	2.271	5.215	4.893
MACS_peak_1815	0.625	1.02	1.172	1.394
MACS_peak_1816	0.799	1.075	1.652	1.509
MACS_peak_1819	0.917	1.137	2.017	1.861
MACS_peak_182	2.85	3.448	8.205	7.643
MACS_peak_1820	0.597	0.893	1.08	1.417
MACS_peak_1821	1.197	1.425	1.712	2.517
MACS_peak_1822	2.322	2.947	3.471	4.342
MACS_peak_1823	2.374	4.004	7.878	7.181
MACS_peak_1824	2.446	4.717	8.45	7.382
MACS_peak_1825	2.029	2.178	2.76	4.585
MACS_peak_1826	3.044	4.497	6.264	7.118
MACS_peak_1827	2.864	3.248	4.168	5.048
MACS_peak_1828	2.796	4.106	4.374	5.401
MACS_peak_1829	2.767	4.198	6.111	6.819
MACS_peak_183	0.917	0.618	1.333	1.334
MACS_peak_1830	3.474	3.753	8.078	7.913
MACS_peak_1831	3.929	6.005	8.492	9.978
MACS_peak_1833	0.748	0.631	0.824	0.943
MACS_peak_1834	1.228	1.853	2.813	3.103
MACS_peak_1835	1.879	1.352	3.612	4.135
MACS_peak_1836	1.513	1.442	3.112	3.796
MACS_peak_1838	0.795	1.271	1.233	1.037
MACS_peak_1839	2.187	2.979	3.591	3.893
MACS_peak_184	0.96	0.645	1.241	1.145
MACS_peak_1840	2.398	3.218	3.139	4.104
MACS_peak_1841	2.528	3.964	2.855	4.663
MACS_peak_1842	0.883	1.732	0.708	1.086
MACS_peak_1843	1.425	2.064	2.729	3.261
MACS_peak_1844	2.668	4.4	5.825	5.432
MACS_peak_1845	1.332	2.194	3.076	2.665
MACS_peak_1846	3.143	4.594	6.436	8.258
MACS_peak_1847	1.546	2.162	3.391	3.605
MACS_peak_1848	2.668	4.126	5.098	5.933
MACS_peak_1849	2.892	3.586	5.155	5.314
MACS_peak_1850	2.331	4.49	6.085	7.424
MACS_peak_1851	1.877	2.048	2.725	3.073
MACS_peak_1852	1.378	1.839	1.756	2.3
MACS_peak_1853	2.107	3.921	5.15	5.697
MACS_peak_1854	1.703	1.671	3.284	3.58
MACS_peak_1855	1.836	1.816	2.38	2.971
MACS_peak_1856	2.009	2.992	4.479	5.381
MACS_peak_1857	1.947	1.86	3.258	4.121
MACS_peak_1858	1.709	1.882	3.181	4.317
MACS_peak_1859	2.069	2.593	2.906	3.871
MACS_peak_1860	1.309	2.532	2.355	3.302
MACS_peak_1861	3.571	3.69	6.97	7.309
MACS_peak_1862	1.468	1.563	3.287	2.262
MACS_peak_1863	0.86	0.926	2.135	1.571
MACS_peak_1864	1.272	2.138	2.722	2.017
MACS_peak_1865	1.48	1.295	2.633	3.12
MACS_peak_1866	1.3	1.708	3.608	3.079
MACS_peak_1867	1.992	2.333	3.756	3.772
MACS_peak_1868	1.718	1.934	3.956	3.634
MACS_peak_1869	0.889	1.113	2.154	3.045
MACS_peak_1870	1.063	1.091	2.04	2.995
MACS_peak_1871	1.4	1.514	1.644	3.251
MACS_peak_1872	1.187	1.542	1.211	1.754
MACS_peak_1876	1.323	1.682	2.569	2.977
MACS_peak_1877	1.691	1.815	3.018	3.451
MACS_peak_1878	1.539	2.354	4.847	3.555
MACS_peak_1879	1.829	2.496	3.981	3.728
MACS_peak_188	1.599	2.123	3.038	2.925
MACS_peak_1880	1.564	1.682	3.054	4.247
MACS_peak_1881	1.772	1.911	3.439	4.359
MACS_peak_1882	1.9	1.97	3.505	4.527
MACS_peak_1883	1.64	1.449	2.837	4.317
MACS_peak_1884	0.624	1.21	2.126	1.516
MACS_peak_1885	1.774	2.068	3.383	3.75
MACS_peak_1886	1.822	2.209	3.262	3.91
MACS_peak_1888	1.606	1.231	2.515	1.896
MACS_peak_1889	0.894	1.138	1.287	1.571
MACS_peak_189	1.593	2.054	2.972	2.826
MACS_peak_1890	2.35	2.733	4.247	4.492
MACS_peak_1891	0.935	0.741	1.615	1.188
MACS_peak_1892	0.452	0.326	0.785	1.139
MACS_peak_1893	0.876	0.922	1.157	1.066
MACS_peak_1894	0.97	0.979	1.278	1.066
MACS_peak_1895	0.975	0.979	1.291	1.071
MACS_peak_1896	1.032	1.004	1.337	1.155
MACS_peak_1897	2.635	2.459	3.768	4.108
MACS_peak_1898	2.893	3.551	5.867	7.114
MACS_peak_1899	2.841	3.954	5.255	7.058
MACS_peak_19	1.523	2.374	2.648	2.907
MACS_peak_190	1.552	1.964	2.832	2.777
MACS_peak_1900	0.591	1.146	1.112	1.921
MACS_peak_1901	1.547	2.202	3.358	2.978
MACS_peak_1903	0.298	0.937	1.587	1.056
MACS_peak_1904	0.842	1.258	1.709	1.333
MACS_peak_1905	0.865	1.129	1.252	1.521
MACS_peak_1906	1.171	1.207	2.31	3.045
MACS_peak_1907	1.15	1.116	2.424	3.373
MACS_peak_1909	0.871	0.323	1.341	1.373
MACS_peak_1912	1.217	2.018	2.973	2.578
MACS_peak_1913	1.251	2.118	3.046	2.836
MACS_peak_1914	0.976	1.412	2.581	2.224
MACS_peak_1915	0.626	0.815	1.624	1.624
MACS_peak_1916	1.16	0.712	1.797	1.767
MACS_peak_1917	1.011	0.674	1.82	1.415
MACS_peak_1918	1.61	2.363	2.481	3.331
MACS_peak_1919	1.916	2.447	2.45	3.107
MACS_peak_1921	2.8	4.635	5.115	6.223
MACS_peak_1922	2.795	4.048	5.25	4.923
MACS_peak_1923	2.641	4.496	5.986	5.437
MACS_peak_1925	1.585	1.925	1.81	2.193
MACS_peak_1926	0.781	0.593	0.962	1.017
MACS_peak_1928	2.218	2.247	4.144	4.317
MACS_peak_1929	2.512	2.109	4.522	5.045
MACS_peak_1930	1.329	1.469	1.999	2.419
MACS_peak_1933	1.693	2.502	3.615	3.647
MACS_peak_1936	2.681	4.382	7.088	6.972
MACS_peak_1937	2.901	4.154	6.527	7.143
MACS_peak_1938	2.572	4.103	6.461	6.852
MACS_peak_1939	0.591	0.987	1.216	1.675
MACS_peak_194	1.354	1.311	1.409	1.449
MACS_peak_1940	3.489	3.558	6.81	7.338
MACS_peak_1941	1.819	2.545	3.592	4.885
MACS_peak_1942	1.33	1.227	2.625	2.566
MACS_peak_1946	0.368	0.053	0.206	0.306
MACS_peak_1947	0.894	1.67	1.391	2.398
MACS_peak_1948	2.107	2.639	4.111	3.756
MACS_peak_1949	1.874	2.683	3.861	5.729
MACS_peak_1950	1.94	2.799	4.016	5.558
MACS_peak_1951	1.922	2.72	4.354	5.368
MACS_peak_1952	1.973	3.283	4.858	6.931
MACS_peak_1953	1.617	2.759	4.124	5.848
MACS_peak_1955	0.866	1.242	2.233	2.576
MACS_peak_1958	1.232	0.979	2.547	2.463
MACS_peak_1959	2.152	2.446	4.14	5.087
MACS_peak_1960	3.09	3.54	6.509	7.081
MACS_peak_1961	3.363	6.132	7.979	9.546
MACS_peak_1962	2.588	4.256	5.257	7.235
MACS_peak_1963	1.349	1.812	2.566	3.632
MACS_peak_1964	2.287	2.726	4.016	4.363
MACS_peak_1965	0.49	0.624	0.473	1.229
MACS_peak_1968	1.672	2.251	4.343	2.868
MACS_peak_1969	1.759	1.943	3.783	3.313
MACS_peak_1970	1.342	1.956	3.434	4.437
MACS_peak_1971	2.143	2.969	3.657	4.213
MACS_peak_1973	1.724	3.601	4.399	5.922
MACS_peak_1974	1.668	2.66	3.753	3.916
MACS_peak_1976	1.984	2.057	2.077	2.872
MACS_peak_1977	1.457	2.345	2.141	3.627
MACS_peak_1978	0.577	0.54	0.928	1.049
MACS_peak_1979	1.299	1.255	2.282	3.24
MACS_peak_1980	1.481	1.214	2.85	3.903
MACS_peak_1981	0.865	0.754	1.468	2.349
MACS_peak_1985	0.844	1.61	2.95	2.697
MACS_peak_1991	0.425	0.754	1.237	1.023
MACS_peak_1994	0.286	0.76	1.526	1.071
MACS_peak_1995	0.378	0.85	1.442	1.172
MACS_peak_1996	0.696	0.861	1.56	1.231
MACS_peak_1997	0.84	0.875	1.744	1.231
MACS_peak_1998	1.041	0.947	1.578	1.451
MACS_peak_2	4.154	4.638	6.68	8.658
MACS_peak_20	1.82	2.317	4.155	3.746
MACS_peak_2001	1.028	1.187	1.437	1.298
MACS_peak_2006	1.266	1.585	2.565	3.271
MACS_peak_2007	1.299	1.717	3.063	3.586
MACS_peak_2008	2.184	2.45	4.854	3.99
MACS_peak_2009	1.451	1.612	3.577	2.832
MACS_peak_2010	2.607	3.054	5.668	7.039
MACS_peak_2011	2.612	2.986	6.094	6.807
MACS_peak_2012	2.508	3.002	4.433	6.903
MACS_peak_2018	0.811	0.704	0.984	0.785
MACS_peak_2019	2.829	3.67	5.866	5.894
MACS_peak_2020	1.273	1.724	2.398	2.274
MACS_peak_2021	2.507	2.881	4.086	4.551
MACS_peak_2022	3.123	4.355	7.597	8.707
MACS_peak_2023	1.92	1.482	3.496	3.756
MACS_peak_2024	1.754	1.022	3.252	3.22
MACS_peak_2025	2.98	2.846	5.235	5.561
MACS_peak_2026	3.083	4.832	7.52	6.744
MACS_peak_2027	1.878	1.384	2.948	3.688
MACS_peak_2028	1.623	1.843	3.421	3.651
MACS_peak_2029	1.834	1.061	2.102	2.782
MACS_peak_2030	0.779	0.69	1.186	1.693
MACS_peak_2031	0.958	0.716	1.703	2.363
MACS_peak_2032	1.341	0.952	2.171	1.842
MACS_peak_2033	1.321	1.308	2.627	2.468
MACS_peak_2035	2.441	1.943	4.651	4.509
MACS_peak_2036	3.024	4.06	4.906	5.498
MACS_peak_2037	2.499	3.971	5.18	5.903
MACS_peak_2038	1.126	1.354	1.088	1.686
MACS_peak_2039	1.12	0.939	1.514	2.499
MACS_peak_2040	3.503	4.488	6.214	6.417
MACS_peak_2041	1.848	2.533	3.098	2.751
MACS_peak_2042	3.645	3.907	6.311	7.8
MACS_peak_2043	3.488	6.08	8.077	8.896
MACS_peak_2044	2.949	3.11	4.706	6.92
MACS_peak_2045	1.966	2.118	2.63	3.184
MACS_peak_2047	1.45	0.729	2.233	2.364
MACS_peak_2048	0.898	1.076	1.473	1.883
MACS_peak_2053	1.952	3.335	3.919	4.448
MACS_peak_2054	1.72	3.097	3.639	4.497
MACS_peak_2055	0.854	1.652	1.859	1.667
MACS_peak_2056	1.812	3.189	3.016	4.639
MACS_peak_2057	1.707	1.706	3.145	3.01
MACS_peak_2059	1.019	1.25	1.519	2.129
MACS_peak_2063	1.297	1.717	2.606	3.493
MACS_peak_2064	1.147	1.595	2.591	2.705
MACS_peak_2065	2.865	2.873	5.929	7.735
MACS_peak_2066	3.012	2.991	6.677	7.885
MACS_peak_2067	1.085	1.18	2.102	2.458
MACS_peak_2068	0.591	0.405	1.073	0.919
MACS_peak_2069	1.493	2.739	3.587	4.68
MACS_peak_2070	1.351	2.43	3.17	4.502
MACS_peak_2071	3.448	4.233	8.043	7.981
MACS_peak_2072	3.3	4.123	7.558	8.573
MACS_peak_2073	1.564	1.904	2.792	3.031
MACS_peak_2075	2.782	4.673	5.4	6.72
MACS_peak_2076	1.008	2.285	2.121	2.341
MACS_peak_2081	2.332	3.599	3.13	4.517
MACS_peak_2082	2.363	3.867	3.216	5.014
MACS_peak_2085	1.173	1.061	2.22	2.51
MACS_peak_2086	1.32	1.466	2.431	2.328
MACS_peak_2087	1.151	1.411	2.563	2.255
MACS_peak_2088	1.334	1.229	1.627	1.969
MACS_peak_2089	1.575	1.378	2.73	2.957
MACS_peak_2090	1.25	1.371	2.419	2.887
MACS_peak_2091	1.377	2.695	2.057	2.95
MACS_peak_2092	1.987	2.26	5.063	4.183
MACS_peak_2093	2.149	2.887	3.528	5.205
MACS_peak_2094	3.033	5.65	7.12	6.028
MACS_peak_2095	1.564	3.152	2.894	2.965
MACS_peak_2097	3.159	4.021	4.982	5.495
MACS_peak_2098	1.862	2.878	2.021	2.915
MACS_peak_2099	2.16	3.303	4.173	4.015
MACS_peak_21	1.785	2.376	4.216	3.421
MACS_peak_2101	2.244	4.45	4.246	5.979
MACS_peak_2102	3.449	6.402	7.084	9.329
MACS_peak_2103	1.446	1.324	2.288	3.514
MACS_peak_2104	2.367	2.639	4.293	5.255
MACS_peak_2105	2.052	2.57	3.604	3.708
MACS_peak_2107	0.66	0.672	1.125	1.211
MACS_peak_2108	2.572	2.786	4.397	4.651
MACS_peak_2109	2.615	3.406	4.905	5.091
MACS_peak_211	0.73	0.975	1.352	1.369
MACS_peak_2110	3.414	5.14	5.895	7.562
MACS_peak_2111	1.167	1.845	2.997	3.18
MACS_peak_2112	0.696	0.7	1.519	1.305
MACS_peak_2113	2.066	2.461	4.013	4.979
MACS_peak_2114	2.174	3.276	4.716	5.526
MACS_peak_2117	3.06	2.341	4.115	5.555
MACS_peak_2118	2.66	1.717	3.394	4.224
MACS_peak_2119	2.294	2.81	5.317	5.409
MACS_peak_212	0.686	1.03	1.325	1.297
MACS_peak_2120	1.19	2.069	2.008	2.221
MACS_peak_2121	0.888	1.586	1.714	2.3
MACS_peak_2122	2.216	1.981	3.151	5.006
MACS_peak_2123	2.386	3.614	3.74	5.551
MACS_peak_2124	2.934	3.881	6.841	7.062
MACS_peak_2125	3.663	7.348	9.931	10.653
MACS_peak_2126	1.382	1.289	1.898	2.153
MACS_peak_2127	1.692	1.556	2.661	2.592
MACS_peak_2130	2.851	3.988	5.294	6.69
MACS_peak_2131	2.866	3.725	4.469	6.099
MACS_peak_2132	3.525	4.17	6.058	7.518
MACS_peak_2133	0.617	1.434	0.824	0.897
MACS_peak_2134	0.938	1.465	1.488	1.364
MACS_peak_2136	1.16	1.608	2.114	1.81
MACS_peak_2137	1.657	3.213	2.629	3.621
MACS_peak_2138	2.031	3.547	3.043	4.021
MACS_peak_2139	1.603	2.154	3.124	3.969
MACS_peak_2140	2.305	2.921	4.6	4.44
MACS_peak_2141	1.397	1.335	3.109	2.966
MACS_peak_2142	1.628	1.792	2.839	3.325
MACS_peak_2143	0.574	0.74	0.717	1.432
MACS_peak_2144	1.553	1.455	2.416	2.185
MACS_peak_2145	0.877	1.282	2.032	1.522
MACS_peak_2147	1.048	1.038	1.325	1.68
MACS_peak_2148	2.31	3.997	5.322	5.828
MACS_peak_2149	2.657	3.656	6.51	6.145
MACS_peak_2150	1.181	1.057	1.675	2.737
MACS_peak_2152	1.737	1.391	2.392	3.463
MACS_peak_2156	2.523	3.19	5.707	5.138
MACS_peak_2157	1.959	2.714	4.912	4.147
MACS_peak_2158	0.527	0.451	0.39	1.026
MACS_peak_2159	1.468	1.57	2.368	3.545
MACS_peak_2160	0.673	0.646	1.081	1.316
MACS_peak_2161	1.791	1.874	4.134	3.663
MACS_peak_2162	0.78	1.266	2.021	1.479
MACS_peak_2163	1.088	1.06	2.055	2.287
MACS_peak_2164	2.087	2.819	4.045	4.537
MACS_peak_2167	0.577	0.704	1.437	1.663
MACS_peak_2168	1.477	2.262	2.997	3.613
MACS_peak_2169	0.744	1.324	2.145	2.174
MACS_peak_217	1.807	2.075	2.981	3.494
MACS_peak_2170	1.455	1.089	3.678	2.987
MACS_peak_2171	0.39	0.502	0.362	0.757
MACS_peak_2172	0.756	1.315	0.976	1.965
MACS_peak_2173	0.834	1.204	1.599	2.18
MACS_peak_2174	2.494	3.916	5.038	5.139
MACS_peak_2175	2.443	3.936	4.741	5.318
MACS_peak_2176	2.004	3.251	3.147	3.996
MACS_peak_2177	2.499	3.158	3.284	3.828
MACS_peak_2178	1.729	2.551	2.566	3.103
MACS_peak_218	6.287	6.618	11.569	13.978
MACS_peak_2182	0.792	0.915	1.007	1.1
MACS_peak_2183	2.079	2.841	3.331	4.155
MACS_peak_2185	2.13	3.158	5.093	4.443
MACS_peak_2188	2.156	3.516	4.482	5.154
MACS_peak_2189	2.112	3.409	3.924	4.198
MACS_peak_219	4.318	4.589	8.285	8.906
MACS_peak_2190	1.053	1.24	1.123	1.626
MACS_peak_2191	0.806	1.368	1.568	1.663
MACS_peak_2192	0.959	1.181	1.965	2.151
MACS_peak_2194	0.846	0.678	0.606	1.152
MACS_peak_2195	0.776	1.302	1.398	1.817
MACS_peak_2196	2.025	1.737	2.967	2.733
MACS_peak_2197	1.354	2.09	1.43	2.05
MACS_peak_2198	0.834	0.707	0.725	1.02
MACS_peak_22	1.772	2.435	4.322	3.958
MACS_peak_220	1.478	1.325	3.637	4.01
MACS_peak_2200	1.029	1.317	1.415	2.364
MACS_peak_2202	2.228	2.999	4.749	5.774
MACS_peak_2203	1.594	1.308	1.592	1.92
MACS_peak_2204	1.42	2.072	3.264	3.315
MACS_peak_2205	2.2	2.562	3.303	4.031
MACS_peak_2206	2.515	3.123	3.651	4.56
MACS_peak_2207	2.596	4.28	4.946	6.144
MACS_peak_2209	3.043	3.319	5.848	6.782
MACS_peak_221	1.429	1.626	3.959	4.591
MACS_peak_2210	3.207	4.182	5.304	7.265
MACS_peak_2211	2.294	3.729	3.608	5.733
MACS_peak_2212	1.479	0.798	2.087	2.415
MACS_peak_2216	0.968	0.962	1.702	1.578
MACS_peak_2218	1.157	0.974	1.134	1.068
MACS_peak_2219	1.147	0.974	1.134	1.068
MACS_peak_222	2.515	3.244	3.829	4.492
MACS_peak_2220	1.147	0.96	1.007	0.966
MACS_peak_2221	1.112	0.813	0.931	0.916
MACS_peak_2222	2.146	1.812	4.185	4.317
MACS_peak_2223	1.868	1.544	3.426	3.704
MACS_peak_2224	0.338	0.326	0.623	0.655
MACS_peak_2225	0.813	0.823	0.848	0.964
MACS_peak_223	3.477	3.777	5.054	7.435
MACS_peak_2239	1.251	0.924	1.972	1.818
MACS_peak_224	1.774	2.636	2.826	3.317
MACS_peak_2240	1.035	0.959	2.152	1.833
MACS_peak_2242	0.66	0.389	0.959	1.135
MACS_peak_2246	0.502	0.545	0.517	0.916
MACS_peak_225	2.446	1.257	3.849	3.446
MACS_peak_2250	1.175	1.207	3.011	3.724
MACS_peak_2251	1.147	1.044	1.65	1.956
MACS_peak_2252	1.097	0.755	2.306	2.764
MACS_peak_2253	0.64	0.709	1.076	1.147
MACS_peak_2254	0.887	1.068	1.599	1.814
MACS_peak_2255	1.107	1.016	2.636	2.236
MACS_peak_2257	1.018	1.685	2.271	2.031
MACS_peak_2258	0.757	1.381	1.517	1.499
MACS_peak_226	2.45	1.911	3.366	4.042
MACS_peak_227	3.148	4.097	5.123	6.989
MACS_peak_2275	1.139	0.938	2.222	1.428
MACS_peak_2276	0.82	0.808	1.808	1.523
MACS_peak_2277	1.632	1.565	2.852	3.806
MACS_peak_2285	0.813	0.954	1.099	2.014
MACS_peak_229	0.799	0.939	0.979	1.109
MACS_peak_2290	1.917	2.379	4.07	3.911
MACS_peak_23	2.22	2.35	5.122	5.707
MACS_peak_2308	0.799	0.702	1.52	1.243
MACS_peak_231	2.205	2.518	4.442	6.372
MACS_peak_2312	0.645	0.427	0.822	1.17
MACS_peak_2315	0.818	1.011	1.688	1.802
MACS_peak_2321	0.882	0.704	0.972	1.119
MACS_peak_2322	1.253	1.506	2.061	2.459
MACS_peak_2324	1.427	1.391	2.492	2.429
MACS_peak_2327	0.524	0.654	0.829	0.609
MACS_peak_2328	0.835	1.158	1.052	1.364
MACS_peak_2331	2.323	4.387	4.88	7.574
MACS_peak_2333	1.182	1.145	1.135	1.579
MACS_peak_2334	3.765	4.03	7.715	9.327
MACS_peak_2335	1.443	1.876	2.161	2.546
MACS_peak_2336	2.131	3.279	4.043	5.146
MACS_peak_2337	1.878	2.958	3.745	4.338
MACS_peak_2338	2.256	2.422	3.187	3.117
MACS_peak_2339	1.582	2.683	2.631	4.011
MACS_peak_2340	1.206	1.441	1.961	3.02
MACS_peak_2341	2.468	3.865	4.781	5.794
MACS_peak_2342	1.397	2.926	2.633	3.281
MACS_peak_2343	1.195	0.974	1.353	2.089
MACS_peak_2344	4.59	5.661	8.67	8.018
MACS_peak_2345	3.646	4.943	5.701	7.456
MACS_peak_2346	4.584	6.053	10.32	11.23
MACS_peak_2347	2.465	5.073	4.65	6.565
MACS_peak_2348	2.48	3.277	3.719	5.085
MACS_peak_2349	2.949	3.736	4.721	6.111
MACS_peak_235	2.568	2.608	5.066	5.615
MACS_peak_2350	1.258	1.133	1.786	2.491
MACS_peak_2353	2.328	3.034	4.979	6.342
MACS_peak_2354	0.452	0.434	0.931	0.993
MACS_peak_2355	1.061	2.07	2.747	2.534
MACS_peak_2356	1.337	1.729	2.244	3.174
MACS_peak_2357	1.033	0.866	1.726	2.346
MACS_peak_2358	1.216	1.051	1.664	2.445
MACS_peak_236	2.276	2.628	4.701	5.033
MACS_peak_2361	1.123	1.52	2.524	3.651
MACS_peak_2362	1.153	1.391	2.377	3.395
MACS_peak_237	2.396	2.85	5.588	4.996
MACS_peak_2389	0.449	0.403	1.068	0.611
MACS_peak_2391	0.606	0.495	0.827	1.17
MACS_peak_2399	1.835	1.418	3.417	2.558
MACS_peak_24	2.241	2.873	5.415	6.328
MACS_peak_240	1.764	1.007	3.152	3.109
MACS_peak_2401	1.568	2.248	3.992	3.213
MACS_peak_2402	0.762	0.804	0.74	1.373
MACS_peak_2403	1.184	1.562	2.43	2.832
MACS_peak_2404	2.027	2.863	4.089	4.131
MACS_peak_2409	0.85	0.745	0.853	1.086
MACS_peak_242	1.671	1.646	2.97	3.663
MACS_peak_2422	0.242	0.414	0.606	0.742
MACS_peak_2425	1.304	1.256	2.981	3.063
MACS_peak_2427	0.422	0.328	0.644	0.66
MACS_peak_2428	1.117	1.232	2.618	2.241
MACS_peak_2429	0.417	0.54	0.819	0.964
MACS_peak_243	0.665	0.618	1.095	1.154
MACS_peak_2430	1.724	1.636	3.487	3.902
MACS_peak_2431	2.663	3.644	5.454	5.804
MACS_peak_2432	2.623	3.317	4.611	5.616
MACS_peak_2433	1.984	2.747	3.502	4.147
MACS_peak_2434	0.788	1.155	1.151	1.328
MACS_peak_2435	1.037	1.086	1.738	1.796
MACS_peak_2436	1.602	1.768	3.027	2.761
MACS_peak_2439	0.869	0.867	1.601	1.08
MACS_peak_244	1.169	1.272	1.671	1.396
MACS_peak_2440	2.114	2.912	4.69	5.821
MACS_peak_2441	1.4	1.355	3.451	3.766
MACS_peak_2442	1.191	1.358	3.217	3.968
MACS_peak_2443	1.07	1.236	1.934	2.514
MACS_peak_2447	2.496	3.431	5.905	7.1
MACS_peak_2448	3.643	3.426	7.318	7.146
MACS_peak_2449	1.181	0.823	1.55	2.188
MACS_peak_245	1.37	1.287	1.78	1.479
MACS_peak_2450	1.126	0.847	1.407	2.179
MACS_peak_2451	1.445	2.267	2.7	3.43
MACS_peak_2452	0.869	1.517	1.542	1.279
MACS_peak_2454	0.491	1.135	1.258	1.668
MACS_peak_2458	1.244	1.292	2.833	2.296
MACS_peak_2459	1.317	1.066	2.235	2.116
MACS_peak_246	2.376	2.366	4.246	3.592
MACS_peak_2460	0.996	0.722	0.656	0.808
MACS_peak_2461	1.096	0.901	1.345	1.779
MACS_peak_2462	1.126	0.894	1.657	2.211
MACS_peak_2463	1.171	1.196	1.869	1.627
MACS_peak_2465	1.095	1.103	2.256	2.323
MACS_peak_2469	1.151	1.129	1.631	1.75
MACS_peak_247	2.454	2.845	5.186	5.056
MACS_peak_2474	1.185	0.651	1.694	2.07
MACS_peak_2475	1.061	0.608	1.539	1.764
MACS_peak_2479	1.672	2.55	4.221	4.283
MACS_peak_248	0.682	0.868	0.881	1.513
MACS_peak_2481	1.339	1.338	1.983	3.086
MACS_peak_2482	1.762	1.363	2.638	3.879
MACS_peak_2483	1.571	2.388	2.756	4.414
MACS_peak_2484	1.657	2.908	2.871	4.142
MACS_peak_2485	0.877	1.08	1.394	1.673
MACS_peak_2487	1.81	2.577	3.421	4.403
MACS_peak_2488	0.208	0.503	0.411	0.611
MACS_peak_249	0.952	1.3	1.364	1.809
MACS_peak_2491	0.778	0.598	1.128	1.015
MACS_peak_2495	0.73	0.629	0.612	1.156
MACS_peak_2496	2.075	2.747	4.454	4.98
MACS_peak_2497	1.509	1.802	4.044	4.339
MACS_peak_2498	1.524	1.633	3.424	3.968
MACS_peak_2499	1.461	1.409	2.477	2.797
MACS_peak_25	1.516	1.759	2.63	2.309
MACS_peak_250	4.197	3.928	6.385	7.832
MACS_peak_2503	0.963	0.651	1.64	1.346
MACS_peak_2504	1.117	1.746	2.109	2.431
MACS_peak_2505	1.124	1.803	3.667	3.578
MACS_peak_2506	1.416	1.78	4.416	4.183
MACS_peak_2507	1.467	2.269	1.557	3.01
MACS_peak_2508	0.751	0.84	0.532	1.399
MACS_peak_2509	1.602	1.621	2.637	3.547
MACS_peak_251	1.915	2.733	3.839	4.644
MACS_peak_2511	0.626	0.868	1.397	1.366
MACS_peak_2512	2.029	3.434	3.974	5.067
MACS_peak_2513	3.39	3.489	6.168	7.079
MACS_peak_2514	1.902	2.191	2.813	3.35
MACS_peak_2515	2.356	2.663	4.49	4.268
MACS_peak_2516	2.395	2.152	4.25	5.558
MACS_peak_2517	1.598	1.979	2.768	3.467
MACS_peak_2518	1.594	1.207	2.174	2.781
MACS_peak_2519	1.536	0.982	1.841	2.775
MACS_peak_252	2.663	2.721	4.288	5.04
MACS_peak_2520	1.428	2.412	3.206	3.778
MACS_peak_2521	1.287	1.726	1.874	2.544
MACS_peak_2522	1.453	2.1	1.258	1.989
MACS_peak_2523	2.69	3.97	5.113	6.363
MACS_peak_2524	1.112	1.674	2.217	2.281
MACS_peak_2525	1.112	1.674	2.156	2.231
MACS_peak_2526	1.038	1.11	0.765	1.071
MACS_peak_2527	0.324	0.167	0.212	0.794
MACS_peak_2528	0.278	0.008	0.203	0.469
MACS_peak_2529	0.66	1.292	1.562	1.873
MACS_peak_253	2.838	1.7	4.754	5.243
MACS_peak_2530	0.469	0.695	0.541	1.205
MACS_peak_2531	1.616	1.524	2.37	2.765
MACS_peak_2532	2.031	2.076	2.95	3.695
MACS_peak_2533	0.496	0.888	0.735	0.511
MACS_peak_2534	0.609	0.779	0.51	0.331
MACS_peak_2537	0.382	0.869	0.907	0.813
MACS_peak_2538	2.077	3.215	4.107	3.94
MACS_peak_254	1.809	1.796	2.226	3.083
MACS_peak_2540	1.214	1.68	2.128	1.876
MACS_peak_2541	1.776	3.179	3.5	3.292
MACS_peak_2542	1.327	2.774	3.219	3.23
MACS_peak_2543	1.678	3.092	2.824	3.766
MACS_peak_2545	1.682	3.047	2.653	3.396
MACS_peak_2546	0.98	1.077	0.721	1.27
MACS_peak_2548	1.239	1.837	2.649	3.345
MACS_peak_2553	0.869	0.982	1.493	2.092
MACS_peak_2554	0.869	1.135	1.549	2.24
MACS_peak_2556	2.432	2.892	3.882	4.208
MACS_peak_2557	1.57	1.754	2.313	2.378
MACS_peak_2558	1.519	1.311	1.781	2.028
MACS_peak_2561	1.672	1.272	2.15	2.847
MACS_peak_2562	2.855	3.843	6.291	5.466
MACS_peak_2563	2.293	2.576	5.518	6.488
MACS_peak_2564	2.234	2.278	5.496	4.635
MACS_peak_2565	0.973	1.292	1.809	1.63
MACS_peak_2567	3.146	4.566	5.42	7.513
MACS_peak_2568	1.223	1.206	2.67	2.331
MACS_peak_2569	2.692	3.699	4.459	4.4
MACS_peak_257	0.807	0.81	1.216	1.997
MACS_peak_2570	2.678	2.813	4.083	5.568
MACS_peak_2579	0.534	0.813	0.694	1.351
MACS_peak_2580	2.312	2.449	3.647	5.451
MACS_peak_2582	1.944	3.626	5.676	6.384
MACS_peak_2583	2.771	3.541	6.241	6.846
MACS_peak_2584	3.229	4.692	7.156	6.653
MACS_peak_2585	3.433	4.678	7.318	7.286
MACS_peak_2586	3.404	4.492	6.68	7.216
MACS_peak_2587	2.272	2.595	3.122	4.491
MACS_peak_2590	1.664	1.504	2.589	3.24
MACS_peak_2591	2.952	3.901	4.824	5.832
MACS_peak_2592	1.436	1.85	1.934	2.245
MACS_peak_2593	1.219	0.975	1.352	2.074
MACS_peak_2594	0.986	1.189	2.334	2.034
MACS_peak_2595	0.73	0.517	0.628	0.813
MACS_peak_2596	1.244	1.459	2.048	2.38
MACS_peak_2597	1.293	2.338	3.247	3.11
MACS_peak_2599	1.041	1.061	2.373	2.488
MACS_peak_26	1.63	1.85	2.851	2.336
MACS_peak_2600	0.738	0.631	1.545	1.678
MACS_peak_2601	1.559	0.846	2.261	3.488
MACS_peak_2602	1.865	2.231	2.527	3.73
MACS_peak_2603	2.462	2.177	4.871	4.962
MACS_peak_2604	2.876	4.327	5.39	7.168
MACS_peak_2605	1.591	1.135	2.546	2.73
MACS_peak_2606	1.607	1.446	2.973	3.615
MACS_peak_2609	4.025	5.812	8.256	10.117
MACS_peak_261	2.131	1.997	3.321	3.432
MACS_peak_2611	1.92	1.921	4.252	4.065
MACS_peak_2612	0.764	1.192	1.632	1.063
MACS_peak_2613	0.521	1.134	1.206	0.658
MACS_peak_2614	0.888	0.853	1.548	1.476
MACS_peak_2615	0.838	1.75	2.159	2.371
MACS_peak_2616	2.734	4.453	5.847	6.734
MACS_peak_2617	2.746	4.425	5.351	6.432
MACS_peak_2618	0.313	0.434	0.36	0.413
MACS_peak_2619	2.952	3.292	5.133	6.83
MACS_peak_262	4.534	4.039	7.822	9.102
MACS_peak_2620	2.864	2.873	4.069	6.018
MACS_peak_2621	0.347	0.644	0.409	0.5
MACS_peak_2622	1.427	2.208	1.776	1.864
MACS_peak_2623	1.262	2.014	1.676	1.953
MACS_peak_2624	2.722	4.33	5.843	6.025
MACS_peak_2626	0.525	0.583	0.66	0.795
MACS_peak_2627	0.487	0.926	0.67	1.173
MACS_peak_2629	0.766	0.827	1.321	0.673
MACS_peak_263	4.837	4.776	7.836	9.166
MACS_peak_2636	0.716	0.573	1.128	1.8
MACS_peak_2637	0.717	0.683	1.376	1.907
MACS_peak_2638	0.486	0.814	0.771	0.711
MACS_peak_264	3.087	3.225	4.91	6.015
MACS_peak_265	2.193	1.854	5.737	6.989
MACS_peak_266	1.253	1.093	2.727	1.946
MACS_peak_2662	1.893	2.8	4.106	5.243
MACS_peak_2663	2.807	2.618	3.802	5.48
MACS_peak_267	1.369	1.202	2.146	2.549
MACS_peak_268	5.701	4.969	12.143	9.986
MACS_peak_2682	0.357	0.159	0.267	0.352
MACS_peak_2683	0.661	0.812	1.504	1.447
MACS_peak_2689	0.938	0.931	1.236	1.195
MACS_peak_269	5.391	6.178	12.549	11.331
MACS_peak_2693	1.049	1.242	2.18	1.997
MACS_peak_2694	1.195	1.303	2.222	2.378
MACS_peak_2695	1.499	1.374	3.273	3.15
MACS_peak_2697	1.054	1.245	2.257	2.429
MACS_peak_2698	0.625	0.868	0.672	1.015
MACS_peak_27	1.368	1.793	2.461	2.035
MACS_peak_270	1.441	1.266	2.492	3.07
MACS_peak_271	0.626	0.492	1.262	1.323
MACS_peak_272	1.226	1.333	3.375	3.236
MACS_peak_2741	3.577	2.661	6.367	7
MACS_peak_2743	1.703	1.932	3.145	3.334
MACS_peak_2748	5.874	5.049	4.549	4.407
MACS_peak_2749	1.554	1.732	0.999	1.413
MACS_peak_275	0.763	1.003	0.973	0.925
MACS_peak_2750	1.67	2.754	2.631	2.742
MACS_peak_2752	0.99	0.632	0.811	1.033
MACS_peak_2753	3.768	3.51	8.34	8.661
MACS_peak_2754	1.815	1.29	4.189	4.95
MACS_peak_2755	2.131	2.912	3.605	4.158
MACS_peak_2756	3.071	3.11	5.886	6.283
MACS_peak_2757	2.535	4.63	4.679	5.658
MACS_peak_276	0.878	0.806	1.231	1.878
MACS_peak_2760	0.369	0.109	0.754	0.864
MACS_peak_277	0.556	1.628	1.2	1.98
MACS_peak_2772	0.591	0.691	0.64	0.639
MACS_peak_2776	1.006	1.49	1.384	1.908
MACS_peak_2777	1.891	2.414	3.712	4.046
MACS_peak_2779	0.139	0.697	1.175	0.772
MACS_peak_278	0.505	1.002	0.464	1.121
MACS_peak_2780	1.077	1.697	1.305	1.247
MACS_peak_2781	1.964	3.475	2.975	4.594
MACS_peak_279	1.816	2.47	3.065	3.805
MACS_peak_2792	0.764	1.55	1.299	1.376
MACS_peak_2793	2.299	5.014	3.978	6.189
MACS_peak_2794	2.369	3.427	3.174	5.27
MACS_peak_2795	0.973	1.42	1.774	1.499
MACS_peak_2796	0.821	1.51	1.037	1.528
MACS_peak_2797	0.824	1.371	1.674	1.777
MACS_peak_2799	2.787	3.788	3.712	4.353
MACS_peak_28	2.125	3.262	4.613	6.24
MACS_peak_280	0.73	1.174	0.672	0.502
MACS_peak_2800	2.528	4.795	4.784	5.823
MACS_peak_2801	2.89	3.961	5.892	6.796
MACS_peak_2802	1.617	1.376	1.782	2.777
MACS_peak_2803	1.869	2.055	2.125	3.805
MACS_peak_2804	2.43	2.68	2.846	3.448
MACS_peak_2805	1.364	1.156	1.906	2.955
MACS_peak_2807	1.112	1.2	2.277	2.347
MACS_peak_2808	1.422	1.531	3.481	2.702
MACS_peak_281	1.194	1	0.984	1.183
MACS_peak_2810	1.274	0.718	2.564	2.198
MACS_peak_2811	1.349	0.762	2.356	2.104
MACS_peak_2812	0.765	0.701	1.814	1.46
MACS_peak_2813	2.063	2.383	3.54	4.134
MACS_peak_2814	2.175	2.643	4.957	5.1
MACS_peak_2816	3.615	3.585	7.223	6.875
MACS_peak_2817	1.781	1.738	3.715	2.596
MACS_peak_2818	2.325	3.865	6.197	5.717
MACS_peak_2819	2.658	3.875	5.491	6.019
MACS_peak_282	3.01	4.416	4.511	5.941
MACS_peak_2820	0.367	0.543	0.844	0.574
MACS_peak_2821	1.058	1.313	0.828	1.505
MACS_peak_2823	0.678	0.535	1.942	1.963
MACS_peak_2825	2.672	2.323	3.56	4.632
MACS_peak_2826	1.359	1.614	3.633	3.55
MACS_peak_2827	1.278	1.338	3.344	3.382
MACS_peak_2828	2.633	2.935	5.116	4.897
MACS_peak_283	2.784	3.9	4.045	5.21
MACS_peak_2830	2.754	3.469	5.37	6.721
MACS_peak_2831	0.855	0.768	1.163	1.261
MACS_peak_2832	1.111	1.343	2.379	1.963
MACS_peak_2833	1.73	2.163	3.825	3.841
MACS_peak_2838	1.299	1.245	2.477	2.366
MACS_peak_2839	2.573	3.503	3.721	6.151
MACS_peak_284	1.312	2.126	2.944	3.815
MACS_peak_2840	2.328	3.374	4.154	4.037
MACS_peak_2841	2.29	3.051	3.585	3.597
MACS_peak_2842	2.499	3.241	4.535	5.355
MACS_peak_2843	2.497	3.511	4.122	6.441
MACS_peak_2844	2.201	2.961	3.566	5.567
MACS_peak_2845	0.695	0.818	0.718	1.015
MACS_peak_2846	0.74	0.877	0.804	0.996
MACS_peak_2847	5.387	7.909	8.366	9.441
MACS_peak_2848	5.561	7.863	8.491	9.535
MACS_peak_2849	5.212	7.195	8.092	8.944
MACS_peak_285	1.425	2.45	2.977	4.556
MACS_peak_2851	1.373	1.628	2.724	3.047
MACS_peak_2852	0.66	0.84	0.877	1.383
MACS_peak_2853	0.754	0.543	0.665	1.286
MACS_peak_2854	1.768	2.028	3.125	4.176
MACS_peak_2855	0.722	1.694	0.916	1.144
MACS_peak_2856	1.811	2.548	2.523	2.307
MACS_peak_2857	2.051	1.936	4.001	4.054
MACS_peak_2858	1.455	1.513	3.003	2.083
MACS_peak_2859	2.199	1.502	3.151	4.325
MACS_peak_286	0.611	0.42	0.76	1.337
MACS_peak_2860	0.583	0.789	0.594	0.812
MACS_peak_2861	3.518	4.687	6.558	6.533
MACS_peak_2862	2.266	4.001	4.547	5.302
MACS_peak_2863	1.028	1.192	1.012	1.687
MACS_peak_2864	1.008	1.194	1.032	1.943
MACS_peak_2865	0.846	0.553	1.201	1.221
MACS_peak_2866	0.814	0.796	0.778	1.265
MACS_peak_2867	3.121	4.791	7.389	9.916
MACS_peak_2868	3.047	4.615	6.762	7.406
MACS_peak_2869	1.322	3.341	3.46	4.454
MACS_peak_287	2.963	3.458	4.832	5.736
MACS_peak_2870	1.451	1.601	3.039	3.177
MACS_peak_2871	0.765	0.543	1.34	1.234
MACS_peak_2872	1.302	1.415	3.063	2.629
MACS_peak_2873	1.251	1.848	3.061	2.747
MACS_peak_2874	1.163	1.772	2.742	2.507
MACS_peak_2875	1.219	1.314	2.956	2.727
MACS_peak_2876	1.178	1.425	2.684	2.693
MACS_peak_2877	0.521	0.435	0.677	0.808
MACS_peak_2878	0.963	1.517	2.451	2.381
MACS_peak_288	2.245	4.499	4.703	5.414
MACS_peak_2880	1.005	1.004	1.614	1.367
MACS_peak_2881	2.341	2.234	3.667	4.28
MACS_peak_2882	0.399	0.767	0.614	0.403
MACS_peak_2883	2.404	2.322	2.466	3.915
MACS_peak_2884	1.633	1.533	1.185	2.194
MACS_peak_2885	1.686	2.665	2.631	3.382
MACS_peak_2887	0.521	0.68	0.617	1.108
MACS_peak_2888	2.232	2.444	4.092	5.159
MACS_peak_2889	1.558	1.972	2.216	2.389
MACS_peak_289	1.324	1.56	1.416	0.991
MACS_peak_2890	2.527	3.38	4.092	5.243
MACS_peak_2892	2.346	3.925	3.886	5.701
MACS_peak_2893	0.73	1.843	1.499	2.273
MACS_peak_2894	2.036	2.312	3.807	3.536
MACS_peak_2895	2.266	2.64	4.553	4.506
MACS_peak_2896	0.815	0.767	1.319	1.088
MACS_peak_2897	0.599	0.341	0.794	1.472
MACS_peak_2898	1.379	1.759	3.071	3.389
MACS_peak_2899	1.239	1.717	2.914	3.265
MACS_peak_29	1.542	1.215	2.403	3.342
MACS_peak_290	0.883	1.365	1.929	2.169
MACS_peak_2900	3.548	3.985	6.557	8.38
MACS_peak_2901	2.545	3.617	4.635	5.427
MACS_peak_2902	1.57	1.696	2.531	3.918
MACS_peak_2903	0.967	1.082	1.476	2.078
MACS_peak_2904	1.999	2.663	2.941	3.292
MACS_peak_2905	1.599	2.694	2.81	4.198
MACS_peak_2906	1.704	2.438	2.993	4.308
MACS_peak_291	3.093	3.675	6.696	7.21
MACS_peak_2913	1.112	1.303	1.54	2.811
MACS_peak_2916	1.505	3.113	3.154	3.774
MACS_peak_2917	2.05	2.388	3.115	4.136
MACS_peak_2918	2.132	2.646	3.425	4.022
MACS_peak_2919	1.841	3.599	4.296	5.128
MACS_peak_292	2.787	4.171	5.983	7.468
MACS_peak_2920	2.119	4.641	5.022	5.683
MACS_peak_2921	2.174	4.817	6.215	7.753
MACS_peak_2922	1.888	2.617	2.924	3.515
MACS_peak_2925	0.614	1.434	0.473	0.567
MACS_peak_2926	1.199	1.483	1.406	2.564
MACS_peak_2927	2.366	4.077	5.512	4.8
MACS_peak_2928	2.054	4.022	5.492	5.405
MACS_peak_2929	2.341	4.249	5.619	5.583
MACS_peak_293	3.243	3.984	6.378	7.904
MACS_peak_2930	2.014	4.146	4.668	5.032
MACS_peak_2931	1.985	4.346	5.581	5.7
MACS_peak_2932	2.89	5.04	5.909	7.425
MACS_peak_2933	3.151	6.367	7.261	8.345
MACS_peak_2934	2.033	2.905	4.132	5.128
MACS_peak_2935	1.687	2.408	3.561	4.798
MACS_peak_2936	2.956	4.57	7.296	7.343
MACS_peak_2937	3.078	4.252	7.581	6.854
MACS_peak_2938	2.982	4.362	6.44	7.755
MACS_peak_2939	1.644	2.109	3.635	4.446
MACS_peak_294	2.722	3.25	4.764	6.532
MACS_peak_2940	2.037	3.138	4.432	5.978
MACS_peak_2941	1.968	2.645	3.601	4.333
MACS_peak_2942	1.522	2.406	3.642	3.744
MACS_peak_2943	1.008	1.606	2.531	2.586
MACS_peak_2945	1.416	2.033	3.671	2.662
MACS_peak_2946	1.087	1.642	2.065	2.594
MACS_peak_2947	1.473	1.99	2.437	3.917
MACS_peak_2948	2.11	2.717	3.887	4.33
MACS_peak_2949	1.993	2.779	3.637	4.387
MACS_peak_2950	1.843	2.702	3.231	4.662
MACS_peak_2951	1.614	1.798	3.125	3.343
MACS_peak_2952	1.374	1.956	3.54	3.327
MACS_peak_2953	1.223	2.499	2.421	3.842
MACS_peak_2954	0.577	1.452	1.515	2.133
MACS_peak_2955	0.654	0.812	1.218	0.953
MACS_peak_2956	1.216	1.813	2.471	3.3
MACS_peak_2957	1.425	1.537	2.702	3.573
MACS_peak_2958	1.222	1.324	2.514	3.11
MACS_peak_2959	1.425	1.116	1.906	2.921
MACS_peak_296	1.414	2.14	2.606	3.913
MACS_peak_2960	0.905	1.632	2.195	2.68
MACS_peak_2961	0.915	1.047	2.205	2.993
MACS_peak_2962	1.056	0.956	2.563	3.342
MACS_peak_2963	1.68	2.842	4.438	5.232
MACS_peak_2965	1.665	2.027	3.134	3.235
MACS_peak_2968	0.801	0.89	1.884	1.728
MACS_peak_2969	1.018	0.986	2.208	2.005
MACS_peak_297	1.555	1.685	2.371	3.436
MACS_peak_2970	0.9	1.133	1.38	1.933
MACS_peak_2976	1.046	1.934	2.6	3.284
MACS_peak_2977	1.189	2.291	2.691	3.907
MACS_peak_2978	0.915	0.561	1.237	1.588
MACS_peak_298	2.296	4.378	4.46	5.103
MACS_peak_2980	1.364	1.137	2.373	2.529
MACS_peak_2981	1.378	1.593	2.876	3.431
MACS_peak_2982	2.547	3.294	4.058	4.919
MACS_peak_2983	1.291	1.83	2.321	4.095
MACS_peak_2984	0.625	1.016	1.008	1.338
MACS_peak_2985	1.152	1.439	1.897	2.221
MACS_peak_2986	1.514	1.666	2.187	2.194
MACS_peak_2987	1.919	2.392	3.831	3.709
MACS_peak_2988	1.271	1.275	1.725	1.548
MACS_peak_2989	3.343	5.209	6.055	6.94
MACS_peak_299	2.746	4.209	5.409	6.498
MACS_peak_2990	3.455	4.973	5.305	7.138
MACS_peak_2991	2.871	3.062	4.197	5.468
MACS_peak_2992	0.79	1.572	1.705	1.805
MACS_peak_2993	2.86	4.292	5.395	6.402
MACS_peak_2994	2.73	4.302	5.347	6.369
MACS_peak_2995	1.489	3.274	3.279	3.851
MACS_peak_2996	1.665	3.134	3.348	3.59
MACS_peak_2997	1.733	3.307	4.72	4.824
MACS_peak_2998	1.944	3.888	4.985	5.193
MACS_peak_2999	0.628	1.275	0.908	1.367
MACS_peak_3	2.053	2.255	2.204	2.354
MACS_peak_30	1.464	1.189	2.317	3.249
MACS_peak_300	1.043	1.091	1.026	1.061
MACS_peak_3000	1.726	2.701	2.657	3.461
MACS_peak_3001	2.816	3.532	5.569	5.877
MACS_peak_3002	2.593	4.226	6.264	6.5
MACS_peak_3003	2.65	3.506	4.051	5.144
MACS_peak_3004	3.188	5.479	7.114	8.039
MACS_peak_3005	0.356	0.654	0.557	1.308
MACS_peak_3006	1.299	1.28	2.262	2.578
MACS_peak_3008	0.592	0.449	1.109	1.217
MACS_peak_3009	1.764	2.009	2.154	4.207
MACS_peak_301	0.617	0.953	0.597	1.643
MACS_peak_3010	0.329	0.998	0.645	1.011
MACS_peak_3013	0.59	1.096	1.185	1.03
MACS_peak_3015	0.687	0.844	1.34	1.562
MACS_peak_3018	1.668	1.646	2.822	3.925
MACS_peak_3019	2.289	2.805	4.223	4.399
MACS_peak_302	1.448	2.388	1.368	2.034
MACS_peak_3020	0.83	1.074	1.035	1.121
MACS_peak_3021	2.971	4.192	4.173	5.424
MACS_peak_3022	3.058	3.689	4.18	5.55
MACS_peak_3023	2.477	3.085	5.896	6.757
MACS_peak_3024	2.336	2.96	5.092	6.311
MACS_peak_3025	2.489	3.272	4.894	5.228
MACS_peak_3026	3.183	4.084	4.802	5.264
MACS_peak_3027	2.774	4.467	5.83	7.49
MACS_peak_3028	2.646	4.525	5.712	6.563
MACS_peak_3029	2.39	4.254	5.221	6.284
MACS_peak_303	0.733	1.093	0.942	1.119
MACS_peak_3030	1.102	1.004	3.248	3.206
MACS_peak_3031	1.329	1.032	3.612	3.129
MACS_peak_3032	2.075	1.631	3.003	3.471
MACS_peak_3033	4.122	5.044	6.941	7.025
MACS_peak_3034	0.914	0.882	1.393	1.571
MACS_peak_3035	1.498	2.169	3.343	4.034
MACS_peak_3036	1.724	2.272	3.715	4.468
MACS_peak_3037	1.713	2.331	4.129	3.575
MACS_peak_3038	1.875	2.523	5.409	4.244
MACS_peak_3039	1.786	1.804	3.447	3.44
MACS_peak_3045	0.256	0.353	0.694	0.476
MACS_peak_3046	0.938	1.257	1.29	2.011
MACS_peak_3047	1.054	1.497	0.957	1.731
MACS_peak_3048	2.529	2.91	3.005	3.77
MACS_peak_3049	0.403	1.03	0.64	0.561
MACS_peak_305	2.227	1.825	5.02	3.403
MACS_peak_3051	1.321	2.08	2.367	3.705
MACS_peak_3052	0.851	1.584	1.682	2.955
MACS_peak_3053	0.518	0.573	1.07	1.043
MACS_peak_3054	2.553	4.465	4.436	5.952
MACS_peak_3055	2.191	4.19	5.333	6.17
MACS_peak_3056	1.191	1.05	1.545	1.576
MACS_peak_3059	0.571	1.105	1.142	1.715
MACS_peak_306	3.993	4.542	9.117	9.452
MACS_peak_3061	2.624	2.598	4.932	4.644
MACS_peak_3062	2.277	3.584	5.519	5.78
MACS_peak_3063	2.547	3.008	5.043	5.146
MACS_peak_3067	0.971	0.671	0.93	1.188
MACS_peak_3068	1.166	0.9	1.387	1.423
MACS_peak_3069	1.12	1.108	1.647	1.667
MACS_peak_307	1.429	1.739	3.066	2.325
MACS_peak_3070	2.811	3.885	8.671	8.278
MACS_peak_3071	3.174	3.78	8.447	8.074
MACS_peak_3072	1.256	0.999	1.802	1.996
MACS_peak_3075	1.505	1.451	3.254	3.134
MACS_peak_3076	2.955	4.19	6.781	8.568
MACS_peak_3077	1.042	1.079	2.264	2.258
MACS_peak_3078	0.569	1.038	1.683	1.387
MACS_peak_3079	1.618	1.663	3.033	3.468
MACS_peak_308	1.246	1.032	1.709	1.989
MACS_peak_3080	1.321	2.108	2.579	3.088
MACS_peak_3081	1.321	2.108	2.579	3.088
MACS_peak_3082	0.509	0.534	0.499	0.479
MACS_peak_3083	3.503	4.001	8.038	10.113
MACS_peak_3084	3.725	3.759	7.098	9.434
MACS_peak_3085	3.244	4.609	7.161	8.213
MACS_peak_3086	0.965	0.543	1.937	1.685
MACS_peak_3087	1.277	1.24	2.261	3.317
MACS_peak_3088	2.267	3.38	5.339	5.455
MACS_peak_3089	1.588	1.515	3.763	3.135
MACS_peak_309	3.169	3.885	5.437	6.732
MACS_peak_3090	1.613	1.696	1.337	2.483
MACS_peak_3092	1.924	2.142	3.455	4.185
MACS_peak_3095	1.568	1.792	1.785	1.896
MACS_peak_3097	1.865	2.888	3.105	4.424
MACS_peak_31	2.106	3.074	4.113	4.913
MACS_peak_310	3.361	4.425	6.23	7.094
MACS_peak_311	3.582	4.615	5.93	7.66
MACS_peak_3110	1.236	0.993	1.646	1.447
MACS_peak_3111	1.522	0.883	2.107	1.932
MACS_peak_3119	0.616	0.331	1.025	0.619
MACS_peak_312	1.384	1.55	2.268	2.864
MACS_peak_3120	0.864	0.798	1.34	1.142
MACS_peak_313	3.987	3.509	6.742	7.797
MACS_peak_314	0.66	1.994	1.251	1.422
MACS_peak_3140	0.849	1.111	2.377	2.088
MACS_peak_315	2.612	3.701	4.553	6.105
MACS_peak_3152	1.529	2.163	2.557	2.792
MACS_peak_3153	2.154	3.597	3.834	4.518
MACS_peak_3154	2.352	3.302	3.556	3.951
MACS_peak_3155	2.677	3.216	3.274	3.91
MACS_peak_3156	0.692	0.615	1.559	1.391
MACS_peak_3158	1.738	2.232	4.077	3.628
MACS_peak_3159	1.844	2.726	3.178	3.509
MACS_peak_3160	1.766	3.125	3.262	3.656
MACS_peak_3161	1.537	1.33	3.287	2.429
MACS_peak_3162	0.594	0.76	0.862	1.354
MACS_peak_3163	2.838	3.65	5.037	5.809
MACS_peak_3164	1.049	1.144	1.689	1.745
MACS_peak_3166	2.416	2.516	4.84	4.947
MACS_peak_3167	2.01	2.492	4.446	4.261
MACS_peak_3168	2.768	3.961	4.087	5.423
MACS_peak_3169	1.36	1.287	2.093	2.507
MACS_peak_317	3.27	4.328	5.735	6.147
MACS_peak_3170	2.085	2.301	3.972	3.926
MACS_peak_3171	2.164	2.961	4.701	5.43
MACS_peak_3172	2.689	3.184	5.695	6.472
MACS_peak_3175	1.797	2.018	3.438	3.4
MACS_peak_3176	2.523	3.092	4.808	5.49
MACS_peak_3177	2.855	3.729	4.935	5.494
MACS_peak_3178	2.305	3.542	6.419	6.643
MACS_peak_3179	2.305	2.121	5.426	6.013
MACS_peak_318	1.463	3.345	2.627	4.007
MACS_peak_3180	2.885	3.565	5.597	6.399
MACS_peak_3181	1.923	2.053	3.881	3.366
MACS_peak_3182	2.867	3.357	4.919	6.68
MACS_peak_3183	2.372	3.268	4.949	6.138
MACS_peak_3184	0.999	1.515	1.608	2.6
MACS_peak_3185	1.537	1.508	3.537	3.495
MACS_peak_3186	1.593	1.916	2.628	3.265
MACS_peak_3187	1.529	1.465	2.254	3.189
MACS_peak_3188	0.973	0.497	1.038	1.673
MACS_peak_3189	0.47	0.437	0.404	0.459
MACS_peak_319	3.446	4.688	5.56	6.511
MACS_peak_3190	0.382	0.649	1.048	1.384
MACS_peak_3191	2.593	1.887	4.332	4.643
MACS_peak_3192	3.059	2.589	6.242	6.291
MACS_peak_3193	3.014	3.078	6.566	7.104
MACS_peak_3194	2.926	4.386	4.683	4.908
MACS_peak_3195	2.705	3.864	4.221	4.394
MACS_peak_3196	2.777	3.294	4.081	4.118
MACS_peak_3197	2.331	2.563	2.957	3.514
MACS_peak_3198	1.563	2.807	3.028	3.91
MACS_peak_3199	1.986	2.617	2.713	3.366
MACS_peak_32	2.548	3.204	4.437	5.302
MACS_peak_320	4.085	6.451	7.658	9.475
MACS_peak_3200	0.601	0.767	1.174	1.015
MACS_peak_3201	0.545	0.589	1.035	0.98
MACS_peak_3203	1.703	1.704	1.875	2.833
MACS_peak_3205	3.385	4.16	5.911	6.166
MACS_peak_3206	3.217	3.639	5.817	5.926
MACS_peak_3207	2.536	3.641	6.239	5.596
MACS_peak_3208	2.718	4.291	5.867	7.98
MACS_peak_3209	3.076	4.49	5.505	7.751
MACS_peak_321	3.319	4.316	5.273	6.866
MACS_peak_3210	2.589	3.499	4.35	6.295
MACS_peak_3211	2.109	3.72	4.46	5.689
MACS_peak_3212	1.83	3.575	3.943	5.225
MACS_peak_3213	0.591	0.442	0.871	1.248
MACS_peak_3214	0.548	0.453	0.772	1.037
MACS_peak_3217	2.602	3.015	5.282	6.411
MACS_peak_322	2.725	3.911	3.738	4.841
MACS_peak_3225	1.331	1.377	2.2	2.85
MACS_peak_3226	0.903	0.76	1.726	2.185
MACS_peak_3227	2.343	1.915	3.942	4.942
MACS_peak_3229	1.41	1.419	4.157	4.623
MACS_peak_323	2.276	3.269	3.624	4.162
MACS_peak_3231	1.674	1.7	3.084	2.381
MACS_peak_3232	1.271	0.909	1.546	2.377
MACS_peak_324	3.175	4.131	3.699	7.128
MACS_peak_3240	0.686	0.651	0.774	1.01
MACS_peak_3241	2.384	3.228	4.47	5.009
MACS_peak_3242	2.445	3.354	5.04	5.573
MACS_peak_3243	2.037	2.451	3.512	4.302
MACS_peak_3244	1.003	1.039	1.931	2.371
MACS_peak_3245	1.1	1.034	1.907	2.564
MACS_peak_3246	1.26	0.871	2.082	2.749
MACS_peak_325	2.785	4.194	4.204	7.434
MACS_peak_3252	0.781	0.492	0.915	1.119
MACS_peak_326	0.763	1.184	1.29	1.455
MACS_peak_3269	0.625	0.952	1.041	1.216
MACS_peak_327	0.575	0.788	1.123	1.471
MACS_peak_3270	0.587	0.798	0.881	1.093
MACS_peak_3276	0.382	0.307	0.37	0.607
MACS_peak_328	2.103	2.747	3.126	3.984
MACS_peak_3281	0.591	0.49	0.723	1.17
MACS_peak_3284	0.702	0.379	0.811	1.509
MACS_peak_3286	3.364	4.48	6.252	8.03
MACS_peak_3287	3.124	4.762	6.126	7.511
MACS_peak_3288	0.799	0.921	0.921	1.49
MACS_peak_3289	0.663	0.351	1.677	0.68
MACS_peak_329	4.107	5.763	6.693	8.35
MACS_peak_3291	3.799	5.883	7.62	9.158
MACS_peak_3292	1.972	1.837	2.626	3.235
MACS_peak_3293	4.475	6.112	7.257	9.601
MACS_peak_3294	2.282	2.979	4.749	6.561
MACS_peak_3295	2.41	3.035	5.251	6.894
MACS_peak_3296	1.431	0.954	3.702	3.42
MACS_peak_3297	2.526	2.941	5.92	6.502
MACS_peak_3298	2.413	2.793	5.827	6.462
MACS_peak_3299	2.305	2.591	5.708	6.443
MACS_peak_33	0.955	1.192	1.845	1.938
MACS_peak_3300	2.128	2.32	4.921	5.789
MACS_peak_3301	3.169	3.288	6.187	7.478
MACS_peak_3302	0.631	0.604	1.238	1.026
MACS_peak_3303	1.369	2.086	2.302	3.927
MACS_peak_3304	1.306	1.892	3.642	3.755
MACS_peak_3305	1.818	1.302	2.938	2.867
MACS_peak_3306	3.841	4.153	5.686	6.651
MACS_peak_3307	2.21	3.357	3.997	4.482
MACS_peak_3308	2.613	2.502	6.022	6.944
MACS_peak_3309	1.77	2.773	4.346	5.053
MACS_peak_3310	3.019	3.16	5.13	6.178
MACS_peak_3311	3.754	5.304	8.899	8.631
MACS_peak_3312	1.147	1.237	1.815	2.524
MACS_peak_3313	3.464	4.937	6.912	9.345
MACS_peak_3314	4.022	5.554	7.76	9.281
MACS_peak_3315	0.487	0.449	0.566	0.405
MACS_peak_3316	0.516	0.535	0.617	0.364
MACS_peak_3317	0.521	0.535	0.617	0.357
MACS_peak_3318	0.466	0.89	0.551	1.26
MACS_peak_332	2.215	2.182	3.634	3.357
MACS_peak_3320	1.22	1.906	1.198	1.645
MACS_peak_3321	1.11	1.296	2.292	2.796
MACS_peak_3322	2.286	2.624	3.418	4.179
MACS_peak_3323	1.382	1.161	1.647	2.222
MACS_peak_3324	0.66	0.542	0.566	0.839
MACS_peak_3329	2.336	2.297	3.023	3.281
MACS_peak_333	0.295	0.487	0.833	0.815
MACS_peak_3330	2.134	2.201	3.046	3.518
MACS_peak_3331	2.463	3.188	4.261	5.445
MACS_peak_3332	2.34	1.768	3.72	4.628
MACS_peak_3333	1.606	1.742	2.885	3.51
MACS_peak_3334	2.442	3.646	4.729	5.143
MACS_peak_3335	2.949	3.475	4.756	5.167
MACS_peak_3336	3.32	4.122	5.555	7.171
MACS_peak_3337	2.59	3.552	4.381	5.223
MACS_peak_3338	2.522	2.731	4.187	5.202
MACS_peak_334	0.536	0.771	1.363	1.126
MACS_peak_3340	1.006	0.651	0.621	0.91
MACS_peak_3341	1.831	1.537	2.503	2.518
MACS_peak_3342	1.045	1.027	1.539	1.288
MACS_peak_3343	0.249	0.376	0.337	0.303
MACS_peak_3344	0.855	0.957	1.306	1.724
MACS_peak_3345	2.113	3.062	5.36	4.887
MACS_peak_3346	2.177	3.266	4.496	5.044
MACS_peak_3347	3.336	4.478	6.817	6.556
MACS_peak_3348	3.065	3.585	6.693	7.215
MACS_peak_3349	3.089	3.721	6.282	7.199
MACS_peak_3350	3.516	4.291	5.478	6.138
MACS_peak_3351	2.113	2.052	3.599	4.465
MACS_peak_3352	3.742	4.486	6.584	8.191
MACS_peak_3353	3.817	4.367	6.029	7.411
MACS_peak_3354	2.774	4.453	7.329	7.09
MACS_peak_3355	3.097	5.566	7.8	7.986
MACS_peak_3356	1.451	1.206	1.993	1.956
MACS_peak_3357	2.187	2.702	3.432	4.34
MACS_peak_3358	2.534	3.908	3.635	5.778
MACS_peak_3359	2.457	3.618	4.529	5.164
MACS_peak_3360	3.483	4.491	6.311	7.405
MACS_peak_3362	2.239	4.404	5.001	6.59
MACS_peak_3363	1.009	1.58	3	2.583
MACS_peak_3364	1.194	1.951	3.237	2.991
MACS_peak_3365	1.862	2.774	3.372	3.238
MACS_peak_3366	2.55	3.985	4.414	6.752
MACS_peak_3367	2.207	2.438	3.435	3.522
MACS_peak_3368	3.126	3.488	5.214	7.123
MACS_peak_3369	1.52	2.055	2.234	3.16
MACS_peak_3370	2.262	1.857	4.599	4.87
MACS_peak_3371	1.409	1.662	2.257	2.108
MACS_peak_3372	0.713	0.644	0.922	0.85
MACS_peak_3378	1.534	1.674	3.013	3.879
MACS_peak_3379	0.602	0.736	1.136	1.042
MACS_peak_3380	1.147	0.646	2.319	2.528
MACS_peak_3381	0.984	0.444	1.909	1.976
MACS_peak_3383	1.221	0.861	2.273	2.017
MACS_peak_3384	1.038	0.868	1.695	2.373
MACS_peak_3385	0.972	0.789	1.679	1.938
MACS_peak_3389	0.18	0.162	0.307	0.324
MACS_peak_339	0.977	1.147	1.464	1.781
MACS_peak_3394	1.238	1.696	3.036	3.766
MACS_peak_3395	1.358	1.65	2.634	3.532
MACS_peak_3397	1.759	1.469	2.595	3.392
MACS_peak_3398	1.731	1.783	2.917	3.606
MACS_peak_340	1.193	1.197	1.266	1.653
MACS_peak_3412	0.889	0.969	1.46	2.013
MACS_peak_3429	0.871	1.657	1.865	1.755
MACS_peak_3435	0.34	0.472	0.541	0.758
MACS_peak_3436	0.67	0.537	0.665	0.713
MACS_peak_3437	1.103	1.216	2.509	2.098
MACS_peak_3443	0.764	0.268	1.203	0.996
MACS_peak_3444	0.899	0.639	1.258	1.549
MACS_peak_3445	0.925	1.08	2.109	1.935
MACS_peak_3453	0.486	0.933	0.788	0.49
MACS_peak_3455	1.208	1.522	1.591	2.347
MACS_peak_3458	2.099	2.877	3.867	4.439
MACS_peak_3459	2.353	3.129	3.819	5.602
MACS_peak_346	1.863	1.514	3.331	3.14
MACS_peak_3460	1.776	2.047	2.395	3.366
MACS_peak_3462	3.085	4.456	7.411	8.865
MACS_peak_3463	1.008	0.827	2.129	2.075
MACS_peak_3464	1.45	1.946	3.275	3.9
MACS_peak_3465	1.577	2.143	3.376	4.642
MACS_peak_3466	1.471	1.714	2.458	2.781
MACS_peak_3468	2.059	2.391	3.609	4.231
MACS_peak_3469	3.83	6.358	8.713	9.587
MACS_peak_3470	2.585	3.092	4.883	7.283
MACS_peak_3471	1.322	1.373	1.913	3.177
MACS_peak_3472	1.188	1.713	2.37	2.134
MACS_peak_3474	1.36	2.572	3.333	3.922
MACS_peak_3477	1.411	1.458	3.469	3.787
MACS_peak_3478	3.425	6.194	8.089	9.842
MACS_peak_3479	1.19	1.264	1.667	2.206
MACS_peak_348	0.575	0.465	1.2	1.974
MACS_peak_3480	0.88	1.393	1.309	0.998
MACS_peak_3482	1.998	1.519	2.968	3.845
MACS_peak_3483	1.201	2.03	2.187	2.921
MACS_peak_3484	2.151	2.951	3.75	4.545
MACS_peak_3485	1.079	1.467	1.78	2.425
MACS_peak_3486	2.644	3.452	4.841	6.237
MACS_peak_3487	2.319	2.235	3.806	4.473
MACS_peak_3489	1.357	1.388	1.875	1.826
MACS_peak_349	0.978	0.563	1.026	1.752
MACS_peak_3490	0.447	0.772	0.829	0.811
MACS_peak_3492	1.21	1.461	1.811	1.708
MACS_peak_3493	1.392	1.358	1.549	2.68
MACS_peak_3494	2.262	1.732	4.08	3.582
MACS_peak_3495	2.219	3.588	4.085	5.022
MACS_peak_3496	2.365	2.042	4.118	4.256
MACS_peak_3498	0.837	0.921	1.892	1.068
MACS_peak_35	1.24	2.129	2.856	2.78
MACS_peak_350	1.772	1.801	2.701	2.709
MACS_peak_3505	0.404	0.376	0.709	0.507
MACS_peak_3506	0.538	0.74	1.012	1.007
MACS_peak_3507	1.876	1.772	4.259	4.684
MACS_peak_3508	2.167	1.441	3.489	2.727
MACS_peak_3512	1.996	2.165	4.523	4.247
MACS_peak_3513	1.915	1.929	4.217	2.92
MACS_peak_3514	0.786	0.87	1.722	1.977
MACS_peak_3515	1.913	2.172	3.721	3.404
MACS_peak_3516	2.402	3.828	4.653	5.879
MACS_peak_3517	2.294	3.81	3.926	4.974
MACS_peak_3518	1.301	2.247	2.234	2.631
MACS_peak_3519	2.574	5.598	6.597	6.887
MACS_peak_3522	1.605	2.893	4.62	3.536
MACS_peak_3523	0.738	1.165	1.314	1.173
MACS_peak_3524	1.377	1.237	1.789	1.688
MACS_peak_3525	2.731	3.858	5.27	6.19
MACS_peak_3526	1.688	2.878	3.556	3.933
MACS_peak_3527	1.82	3.272	3.655	4.641
MACS_peak_3528	1.686	2.997	3.238	3.915
MACS_peak_3529	0.069	0.056	0.307	0.051
MACS_peak_3533	1.264	1.984	2.193	2.638
MACS_peak_3534	1.78	1.691	2.468	2.366
MACS_peak_3536	0.989	0.919	1.864	1.485
MACS_peak_3537	1.008	1.827	1.68	1.885
MACS_peak_3540	0.521	0.379	0.788	0.913
MACS_peak_3545	1.086	1.457	1.556	2.076
MACS_peak_3546	0.953	1.393	1.594	2.019
MACS_peak_3550	1.182	0.967	1.633	1.841
MACS_peak_3552	1.018	1.338	1.362	1.74
MACS_peak_3553	0.607	0.409	1.38	1.734
MACS_peak_3554	1.554	1.593	2.725	3.255
MACS_peak_3555	2.361	3.413	4.045	6.398
MACS_peak_3556	1.07	1.14	2.679	3.361
MACS_peak_3557	0.903	1.151	1.678	2.099
MACS_peak_3558	1.329	1.131	2.321	2.933
MACS_peak_3559	0.893	1.285	2.228	1.767
MACS_peak_3560	1.887	2.057	3.261	3.745
MACS_peak_3561	1.552	1.882	2.94	2.507
MACS_peak_3565	0.243	0.762	0.67	0.642
MACS_peak_3566	6.083	9.497	8.708	7.416
MACS_peak_3567	7.751	12.327	11.596	9.446
MACS_peak_3568	15.779	26.19	23.622	20.691
MACS_peak_3569	19.281	31.073	27.409	25.22
MACS_peak_357	1.242	0.381	2.043	2.3
MACS_peak_3570	0.834	0.704	1.24	1.496
MACS_peak_3571	0.929	0.804	1.226	1.364
MACS_peak_3572	0.429	0.326	0.513	0.444
MACS_peak_3573	2.544	3.269	3.859	5.748
MACS_peak_3574	2.989	4.351	4.74	7.021
MACS_peak_3575	2.423	4.123	4.461	6.829
MACS_peak_3576	1.511	1.204	2.711	2.52
MACS_peak_3577	1.719	1.547	2.836	3.852
MACS_peak_3578	2.5	4.416	7.573	7.338
MACS_peak_3579	2.259	1.889	4.84	4.879
MACS_peak_3580	2.307	2.918	4.6	5.496
MACS_peak_3581	1.808	2.369	3.189	3.412
MACS_peak_3582	1.135	0.935	1.838	1.678
MACS_peak_3583	1.34	1.406	2.812	2.351
MACS_peak_3584	0.417	0.654	0.307	0.969
MACS_peak_3586	2.392	3.321	4.893	4.394
MACS_peak_3587	1.717	3.203	3.28	3.966
MACS_peak_3588	1.843	3.131	3.333	4.163
MACS_peak_3589	2.134	3.218	2.112	2.782
MACS_peak_3590	0.799	1.313	0.927	1.675
MACS_peak_3591	2.598	3.412	4.979	5.23
MACS_peak_3592	1.69	2.909	4.115	4.204
MACS_peak_3594	2.632	4.034	6.319	5.621
MACS_peak_3595	3.593	3.882	6.235	7.829
MACS_peak_3596	2.446	4.382	5.814	6.045
MACS_peak_3597	2.924	3.324	4.852	5.488
MACS_peak_3598	2.274	2.918	3.647	4.431
MACS_peak_3599	3.935	5.686	6.679	6.592
MACS_peak_36	2.335	3.458	3.66	3.925
MACS_peak_3601	2.513	2.196	3.707	4.542
MACS_peak_3602	2.637	2.772	3.69	6.08
MACS_peak_3603	1.837	2.461	4.049	4.473
MACS_peak_3604	1.19	1.184	1.176	2.144
MACS_peak_3605	1.446	1.315	2.322	3.828
MACS_peak_3608	0.914	0.828	1.424	1.392
MACS_peak_3609	0.654	0.293	1.472	1.328
MACS_peak_3622	0.448	0.321	0.407	0.539
MACS_peak_3624	1.077	0.642	0.723	0.777
MACS_peak_3625	1.864	1.835	3.767	3.818
MACS_peak_3626	1.764	2.035	4.567	4.297
MACS_peak_3627	1.42	0.813	2.008	2.869
MACS_peak_3628	1.638	0.849	2.039	3.032
MACS_peak_3629	0.609	0.81	1.831	1.92
MACS_peak_3630	1.397	2.353	1.521	3.077
MACS_peak_3631	1.41	2.858	2.201	2.987
MACS_peak_3632	1.92	2.953	3.652	4.684
MACS_peak_3633	1.757	2.276	2.957	4.622
MACS_peak_3634	2.045	2.551	3.218	4.743
MACS_peak_3635	2.062	2.596	3.007	4.457
MACS_peak_3636	1.939	4.096	3.716	4.282
MACS_peak_3637	1.816	2.65	3.743	5.019
MACS_peak_3638	1.809	2.375	4.407	5.151
MACS_peak_3639	0.73	0.922	1.225	1.46
MACS_peak_3640	1.008	1.416	2.339	2.714
MACS_peak_3641	0.764	1.223	1.059	1.655
MACS_peak_3644	0.988	1.718	3.075	3.067
MACS_peak_3645	1.398	0.743	2.314	2.246
MACS_peak_3646	1.703	0.914	2.754	2.741
MACS_peak_3647	1.332	1.796	2.149	2.84
MACS_peak_3648	1.304	1.581	2.162	2.935
MACS_peak_365	0.585	0.651	1.6	1.358
MACS_peak_3650	0.7	1.506	2.371	1.866
MACS_peak_3655	0.499	0.632	0.916	0.694
MACS_peak_3658	1.657	1.526	1.24	1.768
MACS_peak_3659	1.51	1.335	1.312	1.892
MACS_peak_366	2.955	2.466	4.737	4.304
MACS_peak_3662	1.043	1.104	2.094	3.129
MACS_peak_3663	1.181	1.194	2.607	2.341
MACS_peak_3669	0.444	0.257	0.36	0.354
MACS_peak_367	2.282	3.324	5.035	6.419
MACS_peak_3670	1.291	1.704	2.298	2.194
MACS_peak_3671	2.015	1.78	4.144	4.56
MACS_peak_3672	2.35	2.362	4.911	5.331
MACS_peak_3673	3.309	2.983	5.824	6.821
MACS_peak_3676	2.396	2.196	3.399	3.986
MACS_peak_3677	1.464	2.18	2.583	3.574
MACS_peak_3678	1.306	2.172	2.435	3.444
MACS_peak_3679	2.539	2.962	3.844	4.253
MACS_peak_368	2.125	2.268	3.806	4.481
MACS_peak_3680	1.774	2.468	3.344	4.663
MACS_peak_3682	0.854	0.957	1.588	2.168
MACS_peak_3684	2.224	4.647	4.85	5.714
MACS_peak_3685	2.078	2.419	3.982	3.97
MACS_peak_3686	1.982	3.293	3.684	4.689
MACS_peak_3687	1.968	3.971	3.83	5.368
MACS_peak_3688	1.001	1.532	1.554	2.671
MACS_peak_3689	1.167	1.007	2.132	2.029
MACS_peak_369	1.602	2.61	3.925	3.772
MACS_peak_3691	0.857	0.758	1.233	1.508
MACS_peak_3692	1.74	1.997	2.984	4.091
MACS_peak_3693	1.835	1.789	2.707	4.104
MACS_peak_3694	2.34	3.067	4.699	5.424
MACS_peak_3695	2.579	3.722	5.079	6.52
MACS_peak_3696	1.78	1.684	3.214	3.685
MACS_peak_3697	1.106	1.362	2.23	1.838
MACS_peak_3698	1.28	1.448	2.399	2.744
MACS_peak_3699	2.1	2.606	4.974	4.776
MACS_peak_37	4.289	6.775	6.231	9.19
MACS_peak_3700	2.439	3.032	5.641	5.209
MACS_peak_3701	2.427	3.889	4.074	5.699
MACS_peak_3702	2.797	3.254	5.375	6.709
MACS_peak_3703	2.064	1.913	3.077	4.141
MACS_peak_3704	3.739	3.75	6.887	6.371
MACS_peak_3705	3.212	5.174	7.251	7.448
MACS_peak_3706	2.702	3.628	6.799	6.3
MACS_peak_3709	1.346	2.419	2.476	2.535
MACS_peak_3710	1.321	2.604	2.351	2.333
MACS_peak_3711	1.518	2.722	2.525	2.479
MACS_peak_3713	1.647	1.482	2.309	2.237
MACS_peak_3714	0.525	0.646	1.027	1.342
MACS_peak_3715	1.701	1.757	4.117	3.426
MACS_peak_3717	1.931	1.457	2.813	2.805
MACS_peak_3718	1.811	1.456	3.076	3.151
MACS_peak_3719	0.977	1.138	1.745	2.577
MACS_peak_3720	2.079	2.159	3.885	4.677
MACS_peak_3721	2.25	2.073	4.192	5.137
MACS_peak_373	0.908	0.765	1.176	1.488
MACS_peak_3736	0.663	0.686	0.926	0.835
MACS_peak_374	4.823	7.184	9.343	10.467
MACS_peak_375	3.826	4.811	6.392	6.42
MACS_peak_3752	1.279	1.525	2.419	1.679
MACS_peak_3753	1.755	2.108	2.767	2.846
MACS_peak_3754	2.61	2.878	5.984	5.954
MACS_peak_3755	4.902	7.053	10.711	11.676
MACS_peak_3756	0.549	0.641	0.97	0.801
MACS_peak_3757	1.777	2.26	3.83	4.416
MACS_peak_3758	0.904	1.313	1.218	1.788
MACS_peak_3759	2.564	3.144	5.086	6.022
MACS_peak_376	0.355	0.27	0.434	0.561
MACS_peak_3760	0.986	1.207	3.337	3.654
MACS_peak_3761	1.376	0.965	2.794	2.22
MACS_peak_3762	1.353	0.671	2.666	2.44
MACS_peak_3763	0.984	1.247	2.008	2.405
MACS_peak_3766	1.457	1.863	4.312	3.67
MACS_peak_3767	0.878	1.255	3.586	3.617
MACS_peak_3768	2.145	3.085	5.155	5.899
MACS_peak_3769	0.722	0.656	0.769	1.109
MACS_peak_377	2.634	3.561	3.858	3.364
MACS_peak_3770	0.994	0.841	1.876	2.126
MACS_peak_378	2.137	2.781	2.973	3.028
MACS_peak_3787	0.984	0.975	1.442	2.295
MACS_peak_3788	0.799	0.476	0.572	0.806
MACS_peak_3789	1.4	1.11	2.745	2.187
MACS_peak_379	0.278	0.866	0.617	0.304
MACS_peak_3790	1.462	0.74	1.647	2.687
MACS_peak_3791	1.254	1.303	2.826	2.632
MACS_peak_3792	1.521	1.252	3.343	3.097
MACS_peak_38	3.54	5.263	5.414	8.648
MACS_peak_380	0.519	0.767	0.358	0.996
MACS_peak_3806	0.925	0.979	1.337	1.354
MACS_peak_3807	2.575	3.026	4.486	4.818
MACS_peak_3810	1.824	1.651	2.543	2.601
MACS_peak_3811	1.057	0.757	1.753	1.856
MACS_peak_3812	1.851	1.659	2.966	4.23
MACS_peak_3813	1.678	2.123	2.763	3.563
MACS_peak_3814	2.773	3.771	5.789	6.258
MACS_peak_3815	1.332	2.433	4.899	5.018
MACS_peak_3822	1.279	0.813	2.17	3.206
MACS_peak_3823	0.828	0.401	1.39	1.454
MACS_peak_3824	1.39	1.073	2.485	3.312
MACS_peak_3825	1.39	0.958	2.296	3.226
MACS_peak_3826	1.611	2.526	3.812	4.145
MACS_peak_3828	1.583	1.617	3.725	3.969
MACS_peak_3829	1.633	1.512	2.611	3.79
MACS_peak_383	0.208	0.217	0.157	0.494
MACS_peak_3830	2.31	2.365	3.308	3.996
MACS_peak_3831	1.809	1.708	2.801	3.535
MACS_peak_3832	2.192	3.307	4.424	4.442
MACS_peak_3833	2.08	1.095	3.567	4.894
MACS_peak_3834	1.929	1.76	3.072	3.609
MACS_peak_3835	2.631	3.217	6.433	8.833
MACS_peak_3837	1.823	1.655	3.148	3.332
MACS_peak_3838	1.792	1.946	3.575	3.559
MACS_peak_3839	1.738	1.725	3.25	3.472
MACS_peak_384	0.104	0.173	0.157	0.255
MACS_peak_3849	0.698	0.361	1.475	1.701
MACS_peak_385	3.05	4.008	6.753	7.173
MACS_peak_3854	0.899	0.543	0.941	1.168
MACS_peak_386	3.03	3.74	5.985	6.801
MACS_peak_3864	0.243	0.323	0.21	0.507
MACS_peak_3866	0.934	1.365	1.845	1.418
MACS_peak_3867	0.869	1.303	1.783	1.418
MACS_peak_3868	0.834	1.194	1.608	1.367
MACS_peak_387	1.59	2.597	3.408	4.474
MACS_peak_3875	0.73	1.509	1.333	1.738
MACS_peak_3876	0.73	1.404	1.152	1.53
MACS_peak_3877	0.379	0.974	0.723	0.892
MACS_peak_3878	0.538	1.132	0.697	1.181
MACS_peak_3879	0.578	1.252	0.827	1.242
MACS_peak_3880	0.784	0.802	1.439	1.002
MACS_peak_3881	2.203	2.928	3.636	5.998
MACS_peak_3882	2.034	2.909	5.532	6.481
MACS_peak_3883	2.463	2.906	4.295	5.159
MACS_peak_3884	2.584	3.275	3.813	3.875
MACS_peak_3885	1.841	2.637	3.304	3.602
MACS_peak_3887	1.688	3.911	4.278	4.985
MACS_peak_3888	1.4	1.965	2.006	2.293
MACS_peak_3889	1.668	2.168	2.324	2.675
MACS_peak_3890	1.583	2.854	1.957	3.028
MACS_peak_3891	1.606	3.095	1.946	3.188
MACS_peak_3892	0.98	1.268	0.88	1.215
MACS_peak_3894	1.284	1.858	1.946	2.759
MACS_peak_3895	2.474	3.604	4.459	4.628
MACS_peak_3896	2.099	2.079	3.62	3.749
MACS_peak_3897	1.719	1.477	3.158	3.068
MACS_peak_3898	1.074	2.315	2.028	2.861
MACS_peak_3899	1.071	2.299	1.686	2.867
MACS_peak_39	1.128	1.411	1.889	1.926
MACS_peak_390	0.615	0.704	0.677	1.02
MACS_peak_3900	2.025	2.707	3.051	4.073
MACS_peak_3901	1.673	1.782	3.684	3.963
MACS_peak_3902	2.28	2.48	3.979	5.606
MACS_peak_3903	2.472	2.804	4.672	5.592
MACS_peak_3904	0.908	0.925	1.655	2.032
MACS_peak_3905	1.284	1.862	2.034	2.518
MACS_peak_3906	2.732	3.794	5.275	7.074
MACS_peak_3907	2.46	3.549	4.944	6.519
MACS_peak_3908	1.975	2.842	2.762	3.821
MACS_peak_3909	1.883	2.99	2.529	3.61
MACS_peak_3910	1.557	2.246	2.68	3.315
MACS_peak_3911	1.528	2.099	2.598	3.156
MACS_peak_3912	1.455	1.831	2.579	2.82
MACS_peak_3914	2.069	1.855	3.335	3.714
MACS_peak_3915	1.821	2.157	3.807	4.101
MACS_peak_3917	1.554	1.3	2.623	2.879
MACS_peak_3918	0.965	1.036	1.388	1.841
MACS_peak_3919	2.596	3.52	4.58	6.386
MACS_peak_3920	1.617	1.479	3.039	3.129
MACS_peak_3921	0.803	0.654	0.931	0.793
MACS_peak_3922	1.274	2.769	2.825	3.08
MACS_peak_3923	0.27	0.242	0.256	0.255
MACS_peak_3924	0.313	0.384	0.252	0.783
MACS_peak_3925	0.73	0.56	0.564	0.964
MACS_peak_3926	0.862	1.039	1.857	1.49
MACS_peak_3927	3.247	3.28	5.249	5.978
MACS_peak_3928	1.943	1.659	2.638	3.299
MACS_peak_3929	2.569	3.787	4.33	6.258
MACS_peak_3930	2.801	3.999	4.892	5.138
MACS_peak_3931	1.661	1.814	3.602	4.46
MACS_peak_3932	1.714	2.117	3.742	4.915
MACS_peak_3934	2.377	4.535	5.607	5.487
MACS_peak_3935	1.587	2.723	3.741	4.274
MACS_peak_3936	2.152	2.285	3.298	4.007
MACS_peak_3937	1.245	1.738	2.172	3.346
MACS_peak_3938	2.013	3.4	4.601	5.179
MACS_peak_3939	1.468	1.863	3.057	3.624
MACS_peak_394	2.147	2.413	4.474	4.764
MACS_peak_3940	1.669	3.002	2.786	3.221
MACS_peak_3943	1.7	1.3	1.993	2.222
MACS_peak_3944	0.925	0.931	1.572	1.338
MACS_peak_3945	1.602	1.954	3.381	2.872
MACS_peak_3946	1.255	1.409	2.156	2.316
MACS_peak_3947	3.328	4.81	8.406	8.537
MACS_peak_3948	4.994	7.043	11.89	15.052
MACS_peak_3949	5.546	6.967	11.708	15.827
MACS_peak_395	2.434	2.076	4.679	4.664
MACS_peak_3950	4.574	5.843	9.551	12.598
MACS_peak_3951	2.178	2.873	3.71	4.442
MACS_peak_3952	2.059	2.807	3.616	4.371
MACS_peak_3953	2.463	3.174	4.36	5.18
MACS_peak_3954	0.856	0.642	1.176	1.376
MACS_peak_3955	1.629	2.544	2.73	3.386
MACS_peak_3956	1.888	2.485	2.774	3.973
MACS_peak_3957	3.455	5.647	4.605	6.935
MACS_peak_3958	0.892	1.913	2.053	2.377
MACS_peak_3959	0.506	0.499	1.023	1.223
MACS_peak_396	2.56	4.145	6.027	7.065
MACS_peak_3960	0.141	0.22	0.329	0.456
MACS_peak_3961	0.986	1.234	1.59	1.729
MACS_peak_3962	1.776	2.314	3.532	4.423
MACS_peak_3963	2.622	3.83	4.518	6.118
MACS_peak_3964	1.619	3.196	2.827	4.007
MACS_peak_3965	1.685	3.199	2.966	4.094
MACS_peak_3966	2.395	2.688	3.35	4.379
MACS_peak_3967	2.057	2.441	2.882	3.733
[truncated: 2,187 more rows]

## Sheet: Fig.S1h
	T0	T2	T4	T6
Early	1.7282	3.6143	3.0883	3.1863
Intermediate	1.2887	1.9821	2.8764	2.6022
Late	1.5006	2.7245	3.0358	3.9357

## Sheet: Fig.S1i
	T0	T1	T2	T3
Early	0.877263	2.7352	3.28407	2.92756
Intermediate	1.0718	2.72803	3.96741	4.01537
Late	0.966999	2.74763	3.01108	3.95145
