# Supplementary material for: Histone H1 facilitates restoration of H3K27me3 during DNA replication by chromatin compaction
Source: Nat Commun. 2023 Jul 10;14:4081. doi: 10.1038/s41467-023-39846-y (PMC10333366; doi:10.1038/s41467-023-39846-y)
Supplement: Supplementary file 4 — Source Data [file 41467_2023_39846_MOESM4_ESM.zip › Source data/Figure 6.xlsx]

## Sheet: Fig.6a
Fig6a
Relative activity
		Repeat1	Repeat2	Repeat3
	0min
	15min	1	1	1
WT+R array	30min	1.51981	1.48081	1.68763
	45min	2.20979	2.27273	2.49266
	60min	2.35431	2.39596	2.7086
	0min
	15min	2.05128	1.90707	2.19287
wt+me array	30min	4.18648	3.82626	4.07547
	45min	4.65268	3.86465	4.75891
	60min	5.85781	5.58182	6.03145

## Sheet: Fig.6b
		Fig 6b
				Repeat1	Repeat2	Repeat3
			0min
			15min	1	1	1
		wt array	30min	3.02198	2.95238	2.46154
			45min	3.75824	3.84762	3.36752
			60min	9.46154	9.54286	9.1453
			0min
			15min	12.1538	11.6	10.7009
			30min	21.956	20.2952	19.9744
		H1	45min	34.3077	33.4	30.6239
			60min	60.1538	61.1048	54.7179

## Sheet: Fig.6c
Fig 6c
			Repeat1	Repeat2	Repeat3
		0min
		15min	1	1	1
	wt+me array	30min	3.45455	2.43678	3.025
		45min	5.04545	3.71264	3.525
		60min	6.66667	5.62069	6.45
		0min
	H1	15min	3.19697	2.72414	3.2375
		30min	5.19697	4.2069	4.9875
		45min	11.0758	7.89655	10.025
		60min	12.4697	9.28736	10.15

## Sheet: Fig.6d
		Fig 6d
				Repeat1	Repeat2	Repeat3
			0min
			15min	1	1	1
		Proximal	30min	1.93333	2.375	1.625
			45min	2.06667	3.25	4.3125
			60min	6.53333	6.1875	5.0625
			0min
			15min	3.66667	3.5625	3
		Proximal+H1	30min	6.86667	7.25	6
			45min	6.93333	7.75	6.875
			60min	8.86667	9.1875	9.125
			0min
			15min	1	1	1
		Distal	30min	1.125	1.75	1.85714
			45min	1.625	5	3.14286
			60min	4.75	7	4.14286
			0min
			15min	1.625	3.25	3.28571
		Distal +H1	30min	2.875	4.5	3.71429
			45min	4.875	6.25	5.57143
			60min	5.125	7.75	6.57143
