# Supplementary material for: Histone H1 facilitates restoration of H3K27me3 during DNA replication by chromatin compaction
Source: Nat Commun. 2023 Jul 10;14:4081. doi: 10.1038/s41467-023-39846-y (PMC10333366; doi:10.1038/s41467-023-39846-y)
Supplement: Supplementary file 4 — Source Data [file 41467_2023_39846_MOESM4_ESM.zip › Source data/Figure S3.xlsx]

## Sheet: Fig.S3a
position	H3K27me3	H1
-3000	0.682923	1.59135
-2990	0.685506	1.58373
-2980	0.694513	1.60141
-2970	0.697282	1.61894
-2960	0.693628	1.64065
-2950	0.694815	1.65229
-2940	0.694513	1.65574
-2930	0.695234	1.65919
-2920	0.698399	1.66049
-2910	0.69947	1.67932
-2900	0.69791	1.68492
-2890	0.695816	1.69527
-2880	0.693745	1.70749
-2870	0.690789	1.71597
-2860	0.683063	1.69771
-2850	0.683575	1.69254
-2840	0.68283	1.69067
-2830	0.684156	1.69168
-2820	0.685111	1.69254
-2810	0.68674	1.70591
-2800	0.686949	1.72244
-2790	0.687368	1.73006
-2780	0.687577	1.72891
-2770	0.689462	1.72244
-2760	0.690114	1.72273
-2750	0.69165	1.721
-2740	0.694629	1.72129
-2730	0.697608	1.73724
-2720	0.695141	1.7417
-2710	0.693209	1.76125
-2700	0.693651	1.76973
-2690	0.695211	1.76383
-2680	0.691534	1.768
-2670	0.69691	1.75967
-2660	0.705171	1.75938
-2650	0.706917	1.75133
-2640	0.70445	1.76154
-2630	0.702588	1.77361
-2620	0.70168	1.77993
-2610	0.699214	1.78611
-2600	0.69784	1.79057
-2590	0.695234	1.8002
-2580	0.691999	1.81788
-2570	0.694373	1.81702
-2560	0.694815	1.81917
-2550	0.690463	1.81702
-2540	0.685529	1.81386
-2530	0.686181	1.81228
-2520	0.690417	1.8048
-2510	0.690324	1.80106
-2500	0.695374	1.814
-2490	0.698306	1.84735
-2480	0.700191	1.85942
-2470	0.700982	1.87566
-2460	0.700703	1.87566
-2450	0.695234	1.87049
-2440	0.694047	1.86718
-2430	0.693395	1.85252
-2420	0.693931	1.83168
-2410	0.695257	1.82938
-2400	0.696118	1.83987
-2390	0.693116	1.85051
-2380	0.698073	1.8646
-2370	0.699795	1.87768
-2360	0.707638	1.88918
-2350	0.715551	1.90226
-2340	0.726745	1.93244
-2330	0.73489	1.94308
-2320	0.738916	1.9576
-2310	0.746479	1.96349
-2300	0.75011	1.98002
-2290	0.752391	1.98548
-2280	0.754113	1.99483
-2270	0.757976	2.00589
-2260	0.766819	2.01006
-2250	0.779922	2.00676
-2240	0.791697	2.0194
-2230	0.79456	2.01308
-2220	0.786438	2.0217
-2210	0.782086	2.02257
-2200	0.778595	2.02199
-2190	0.776966	2.01897
-2180	0.780178	2.01351
-2170	0.77792	2.01179
-2160	0.777129	2.0092
-2150	0.765214	2.02142
-2140	0.74883	2.0332
-2130	0.72863	2.04212
-2120	0.717692	2.05376
-2110	0.711431	2.0493
-2100	0.713386	2.05304
-2090	0.710501	2.0575
-2080	0.705404	2.07388
-2070	0.702891	2.07072
-2060	0.698422	2.07359
-2050	0.695909	2.07173
-2040	0.689928	2.06396
-2030	0.692977	2.06612
-2020	0.693465	2.06641
-2010	0.696258	2.06741
-2000	0.696305	2.09286
-1990	0.699539	2.1298
-1980	0.700377	2.13943
-1970	0.704147	2.14029
-1960	0.702192	2.15668
-1950	0.702472	2.16013
-1940	0.703612	2.15754
-1930	0.705427	2.14834
-1920	0.707173	2.16085
-1910	0.706637	2.13842
-1900	0.708243	2.16113
-1890	0.710268	2.16947
-1880	0.711175	2.17479
-1870	0.713922	2.17723
-1860	0.719181	2.18629
-1850	0.722974	2.20253
-1840	0.728816	2.18197
-1830	0.740312	2.19218
-1820	0.746619	2.18384
-1810	0.751809	2.20914
-1800	0.752297	2.21202
-1790	0.754066	2.22007
-1780	0.753694	2.23027
-1770	0.747527	2.23056
-1760	0.745525	2.23343
-1750	0.740941	2.23286
-1740	0.742965	2.24896
-1730	0.743733	2.27426
-1720	0.742965	2.29553
-1710	0.731608	2.30861
-1700	0.725581	2.3168
-1690	0.727815	2.32327
-1680	0.73084	2.32572
-1670	0.737427	2.34239
-1660	0.742709	2.35303
-1650	0.7462	2.3628
-1640	0.748504	2.37933
-1630	0.751716	2.38767
-1620	0.753903	2.3881
-1610	0.766075	2.38436
-1600	0.768704	2.38091
-1590	0.769821	2.38565
-1580	0.769915	2.36237
-1570	0.770333	2.36855
-1560	0.765982	2.3743
-1550	0.758697	2.38177
-1540	0.760745	2.38479
-1530	0.760699	2.39112
-1520	0.758185	2.42073
-1510	0.759814	2.4167
-1500	0.753764	2.41685
-1490	0.744175	2.44028
-1480	0.747061	2.44919
-1470	0.744455	2.45005
-1460	0.743314	2.4397
-1450	0.74371	2.4535
-1440	0.747015	2.47233
-1430	0.745781	2.47808
-1420	0.74627	2.49346
-1410	0.74378	2.51243
-1400	0.747387	2.51617
-1390	0.743617	2.53558
-1380	0.74513	2.54549
-1370	0.743361	2.53385
-1360	0.747969	2.54161
-1350	0.750575	2.55081
-1340	0.751925	2.55627
-1330	0.753694	2.54966
-1320	0.757115	2.55153
-1310	0.755625	2.57942
-1300	0.751111	2.58301
-1290	0.749784	2.60701
-1280	0.751111	2.62584
-1270	0.752507	2.62714
-1260	0.755788	2.63878
-1250	0.759326	2.64381
-1240	0.762677	2.65316
-1230	0.768239	2.67127
-1220	0.776663	2.68909
-1210	0.786624	2.7039
-1200	0.798539	2.71396
-1190	0.810059	2.72172
-1180	0.815226	2.72287
-1170	0.818693	2.72186
-1160	0.829259	2.72416
-1150	0.828002	2.73236
-1140	0.825651	2.73839
-1130	0.821649	2.74227
-1120	0.816133	2.76513
-1110	0.812386	2.77246
-1100	0.804683	2.77145
-1090	0.790068	2.79718
-1080	0.781364	2.80653
-1070	0.781853	2.82018
-1060	0.784413	2.82866
-1050	0.790301	2.84649
-1040	0.79712	2.88371
-1030	0.806382	2.88343
-1020	0.82095	2.91347
-1010	0.831237	2.93719
-1000	0.848272	2.95975
-990	0.855603	2.96751
-980	0.856441	2.98534
-970	0.858605	2.97068
-960	0.861072	2.97326
-950	0.858768	2.97628
-940	0.853485	2.9737
-930	0.836706	2.97657
-920	0.829189	2.98606
-910	0.822207	3.01107
-900	0.815575	3.00446
-890	0.804218	3.00805
-880	0.798795	3.02918
-870	0.801797	3.04212
-860	0.807732	3.047
-850	0.809757	3.07259
-840	0.809547	3.07532
-830	0.810548	3.07676
-820	0.816552	3.10206
-810	0.823231	3.10896
-800	0.824209	3.13411
-790	0.824488	3.13425
-780	0.824907	3.15941
-770	0.821974	3.17881
-760	0.819275	3.18427
-750	0.823254	3.21906
-740	0.823371	3.21417
-730	0.833029	3.25456
-720	0.840662	3.28633
-710	0.846736	3.30257
-700	0.854928	3.31882
-690	0.86817	3.33621
-680	0.876152	3.36223
-670	0.885252	3.37243
-660	0.891721	3.39054
-650	0.902403	3.39414
-640	0.905568	3.40147
-630	0.908663	3.41915
-620	0.909408	3.42159
-610	0.906965	3.42993
-600	0.904707	3.43007
-590	0.904824	3.41828
-580	0.899005	3.44459
-570	0.89363	3.45336
-560	0.891582	3.45666
-550	0.8947	3.47362
-540	0.903194	3.49375
-530	0.903078	3.51876
-520	0.907616	3.56389
-510	0.909967	3.58071
-500	0.914528	3.61391
-490	0.913248	3.64108
-480	0.914388	3.6579
-470	0.913271	3.66034
-460	0.913411	3.65977
-450	0.916925	3.67802
-440	0.917111	3.68967
-430	0.906406	3.69786
-420	0.899936	3.72028
-410	0.895468	3.75162
-400	0.891721	3.79215
-390	0.892629	3.81846
-380	0.898144	3.86762
-370	0.905266	3.90111
-360	0.91255	3.93862
-350	0.9213	3.95918
-340	0.927002	3.95832
-330	0.928934	3.98433
-320	0.932099	4.00704
-310	0.939965	4.03177
-300	0.951973	4.04341
-290	0.959304	4.09631
-280	0.969264	4.14029
-270	0.976339	4.17292
-260	0.985136	4.20512
-250	0.988185	4.24479
-240	0.994142	4.31235
-230	1.00799	4.36726
-220	1.01869	4.40851
-210	1.03661	4.47693
-200	1.07413	4.57582
-190	1.12309	4.62527
-180	1.16049	4.68061
-170	1.18165	4.77447
-160	1.19826	4.83901
-150	1.21374	4.90024
-140	1.23433	4.9438
-130	1.25407	5.05117
-120	1.27136	5.11269
-110	1.28716	5.19563
-100	1.31274	5.29582
-90	1.32305	5.42274
-80	1.3237	5.60658
-70	1.32219	5.81371
-60	1.34416	5.99023
-50	1.37723	6.18931
-40	1.41909	6.38077
-30	1.45568	6.52034
-20	1.49063	6.63806
-10	1.54169	6.68348
0	1.59033	6.72129
10	1.62731	6.67946
20	1.66871	6.64942
30	1.69042	6.54075
40	1.70858	6.39212
50	1.69827	6.20742
60	1.67558	6.03464
70	1.63995	5.83527
80	1.58977	5.63562
90	1.55007	5.46313
100	1.49119	5.35331
110	1.42624	5.24263
120	1.36775	5.14949
130	1.30334	5.05965
140	1.24139	5.00575
150	1.19142	4.9392
160	1.14967	4.85065
170	1.12165	4.76829
180	1.10804	4.70835
190	1.09717	4.65258
200	1.08018	4.5695
210	1.06994	4.52609
220	1.06075	4.51258
230	1.05135	4.47707
240	1.04497	4.4157
250	1.04097	4.36323
260	1.03896	4.30602
270	1.0479	4.24206
280	1.06303	4.16961
290	1.07466	4.11945
300	1.1226	4.10162
310	1.13212	4.06511
320	1.13904	4.0309
330	1.14895	3.99713
340	1.14813	3.98764
350	1.14111	3.98246
360	1.13296	3.94121
370	1.12475	3.89866
380	1.11539	3.86862
390	1.10199	3.82363
400	1.09982	3.77936
410	1.09577	3.74342
420	1.07013	3.73595
430	1.07066	3.71942
440	1.07043	3.71769
450	1.06759	3.69671
460	1.0614	3.70663
470	1.05933	3.67989
480	1.06035	3.65042
490	1.05351	3.62613
500	1.03275	3.61003
510	1.00918	3.60615
520	0.985974	3.57496
530	0.958024	3.55412
540	0.928049	3.54909
550	0.901658	3.5189
560	0.883506	3.49734
570	0.878805	3.4729
580	0.871102	3.44286
590	0.863562	3.43338
600	0.860606	3.42116
610	0.855068	3.39471
620	0.850879	3.35906
630	0.846783	3.35504
640	0.838218	3.3145
650	0.832284	3.2974
660	0.825861	3.26937
670	0.819508	3.25959
680	0.81718	3.27382
690	0.812596	3.25988
700	0.808616	3.24695
710	0.806242	3.2422
720	0.794746	3.22941
730	0.792442	3.22941
740	0.791232	3.19534
750	0.790348	3.18298
760	0.793885	3.16041
770	0.792349	3.15165
780	0.789649	3.14633
790	0.790278	3.11514
800	0.792093	3.08969
810	0.788951	3.09329
820	0.791604	3.06684
830	0.794443	3.04815
840	0.796584	3.01998
850	0.799028	3.02659
860	0.800285	3.01581
870	0.798609	3.00661
880	0.797678	2.99468
890	0.797655	2.98304
900	0.795281	2.96636
910	0.792465	2.95616
920	0.791022	2.93891
930	0.789184	2.93287
940	0.786694	2.92166
950	0.779549	2.91059
960	0.774499	2.90125
970	0.772707	2.8886
980	0.768611	2.88012
990	0.768984	2.87638
1000	0.764981	2.89219
1010	0.765144	2.8748
1020	0.765539	2.86201
1030	0.768565	2.84879
1040	0.770566	2.83685
1050	0.766843	2.81558
1060	0.765144	2.7831
1070	0.764841	2.77749
1080	0.760303	2.75449
1090	0.758185	2.7417
1100	0.758721	2.73192
1110	0.758651	2.72962
1120	0.759721	2.72459
1130	0.758558	2.721
1140	0.757348	2.70936
1150	0.753135	2.72919
1160	0.75267	2.73667
1170	0.757138	2.72071
1180	0.76526	2.7164
1190	0.772986	2.72459
1200	0.783599	2.71611
1210	0.785111	2.68995
1220	0.786647	2.66235
1230	0.786484	2.67055
1240	0.787578	2.64309
1250	0.788253	2.62656
1260	0.788788	2.61636
1270	0.787322	2.61564
1280	0.785786	2.62556
1290	0.777222	2.62498
1300	0.765586	2.6211
1310	0.756021	2.62196
1320	0.748225	2.60313
1330	0.745711	2.59163
1340	0.73994	2.58517
1350	0.737822	2.55843
1360	0.734704	2.53946
1370	0.731678	2.53098
1380	0.732516	2.5225
1390	0.728723	2.51286
1400	0.730747	2.4913
1410	0.730747	2.49978
1420	0.73084	2.48196
1430	0.73361	2.48124
1440	0.732935	2.46327
1450	0.731795	2.4627
1460	0.72977	2.46802
1470	0.726395	2.4466
1480	0.727582	2.45192
1490	0.726489	2.44114
1500	0.728374	2.43424
1510	0.729049	2.42504
1520	0.753368	2.38752
1530	0.782086	2.35748
1540	0.808337	2.35504
1550	0.814341	2.35403
1560	0.818228	2.3375
1570	0.823836	2.33405
1580	0.826163	2.34095
1590	0.830096	2.34498
1600	0.832866	2.34771
1610	0.831539	2.34196
1620	0.835961	2.33103
1630	0.823953	2.32543
1640	0.794699	2.31077
1650	0.763212	2.29912
1660	0.747387	2.28949
1670	0.740987	2.27181
1680	0.736868	2.26089
1690	0.734936	2.24996
1700	0.731911	2.25111
1710	0.73112	2.23703
1720	0.741965	2.22711
1730	0.745455	2.22998
1740	0.754299	2.23545
1750	0.759628	2.24407
1760	0.771753	2.21216
1770	0.781504	2.22711
1780	0.78937	2.22136
1790	0.792465	2.21446
1800	0.788742	2.20742
1810	0.786903	2.1975
1820	0.785693	2.18988
1830	0.776757	2.16846
1840	0.767099	2.15926
1850	0.756161	2.15682
1860	0.747713	2.13828
1870	0.733959	2.1344
1880	0.721485	2.13253
1890	0.707056	2.13857
1900	0.702262	2.13095
1910	0.69791	2.11844
1920	0.701099	2.1114
1930	0.699702	2.12376
1940	0.696165	2.10896
1950	0.69179	2.10536
1960	0.692092	2.09861
1970	0.697398	2.08668
1980	0.708872	2.09142
1990	0.735541	2.0907
2000	0.764399	2.08337
2010	0.788439	2.05333
2020	0.848714	2.04269
2030	0.87301	2.04168
2040	0.883413	2.03464
2050	0.899099	2.00388
2060	0.906848	2.00575
2070	0.909757	2.02918
2080	0.908524	2.01768
2090	0.905382	2.01078
2100	0.897632	2.00632
2110	0.890232	2.00273
2120	0.892652	1.99253
2130	0.891535	1.97456
2140	0.86561	1.97513
2150	0.868309	1.94667
2160	0.870939	1.94567
2170	0.868589	1.93575
2180	0.867053	1.9392
2190	0.862794	1.92698
2200	0.859233	1.91792
2210	0.846038	1.91404
2220	0.820322	1.91907
2230	0.802309	1.90786
2240	0.779014	1.90456
2250	0.75139	1.89967
2260	0.727303	1.89665
2270	0.701634	1.89881
2280	0.684668	1.8899
2290	0.685506	1.87135
2300	0.688113	1.86402
2310	0.68774	1.86819
2320	0.68674	1.86215
2330	0.689556	1.84907
2340	0.688508	1.84059
2350	0.687159	1.84605
2360	0.695793	1.84591
2370	0.701238	1.83484
2380	0.703891	1.83628
2390	0.702472	1.83642
2400	0.703077	1.83858
2410	0.702076	1.84922
2420	0.703542	1.8587
2430	0.703984	1.85683
2440	0.704403	1.86043
2450	0.705125	1.86431
2460	0.706707	1.8518
2470	0.700331	1.85281
2480	0.692651	1.83772
2490	0.687903	1.82766
2500	0.688415	1.82421
2510	0.687624	1.81486
2520	0.683668	1.81386
2530	0.682411	1.82004
2540	0.682481	1.81429
2550	0.682341	1.81688
2560	0.684203	1.79963
2570	0.685925	1.79718
2580	0.685948	1.78683
2590	0.687577	1.77605
2600	0.69037	1.76743
2610	0.690626	1.7693
2620	0.688857	1.76039
2630	0.689323	1.75032
2640	0.690556	1.75133
2650	0.691627	1.74702
2660	0.695699	1.73581
2670	0.704333	1.72201
2680	0.709058	1.7039
2690	0.729654	1.71424
2700	0.764143	1.69125
2710	0.800331	1.69757
2720	0.822254	1.70116
2730	0.833773	1.70576
2740	0.841709	1.70289
2750	0.850064	1.69153
2760	0.851391	1.69513
2770	0.846852	1.68679
2780	0.842058	1.68463
2790	0.834262	1.67644
2800	0.821928	1.66767
2810	0.79435	1.65833
2820	0.756882	1.65545
2830	0.724976	1.64769
2840	0.709058	1.64654
2850	0.699027	1.64209
2860	0.692116	1.63131
2870	0.687368	1.63016
2880	0.689183	1.63548
2890	0.69798	1.63476
2900	0.709244	1.61938
2910	0.71974	1.62283
2920	0.729421	1.62326
2930	0.735565	1.62426
2940	0.753717	1.61966
2950	0.769333	1.61003
2960	0.775919	1.6073
2970	0.780643	1.6086
2980	0.782179	1.62096
2990	0.781248	1.61952
3000	0.778944	1.62081

## Sheet: Fig.S3b
peak	H3K27me3	H1	H3K27me3_log	H1_log
MACS_peak_2748	2665.55	71.141	11.3802	6.15261
MACS_peak_6457	2004.02	16.892	10.9687	4.07827
MACS_peak_6862	682.16	31.794	9.41397	4.99068
MACS_peak_3569	4639.73	33.542	12.1798	5.0679
MACS_peak_6840	198	13.496	7.62936	3.75446
MACS_peak_1268	148.88	9.393	7.21801	3.23159
MACS_peak_4311	68.05	8.402	6.08852	3.07073
MACS_peak_6365	209.08	14.461	7.70791	3.8541
MACS_peak_3867	40.93	10.75	5.35509	3.42626
MACS_peak_6732	46.22	11.092	5.53045	3.47145
MACS_peak_2195	16.54	7.08	4.04789	2.82375
MACS_peak_4668	23.88	10.668	4.57773	3.41522
MACS_peak_3566	489.11	35.496	8.93402	5.14958
MACS_peak_6734	68.05	12.442	6.08852	3.63715
MACS_peak_6435	19.95	4.488	4.31832	2.16607
MACS_peak_1350	211.47	8.577	7.72431	3.10047
MACS_peak_877	893.97	32.213	9.80408	5.00957
MACS_peak_993	80.84	5.604	6.337	2.48646
MACS_peak_6387	619.23	15.158	9.27433	3.92201
MACS_peak_6940	43.49	9.946	5.44261	3.31412
MACS_peak_1710	9.89	8.837	3.30597	3.14356
MACS_peak_6919	44.85	9.062	5.48704	3.17983
MACS_peak_5014	75.21	7.254	6.23285	2.85878
MACS_peak_6916	19.61	14.713	4.29352	3.87902
MACS_peak_1713	8.53	7.495	3.09255	2.90593
MACS_peak_2743	19.1	5.177	4.2555	2.37212
MACS_peak_3319	104.71	4.74	6.71026	2.24489
MACS_peak_5278	20.12	5.56	4.33056	2.47508
MACS_peak_3567	539.59	34.172	9.07572	5.09474
MACS_peak_548	19.1	3.95	4.2555	1.98185
MACS_peak_6878	16.88	6.157	4.07724	2.62223
MACS_peak_6917	19.78	14.333	4.30597	3.84127
MACS_peak_3876	20.64	5.587	4.36737	2.48207
MACS_peak_2978	75.72	3.916	6.2426	1.96938
MACS_peak_5039	13.3	9.119	3.73335	3.18888
MACS_peak_1842	31.38	3.331	4.97177	1.73596
MACS_peak_6142	35.13	9.886	5.13463	3.30539
MACS_peak_6552	33.26	5.42	5.05572	2.43829
MACS_peak_5015	75.21	7.238	6.23285	2.85559
MACS_peak_201	39.39	7.113	5.29976	2.83046
MACS_peak_5809	25.41	5.017	4.66732	2.32682
MACS_peak_1688	51.33	4.588	5.68173	2.19787
MACS_peak_761	35.3	5.211	5.1416	2.38156
MACS_peak_6915	18.25	15.351	4.18982	3.94026
MACS_peak_3378	60.37	8.482	5.91576	3.0844
MACS_peak_4628	7.84	7.244	2.97085	2.85679
MACS_peak_5505	34.11	6.343	5.09212	2.66517
MACS_peak_253	26.43	5.005	4.7241	2.32337
MACS_peak_6051	39.39	5.507	5.29976	2.46127
MACS_peak_4671	29.84	6.486	4.89918	2.69733
MACS_peak_2846	48.95	6.601	5.61324	2.72268
MACS_peak_3080	26.09	11.534	4.70543	3.52782
MACS_peak_3879	26.09	4.537	4.70543	2.18174
MACS_peak_454	28.31	5.591	4.82324	2.48311
MACS_peak_6375	294.52	7.824	8.20222	2.96791
MACS_peak_6377	316.86	7.889	8.3077	2.97984
MACS_peak_5245	32.4	6.111	5.01792	2.61141
MACS_peak_6385	609.17	14.399	9.2507	3.8479
MACS_peak_1161	37.52	3.794	5.22959	1.92372
MACS_peak_3081	26.09	11.534	4.70543	3.52782
MACS_peak_2787	49.97	7.469	5.64299	2.90092
MACS_peak_1505	41.78	7.069	5.38474	2.82151
MACS_peak_4896	50.65	7.003	5.66249	2.80797
MACS_peak_3959	14.67	2.877	3.8748	1.52457
MACS_peak_5628	38.37	5.557	5.26191	2.47431
MACS_peak_6844	10.23	4.693	3.35473	2.23051
MACS_peak_6755	10.57	4.228	3.4019	2.07998
MACS_peak_6310	45.36	7.045	5.50335	2.8166
MACS_peak_4564	28.31	4.901	4.82324	2.29308
MACS_peak_4966	35.13	5.654	5.13463	2.49927
MACS_peak_6557	33.08	5.577	5.04789	2.47949
MACS_peak_4510	27.29	4.867	4.7703	2.28303
MACS_peak_5490	44.85	5.091	5.48704	2.34795
MACS_peak_1122	23.88	7.813	4.57773	2.96588
MACS_peak_5403	21.15	4.74	4.40259	2.24489
MACS_peak_948	7.67	4.246	2.93923	2.0861
MACS_peak_866	885.96	25.822	9.7911	4.69053
MACS_peak_144	18.76	5.645	4.22959	2.49697
MACS_peak_6093	25.75	5.544	4.6865	2.47093
MACS_peak_4956	38.03	4.08	5.24907	2.02857
MACS_peak_6390	202.26	10.744	7.66007	3.42546
MACS_peak_5606	36.15	5.241	5.17592	2.38984
MACS_peak_5941	18.42	6.722	4.2032	2.74889
MACS_peak_719	41.1	4.339	5.36107	2.11736
MACS_peak_1707	11.94	5.988	3.57773	2.58207
MACS_peak_1712	8.7	3.782	3.12102	1.91915
MACS_peak_4967	41.95	5.081	5.3906	2.34511
MACS_peak_6234	33.08	5.684	5.04789	2.50691
MACS_peak_4033	34.28	5.126	5.0993	2.35783
MACS_peak_6330	49.63	6.244	5.63314	2.64247
MACS_peak_6920	3.41	2.466	1.76977	1.30217
MACS_peak_6333	35.64	7.668	5.15543	2.93885
MACS_peak_512	26.77	4.634	4.74255	2.21226
MACS_peak_2741	52.7	5.743	5.71973	2.5218
MACS_peak_3983	31.38	4.358	4.97177	2.12367
MACS_peak_213	46.73	6.995	5.54628	2.80632
MACS_peak_1080	52.19	7.185	5.7057	2.84499
MACS_peak_9	35.98	5.084	5.16912	2.34596
MACS_peak_4014	40.42	6.284	5.337	2.65168
MACS_peak_4177	33.94	5.171	5.08491	2.37044
MACS_peak_1389	44.85	6.202	5.48704	2.63273
MACS_peak_1735	34.45	5.668	5.10643	2.50284
MACS_peak_6297	52.19	5.037	5.7057	2.33256
MACS_peak_2221	123.64	6.761	6.95	2.75724
MACS_peak_5126	24.73	5.685	4.62819	2.50716
MACS_peak_2042	35.3	4.584	5.1416	2.19661
MACS_peak_2369	38.54	5.931	5.26828	2.56828
MACS_peak_6486	35.13	4.378	5.13463	2.13027
MACS_peak_4586	28.14	4.847	4.81455	2.27709
MACS_peak_1113	38.71	4.045	5.27463	2.01614
MACS_peak_5420	46.73	4.934	5.54628	2.30276
MACS_peak_6373	208.91	10.39	7.70674	3.37712
MACS_peak_6564	37.01	5.589	5.20984	2.48259
MACS_peak_739	69.07	6.368	6.10999	2.67084
MACS_peak_5231	30.36	6.458	4.9241	2.69109
MACS_peak_5841	35.64	4.93	5.15543	2.30159
MACS_peak_1520	32.91	8.758	5.04045	3.1306
MACS_peak_6327	35.13	7.264	5.13463	2.86076
MACS_peak_537	29.5	4.624	4.88264	2.20914
MACS_peak_487	37.52	7.806	5.22959	2.96458
MACS_peak_265	44.85	6.505	5.48704	2.70155
MACS_peak_4532	40.59	7.039	5.34305	2.81537
MACS_peak_4608	33.26	6.737	5.05572	2.75211
MACS_peak_3373	56.79	6.527	5.82757	2.70642
MACS_peak_6351	40.93	8.106	5.35509	3.01899
MACS_peak_4383	20.12	6.375	4.33056	2.67243
MACS_peak_5298	49.97	7.1	5.64299	2.82782
MACS_peak_6410	34.96	5.669	5.12763	2.50309
MACS_peak_338	34.62	5.803	5.11353	2.5368
MACS_peak_6323	50.31	5.759	5.65277	2.52582
MACS_peak_1305	47.41	4.529	5.56712	2.17919
MACS_peak_4598	49.12	5.117	5.61824	2.3553
MACS_peak_746	33.6	4.147	5.07039	2.05207
MACS_peak_4097	23.71	5.59	4.56742	2.48285
MACS_peak_1884	20.12	2.902	4.33056	1.53705
MACS_peak_6184	53.72	6.473	5.74739	2.69443
MACS_peak_6163	23.88	7.867	4.57773	2.97581
MACS_peak_1612	39.74	5.347	5.31252	2.41873
MACS_peak_6106	54.4	4.279	5.76553	2.09727
MACS_peak_6137	16.71	7.17	4.06264	2.84197
MACS_peak_6946	39.91	5.869	5.31868	2.55311
MACS_peak_1293	40.76	4.905	5.34908	2.29425
MACS_peak_6810	11.26	4.114	3.49313	2.04054
MACS_peak_2652	48.95	5.519	5.61324	2.46441
MACS_peak_4960	31.55	5.863	4.97957	2.55164
MACS_peak_2352	23.53	4.695	4.55643	2.23113
MACS_peak_6502	20.46	4.509	4.35473	2.17281
MACS_peak_1733	35.81	4.969	5.16229	2.31296
MACS_peak_2808	31.55	4.831	4.97957	2.27232
MACS_peak_663	26.95	5.164	4.75221	2.36849
MACS_peak_4040	28.65	5.678	4.84046	2.50538
MACS_peak_553	32.06	4.242	5.0027	2.08474
MACS_peak_1773	33.26	6.013	5.05572	2.58808
MACS_peak_2492	39.22	5.316	5.29352	2.41034
MACS_peak_1082	34.96	4.384	5.12763	2.13225
MACS_peak_6071	36.5	8.514	5.18982	3.08984
MACS_peak_2628	9.89	2.972	3.30597	1.57143
MACS_peak_407	29.84	6.448	4.89918	2.68885
MACS_peak_6724	55.6	5.404	5.79701	2.43403
MACS_peak_336	38.2	7.737	5.2555	2.95177
MACS_peak_4183	30.36	4.553	4.9241	2.18682
MACS_peak_3935	20.64	4.403	4.36737	2.13849
MACS_peak_3854	35.3	5.959	5.1416	2.57507
MACS_peak_3831	30.36	5.872	4.9241	2.55385
MACS_peak_1648	62.76	6.972	5.97177	2.80157
MACS_peak_16	22	5.172	4.45943	2.37072
MACS_peak_2699	64.63	6.759	6.01413	2.75681
MACS_peak_402	20.46	6.297	4.35473	2.65466
MACS_peak_5684	35.81	4.768	5.16229	2.25338
MACS_peak_3136	33.26	4.397	5.05572	2.13652
MACS_peak_320	33.43	7.433	5.06307	2.89394
MACS_peak_393	27.8	3.481	4.79701	1.7995
MACS_peak_1004	55.26	6.037	5.78816	2.59383
MACS_peak_1739	32.06	6.004	5.0027	2.58592
MACS_peak_5605	25.07	3.44	4.64789	1.78241
MACS_peak_4550	20.64	3.929	4.36737	1.97416
MACS_peak_3644	33.43	6.029	5.06307	2.59192
MACS_peak_5013	26.43	4.17	4.7241	2.06005
MACS_peak_6392	113.58	9.054	6.82757	3.17856
MACS_peak_6318	38.03	9.194	5.24907	3.20069
MACS_peak_585	14.5	6.775	3.85798	2.76022
MACS_peak_668	37.01	4.474	5.20984	2.16157
MACS_peak_5935	16.37	4.892	4.03298	2.29042
MACS_peak_3416	43.32	6.456	5.43696	2.69064
MACS_peak_6694	23.53	6.405	4.55643	2.6792
MACS_peak_6781	20.46	3.708	4.35473	1.89064
MACS_peak_708	27.63	4.836	4.78816	2.27381
MACS_peak_4537	37.18	5.355	5.21645	2.42089
MACS_peak_3708	39.39	4.352	5.29976	2.12168
MACS_peak_6733	51.16	11.927	5.67694	3.57616
MACS_peak_1213	37.18	4.278	5.21645	2.09694
MACS_peak_1390	28.99	5.665	4.85748	2.50208
MACS_peak_1302	40.25	5.23	5.33092	2.38681
MACS_peak_6110	34.45	5.522	5.10643	2.46519
MACS_peak_491	39.22	6.929	5.29352	2.79265
MACS_peak_6178	36.5	5.811	5.18982	2.53879
MACS_peak_6059	42.64	4.769	5.41414	2.25369
MACS_peak_4424	32.23	4.909	5.01033	2.29543
MACS_peak_5005	52.7	7.492	5.71973	2.90535
MACS_peak_5389	41.27	4.964	5.36702	2.3115
MACS_peak_703	32.23	3.451	5.01033	1.78701
MACS_peak_4058	31.72	4.392	4.98732	2.13488
MACS_peak_5368	50.82	5.805	5.66732	2.5373
MACS_peak_6566	34.96	3.443	5.12763	1.78367
MACS_peak_2831	33.94	6.189	5.08491	2.62971
MACS_peak_4584	29.5	4.111	4.88264	2.03949
MACS_peak_2604	30.53	4.352	4.93216	2.12168
MACS_peak_3296	33.43	5.955	5.06307	2.5741
MACS_peak_2761	33.94	3.285	5.08491	1.71589
MACS_peak_3032	33.94	7	5.08491	2.80735
MACS_peak_6099	24.56	5.552	4.61824	2.47301
MACS_peak_4492	42.98	5.946	5.42559	2.57192
MACS_peak_968	26.09	4.839	4.70543	2.27471
MACS_peak_4524	40.25	3.967	5.33092	1.98805
MACS_peak_5593	23.36	4.006	4.54597	2.00216
MACS_peak_6772	3.41	8.205	1.76977	3.0365
MACS_peak_3016	31.04	4.532	4.95606	2.18015
MACS_peak_5707	42.46	5.874	5.40803	2.55434
MACS_peak_6736	5.97	5.561	2.57773	2.47534
MACS_peak_346	67.02	5.472	6.06652	2.45207
MACS_peak_4187	20.81	5.354	4.37921	2.42062
MACS_peak_885	39.22	4.488	5.29352	2.16607
MACS_peak_6818	23.19	6.19	4.53543	2.62994
MACS_peak_6892	11.09	6.674	3.47119	2.73855
MACS_peak_5207	33.6	6.903	5.07039	2.78722
MACS_peak_42	21.15	3.691	4.40259	1.88401
MACS_peak_5799	15.52	4.84	3.95606	2.27501
MACS_peak_893	38.37	5.661	5.26191	2.50106
MACS_peak_5284	44.17	5.966	5.46499	2.57676
MACS_peak_4071	23.02	4.447	4.52482	2.15283
MACS_peak_3277	49.12	6.738	5.61824	2.75232
MACS_peak_3863	37.01	6.525	5.20984	2.70598
MACS_peak_3853	39.05	6.306	5.28725	2.65673
MACS_peak_1621	55.08	5.427	5.78346	2.44015
MACS_peak_3291	33.77	6.513	5.07767	2.70332
MACS_peak_1958	47.07	6.984	5.55674	2.80405
MACS_peak_1514	30.53	5.889	4.93216	2.55802
MACS_peak_4618	44.68	5.227	5.48156	2.38598
MACS_peak_3619	32.57	4.25	5.02547	2.08746
MACS_peak_529	31.04	5.229	4.95606	2.38654
MACS_peak_202	38.54	10.49	5.26828	3.39094
MACS_peak_5373	14.84	3.803	3.89142	1.92714
MACS_peak_2567	31.38	5.321	4.97177	2.4117
MACS_peak_4536	52.53	5.548	5.71507	2.47197
MACS_peak_5212	33.6	3.814	5.07039	1.9313
MACS_peak_1101	36.15	3.603	5.17592	1.8492
MACS_peak_5916	45.88	8.23	5.51979	3.04089
MACS_peak_3057	37.35	3.643	5.22304	1.86513
MACS_peak_4877	37.35	5.419	5.22304	2.43803
MACS_peak_2363	32.91	4.407	5.04045	2.1398
MACS_peak_6383	335.11	8.694	8.38849	3.12002
MACS_peak_5867	29.84	4.751	4.89918	2.24823
MACS_peak_1180	39.22	4.606	5.29352	2.20351
MACS_peak_5840	33.77	7.292	5.07767	2.86631
MACS_peak_6145	38.03	5.661	5.24907	2.50106
MACS_peak_5230	28.82	5.244	4.849	2.39067
MACS_peak_5493	60.2	5.155	5.91169	2.36597
MACS_peak_5344	20.12	2.468	4.33056	1.30334
MACS_peak_6353	28.65	6.623	4.84046	2.72748
MACS_peak_6213	39.57	4.346	5.30634	2.11969
MACS_peak_2599	45.36	4.984	5.50335	2.3173
MACS_peak_6147	27.12	6.192	4.76129	2.63041
MACS_peak_5448	44	3.381	5.45943	1.75745
MACS_peak_3810	27.8	6.013	4.79701	2.58808
MACS_peak_4847	25.92	4.753	4.69599	2.24884
MACS_peak_1769	34.96	5.355	5.12763	2.42089
MACS_peak_2468	42.46	3.733	5.40803	1.90034
MACS_peak_5268	18.93	5.066	4.2426	2.34085
MACS_peak_4910	30.36	7.132	4.9241	2.83431
MACS_peak_5464	41.78	4.724	5.38474	2.24001
MACS_peak_669	50.31	6.401	5.65277	2.6783
MACS_peak_323	30.53	5.121	4.93216	2.35643
MACS_peak_3484	17.57	4.647	4.13504	2.2163
MACS_peak_4498	37.52	6.016	5.22959	2.5888
MACS_peak_735	64.63	4.615	6.01413	2.20633
MACS_peak_6776	15.35	5	3.94017	2.32193
MACS_peak_6931	9.38	3.348	3.22959	1.7433
MACS_peak_123	27.97	5.358	4.80581	2.42169
MACS_peak_6335	35.98	4.702	5.16912	2.23327
MACS_peak_397	33.6	6.18	5.07039	2.62761
MACS_peak_195	48.43	4.374	5.59783	2.12895
MACS_peak_1103	34.79	6.27	5.1206	2.64847
MACS_peak_1291	41.44	4.617	5.37295	2.20696
MACS_peak_6423	38.54	5.38	5.26828	2.42761
MACS_peak_6751	34.45	4.878	5.10643	2.28629
MACS_peak_493	31.89	5.352	4.99503	2.42008
MACS_peak_1300	46.56	4.701	5.54102	2.23297
MACS_peak_1646	36.84	5.937	5.2032	2.56973
MACS_peak_204	30.02	6.064	4.90785	2.60027
MACS_peak_4791	43.32	6.288	5.43696	2.6526
MACS_peak_6391	178.56	9.834	7.48027	3.29778
MACS_peak_983	37.86	4.747	5.2426	2.24702
MACS_peak_1604	44.68	4.968	5.48156	2.31267
MACS_peak_5050	26.95	4.802	4.75221	2.26364
MACS_peak_4721	32.4	3.424	5.01792	1.77568
MACS_peak_1555	34.62	7.102	5.11353	2.82823
MACS_peak_5396	44.17	4.981	5.46499	2.31644
MACS_peak_433	23.71	5.7	4.56742	2.51096
MACS_peak_6079	34.79	8.661	5.1206	3.11453
MACS_peak_6265	36.33	3.548	5.18309	1.82701
MACS_peak_4118	22	5.192	4.45943	2.37629
MACS_peak_1092	43.66	5.896	5.44824	2.55974
MACS_peak_1335	45.7	8.389	5.51412	3.0685
MACS_peak_2341	20.46	4.011	4.35473	2.00396
MACS_peak_2774	30.36	5.828	4.9241	2.543
MACS_peak_1308	44.85	6.544	5.48704	2.71017
MACS_peak_5766	46.9	5.659	5.55152	2.50055
MACS_peak_3075	37.69	5.867	5.23611	2.55262
MACS_peak_1632	54.06	8.745	5.75649	3.12846
MACS_peak_846	52.87	5.109	5.72438	2.35304
MACS_peak_2784	49.29	7.093	5.62322	2.8264
MACS_peak_5734	44.68	4.659	5.48156	2.22002
MACS_peak_6083	24.39	6.175	4.60822	2.62644
MACS_peak_4755	26.26	5.486	4.7148	2.45575
MACS_peak_146	22.51	6.233	4.49249	2.63993
MACS_peak_5967	21.15	6.979	4.40259	2.80302
MACS_peak_4546	29.67	5.278	4.89093	2.39999
MACS_peak_4125	32.91	4.249	5.04045	2.08712
MACS_peak_5903	26.6	6.261	4.73335	2.64639
MACS_peak_1834	29.67	4.714	4.89093	2.23695
MACS_peak_4044	42.64	4.121	5.41414	2.04299
MACS_peak_5109	31.89	5.958	4.99503	2.57483
MACS_peak_247	32.74	6.228	5.03298	2.63877
MACS_peak_875	429.59	26.052	8.74682	4.70332
MACS_peak_6782	18.08	4.707	4.17632	2.23481
MACS_peak_4689	53.38	3.901	5.73823	1.96384
MACS_peak_6883	27.8	5.378	4.79701	2.42707
MACS_peak_6712	22	5.643	4.45943	2.49646
MACS_peak_6572	33.43	5.319	5.06307	2.41116
MACS_peak_6069	46.22	4.421	5.53045	2.14437
MACS_peak_6062	18.08	5.398	4.17632	2.43242
MACS_peak_6597	21.66	3.197	4.43696	1.67672
MACS_peak_635	23.71	5.04	4.56742	2.33342
MACS_peak_4438	22.68	5.831	4.50335	2.54374
MACS_peak_1018	27.97	3.738	4.80581	1.90227
MACS_peak_313	28.82	4.698	4.849	2.23205
MACS_peak_2278	28.65	3.964	4.84046	1.98696
MACS_peak_613	18.93	3.694	4.2426	1.88518
MACS_peak_1925	15.86	3.693	3.98732	1.88479
MACS_peak_367	33.94	4.701	5.08491	2.23297
MACS_peak_4976	38.54	4.598	5.26828	2.20101
MACS_peak_3120	39.22	4.507	5.29352	2.17217
MACS_peak_6853	7.33	4.314	2.87381	2.10903
MACS_peak_3115	53.38	3.767	5.73823	1.91342
MACS_peak_3982	29.33	5.07	4.87431	2.34199
MACS_peak_2051	44.17	4.731	5.46499	2.24215
MACS_peak_2216	38.71	5.874	5.27463	2.55434
MACS_peak_2911	39.22	7.805	5.29352	2.9644
MACS_peak_369	34.45	6.773	5.10643	2.75979
MACS_peak_6042	64.46	4.724	6.01033	2.24001
MACS_peak_5304	17.4	3.636	4.12102	1.86235
MACS_peak_882	32.91	4.902	5.04045	2.29337
MACS_peak_1537	39.22	6.492	5.29352	2.69866
MACS_peak_1444	39.05	7.053	5.28725	2.81824
MACS_peak_584	14.33	6.775	3.84097	2.76022
MACS_peak_5253	31.04	5.027	4.95606	2.3297
MACS_peak_962	22.85	4.234	4.51412	2.08202
MACS_peak_3128	33.08	3.129	5.04789	1.6457
MACS_peak_5529	29.5	5.267	4.88264	2.39698
MACS_peak_2825	37.86	5.808	5.2426	2.53804
MACS_peak_1199	51.5	5.133	5.6865	2.3598
MACS_peak_2515	28.65	5.28	4.84046	2.40054
MACS_peak_2119	30.87	5.99	4.94813	2.58256
MACS_peak_4940	27.46	3.608	4.77926	1.8512
MACS_peak_4417	33.77	5.08	5.07767	2.34483
MACS_peak_237	26.77	7.404	4.74255	2.8883
MACS_peak_6949	17.4	6.645	4.12102	2.73227
MACS_peak_4913	45.19	4.236	5.49793	2.0827
MACS_peak_492	41.1	4.573	5.36107	2.19314
MACS_peak_343	28.82	5.924	4.849	2.56657
MACS_peak_1714	5.12	8.227	2.35614	3.04037
MACS_peak_3760	42.46	5.074	5.40803	2.34312
MACS_peak_1164	47.07	4.671	5.55674	2.22373
MACS_peak_1711	9.72	8.862	3.28096	3.14763
MACS_peak_904	29.33	4.2	4.87431	2.07039
MACS_peak_1854	34.79	4.908	5.1206	2.29514
MACS_peak_2125	42.81	5.611	5.41988	2.48826
MACS_peak_1347	36.84	5.171	5.2032	2.37044
MACS_peak_5002	29.67	4.826	4.89093	2.27083
MACS_peak_4600	48.77	5.309	5.60792	2.40844
MACS_peak_1500	19.27	4.329	4.26828	2.11403
MACS_peak_1544	31.04	6.369	4.95606	2.67107
MACS_peak_6874	58.15	4.274	5.86171	2.09559
MACS_peak_3997	27.97	4.113	4.80581	2.04019
MACS_peak_2960	22.85	4.345	4.51412	2.11936
MACS_peak_2834	32.91	4.316	5.04045	2.10969
MACS_peak_5737	31.89	6.498	4.99503	2.7
MACS_peak_5472	24.39	4.916	4.60822	2.29748
MACS_peak_5313	23.02	5.987	4.52482	2.58183
MACS_peak_1458	35.64	5.926	5.15543	2.56706
MACS_peak_5020	22.17	5.075	4.47054	2.34341
MACS_peak_4061	28.65	4.455	4.84046	2.15543
MACS_peak_211	42.46	5.628	5.40803	2.49262
MACS_peak_1014	37.01	3.446	5.20984	1.78492
MACS_peak_5545	37.18	6.263	5.21645	2.64685
MACS_peak_1242	33.6	4.956	5.07039	2.30918
MACS_peak_6918	44.17	9.912	5.46499	3.30918
MACS_peak_1073	17.57	3.618	4.13504	1.85519
MACS_peak_5751	41.1	4.173	5.36107	2.06108
MACS_peak_2111	25.07	4.049	4.64789	2.01757
MACS_peak_2015	37.86	4.117	5.2426	2.04159
MACS_peak_6832	15.52	5.41	3.95606	2.43563
MACS_peak_2913	45.88	5.017	5.51979	2.32682
MACS_peak_5007	41.27	5.551	5.36702	2.47275
MACS_peak_1102	36.5	4.271	5.18982	2.09457
MACS_peak_6811	18.93	3.628	4.2426	1.85917
MACS_peak_981	31.21	5.535	4.96394	2.46858
MACS_peak_6244	32.57	7.02	5.02547	2.81147
MACS_peak_6784	26.26	5.459	4.7148	2.44864
MACS_peak_6740	111.36	5.04	6.79909	2.33342
MACS_peak_358	25.07	3.813	4.64789	1.93093
MACS_peak_3185	29.16	4.239	4.86592	2.08372
MACS_peak_3401	40.93	6.242	5.35509	2.64201
MACS_peak_5572	24.22	4.352	4.59813	2.12168
MACS_peak_111	25.75	5.965	4.6865	2.57652
MACS_peak_262	32.06	5.882	5.0027	2.55631
MACS_peak_1069	41.95	5.644	5.3906	2.49672
MACS_peak_6768	20.29	6.145	4.3427	2.61941
MACS_peak_163	23.53	3.545	4.55643	1.82579
MACS_peak_706	42.46	4.956	5.40803	2.30918
MACS_peak_4822	40.08	5.404	5.32481	2.43403
MACS_peak_6014	20.81	6.454	4.37921	2.69019
MACS_peak_1050	34.79	3.537	5.1206	1.82253
MACS_peak_4855	17.57	3.996	4.13504	1.99856
MACS_peak_40	16.2	4.675	4.01792	2.22497
MACS_peak_1488	32.4	4.839	5.01792	2.27471
MACS_peak_3835	30.7	5.086	4.94017	2.34653
MACS_peak_837	26.26	3.436	4.7148	1.78073
MACS_peak_5096	36.84	4.398	5.2032	2.13685
MACS_peak_4245	45.88	4.15	5.51979	2.05311
MACS_peak_1045	40.08	5.911	5.32481	2.5634
MACS_peak_1530	23.88	6.356	4.57773	2.66812
MACS_peak_3651	45.36	4.415	5.50335	2.14241
MACS_peak_6212	36.67	8.709	5.19653	3.12251
MACS_peak_874	497.3	23.439	8.95797	4.55084
MACS_peak_5449	25.07	3.691	4.64789	1.88401
MACS_peak_3680	25.75	5.295	4.6865	2.40463
MACS_peak_1154	22	5.325	4.45943	2.41278
MACS_peak_1801	33.26	5.437	5.05572	2.44281
MACS_peak_4109	25.07	4.625	4.64789	2.20945
MACS_peak_4030	34.11	5.553	5.09212	2.47327
MACS_peak_3366	23.19	3.256	4.53543	1.7031
MACS_peak_5249	27.63	3.982	4.78816	1.99349
MACS_peak_1233	48.26	4.194	5.59276	2.06833
MACS_peak_6133	25.75	4.39	4.6865	2.13422
MACS_peak_4212	9.21	2.653	3.2032	1.40762
MACS_peak_4104	33.94	5.941	5.08491	2.57071
MACS_peak_3525	31.21	5.208	4.96394	2.38073
MACS_peak_507	31.04	3.657	4.95606	1.87066
MACS_peak_6394	176.34	10.224	7.46222	3.35389
MACS_peak_1462	21.15	5.203	4.40259	2.37934
MACS_peak_1158	29.84	6.113	4.89918	2.61188
MACS_peak_4132	23.71	3.844	4.56742	1.94261
MACS_peak_876	499	20.149	8.9629	4.33264
MACS_peak_5787	40.93	4.143	5.35509	2.05068
MACS_peak_5262	26.43	3.607	4.7241	1.8508
MACS_peak_6254	30.19	5.235	4.916	2.38819
MACS_peak_4075	35.98	6.249	5.16912	2.64363
MACS_peak_1075	34.28	5.083	5.0993	2.34568
MACS_peak_4860	43.66	2.87	5.44824	1.52105
MACS_peak_1038	29.33	4.044	4.87431	2.01578
MACS_peak_5723	31.21	5.621	4.96394	2.49083
MACS_peak_2041	23.88	4.697	4.57773	2.23174
MACS_peak_6842	195.95	12.539	7.61434	3.64835
MACS_peak_3232	39.05	4.742	5.28725	2.2455
MACS_peak_3261	42.64	5.142	5.41414	2.36233
MACS_peak_6507	31.55	4.358	4.97957	2.12367
MACS_peak_6101	20.81	5.773	4.37921	2.52932
MACS_peak_4372	34.28	5.758	5.0993	2.52557
MACS_peak_69	18.93	3.33	4.2426	1.73552
MACS_peak_2007	42.64	4.434	5.41414	2.14861
MACS_peak_5795	30.7	4.14	4.94017	2.04963
MACS_peak_5665	42.12	3.711	5.39643	1.89181
MACS_peak_3038	27.12	4.066	4.76129	2.02361
MACS_peak_3828	38.88	4.785	5.28096	2.25852
MACS_peak_4277	25.58	4.695	4.67694	2.23113
MACS_peak_4577	46.56	4.571	5.54102	2.19251
MACS_peak_6636	39.22	6.365	5.29352	2.67016
MACS_peak_4609	45.88	4.358	5.51979	2.12367
MACS_peak_6513	26.95	3.695	4.75221	1.88557
MACS_peak_1589	27.63	4.643	4.78816	2.21506
MACS_peak_1111	31.21	5.215	4.96394	2.38267
MACS_peak_83	23.53	3.631	4.55643	1.86037
MACS_peak_2430	35.47	3.474	5.14853	1.7966
MACS_peak_1003	47.24	5.89	5.56194	2.55827
MACS_peak_219	23.88	4.708	4.57773	2.23511
MACS_peak_4881	35.81	3.08	5.16229	1.62293
MACS_peak_1875	22.85	2.281	4.51412	1.18967
MACS_peak_5413	76.23	6.963	6.25229	2.79971
MACS_peak_1304	57.81	5.223	5.85325	2.38488
MACS_peak_2376	33.26	6.849	5.05572	2.77589
MACS_peak_2271	39.39	6.495	5.29976	2.69933
MACS_peak_6451	29.33	5.362	4.87431	2.42277
MACS_peak_1253	34.62	6.421	5.11353	2.6828
MACS_peak_1585	11.6	3.364	3.53605	1.75018
MACS_peak_2662	53.55	4.974	5.74281	2.31441
MACS_peak_5189	23.88	5.016	4.57773	2.32654
MACS_peak_4570	45.7	4.178	5.51412	2.06281
MACS_peak_3464	20.81	4.732	4.37921	2.24245
MACS_peak_3172	36.33	5.507	5.18309	2.46127
MACS_peak_976	29.67	4.781	4.89093	2.25731
MACS_peak_5881	28.48	6.749	4.83188	2.75467
MACS_peak_5401	39.39	4.169	5.29976	2.0597
MACS_peak_732	45.7	3.543	5.51412	1.82497
MACS_peak_3447	26.95	6.481	4.75221	2.69622
MACS_peak_1864	19.27	4.033	4.26828	2.01185
MACS_peak_530	34.62	4.936	5.11353	2.30334
MACS_peak_5297	27.12	4.509	4.76129	2.17281
MACS_peak_4617	39.91	5.724	5.31868	2.51702
MACS_peak_3058	29.67	4.496	4.89093	2.16864
MACS_peak_1706	15.35	4.394	3.94017	2.13553
MACS_peak_950	33.08	4.944	5.04789	2.30568
MACS_peak_6129	44.17	4.926	5.46499	2.30042
MACS_peak_3055	19.61	5.028	4.29352	2.32998
MACS_peak_3762	36.5	5	5.18982	2.32193
MACS_peak_1327	35.13	6.193	5.13463	2.63064
MACS_peak_725	46.39	4.414	5.53574	2.14209
MACS_peak_3290	27.12	4.859	4.76129	2.28066
MACS_peak_4555	40.59	3.951	5.34305	1.98222
MACS_peak_1545	35.13	5.915	5.13463	2.56438
MACS_peak_497	32.06	6.979	5.0027	2.80302
MACS_peak_4508	36.15	3.199	5.17592	1.67762
MACS_peak_1636	31.72	5.489	4.98732	2.45654
MACS_peak_6395	176	10.189	7.45943	3.34894
MACS_peak_6838	6.31	3.108	2.65764	1.63599
MACS_peak_4027	38.54	5.983	5.26828	2.58087
MACS_peak_5453	44.17	4.666	5.46499	2.22219
MACS_peak_5790	40.59	5.186	5.34305	2.37462
MACS_peak_2749	729.23	37.549	9.51023	5.2307
MACS_peak_270	31.55	4.109	4.97957	2.03879
MACS_peak_2396	28.99	4.909	4.85748	2.29543
MACS_peak_5592	37.69	3.64	5.23611	1.86394
MACS_peak_4693	47.07	5.09	5.55674	2.34767
MACS_peak_3886	16.71	4.805	4.06264	2.26454
MACS_peak_5653	56.62	3.145	5.82324	1.65306
MACS_peak_4776	8.19	3.43	3.03386	1.77821
MACS_peak_6863	9.55	4.906	3.2555	2.29455
MACS_peak_2092	24.05	4.814	4.58796	2.26724
MACS_peak_6336	14.67	4.081	3.8748	2.02892
MACS_peak_1800	32.4	4.14	5.01792	2.04963
MACS_peak_4795	26.26	4.118	4.7148	2.04194
MACS_peak_1596	31.04	7.209	4.95606	2.8498
MACS_peak_2307	32.06	3.457	5.0027	1.78952
MACS_peak_6489	32.4	5.413	5.01792	2.43643
MACS_peak_1928	35.47	4.991	5.14853	2.31933
MACS_peak_6211	6.31	3.125	2.65764	1.64386
MACS_peak_2126	36.5	4.701	5.18982	2.23297
MACS_peak_5264	19.61	4.401	4.29352	2.13783
MACS_peak_670	28.82	4.861	4.849	2.28125
MACS_peak_4915	12.96	5.426	3.69599	2.43989
MACS_peak_5876	25.41	4.008	4.66732	2.00288
MACS_peak_1634	49.63	7.245	5.63314	2.85699
MACS_peak_2786	41.44	5.477	5.37295	2.45339
MACS_peak_2566	35.3	2.918	5.1416	1.54498
MACS_peak_6246	23.71	4.697	4.56742	2.23174
MACS_peak_3208	18.08	4.116	4.17632	2.04124
MACS_peak_1581	36.84	6.367	5.2032	2.67061
MACS_peak_5663	34.11	5.113	5.09212	2.35417
MACS_peak_4226	20.29	4.618	4.3427	2.20727
MACS_peak_2658	34.62	4.368	5.11353	2.12697
MACS_peak_5441	51.16	3.63	5.67694	1.85997
MACS_peak_760	24.39	2.608	4.60822	1.38294
MACS_peak_2571	30.19	3.425	4.916	1.7761
MACS_peak_5797	19.1	3.188	4.2555	1.67265
MACS_peak_350	55.43	5.679	5.7926	2.50564
MACS_peak_3337	22.51	4.468	4.49249	2.15963
MACS_peak_4697	16.54	3.475	4.04789	1.79701
MACS_peak_4313	17.57	3.75	4.13504	1.90689
MACS_peak_6490	31.38	3.685	4.97177	1.88166
MACS_peak_6021	23.36	4.413	4.54597	2.14176
MACS_peak_565	33.43	4.785	5.06307	2.25852
MACS_peak_3555	33.6	4.866	5.07039	2.28274
MACS_peak_406	39.74	3.895	5.31252	1.96162
MACS_peak_2857	37.52	5.484	5.22959	2.45523
MACS_peak_3998	39.05	5.884	5.28725	2.5568
MACS_peak_150	23.36	6.105	4.54597	2.60999
MACS_peak_992	31.38	3.896	4.97177	1.96199
MACS_peak_6338	52.36	5.826	5.71039	2.54251
MACS_peak_3759	18.25	5.608	4.18982	2.48749
MACS_peak_838	33.77	4.781	5.07767	2.25731
MACS_peak_4699	33.43	4.055	5.06307	2.0197
MACS_peak_5315	26.77	5.853	4.74255	2.54918
MACS_peak_6891	14.15	5.983	3.82273	2.58087
MACS_peak_6036	52.53	6.596	5.71507	2.72159
MACS_peak_1027	20.29	4.404	4.3427	2.13881
MACS_peak_6174	22	3.887	4.45943	1.95866
MACS_peak_5607	25.58	3.651	4.67694	1.86829
MACS_peak_3132	45.19	4.042	5.49793	2.01507
MACS_peak_4265	33.77	3.688	5.07767	1.88284
MACS_peak_193	39.39	6.899	5.29976	2.78639
MACS_peak_5839	30.7	8.819	4.94017	3.14062
MACS_peak_4440	37.01	3.729	5.20984	1.89879
MACS_peak_4254	30.36	4.079	4.9241	2.02822
MACS_peak_2329	3.24	4.124	1.69599	2.04404
MACS_peak_1137	34.11	4.086	5.09212	2.03069
MACS_peak_3462	28.99	5.03	4.85748	2.33056
MACS_peak_6893	3.07	4.567	1.61824	2.19125
MACS_peak_4144	19.61	4.261	4.29352	2.09119
MACS_peak_1482	24.56	3.753	4.61824	1.90804
MACS_peak_71	23.19	5.481	4.53543	2.45444
MACS_peak_563	27.12	4.205	4.76129	2.07211
MACS_peak_2574	28.99	3.245	4.85748	1.69822
MACS_peak_2956	16.88	4.044	4.07724	2.01578
MACS_peak_1942	32.06	6.568	5.0027	2.71545
MACS_peak_1306	45.19	2.961	5.49793	1.56608
MACS_peak_6812	10.4	3.548	3.37851	1.82701
MACS_peak_3731	36.67	4.466	5.19653	2.15898
MACS_peak_3977	27.63	4.989	4.78816	2.31875
MACS_peak_1700	31.89	5.014	4.99503	2.32596
MACS_peak_3576	28.99	4.521	4.85748	2.17664
MACS_peak_2469	35.98	6.039	5.16912	2.59431
MACS_peak_5901	19.61	6.096	4.29352	2.60786
MACS_peak_3945	20.46	4.139	4.35473	2.04928
MACS_peak_5687	23.02	4.792	4.52482	2.26063
MACS_peak_2432	26.95	4.112	4.75221	2.03984
MACS_peak_2257	44	5.058	5.45943	2.33857
MACS_peak_6773	5.63	4.524	2.49313	2.1776
MACS_peak_6208	34.11	7.613	5.09212	2.92847
MACS_peak_2703	27.29	3.922	4.7703	1.97159
MACS_peak_1035	30.02	4.053	4.90785	2.01899
MACS_peak_4255	29.33	4.192	4.87431	2.06764
MACS_peak_355	30.19	5.753	4.916	2.52431
MACS_peak_3782	41.78	3.424	5.38474	1.77568
MACS_peak_176	33.77	4.155	5.07767	2.05485
MACS_peak_664	28.82	3.293	4.849	1.7194
MACS_peak_2963	16.71	5.115	4.06264	2.35473
MACS_peak_4494	44.51	5.485	5.47606	2.45549
MACS_peak_5875	37.35	4.27	5.22304	2.09424
MACS_peak_4930	31.72	5.561	4.98732	2.47534
MACS_peak_5822	38.54	7.907	5.26828	2.98313
MACS_peak_4738	13.64	4.238	3.76977	2.08338
MACS_peak_403	27.46	5.207	4.77926	2.38045
MACS_peak_1440	33.94	4.946	5.08491	2.30626
MACS_peak_2830	28.31	5.269	4.82324	2.39753
MACS_peak_1437	28.14	5.762	4.81455	2.52657
MACS_peak_5690	39.05	5.311	5.28725	2.40898
MACS_peak_6167	30.87	7.3	4.94813	2.8679
MACS_peak_894	48.77	5.2	5.60792	2.37851
MACS_peak_3012	26.26	3.787	4.7148	1.92106
MACS_peak_6370	303.73	11.708	8.24665	3.54942
MACS_peak_4673	26.6	7.46	4.73335	2.89918
MACS_peak_789	32.06	4.783	5.0027	2.25792
MACS_peak_1449	27.29	10.699	4.7703	3.4194
MACS_peak_5374	31.21	3.686	4.96394	1.88206
MACS_peak_4507	30.87	4.03	4.94813	2.01078
MACS_peak_6673	34.28	5.303	5.0993	2.40681
MACS_peak_4500	28.31	5.079	4.82324	2.34454
MACS_peak_6388	608.32	14.708	9.24869	3.87853
MACS_peak_3700	13.64	5.934	3.76977	2.569
MACS_peak_622	44.51	4.071	5.47606	2.02538
MACS_peak_4696	11.26	2.418	3.49313	1.27381
MACS_peak_6742	145.98	5.336	7.18963	2.41576
MACS_peak_2188	24.56	4.675	4.61824	2.22497
MACS_peak_5824	36.15	6.45	5.17592	2.6893
MACS_peak_1753	16.37	3.573	4.03298	1.83714
MACS_peak_5815	23.88	6.576	4.57773	2.71721
MACS_peak_332	32.4	5.596	5.01792	2.4844
MACS_peak_4726	31.72	4.604	4.98732	2.20289
MACS_peak_6947	56.28	5.855	5.81455	2.54967
MACS_peak_3586	16.03	4.163	4.0027	2.05762
MACS_peak_4562	55.6	3.53	5.79701	1.81967
MACS_peak_6797	23.19	3.987	4.53543	1.9953
MACS_peak_6304	15.69	4.314	3.97177	2.10903
MACS_peak_5412	35.47	4.34	5.14853	2.1177
MACS_peak_5121	26.43	5.19	4.7241	2.37573
MACS_peak_5985	17.22	5.466	4.10601	2.45049
MACS_peak_729	46.56	3.776	5.54102	1.91686
MACS_peak_3043	31.21	3.307	4.96394	1.72552
MACS_peak_2627	7.67	2.739	2.93923	1.45365
MACS_peak_6035	41.27	9.022	5.36702	3.17345
MACS_peak_6516	32.91	6.116	5.04045	2.61259
MACS_peak_5835	30.53	3.392	4.93216	1.76214
MACS_peak_2219	126.2	6.761	6.97957	2.75724
MACS_peak_1454	16.2	3.727	4.01792	1.89801
MACS_peak_957	32.06	4.833	5.0027	2.27292
MACS_peak_2479	34.45	3.867	5.10643	1.95121
MACS_peak_5672	27.46	4.081	4.77926	2.02892
MACS_peak_1381	19.61	4.138	4.29352	2.04893
MACS_peak_5547	29.67	4.876	4.89093	2.2857
MACS_peak_162	22	8.004	4.45943	3.00072
MACS_peak_5588	39.57	4.143	5.30634	2.05068
MACS_peak_3354	28.99	4.959	4.85748	2.31005
MACS_peak_5697	36.67	5.741	5.19653	2.5213
MACS_peak_3562	30.36	5.278	4.9241	2.39999
MACS_peak_4604	37.86	5.125	5.2426	2.35755
MACS_peak_190	63.44	5.203	5.98732	2.37934
MACS_peak_4868	52.53	7.275	5.71507	2.86295
MACS_peak_6398	14.15	2.299	3.82273	1.20101
MACS_peak_2022	34.28	5.379	5.0993	2.42734
MACS_peak_6476	25.58	3.802	4.67694	1.92676
MACS_peak_5819	29.16	4.318	4.86592	2.11036
MACS_peak_5176	16.03	3.555	4.0027	1.82985
MACS_peak_4018	33.43	6.596	5.06307	2.72159
MACS_peak_4772	27.29	4.41	4.7703	2.14078
MACS_peak_4002	29.5	5.314	4.88264	2.4098
MACS_peak_5346	20.46	3.238	4.35473	1.6951
MACS_peak_2753	32.4	5.291	5.01792	2.40354
MACS_peak_3930	16.71	3.696	4.06264	1.88596
MACS_peak_6008	21.32	3.565	4.41414	1.8339
MACS_peak_2477	17.91	3.304	4.16269	1.72421
MACS_peak_728	35.98	3.433	5.16912	1.77947
MACS_peak_6419	41.78	5.024	5.38474	2.32884
MACS_peak_6791	99.43	3.949	6.63561	1.98149
MACS_peak_3550	37.35	3.225	5.22304	1.6893
MACS_peak_366	38.54	5.974	5.26828	2.5787
MACS_peak_4342	26.26	3.546	4.7148	1.82619
MACS_peak_4742	35.98	3.732	5.16912	1.89995
MACS_peak_4708	38.88	5.029	5.28096	2.33027
MACS_peak_1024	27.46	4.647	4.77926	2.2163
MACS_peak_661	3.92	5.588	1.97085	2.48233
MACS_peak_2998	22	4.297	4.45943	2.10333
MACS_peak_2228	33.08	5.613	5.04789	2.48877
MACS_peak_3314	40.59	4.687	5.34305	2.22866
MACS_peak_3604	31.21	4.593	4.96394	2.19944
MACS_peak_3130	26.95	3.367	4.75221	1.75146
MACS_peak_6449	34.28	3.133	5.0993	1.64754
MACS_peak_5936	20.29	4.806	4.3427	2.26484
MACS_peak_4083	31.55	5.589	4.97957	2.48259
MACS_peak_4267	30.53	5.175	4.93216	2.37156
MACS_peak_1960	28.31	3.349	4.82324	1.74373
MACS_peak_2252	37.35	3.17	5.22304	1.66448
MACS_peak_4431	27.97	3.76	4.80581	1.91073
MACS_peak_6049	33.94	4.709	5.08491	2.23542
MACS_peak_2532	26.43	2.671	4.7241	1.41738
MACS_peak_5603	25.41	5.981	4.66732	2.58039
MACS_peak_2110	26.43	5.798	4.7241	2.53556
MACS_peak_5681	36.84	4.81	5.2032	2.26604
MACS_peak_330	17.4	3.892	4.12102	1.96051
MACS_peak_1307	24.9	2.779	4.63807	1.47457
MACS_peak_2879	17.74	2.456	4.14893	1.29631
MACS_peak_6393	136.09	9.966	7.08842	3.31701
MACS_peak_6753	9.55	3.096	3.2555	1.63041
MACS_peak_4320	23.19	6.399	4.53543	2.67785
MACS_peak_772	28.65	3.888	4.84046	1.95903
MACS_peak_1457	19.61	5.401	4.29352	2.43323
MACS_peak_1496	12.45	3.03	3.63807	1.59932
MACS_peak_6698	23.88	3.949	4.57773	1.98149
MACS_peak_6741	112.22	6.68	6.81019	2.73985
MACS_peak_4603	38.03	2.998	5.24907	1.584
MACS_peak_3578	31.21	6.042	4.96394	2.59503
MACS_peak_3111	37.69	4.766	5.23611	2.25278
MACS_peak_5714	44.51	3.472	5.47606	1.79577
MACS_peak_984	39.74	5.596	5.31252	2.4844
MACS_peak_2183	28.65	3.898	4.84046	1.96273
MACS_peak_1548	35.13	3.79	5.13463	1.9222
MACS_peak_1635	51.33	8.11	5.68173	3.0197
MACS_peak_4259	20.81	3.999	4.37921	1.99964
MACS_peak_638	20.98	3.888	4.39094	1.95903
MACS_peak_3645	30.53	4.077	4.93216	2.02751
MACS_peak_2156	16.03	4.176	4.0027	2.06212
MACS_peak_5826	25.58	5.058	4.67694	2.33857
MACS_peak_5660	38.2	3.985	5.2555	1.99458
MACS_peak_2140	26.6	5.791	4.73335	2.53381
MACS_peak_5035	17.22	3.815	4.10601	1.93168
MACS_peak_3741	23.88	4.156	4.57773	2.0552
MACS_peak_3887	20.64	3.797	4.36737	1.92486
MACS_peak_30	13.81	3.634	3.78764	1.86156
MACS_peak_3873	13.13	3.681	3.7148	1.8801
MACS_peak_6025	26.43	5.135	4.7241	2.36036
MACS_peak_2152	20.64	3.237	4.36737	1.69466
MACS_peak_3933	42.81	5.642	5.41988	2.49621
MACS_peak_3165	23.19	4.831	4.53543	2.27232
MACS_peak_6680	31.55	3.243	4.97957	1.69733
MACS_peak_5474	31.55	3.758	4.97957	1.90997
MACS_peak_2233	50.14	3.986	5.64789	1.99494
MACS_peak_2035	31.55	3.974	4.97957	1.99059
MACS_peak_1697	28.99	3.876	4.85748	1.95457
MACS_peak_398	27.29	6.772	4.7703	2.75958
MACS_peak_6563	25.75	4.046	4.6865	2.0165
MACS_peak_6350	21.49	3.701	4.42559	1.88792
MACS_peak_53	20.29	4.39	4.3427	2.13422
MACS_peak_4021	35.98	3.912	5.16912	1.96791
MACS_peak_5400	29.67	3.358	4.89093	1.7476
MACS_peak_6464	28.31	5.949	4.82324	2.57265
MACS_peak_6905	15.69	3.145	3.97177	1.65306
MACS_peak_5033	25.07	5.251	4.64789	2.39259
MACS_peak_5979	29.84	4.09	4.89918	2.0321
MACS_peak_1043	33.77	3.649	5.07767	1.8675
MACS_peak_810	22.34	3.526	4.48156	1.81803
MACS_peak_3450	47.07	6.203	5.55674	2.63297
MACS_peak_2558	27.97	4.556	4.80581	2.18777
MACS_peak_3953	24.73	3.752	4.62819	1.90766
MACS_peak_5894	35.3	9.007	5.1416	3.17105
MACS_peak_5973	23.36	7.536	4.54597	2.9138
MACS_peak_3027	23.02	5.614	4.52482	2.48903
MACS_peak_2637	50.65	4.326	5.66249	2.11303
MACS_peak_6001	19.61	4.149	4.29352	2.05276
MACS_peak_1326	27.12	3.931	4.76129	1.9749
MACS_peak_6308	32.4	5.372	5.01792	2.42546
MACS_peak_860	39.22	3.439	5.29352	1.78199
MACS_peak_1592	35.47	3.642	5.14853	1.86473
MACS_peak_3768	33.26	5.687	5.05572	2.50767
MACS_peak_464	53.04	4.131	5.72901	2.04649
MACS_peak_2189	24.39	4.757	4.60822	2.25005
MACS_peak_5906	29.84	8.115	4.89918	3.02059
MACS_peak_6180	34.79	3.119	5.1206	1.64108
MACS_peak_4709	52.36	5.858	5.71039	2.55041
MACS_peak_6605	25.24	4.385	4.65764	2.13258
MACS_peak_5099	32.91	4.862	5.04045	2.28155
MACS_peak_3410	31.55	4.01	4.97957	2.0036
MACS_peak_5909	16.71	3.584	4.06264	1.84157
MACS_peak_6088	40.93	6.433	5.35509	2.68549
MACS_peak_6735	7.16	5.362	2.83996	2.42277
MACS_peak_2440	44.68	6.012	5.48156	2.58785
MACS_peak_4134	18.08	4.124	4.17632	2.04404
MACS_peak_2047	45.02	3.877	5.49249	1.95494
MACS_peak_1067	34.96	4.274	5.12763	2.09559
MACS_peak_3280	29.33	4.48	4.87431	2.1635
MACS_peak_2356	25.92	3.3	4.69599	1.72247
MACS_peak_4145	25.24	3.76	4.65764	1.91073
MACS_peak_6882	23.71	5.916	4.56742	2.56462
MACS_peak_1322	38.54	6.306	5.26828	2.65673
MACS_peak_1342	39.22	5.672	5.29352	2.50386
MACS_peak_2213	36.67	5.657	5.19653	2.50004
MACS_peak_4538	31.89	3.517	4.99503	1.81435
MACS_peak_5075	32.06	4.24	5.0027	2.08406
MACS_peak_2122	29.67	3.68	4.89093	1.87971
MACS_peak_6599	24.05	4.961	4.58796	2.31063
MACS_peak_6331	38.03	6.892	5.24907	2.78492
MACS_peak_3673	37.69	6.516	5.23611	2.70399
MACS_peak_747	44.85	4.09	5.48704	2.0321
MACS_peak_1358	27.29	6.342	4.7703	2.66494
MACS_peak_2008	23.02	4.781	4.52482	2.25731
MACS_peak_1781	39.05	3.781	5.28725	1.91877
MACS_peak_4240	25.07	4.95	4.64789	2.30743
MACS_peak_1764	15.18	3.646	3.9241	1.86631
MACS_peak_1230	28.82	5.226	4.849	2.38571
MACS_peak_470	27.63	3.729	4.78816	1.89879
MACS_peak_3129	46.56	6.268	5.54102	2.64801
MACS_peak_3048	18.08	2.976	4.17632	1.57337
MACS_peak_3895	23.02	6.66	4.52482	2.73552
MACS_peak_1245	32.57	3.691	5.02547	1.88401
MACS_peak_1622	32.91	6.877	5.04045	2.78178
MACS_peak_4004	24.39	3.468	4.60822	1.7941
MACS_peak_4167	30.02	3.879	4.90785	1.95568
MACS_peak_5740	29.84	5.344	4.89918	2.41792
MACS_peak_5746	9.55	3.199	3.2555	1.67762
MACS_peak_2353	25.24	3.325	4.65764	1.73335
MACS_peak_4298	33.77	3.27	5.07767	1.70929
MACS_peak_6222	25.58	3.062	4.67694	1.61447
MACS_peak_6253	26.95	5.022	4.75221	2.32826
MACS_peak_4667	36.67	5.302	5.19653	2.40654
MACS_peak_2270	38.37	4.749	5.26191	2.24762
MACS_peak_1626	30.19	5.934	4.916	2.569
MACS_peak_5338	35.47	3.092	5.14853	1.62854
MACS_peak_6540	38.2	6.384	5.2555	2.67446
MACS_peak_3847	51.33	4.708	5.68173	2.23511
MACS_peak_3803	32.06	4.378	5.0027	2.13027
MACS_peak_2723	20.29	3.687	4.3427	1.88245
MACS_peak_3662	36.5	5.384	5.18982	2.42868
MACS_peak_3881	28.65	4.279	4.84046	2.09727
MACS_peak_4674	23.19	4.026	4.53543	2.00935
MACS_peak_5342	25.92	4.108	4.69599	2.03844
MACS_peak_2269	24.22	2.985	4.59813	1.57773
MACS_peak_1348	26.95	3.504	4.75221	1.809
MACS_peak_4805	18.25	3.403	4.18982	1.76681
MACS_peak_3000	19.95	3.894	4.31832	1.96125
MACS_peak_4314	25.07	4.491	4.64789	2.16704
MACS_peak_2817	20.81	4.197	4.37921	2.06936
MACS_peak_5196	23.19	3.716	4.53543	1.89375
MACS_peak_250	20.81	4.232	4.37921	2.08134
MACS_peak_5624	38.03	3.993	5.24907	1.99747
MACS_peak_2591	37.86	4.374	5.2426	2.12895
MACS_peak_6831	18.42	4.462	4.2032	2.15769
MACS_peak_269	33.6	6.368	5.07039	2.67084
MACS_peak_4660	22.51	5.133	4.49249	2.3598
MACS_peak_6300	42.12	4.924	5.39643	2.29983
MACS_peak_1613	41.61	5.69	5.37886	2.50843
MACS_peak_1761	28.48	4.055	4.83188	2.0197
MACS_peak_4389	24.56	4.786	4.61824	2.25882
MACS_peak_707	32.91	3.478	5.04045	1.79826
MACS_peak_158	14.67	4.234	3.8748	2.08202
MACS_peak_2236	47.24	5.499	5.56194	2.45917
MACS_peak_607	21.66	5.225	4.43696	2.38543
MACS_peak_4338	17.4	4.05	4.12102	2.01792
MACS_peak_3837	34.11	5.141	5.09212	2.36205
MACS_peak_854	25.92	2.25	4.69599	1.16993
MACS_peak_2587	25.24	3.605	4.65764	1.85
MACS_peak_3403	33.26	6.785	5.05572	2.76235
MACS_peak_5467	37.01	5.931	5.20984	2.56828
MACS_peak_2892	19.78	3.899	4.30597	1.9631
MACS_peak_972	33.77	5.249	5.07767	2.39204
MACS_peak_1719	24.39	3.729	4.60822	1.89879
MACS_peak_1611	37.01	4.733	5.20984	2.24275
MACS_peak_5290	29.67	4.621	4.89093	2.20821
MACS_peak_6759	15.52	2.621	3.95606	1.39012
MACS_peak_523	35.64	5.229	5.15543	2.38654
MACS_peak_2360	43.66	4.483	5.44824	2.16446
MACS_peak_5931	22.68	4.909	4.50335	2.29543
MACS_peak_6888	17.57	6.991	4.13504	2.8055
MACS_peak_897	37.86	4.029	5.2426	2.01042
MACS_peak_1783	31.21	3.74	4.96394	1.90304
MACS_peak_5623	20.64	4.041	4.36737	2.01471
MACS_peak_564	5.63	7.933	2.49313	2.98787
MACS_peak_2146	22.17	3.385	4.47054	1.75916
MACS_peak_6861	35.81	2.883	5.16229	1.52757
MACS_peak_2267	60.71	3.185	5.92386	1.67129
MACS_peak_5173	36.84	5.534	5.2032	2.46832
MACS_peak_6823	22.34	4.532	4.48156	2.18015
MACS_peak_1814	18.25	5.802	4.18982	2.53655
MACS_peak_6371	213.35	10.734	7.73708	3.42412
MACS_peak_2635	52.87	5.739	5.72438	2.5208
MACS_peak_5159	25.58	3.137	4.67694	1.64939
MACS_peak_189	66.51	5.775	6.0555	2.52982
MACS_peak_3840	33.6	5.734	5.07039	2.51954
MACS_peak_4751	24.39	4.643	4.60822	2.21506
MACS_peak_1968	38.2	7.232	5.2555	2.85439
MACS_peak_6369	301	12.058	8.23362	3.59192
MACS_peak_6587	28.14	2.658	4.81455	1.41034
MACS_peak_2908	32.74	2.998	5.03298	1.584
MACS_peak_3178	16.54	4.675	4.04789	2.22497
MACS_peak_4429	25.24	4.23	4.65764	2.08066
MACS_peak_4977	41.78	4.579	5.38474	2.19503
MACS_peak_5595	32.06	5.666	5.0027	2.50233
MACS_peak_2275	30.02	5.446	4.90785	2.4452
MACS_peak_5388	41.27	2.716	5.36702	1.44148
MACS_peak_5674	26.77	4.841	4.74255	2.27531
MACS_peak_4409	28.99	3.203	4.85748	1.67942
MACS_peak_833	30.36	5.188	4.9241	2.37518
MACS_peak_3718	32.23	4.363	5.01033	2.12532
MACS_peak_1074	38.2	3.678	5.2555	1.87892
MACS_peak_132	9.89	2.136	3.30597	1.09491
MACS_peak_1404	30.7	3.698	4.94017	1.88675
MACS_peak_3009	21.66	3.659	4.43696	1.87145
MACS_peak_1874	29.33	3.867	4.87431	1.95121
MACS_peak_5640	36.5	4.351	5.18982	2.12135
MACS_peak_1162	33.08	4.413	5.04789	2.14176
MACS_peak_4973	21.83	2.401	4.44824	1.26364
MACS_peak_2705	14.15	3.762	3.82273	1.9115
MACS_peak_2538	20.29	3.926	4.3427	1.97306
MACS_peak_1331	37.86	7.802	5.2426	2.96384
MACS_peak_3205	29.5	4.474	4.88264	2.16157
MACS_peak_266	36.67	3.747	5.19653	1.90574
MACS_peak_6556	27.97	3.108	4.80581	1.63599
MACS_peak_4512	37.18	5.985	5.21645	2.58135
MACS_peak_3343	17.05	2.214	4.0917	1.14666
MACS_peak_2883	19.95	3.34	4.31832	1.73985
MACS_peak_439	21.32	4.762	4.41414	2.25157
MACS_peak_315	25.24	4.68	4.65764	2.22651
MACS_peak_3616	24.9	7.356	4.63807	2.87892
MACS_peak_3188	22.68	2.478	4.50335	1.30918
MACS_peak_6496	39.22	4.368	5.29352	2.12697
MACS_peak_4117	26.26	3.659	4.7148	1.87145
MACS_peak_3568	2035.06	35.145	10.9909	5.13525
MACS_peak_737	41.1	7.03	5.36107	2.81352
MACS_peak_4997	24.73	4.613	4.62819	2.20571
MACS_peak_6833	9.55	5.408	3.2555	2.4351
MACS_peak_5107	23.19	5.208	4.53543	2.38073
MACS_peak_2366	42.46	7.006	5.40803	2.80859
MACS_peak_4729	37.35	5.902	5.22304	2.5612
MACS_peak_5006	52.53	5.25	5.71507	2.39232
MACS_peak_3826	22.68	3.118	4.50335	1.64062
MACS_peak_5393	32.74	2.732	5.03298	1.44996
MACS_peak_5295	24.73	3.937	4.62819	1.9771
MACS_peak_2074	33.6	6.094	5.07039	2.60739
MACS_peak_843	23.02	4.618	4.52482	2.20727
MACS_peak_6672	52.87	4.852	5.72438	2.27858
MACS_peak_5741	27.8	5.353	4.79701	2.42035
MACS_peak_5237	32.23	6.619	5.01033	2.72661
MACS_peak_1898	34.28	4.573	5.0993	2.19314
MACS_peak_6617	23.02	4.913	4.52482	2.2966
MACS_peak_1400	18.59	3.064	4.21645	1.61542
MACS_peak_390	23.88	3.087	4.57773	1.62621
MACS_peak_2017	15.52	3.406	3.95606	1.76808
MACS_peak_2102	23.19	3.78	4.53543	1.91839
MACS_peak_2594	31.55	4.133	4.97957	2.04719
MACS_peak_6325	59.01	4.559	5.88289	2.18872
MACS_peak_3715	25.75	5.104	4.6865	2.35163
MACS_peak_3967	20.98	3.738	4.39094	1.90227
MACS_peak_1127	36.5	3.021	5.18982	1.59503
MACS_peak_4788	21.83	2.922	4.44824	1.54696
MACS_peak_4017	50.48	5.437	5.65764	2.44281
MACS_peak_5765	56.62	4.708	5.82324	2.23511
MACS_peak_3267	54.57	2.357	5.77004	1.23695
MACS_peak_4474	38.88	6.944	5.28096	2.79577
MACS_peak_4232	43.15	5.266	5.43129	2.39671
MACS_peak_6144	28.48	3.893	4.83188	1.96088
MACS_peak_1489	28.65	4.457	4.84046	2.15607
MACS_peak_6877	5.8	3.293	2.53605	1.7194
MACS_peak_4952	41.44	3.09	5.37295	1.62761
MACS_peak_6126	38.54	3.089	5.26828	1.62714
MACS_peak_2896	29.16	3.161	4.86592	1.66038
MACS_peak_6153	15.18	4.882	3.9241	2.28747
MACS_peak_4768	32.57	4.159	5.02547	2.05624
MACS_peak_781	33.94	4.761	5.08491	2.25126
MACS_peak_1869	24.9	3.785	4.63807	1.92029
MACS_peak_3594	27.29	4.979	4.7703	2.31586
MACS_peak_1862	20.98	4.543	4.39094	2.18365
MACS_peak_5873	36.67	2.912	5.19653	1.54201
MACS_peak_1171	33.26	3.329	5.05572	1.73509
MACS_peak_1831	34.79	6.314	5.1206	2.65855
MACS_peak_6885	12.62	4.135	3.65764	2.04789
MACS_peak_460	31.21	4.677	4.96394	2.22558
MACS_peak_2842	25.58	3.956	4.67694	1.98404
MACS_peak_5670	50.99	5.441	5.67214	2.44387
MACS_peak_4250	32.4	6.345	5.01792	2.66562
MACS_peak_4991	61.22	3.987	5.93593	1.9953
MACS_peak_1836	28.65	3.986	4.84046	1.99494
MACS_peak_1276	28.65	2.787	4.84046	1.47871
MACS_peak_6389	268.09	12.066	8.06657	3.59288
MACS_peak_2837	34.45	5.26	5.10643	2.39506
MACS_peak_744	41.61	3.094	5.37886	1.62947
MACS_peak_5759	33.6	5.233	5.07039	2.38764
MACS_peak_4511	51.33	2.971	5.68173	1.57095
MACS_peak_1789	42.12	4.42	5.39643	2.14405
MACS_peak_2848	62.93	5.324	5.97568	2.41251
MACS_peak_5009	44.34	4.833	5.47054	2.27292
MACS_peak_6238	27.97	5.619	4.80581	2.49031
MACS_peak_1402	13.64	3.11	3.76977	1.63691
MACS_peak_5698	24.05	3.388	4.58796	1.76043
MACS_peak_742	62.76	2.14	5.97177	1.09761
MACS_peak_1990	46.73	4.181	5.54628	2.06385
MACS_peak_3574	24.56	4.114	4.61824	2.04054
MACS_peak_6224	30.19	3.21	4.916	1.68257
MACS_peak_2870	25.92	4.095	4.69599	2.03386
MACS_peak_4962	44.17	4.354	5.46499	2.12234
MACS_peak_1562	31.89	3.488	4.99503	1.8024
MACS_peak_205	36.5	9.53	5.18982	3.25248
MACS_peak_3932	20.81	4.211	4.37921	2.07416
MACS_peak_2474	32.4	3.914	5.01792	1.96864
MACS_peak_6177	24.73	5.652	4.62819	2.49876
MACS_peak_5179	17.57	3.801	4.13504	1.92638
MACS_peak_6458	27.46	3.15	4.77926	1.65535
MACS_peak_1386	16.88	4.615	4.07724	2.20633
MACS_peak_4541	35.64	2.85	5.15543	1.51096
MACS_peak_361	39.39	4.021	5.29976	2.00755
MACS_peak_3608	24.39	5.939	4.60822	2.57022
MACS_peak_5057	29.33	4.483	4.87431	2.16446
MACS_peak_1882	27.29	3.843	4.7703	1.94223
MACS_peak_6124	27.29	3.773	4.7703	1.91571
MACS_peak_4430	30.87	4.837	4.94813	2.27411
MACS_peak_5320	32.06	3.346	5.0027	1.74244
MACS_peak_1608	33.77	3.592	5.07767	1.84479
MACS_peak_1336	37.01	3.36	5.20984	1.74846
MACS_peak_3925	19.44	2.497	4.28096	1.3202
MACS_peak_4461	33.08	4.084	5.04789	2.02998
MACS_peak_6050	33.26	4.649	5.05572	2.21692
MACS_peak_252	20.98	3.017	4.39094	1.59311
MACS_peak_261	28.48	4.745	4.83188	2.24641
MACS_peak_5273	24.56	4.5	4.61824	2.16993
MACS_peak_3207	22.51	3.835	4.49249	1.93923
MACS_peak_6430	18.76	3.102	4.22959	1.6332
MACS_peak_3989	22.51	4.428	4.49249	2.14666
MACS_peak_3679	23.19	3.526	4.53543	1.81803
MACS_peak_89	26.26	6.435	4.7148	2.68594
MACS_peak_6195	21.66	6.139	4.43696	2.618
MACS_peak_1110	36.5	3.176	5.18982	1.66721
MACS_peak_1792	48.26	3.902	5.59276	1.96421
MACS_peak_203	38.2	5.738	5.2555	2.52055
MACS_peak_142	27.63	3.775	4.78816	1.91648
MACS_peak_888	31.04	4.32	4.95606	2.11103
MACS_peak_6220	47.92	8.228	5.58256	3.04054
MACS_peak_6716	36.5	5.122	5.18982	2.35671
MACS_peak_3236	34.45	5.547	5.10643	2.47171
MACS_peak_6334	51.16	2.816	5.67694	1.49365
MACS_peak_324	27.97	4.944	4.80581	2.30568
MACS_peak_4257	32.06	4.382	5.0027	2.13159
MACS_peak_4378	28.48	5.194	4.83188	2.37685
MACS_peak_2465	33.08	4.731	5.04789	2.24215
MACS_peak_221	24.56	3.901	4.61824	1.96384
MACS_peak_1858	22.51	2.572	4.49249	1.36289
MACS_peak_5821	29.84	3.579	4.89918	1.83956
MACS_peak_4454	34.11	4.083	5.09212	2.02963
MACS_peak_1501	25.58	4.979	4.67694	2.31586
MACS_peak_5599	19.27	5.075	4.26828	2.34341
MACS_peak_6166	23.53	2.918	4.55643	1.54498
MACS_peak_2020	26.77	3.57	4.74255	1.83592
MACS_peak_5742	37.69	3.908	5.23611	1.96643
MACS_peak_3638	27.29	4.611	4.7703	2.20508
MACS_peak_4817	23.53	4.259	4.55643	2.09051
MACS_peak_231	52.87	5.547	5.72438	2.47171
MACS_peak_2970	47.24	3.24	5.56194	1.69599
MACS_peak_157	15.52	4.002	3.95606	2.00072
MACS_peak_3740	56.11	4.423	5.81019	2.14503
MACS_peak_956	24.73	3.258	4.62819	1.70399
MACS_peak_4688	44	4.199	5.45943	2.07005
MACS_peak_7	27.97	5.096	4.80581	2.34937
MACS_peak_4626	28.48	4.408	4.83188	2.14012
MACS_peak_2651	43.83	4.087	5.45385	2.03104
MACS_peak_1078	38.2	4.296	5.2555	2.10299
MACS_peak_799	23.71	3.702	4.56742	1.8883
MACS_peak_896	43.83	4.079	5.45385	2.02822
MACS_peak_5553	33.43	3.896	5.06307	1.96199
MACS_peak_6307	42.29	5.394	5.40224	2.43136
MACS_peak_3141	8.36	2.505	3.0635	1.32481
MACS_peak_6150	20.46	3.919	4.35473	1.97049
MACS_peak_4049	27.12	4.045	4.76129	2.01614
MACS_peak_4703	44.85	6.898	5.48704	2.78618
MACS_peak_6528	45.88	4.704	5.51979	2.23389
MACS_peak_6752	34.45	4.878	5.10643	2.28629
MACS_peak_5749	34.96	5.407	5.12763	2.43483
MACS_peak_5696	33.43	5.698	5.06307	2.51046
MACS_peak_6367	274.4	7.921	8.10014	2.98568
MACS_peak_6185	43.32	5.678	5.43696	2.50538
MACS_peak_5921	30.7	5.853	4.94017	2.54918
MACS_peak_3595	23.36	4.283	4.54597	2.09862
MACS_peak_227	21.49	5.177	4.42559	2.37212
MACS_peak_2917	20.98	3.524	4.39094	1.81721
MACS_peak_5499	36.33	3.246	5.18309	1.69866
MACS_peak_2186	27.97	5.101	4.80581	2.35078
MACS_peak_6793	14.5	2.895	3.85798	1.53356
MACS_peak_1521	23.88	3.373	4.57773	1.75403
MACS_peak_5731	39.57	4.882	5.30634	2.28747
MACS_peak_649	19.1	3.273	4.2555	1.71061
MACS_peak_5432	27.63	4.21	4.78816	2.07382
MACS_peak_1379	31.72	5.831	4.98732	2.54374
MACS_peak_6604	27.8	5.299	4.79701	2.40572
MACS_peak_1771	33.26	3.498	5.05572	1.80653
MACS_peak_6881	19.44	6.084	4.28096	2.60502
MACS_peak_5476	28.65	6.927	4.84046	2.79223
MACS_peak_4268	25.24	3.412	4.65764	1.77062
MACS_peak_6488	30.19	3.457	4.916	1.78952
MACS_peak_2874	16.2	4.417	4.01792	2.14307
MACS_peak_2472	42.81	4.092	5.41988	2.03281
MACS_peak_1142	20.29	4.008	4.3427	2.00288
MACS_peak_5913	31.72	6.269	4.98732	2.64824
MACS_peak_6835	8.87	3.856	3.14893	1.94711
MACS_peak_3779	48.95	4.464	5.61324	2.15834
MACS_peak_4370	40.42	3.54	5.337	1.82375
MACS_peak_3504	25.41	4.929	4.66732	2.30129
MACS_peak_4035	16.88	4.27	4.07724	2.09424
MACS_peak_6120	35.3	6.707	5.1416	2.74567
MACS_peak_4353	18.76	4.715	4.22959	2.23726
MACS_peak_4112	23.53	5.896	4.55643	2.55974
MACS_peak_5386	33.77	3.241	5.07767	1.69644
MACS_peak_6179	38.2	4.784	5.2555	2.25822
MACS_peak_2232	53.21	4.228	5.73363	2.07998
MACS_peak_3640	28.65	4.101	4.84046	2.03598
MACS_peak_790	17.74	3.178	4.14893	1.66812
MACS_peak_1160	32.91	3.977	5.04045	1.99168
MACS_peak_2656	44.17	3.907	5.46499	1.96606
MACS_peak_1344	38.2	4.664	5.2555	2.22157
MACS_peak_4883	38.88	3.622	5.28096	1.85679
MACS_peak_5288	33.26	4.078	5.05572	2.02786
MACS_peak_1277	30.87	4.26	4.94813	2.09085
MACS_peak_1019	44.68	3.143	5.48156	1.65214
MACS_peak_5649	32.57	5.416	5.02547	2.43723
MACS_peak_3781	40.93	5.728	5.35509	2.51803
MACS_peak_4470	24.56	3.677	4.61824	1.87853
MACS_peak_6718	18.93	3.229	4.2426	1.69109
MACS_peak_1866	33.08	6.065	5.04789	2.60051
MACS_peak_4954	40.25	4.58	5.33092	2.19535
MACS_peak_3757	30.36	5.935	4.9241	2.56925
MACS_peak_4361	28.99	4.229	4.85748	2.08032
MACS_peak_356	42.12	4.004	5.39643	2.00144
MACS_peak_5381	23.02	4.835	4.52482	2.27352
MACS_peak_6499	43.66	6.234	5.44824	2.64016
MACS_peak_2416	35.13	5.029	5.13463	2.33027
MACS_peak_1207	43.66	5.291	5.44824	2.40354
MACS_peak_4138	24.39	3.777	4.60822	1.91724
MACS_peak_2310	23.71	4.664	4.56742	2.22157
MACS_peak_2282	27.12	5.795	4.76129	2.53481
MACS_peak_2192	34.11	3.379	5.09212	1.7566
MACS_peak_335	24.22	5.434	4.59813	2.44201
MACS_peak_2695	34.11	5.1	5.09212	2.3505
MACS_peak_3664	47.41	4.688	5.56712	2.22897
MACS_peak_5919	32.74	4.317	5.03298	2.11003
MACS_peak_2043	25.58	4.66	4.67694	2.22033
MACS_peak_4605	34.96	5.444	5.12763	2.44467
MACS_peak_6354	26.09	4.595	4.70543	2.20006
MACS_peak_107	21.15	5.186	4.40259	2.37462
MACS_peak_2220	125.86	6.761	6.97568	2.75724
MACS_peak_1932	21.49	3.7	4.42559	1.88753
MACS_peak_3773	37.86	4.411	5.2426	2.14111
MACS_peak_3388	37.86	3.285	5.2426	1.71589
MACS_peak_6284	19.44	4.331	4.28096	2.1147
MACS_peak_3790	33.43	3.346	5.06307	1.74244
MACS_peak_3533	26.95	6.803	4.75221	2.76617
MACS_peak_1808	37.35	4.788	5.22304	2.25942
MACS_peak_4831	33.43	3.884	5.06307	1.95754
MACS_peak_3941	18.25	3.209	4.18982	1.68212
MACS_peak_2716	12.28	3.233	3.61824	1.69287
MACS_peak_3225	24.05	2.58	4.58796	1.36737
MACS_peak_2564	28.14	4.908	4.81455	2.29514
MACS_peak_2179	22.68	3.516	4.50335	1.81394
MACS_peak_5244	5.8	2.635	2.53605	1.3978
MACS_peak_109	24.9	3.504	4.63807	1.809
MACS_peak_1405	26.77	5.752	4.74255	2.52406
MACS_peak_5366	35.3	3.282	5.1416	1.71458
MACS_peak_6792	99.43	4.041	6.63561	2.01471
MACS_peak_1093	25.07	4.133	4.64789	2.04719
MACS_peak_1588	30.7	6.219	4.94017	2.63668
MACS_peak_5760	46.05	3.779	5.52513	1.918
MACS_peak_1355	25.58	3.925	4.67694	1.97269
MACS_peak_6633	17.4	2.231	4.12102	1.15769
MACS_peak_1955	33.26	3.461	5.05572	1.79119
MACS_peak_3929	26.09	4.389	4.70543	2.13389
MACS_peak_6859	21.66	3.324	4.43696	1.73292
MACS_peak_4007	44.51	3.711	5.47606	1.89181
MACS_peak_6534	43.15	4.341	5.43129	2.11803
MACS_peak_6273	25.07	3.833	4.64789	1.93847
MACS_peak_3056	26.26	3.871	4.7148	1.95271
MACS_peak_6549	36.5	4.241	5.18982	2.0844
MACS_peak_2049	25.92	3.003	4.69599	1.5864
MACS_peak_6887	12.79	7.205	3.67694	2.849
MACS_peak_3365	18.76	2.986	4.22959	1.57821
MACS_peak_68	31.04	6.258	4.95606	2.6457
MACS_peak_2935	17.91	4.803	4.16269	2.26394
MACS_peak_169	9.55	2.816	3.2555	1.49365
MACS_peak_858	33.6	4.168	5.07039	2.05936
MACS_peak_2873	17.4	4.881	4.12102	2.28718
MACS_peak_3083	40.08	4.643	5.32481	2.21506
MACS_peak_4714	48.95	6.245	5.61324	2.6427
MACS_peak_6520	44.34	4.435	5.47054	2.14893
MACS_peak_3747	35.98	3.815	5.16912	1.93168
MACS_peak_130	5.63	2.924	2.49313	1.54794
MACS_peak_4286	27.97	3.883	4.80581	1.95717
MACS_peak_4504	35.98	4.078	5.16912	2.02786
MACS_peak_5100	32.4	4.882	5.01792	2.28747
MACS_peak_5782	35.98	7.973	5.16912	2.99512
MACS_peak_5385	44.85	3.371	5.48704	1.75318
MACS_peak_578	33.6	5.362	5.07039	2.42277
MACS_peak_235	24.73	5.075	4.62819	2.34341
MACS_peak_5686	33.26	4.912	5.05572	2.29631
MACS_peak_6257	29.16	3.61	4.86592	1.852
MACS_peak_3228	37.01	3.82	5.20984	1.93357
MACS_peak_2246	35.64	2.642	5.15543	1.40163
MACS_peak_1362	33.26	8.792	5.05572	3.13619
MACS_peak_5754	28.48	4.985	4.83188	2.31759
MACS_peak_6188	34.96	6.697	5.12763	2.74351
MACS_peak_3073	21.32	4.584	4.41414	2.19661
MACS_peak_2337	18.76	3.837	4.22959	1.93998
MACS_peak_3643	29.33	3.475	4.87431	1.79701
MACS_peak_4078	31.21	5.493	4.96394	2.45759
MACS_peak_4789	27.8	3.925	4.79701	1.97269
MACS_peak_206	28.82	3.095	4.849	1.62994
MACS_peak_3417	46.22	6.553	5.53045	2.71216
MACS_peak_4529	23.71	4.645	4.56742	2.21568
MACS_peak_4959	41.44	4.124	5.37295	2.04404
MACS_peak_4193	23.36	6.293	4.54597	2.65375
MACS_peak_5646	36.33	5.339	5.18309	2.41657
MACS_peak_3023	23.36	4.008	4.54597	2.00288
MACS_peak_840	17.91	4.168	4.16269	2.05936
MACS_peak_6849	6.14	3.95	2.61824	1.98185
MACS_peak_1681	16.03	3.029	4.0027	1.59884
MACS_peak_1785	42.12	4.927	5.39643	2.30071
MACS_peak_4691	39.74	6.001	5.31252	2.5852
MACS_peak_3598	26.09	5.608	4.70543	2.48749
MACS_peak_3351	19.27	3.57	4.26828	1.83592
MACS_peak_3005	17.74	1.787	4.14893	0.83754
MACS_peak_5488	42.81	3.875	5.41988	1.9542
MACS_peak_5435	47.92	2.894	5.58256	1.53306
MACS_peak_1165	35.64	4.951	5.15543	2.30772
MACS_peak_1047	25.58	3.609	4.67694	1.8516
MACS_peak_5168	41.61	6.323	5.37886	2.66061
MACS_peak_5266	24.56	3.842	4.61824	1.94186
MACS_peak_60	25.58	5.622	4.67694	2.49108
MACS_peak_179	28.14	4.602	4.81455	2.20226
MACS_peak_4944	41.27	5.334	5.36702	2.41522
MACS_peak_232	30.36	3.652	4.9241	1.86869
MACS_peak_3607	23.88	6.062	4.57773	2.59979
MACS_peak_2766	34.79	4.798	5.1206	2.26243
MACS_peak_6530	40.08	5.099	5.32481	2.35021
MACS_peak_6851	6.14	3.25	2.61824	1.70044
MACS_peak_1393	42.81	2.727	5.41988	1.44731
MACS_peak_3119	31.72	3.076	4.98732	1.62106
MACS_peak_3138	39.22	5.306	5.29352	2.40762
MACS_peak_2736	5.12	4.011	2.35614	2.00396
MACS_peak_686	36.84	5.18	5.2032	2.37295
MACS_peak_705	44.34	4.647	5.47054	2.2163
MACS_peak_3466	25.92	3.338	4.69599	1.73898
MACS_peak_1477	30.87	4.235	4.94813	2.08236
MACS_peak_6738	51.67	4.963	5.69125	2.31121
MACS_peak_3123	41.44	3.74	5.37295	1.90304
MACS_peak_3845	47.07	4.484	5.55674	2.16479
MACS_peak_2688	45.88	5.589	5.51979	2.48259
MACS_peak_160	18.76	4.635	4.22959	2.21257
MACS_peak_2832	35.98	4.027	5.16912	2.00971
MACS_peak_3549	34.79	3.373	5.1206	1.75403
MACS_peak_1254	36.84	4.361	5.2032	2.12466
MACS_peak_1320	46.73	5.538	5.54628	2.46937
MACS_peak_5509	40.93	3.37	5.35509	1.75275
MACS_peak_2614	14.33	2.953	3.84097	1.56218
MACS_peak_4523	41.27	3.616	5.36702	1.85439
MACS_peak_4210	25.07	4.041	4.64789	2.01471
MACS_peak_1060	34.62	3.204	5.11353	1.67987
MACS_peak_5362	22	4.231	4.45943	2.081
MACS_peak_5145	46.9	5.198	5.55152	2.37796
MACS_peak_2331	20.98	4.263	4.39094	2.09187
MACS_peak_945	28.14	3.079	4.81455	1.62246
MACS_peak_677	29.84	4.235	4.89918	2.08236
MACS_peak_804	29.84	4.007	4.89918	2.00252
MACS_peak_400	18.93	4.834	4.2426	2.27322
MACS_peak_4864	36.84	3.403	5.2032	1.76681
MACS_peak_1272	16.88	2.994	4.07724	1.58207
MACS_peak_2109	24.05	3.59	4.58796	1.84398
MACS_peak_2847	64.12	5.405	6.0027	2.43429
MACS_peak_141	13.98	4.758	3.80529	2.25036
MACS_peak_3496	37.01	5.832	5.20984	2.54399
MACS_peak_1840	26.26	4.741	4.7148	2.24519
MACS_peak_4964	22	3.353	4.45943	1.74545
MACS_peak_306	38.03	6.703	5.24907	2.74481
MACS_peak_5103	28.48	5.434	4.83188	2.44201
MACS_peak_919	22.17	4.247	4.47054	2.08644
MACS_peak_6384	356.77	9.078	8.47885	3.18237
MACS_peak_2171	12.62	2.165	3.65764	1.11437
MACS_peak_408	17.57	4.581	4.13504	2.19566
MACS_peak_3883	22	3.01	4.45943	1.58976
MACS_peak_5437	29.67	2.751	4.89093	1.45996
MACS_peak_3928	23.71	3.494	4.56742	1.80488
MACS_peak_1748	24.39	3.239	4.60822	1.69555
MACS_peak_4718	41.1	4.204	5.36107	2.07176
MACS_peak_3538	2.56	8.909	1.35614	3.15526
MACS_peak_3807	22.34	3.21	4.48156	1.68257
MACS_peak_6294	30.02	4.852	4.90785	2.27858
MACS_peak_409	28.65	4.667	4.84046	2.2225
MACS_peak_6041	51.33	8.778	5.68173	3.13389
MACS_peak_4122	23.19	3.07	4.53543	1.61824
MACS_peak_6322	44.34	6.195	5.47054	2.6311
MACS_peak_2151	33.77	5.334	5.07767	2.41522
MACS_peak_1157	30.53	4.976	4.93216	2.31499
MACS_peak_2349	32.06	3.914	5.0027	1.96864
MACS_peak_2420	26.77	3.712	4.74255	1.8922
MACS_peak_903	32.57	4.189	5.02547	2.06661
MACS_peak_6171	28.48	5.721	4.83188	2.51627
MACS_peak_5638	32.4	3.537	5.01792	1.82253
MACS_peak_2187	31.21	5.52	4.96394	2.46467
MACS_peak_3331	25.41	5.296	4.66732	2.4049
MACS_peak_2859	20.64	4.169	4.36737	2.0597
MACS_peak_1554	20.46	3.637	4.35473	1.86275
MACS_peak_1468	28.14	5.918	4.81455	2.56511
MACS_peak_2428	42.98	3.924	5.42559	1.97233
MACS_peak_2290	32.23	4.759	5.01033	2.25066
MACS_peak_6092	39.39	4.128	5.29976	2.04544
MACS_peak_5780	47.58	4.734	5.57228	2.24306
MACS_peak_3814	37.86	4.317	5.2426	2.11003
MACS_peak_3720	30.7	5.377	4.94017	2.4268
MACS_peak_1049	33.77	3.187	5.07767	1.6722
MACS_peak_1315	6.65	3.737	2.73335	1.90188
MACS_peak_6500	23.02	3.463	4.52482	1.79202
MACS_peak_6127	34.45	4.239	5.10643	2.08372
MACS_peak_3843	37.18	5.784	5.21645	2.53207
MACS_peak_3071	30.36	6.297	4.9241	2.65466
MACS_peak_4262	26.26	4.667	4.7148	2.2225
MACS_peak_2937	29.33	4.097	4.87431	2.03457
MACS_peak_6565	28.65	3.028	4.84046	1.59837
MACS_peak_5556	22.51	3.242	4.49249	1.69688
MACS_peak_4670	24.56	9.714	4.61824	3.28007
MACS_peak_31	16.54	3.797	4.04789	1.92486
MACS_peak_2772	38.37	2.925	5.26191	1.54844
MACS_peak_3917	35.47	3.172	5.14853	1.66539
MACS_peak_3995	13.81	4.17	3.78764	2.06005
MACS_peak_3675	26.43	2.95	4.7241	1.56071
MACS_peak_1240	47.92	3.305	5.58256	1.72465
MACS_peak_6948	47.41	7.28	5.56712	2.86394
MACS_peak_3157	23.02	3.873	4.52482	1.95345
MACS_peak_6355	32.23	4.463	5.01033	2.15801
MACS_peak_971	38.71	5.391	5.27463	2.43055
MACS_peak_908	33.26	6.161	5.05572	2.62316
MACS_peak_3842	54.06	4.211	5.75649	2.07416
MACS_peak_1037	25.07	3.011	4.64789	1.59024
MACS_peak_4302	9.21	1.852	3.2032	0.889084
MACS_peak_3799	27.12	4.374	4.76129	2.12895
MACS_peak_5855	12.28	4.541	3.61824	2.18301
MACS_peak_451	25.41	4.853	4.66732	2.27888
MACS_peak_6203	24.22	4.583	4.59813	2.19629
MACS_peak_863	404.01	12.317	8.65825	3.62258
MACS_peak_6656	33.43	5.261	5.06307	2.39534
MACS_peak_5637	31.55	3.579	4.97957	1.83956
MACS_peak_17	13.64	2.471	3.76977	1.3051
MACS_peak_87	29.67	4.382	4.89093	2.13159
MACS_peak_544	22.34	4.087	4.48156	2.03104
MACS_peak_518	28.65	5.089	4.84046	2.34738
MACS_peak_438	25.24	5.538	4.65764	2.46937
MACS_peak_3019	22.85	3.54	4.51412	1.82375
MACS_peak_342	26.77	2.274	4.74255	1.18523
MACS_peak_6538	34.11	3.04	5.09212	1.60407
MACS_peak_6788	16.03	4.157	4.0027	2.05554
MACS_peak_3478	27.46	5.351	4.77926	2.41981
MACS_peak_3414	38.54	4.853	5.26828	2.27888
MACS_peak_66	22	4.783	4.45943	2.25792
MACS_peak_215	59.69	5.262	5.89942	2.39561
MACS_peak_3274	34.79	5.301	5.1206	2.40626
MACS_peak_6763	7.16	3.31	2.83996	1.72683
MACS_peak_299	25.41	5.263	4.66732	2.39589
MACS_peak_1901	15.69	3.014	3.97177	1.59168
MACS_peak_3919	30.02	3.637	4.90785	1.86275
MACS_peak_4761	27.46	3.833	4.77926	1.93847
MACS_peak_6582	18.25	2.456	4.18982	1.29631
MACS_peak_1147	39.39	4.278	5.29976	2.09694
MACS_peak_1166	39.74	5.336	5.31252	2.41576
MACS_peak_6744	106.59	4.953	6.73593	2.3083
MACS_peak_5465	28.31	5.018	4.82324	2.32711
MACS_peak_1220	31.55	4.956	4.97957	2.30918
MACS_peak_41	21.83	3.924	4.44824	1.97233
MACS_peak_3253	27.63	4.289	4.78816	2.10064
MACS_peak_6345	46.73	8.741	5.54628	3.1278
MACS_peak_5975	17.91	5.949	4.16269	2.57265
MACS_peak_6440	27.29	4.91	4.7703	2.29572
MACS_peak_779	23.36	4.348	4.54597	2.12035
MACS_peak_3022	28.14	4.882	4.81455	2.28747
MACS_peak_4733	50.99	5.392	5.67214	2.43082
MACS_peak_2971	36.67	3.545	5.19653	1.82579
MACS_peak_1959	33.26	5.458	5.05572	2.44837
MACS_peak_296	18.59	3.328	4.21645	1.73466
MACS_peak_3571	24.22	2.465	4.59813	1.30159
MACS_peak_6086	24.39	4.496	4.60822	2.16864
MACS_peak_1280	31.04	5.419	4.95606	2.43803
MACS_peak_5097	41.1	2.679	5.36107	1.42169
MACS_peak_1236	29.67	4.962	4.89093	2.31092
MACS_peak_6397	92.94	10.147	6.53823	3.34298
MACS_peak_392	36.84	5.408	5.2032	2.4351
MACS_peak_5914	26.09	5.877	4.70543	2.55508
MACS_peak_2758	43.15	3.38	5.43129	1.75702
MACS_peak_3957	25.92	5.143	4.69599	2.36261
MACS_peak_6869	26.43	4.313	4.7241	2.10869
MACS_peak_1333	44.51	4.1	5.47606	2.03562
MACS_peak_6769	20.29	6.175	4.3427	2.62644
MACS_peak_2681	35.3	6.623	5.1416	2.72748
MACS_peak_2427	28.82	2.34	4.849	1.22651
MACS_peak_717	29.16	3.894	4.86592	1.96125
MACS_peak_662	15.86	2.253	3.98732	1.17185
MACS_peak_4001	17.22	2.962	4.10601	1.56657
MACS_peak_2638	26.43	2.919	4.7241	1.54547
MACS_peak_2665	43.49	6.6	5.44261	2.72247
MACS_peak_5086	28.31	4.398	4.82324	2.13685
MACS_peak_836	29.5	4.366	4.88264	2.12631
MACS_peak_508	25.58	3.284	4.67694	1.71545
MACS_peak_3333	23.71	3.565	4.56742	1.8339
MACS_peak_4926	44.34	3.017	5.47054	1.59311
MACS_peak_3033	26.6	4.211	4.73335	2.07416
MACS_peak_1095	27.63	4.656	4.78816	2.21909
MACS_peak_4020	39.05	4.224	5.28725	2.07861
MACS_peak_478	19.61	3.911	4.29352	1.96754
MACS_peak_5775	32.4	4.936	5.01792	2.30334
MACS_peak_3199	24.56	4.662	4.61824	2.22095
MACS_peak_5254	33.08	4.809	5.04789	2.26574
MACS_peak_1847	19.61	2.475	4.29352	1.30743
MACS_peak_3620	27.29	4.563	4.7703	2.18998
MACS_peak_4581	39.74	3.186	5.31252	1.67175
MACS_peak_2448	35.13	5.43	5.13463	2.44095
MACS_peak_1491	26.43	4.393	4.7241	2.13521
MACS_peak_2886	43.49	2.136	5.44261	1.09491
MACS_peak_6824	23.88	4.328	4.57773	2.1137
MACS_peak_2838	35.13	5.404	5.13463	2.43403
MACS_peak_6263	19.61	3.28	4.29352	1.7137
MACS_peak_6396	130.29	11.465	7.02558	3.51916
MACS_peak_3180	23.71	6.219	4.56742	2.63668
MACS_peak_1317	32.91	2.164	5.04045	1.1137
MACS_peak_554	26.09	3.457	4.70543	1.78952
MACS_peak_5896	36.5	8.604	5.18982	3.10501
MACS_peak_2497	24.05	3.589	4.58796	1.84358
MACS_peak_5468	26.77	5.458	4.74255	2.44837
MACS_peak_2671	40.08	3.409	5.32481	1.76935
MACS_peak_3971	22.51	4.125	4.49249	2.04439
MACS_peak_1371	12.79	2.719	3.67694	1.44308
MACS_peak_2065	24.39	4.264	4.60822	2.09221
MACS_peak_6799	18.76	3.396	4.22959	1.76384
MACS_peak_2616	26.26	4.696	4.7148	2.23143
MACS_peak_6305	18.59	3.935	4.21645	1.97636
MACS_peak_4443	32.06	4.298	5.0027	2.10367
MACS_peak_4490	39.57	3.988	5.30634	1.99567
MACS_peak_175	24.56	4.76	4.61824	2.25096
MACS_peak_6453	31.21	6.097	4.96394	2.6081
MACS_peak_5582	23.19	4.326	4.53543	2.11303
MACS_peak_194	40.08	6.28	5.32481	2.65076
MACS_peak_1685	8.02	3.612	3.0036	1.8528
MACS_peak_3601	29.84	3.019	4.89918	1.59407
MACS_peak_3114	37.01	4.262	5.20984	2.09153
MACS_peak_808	37.69	5.565	5.23611	2.47638
MACS_peak_3834	28.48	2.993	4.83188	1.58159
MACS_peak_3707	31.55	4.182	4.97957	2.06419
MACS_peak_2374	36.67	4.534	5.19653	2.18078
MACS_peak_6328	49.12	7.534	5.61824	2.91342
MACS_peak_2577	32.4	4.869	5.01792	2.28363
MACS_peak_2364	36.67	2.351	5.19653	1.23327
MACS_peak_5869	31.38	7.605	4.97177	2.92695
MACS_peak_4894	41.95	4.243	5.3906	2.08508
MACS_peak_2238	49.8	3.718	5.63807	1.89453
MACS_peak_4854	32.06	3.235	5.0027	1.69377
MACS_peak_4162	75.72	3.048	6.2426	1.60786
MACS_peak_4171	29.5	4.789	4.88264	2.25972
MACS_peak_5200	32.57	4.875	5.02547	2.2854
MACS_peak_6747	8.53	3.735	3.09255	1.90111
MACS_peak_6064	37.35	4.742	5.22304	2.2455
MACS_peak_4804	22.51	5.056	4.49249	2.338
MACS_peak_535	33.26	4.099	5.05572	2.03527
MACS_peak_1949	33.6	3.831	5.07039	1.93772
MACS_peak_3357	22.51	3.374	4.49249	1.75446
MACS_peak_240	42.29	4.066	5.40224	2.02361
MACS_peak_3963	17.74	4.542	4.14893	2.18333
MACS_peak_6316	33.43	8.232	5.06307	3.04124
MACS_peak_1248	31.04	6.219	4.95606	2.63668
MACS_peak_1906	13.64	4.156	3.76977	2.0552
MACS_peak_991	35.81	3.481	5.16229	1.7995
MACS_peak_2959	30.02	2.984	4.90785	1.57725
MACS_peak_5241	38.37	3.907	5.26191	1.96606
MACS_peak_1346	34.28	3.039	5.0993	1.6036
MACS_peak_4427	37.52	5.444	5.22959	2.44467
MACS_peak_2840	26.09	3.911	4.70543	1.96754
MACS_peak_3676	29.5	2.954	4.88264	1.56267
MACS_peak_6954	1.53	3.5	0.613532	1.80735
MACS_peak_539	32.57	5.622	5.02547	2.49108
MACS_peak_2458	34.11	8.714	5.09212	3.12334
MACS_peak_5117	32.06	4.885	5.0027	2.28836
MACS_peak_1879	27.12	4.743	4.76129	2.2458
MACS_peak_1334	34.11	3.404	5.09212	1.76723
MACS_peak_2649	42.12	3.231	5.39643	1.69198
MACS_peak_3497	28.82	4.31	4.849	2.10769
MACS_peak_861	4.09	2.526	2.0321	1.33685
MACS_peak_3988	20.98	4.416	4.39094	2.14274
MACS_peak_947	3.07	3.021	1.61824	1.59503
MACS_peak_5425	32.06	4.367	5.0027	2.12664
MACS_peak_1116	43.15	3.353	5.43129	1.74545
MACS_peak_4900	29.84	2.702	4.89918	1.43403
MACS_peak_5439	30.53	3.007	4.93216	1.58832
MACS_peak_1804	34.62	4.441	5.11353	2.15088
MACS_peak_2580	29.16	3.231	4.86592	1.69198
MACS_peak_135	21.66	4.946	4.43696	2.30626
MACS_peak_6650	32.06	2.936	5.0027	1.55385
MACS_peak_5860	11.26	2.917	3.49313	1.54449
MACS_peak_1481	21.15	3.419	4.40259	1.77357
MACS_peak_4945	28.48	4.169	4.83188	2.0597
MACS_peak_6798	25.92	3.7	4.69599	1.88753
MACS_peak_1182	36.15	6.435	5.17592	2.68594
MACS_peak_3761	40.42	5.194	5.337	2.37685
MACS_peak_5038	5.8	3.45	2.53605	1.7866
MACS_peak_291	28.48	4.435	4.83188	2.14893
MACS_peak_598	26.09	3.919	4.70543	1.97049
MACS_peak_2804	20.12	4.101	4.33056	2.03598
MACS_peak_5618	20.29	4.395	4.3427	2.13586
MACS_peak_6006	21.66	4.991	4.43696	2.31933
MACS_peak_2864	12.79	3.387	3.67694	1.76001
MACS_peak_1652	41.78	3.596	5.38474	1.84639
MACS_peak_422	5.29	2.612	2.40327	1.38515
MACS_peak_4369	34.96	4.185	5.12763	2.06523
MACS_peak_3454	48.95	7.899	5.61324	2.98167
MACS_peak_4872	30.19	4.919	4.916	2.29837
MACS_peak_5165	28.82	5.446	4.849	2.4452
MACS_peak_6130	28.31	4.758	4.82324	2.25036
MACS_peak_6402	32.4	4.791	5.01792	2.26033
MACS_peak_626	27.46	6.079	4.77926	2.60383
MACS_peak_368	34.62	2.998	5.11353	1.584
MACS_peak_5601	29.5	5.285	4.88264	2.4019
MACS_peak_4526	41.44	4.622	5.37295	2.20852
MACS_peak_3243	21.15	4.253	4.40259	2.08848
MACS_peak_171	19.78	2.925	4.30597	1.54844
MACS_peak_5679	31.21	3.056	4.96394	1.61164
MACS_peak_2560	18.08	4.243	4.17632	2.08508
MACS_peak_5321	30.53	4.726	4.93216	2.24062
MACS_peak_6362	22.17	3.52	4.47054	1.81558
MACS_peak_2930	24.56	4.326	4.61824	2.11303
MACS_peak_128	23.53	2.572	4.55643	1.36289
MACS_peak_6206	34.45	3.826	5.10643	1.93584
MACS_peak_4563	31.89	5.268	4.99503	2.39726
MACS_peak_5961	17.91	5.01	4.16269	2.32481
MACS_peak_2081	15.18	3.44	3.9241	1.78241
MACS_peak_4934	26.09	3.938	4.70543	1.97746
MACS_peak_745	34.96	3.444	5.12763	1.78409
MACS_peak_4418	23.19	3.351	4.53543	1.74459
MACS_peak_5336	25.41	5.708	4.66732	2.51299
MACS_peak_519	24.9	2.719	4.63807	1.44308
MACS_peak_3398	37.18	2.806	5.21645	1.48852
MACS_peak_2033	28.99	5.296	4.85748	2.4049
MACS_peak_3517	25.58	4.674	4.67694	2.22466
MACS_peak_2274	36.33	2.665	5.18309	1.41414
MACS_peak_2103	18.59	3.662	4.21645	1.87263
MACS_peak_2239	52.53	4.799	5.71507	2.26273
MACS_peak_5589	38.71	4.158	5.27463	2.05589
MACS_peak_1907	16.03	4.458	4.0027	2.1564
MACS_peak_2938	33.26	5.364	5.05572	2.42331
MACS_peak_3088	24.22	3.376	4.59813	1.75531
MACS_peak_3623	19.78	3.537	4.30597	1.82253
MACS_peak_430	24.22	3.315	4.59813	1.72901
MACS_peak_3419	42.81	3.222	5.41988	1.68796
MACS_peak_2697	24.22	3.619	4.59813	1.85559
MACS_peak_3350	24.9	5.086	4.63807	2.34653
MACS_peak_979	26.77	3.437	4.74255	1.78115
MACS_peak_5516	32.06	5.342	5.0027	2.41738
MACS_peak_6524	46.56	1.881	5.54102	0.9115
MACS_peak_2324	33.6	4.593	5.07039	2.19944
MACS_peak_223	24.39	4.218	4.60822	2.07656
MACS_peak_3937	21.66	3.345	4.43696	1.74201
MACS_peak_5408	25.41	2.829	4.66732	1.50029
MACS_peak_275	36.84	2.69	5.2032	1.42761
MACS_peak_1519	36.5	7.235	5.18982	2.85499
MACS_peak_2562	30.02	5.177	4.90785	2.37212
MACS_peak_4460	37.35	4.858	5.22304	2.28036
MACS_peak_3671	28.31	3.842	4.82324	1.94186
MACS_peak_4792	32.57	2.671	5.02547	1.41738
MACS_peak_4127	24.39	4.127	4.60822	2.04509
MACS_peak_4160	35.98	2.999	5.16912	1.58448
MACS_peak_2379	39.74	4.96	5.31252	2.31034
MACS_peak_1115	23.53	4.752	4.55643	2.24853
MACS_peak_5171	38.54	4.154	5.26828	2.0545
MACS_peak_4480	38.88	3.264	5.28096	1.70664
MACS_peak_3552	15.86	3.274	3.98732	1.71105
MACS_peak_2767	30.53	4.621	4.93216	2.20821
MACS_peak_3307	26.09	3.585	4.70543	1.84197
MACS_peak_4765	21.49	5.554	4.42559	2.47353
MACS_peak_5371	41.61	2.556	5.37886	1.35389
MACS_peak_2933	24.05	5.068	4.58796	2.34142
MACS_peak_4866	18.25	3.509	4.18982	1.81106
MACS_peak_5905	20.81	3.686	4.37921	1.88206
MACS_peak_849	31.89	2.543	4.99503	1.34653
MACS_peak_5318	48.43	4.786	5.59783	2.25882
MACS_peak_3519	24.22	4.641	4.59813	2.21444
MACS_peak_3	15.18	3.168	3.9241	1.66357
MACS_peak_5335	35.98	4.741	5.16912	2.24519
MACS_peak_3498	24.73	4.193	4.62819	2.06798
MACS_peak_242	45.19	8.899	5.49793	3.15364
MACS_peak_606	24.22	3.829	4.59813	1.93697
MACS_peak_6750	8.36	3.41	3.0635	1.76977
MACS_peak_6649	23.02	3.882	4.52482	1.9568
MACS_peak_915	32.57	4.381	5.02547	2.13126
MACS_peak_844	40.59	4.825	5.34305	2.27053
MACS_peak_2010	32.4	5.464	5.01792	2.44996
MACS_peak_5151	22	4.261	4.45943	2.09119
MACS_peak_2798	28.99	3.946	4.85748	1.98039
MACS_peak_5281	21.49	3.943	4.42559	1.97929
MACS_peak_4426	31.04	5.185	4.95606	2.37434
MACS_peak_93	58.67	4.072	5.87455	2.02574
MACS_peak_6618	24.73	4.256	4.62819	2.0895
MACS_peak_425	25.58	3.252	4.67694	1.70133
MACS_peak_6615	28.14	3.559	4.81455	1.83147
MACS_peak_2484	20.12	4.386	4.33056	2.13291
MACS_peak_4663	52.01	3.05	5.70072	1.60881
MACS_peak_5569	28.65	4.247	4.84046	2.08644
MACS_peak_1189	30.02	6.455	4.90785	2.69042
MACS_peak_6830	14.33	2.976	3.84097	1.57337
MACS_peak_4039	26.6	5.665	4.73335	2.50208
MACS_peak_3206	32.23	4.451	5.01033	2.15413
MACS_peak_597	26.43	3.488	4.7241	1.8024
MACS_peak_2046	35.81	7.024	5.16229	2.81229
MACS_peak_2107	29.84	2.872	4.89918	1.52206
MACS_peak_4830	24.22	4.445	4.59813	2.15218
MACS_peak_2617	22.51	4.637	4.49249	2.21319
MACS_peak_573	19.44	3.433	4.28096	1.77947
MACS_peak_2406	37.01	3.308	5.20984	1.72596
MACS_peak_2463	37.86	4.662	5.2426	2.22095
MACS_peak_937	20.12	3.654	4.33056	1.86948
MACS_peak_5619	22.85	4.42	4.51412	2.14405
MACS_peak_5199	30.19	3.197	4.916	1.67672
MACS_peak_3358	34.28	3.852	5.0993	1.94561
MACS_peak_1338	54.74	3.711	5.77452	1.89181
MACS_peak_1534	20.98	4.252	4.39094	2.08814
MACS_peak_2413	23.19	5.977	4.53543	2.57942
MACS_peak_293	29.67	4.687	4.89093	2.22866
MACS_peak_3158	21.32	3.848	4.41414	1.94411
MACS_peak_2066	25.75	4.41	4.6865	2.14078
MACS_peak_6186	40.42	5.935	5.337	2.56925
MACS_peak_6102	16.54	5.705	4.04789	2.51223
MACS_peak_1650	42.29	3.565	5.40224	1.8339
MACS_peak_6034	58.5	11.916	5.87036	3.57483
MACS_peak_77	63.61	3.535	5.99118	1.82171
MACS_peak_1793	35.13	2.834	5.13463	1.50284
MACS_peak_5878	27.97	3.496	4.80581	1.80571
MACS_peak_3934	25.41	3.819	4.66732	1.93319
MACS_peak_2620	21.66	4.033	4.43696	2.01185
MACS_peak_4170	27.63	5.112	4.78816	2.35389
MACS_peak_5339	20.64	2.919	4.36737	1.54547
MACS_peak_2948	17.91	3.807	4.16269	1.92865
MACS_peak_5514	34.62	4.496	5.11353	2.16864
MACS_peak_6800	12.79	3.548	3.67694	1.82701
MACS_peak_5792	32.74	2.922	5.03298	1.54696
MACS_peak_1167	35.3	6.396	5.1416	2.67717
MACS_peak_3947	13.81	3.21	3.78764	1.68257
MACS_peak_4237	23.71	3.052	4.56742	1.60975
MACS_peak_4025	37.18	2.942	5.21645	1.5568
MACS_peak_3213	29.5	3.524	4.88264	1.81721
MACS_peak_6723	42.81	4.694	5.41988	2.23082
MACS_peak_6670	47.24	2.869	5.56194	1.52055
MACS_peak_5643	37.86	4.194	5.2426	2.06833
MACS_peak_2490	35.47	4.68	5.14853	2.22651
MACS_peak_3577	23.19	4.839	4.53543	2.27471
MACS_peak_3749	42.98	3.888	5.42559	1.95903
MACS_peak_3202	25.41	4.162	4.66732	2.05728
MACS_peak_6613	21.83	4.389	4.44824	2.13389
MACS_peak_3994	15.35	4.287	3.94017	2.09997
MACS_peak_6239	30.53	6.325	4.93216	2.66107
MACS_peak_6416	28.31	4.748	4.82324	2.24732
MACS_peak_4766	27.46	5.722	4.77926	2.51652
MACS_peak_4143	22.51	3.166	4.49249	1.66266
MACS_peak_2185	22	3.588	4.45943	1.84318
MACS_peak_2293	33.6	3.725	5.07039	1.89724
MACS_peak_1614	28.82	4.133	4.849	2.04719
MACS_peak_25	20.81	4.774	4.37921	2.2552
MACS_peak_1841	21.32	3.516	4.41414	1.81394
MACS_peak_2053	24.56	3.417	4.61824	1.77273
MACS_peak_2467	19.44	2.861	4.28096	1.51652
MACS_peak_2588	9.55	3.284	3.2555	1.71545
MACS_peak_6361	0.17	5.286	-2.55639	2.40218
MACS_peak_784	27.46	5.005	4.77926	2.32337
MACS_peak_1885	18.08	3.621	4.17632	1.85639
MACS_peak_2770	18.93	3.591	4.2426	1.84439
MACS_peak_70	20.29	3.588	4.3427	1.84318
MACS_peak_4734	25.24	3.637	4.65764	1.86275
MACS_peak_264	34.11	3.493	5.09212	1.80447
MACS_peak_4651	25.58	2.827	4.67694	1.49927
MACS_peak_4647	21.32	3.492	4.41414	1.80405
MACS_peak_186	74.19	4.129	6.21315	2.04579
MACS_peak_5811	31.55	4.521	4.97957	2.17664
MACS_peak_4685	30.7	3.74	4.94017	1.90304
MACS_peak_999	27.12	5.201	4.76129	2.37879
MACS_peak_4633	18.25	2.819	4.18982	1.49518
MACS_peak_2240	48.77	4.789	5.60792	2.25972
MACS_peak_6065	28.99	4.194	4.85748	2.06833
MACS_peak_1961	25.24	4.558	4.65764	2.1884
MACS_peak_827	22.85	4.437	4.51412	2.14958
MACS_peak_6802	23.71	3.946	4.56742	1.98039
MACS_peak_5703	28.82	2.895	4.849	1.53356
MACS_peak_1309	46.22	3.809	5.53045	1.92941
MACS_peak_1089	38.37	3.186	5.26191	1.67175
MACS_peak_2974	34.45	4.252	5.10643	2.08814
MACS_peak_2317	54.57	4.857	5.77004	2.28007
MACS_peak_1587	25.41	5.789	4.66732	2.53331
MACS_peak_4013	34.79	3.488	5.1206	1.8024
MACS_peak_704	38.03	4.332	5.24907	2.11503
MACS_peak_10	26.26	3.51	4.7148	1.81147
MACS_peak_4057	27.46	3.155	4.77926	1.65764
MACS_peak_4373	27.46	2.766	4.77926	1.4678
MACS_peak_3653	32.57	4.669	5.02547	2.22311
MACS_peak_636	5.63	2.544	2.49313	1.3471
MACS_peak_1264	21.66	3.258	4.43696	1.70399
MACS_peak_2487	19.95	3.692	4.31832	1.8844
MACS_peak_588	11.43	3.52	3.51475	1.81558
MACS_peak_2891	23.71	4.822	4.56742	2.26963
MACS_peak_3560	34.45	3.044	5.10643	1.60597
MACS_peak_1917	20.98	4.108	4.39094	2.03844
MACS_peak_802	15.86	2.568	3.98732	1.36065
MACS_peak_975	36.33	5.864	5.18309	2.55189
MACS_peak_2268	36.5	3.461	5.18982	1.79119
MACS_peak_1042	35.3	2.825	5.1416	1.49825
MACS_peak_5701	34.96	4.385	5.12763	2.13258
MACS_peak_5021	33.43	5.883	5.06307	2.55655
MACS_peak_3795	36.84	4.549	5.2032	2.18555
MACS_peak_6455	21.49	5.397	4.42559	2.43216
MACS_peak_4487	44.85	2.681	5.48704	1.42277
MACS_peak_1016	30.53	2.948	4.93216	1.55974
MACS_peak_391	31.04	5.752	4.95606	2.52406
MACS_peak_2133	11.94	1.769	3.57773	0.822934
MACS_peak_1040	28.82	4.665	4.849	2.22188
MACS_peak_4229	31.21	4.15	4.96394	2.05311
MACS_peak_5259	22.85	3.281	4.51412	1.71414
MACS_peak_5587	43.49	4.401	5.44261	2.13783
MACS_peak_2451	20.64	3.413	4.36737	1.77104
MACS_peak_112	25.75	2.819	4.6865	1.49518
MACS_peak_3665	45.02	4.529	5.49249	2.17919
MACS_peak_4098	18.42	2.815	4.2032	1.49313
MACS_peak_3783	37.18	4.419	5.21645	2.14372
MACS_peak_2245	48.6	6.229	5.60288	2.639
MACS_peak_4365	34.11	4.232	5.09212	2.08134
MACS_peak_2003	49.12	3.899	5.61824	1.9631
MACS_peak_1262	49.29	3.925	5.62322	1.97269
MACS_peak_196	36.15	6.347	5.17592	2.66607
MACS_peak_214	44.17	5.379	5.46499	2.42734
MACS_peak_4249	26.95	3.959	4.75221	1.98514
MACS_peak_6889	12.79	6.555	3.67694	2.7126
MACS_peak_2436	33.77	4.184	5.07767	2.06488
MACS_peak_1022	34.79	3.415	5.1206	1.77189
MACS_peak_3221	27.97	4.215	4.80581	2.07553
MACS_peak_6758	18.25	2.915	4.18982	1.5435
MACS_peak_2225	39.05	3.102	5.28725	1.6332
MACS_peak_3051	23.53	3.475	4.55643	1.79701
MACS_peak_5531	22.68	3.31	4.50335	1.72683
MACS_peak_1218	29.33	2.477	4.87431	1.30859
MACS_peak_2686	33.08	2.881	5.04789	1.52657
MACS_peak_653	24.39	3.882	4.60822	1.9568
MACS_peak_6115	39.39	4.267	5.29976	2.09322
MACS_peak_288	13.81	3.556	3.78764	1.83026
MACS_peak_6366	367	14.638	8.51964	3.87165
MACS_peak_1564	21.83	3.127	4.44824	1.64478
MACS_peak_5554	33.6	3.828	5.07039	1.93659
MACS_peak_4509	33.6	3.057	5.07039	1.61212
MACS_peak_5801	45.36	6.15	5.50335	2.62059
MACS_peak_5205	29.16	3.77	4.86592	1.91456
MACS_peak_4661	19.1	5.056	4.2555	2.338
MACS_peak_3690	27.29	4.337	4.7703	2.1167
MACS_peak_5484	39.39	3.164	5.29976	1.66175
MACS_peak_3702	28.82	6.656	4.849	2.73466
MACS_peak_4790	38.71	5.956	5.27463	2.57434
MACS_peak_5473	31.38	3.659	4.97177	1.87145
MACS_peak_2154	17.4	3.197	4.12102	1.67672
MACS_peak_6541	21.15	2.596	4.40259	1.37629
MACS_peak_2624	7.67	3.229	2.93923	1.69109
MACS_peak_6031	12.79	3.656	3.67694	1.87027
MACS_peak_1108	28.31	3.669	4.82324	1.87539
MACS_peak_1053	17.22	2.678	4.10601	1.42116
MACS_peak_4750	32.57	4.368	5.02547	2.12697
MACS_peak_4801	32.23	4.629	5.01033	2.2107
MACS_peak_2606	30.19	3.513	4.916	1.8127
MACS_peak_6159	29.33	9.705	4.87431	3.27873
MACS_peak_2666	31.21	3.395	4.96394	1.76341
MACS_peak_4970	42.81	3.81	5.41988	1.92979
MACS_peak_5407	28.48	2.167	4.83188	1.1157
MACS_peak_4632	19.1	3.501	4.2555	1.80777
MACS_peak_2273	35.64	2.679	5.15543	1.42169
MACS_peak_1810	22.51	4.103	4.49249	2.03668
MACS_peak_6427	38.88	5.27	5.28096	2.3978
MACS_peak_1087	39.05	5.478	5.28725	2.45365
MACS_peak_4003	24.05	2.935	4.58796	1.55336
MACS_peak_1006	38.37	3.595	5.26191	1.84599
MACS_peak_2284	29.67	4.75	4.89093	2.24793
MACS_peak_4644	12.96	3.512	3.69599	1.81229
MACS_peak_2457	25.41	2.224	4.66732	1.15316
MACS_peak_352	40.93	3.92	5.35509	1.97085
MACS_peak_5459	40.76	4.424	5.34908	2.14535
MACS_peak_2644	38.37	4.044	5.26191	2.01578
MACS_peak_2346	23.71	6.012	4.56742	2.58785
MACS_peak_1599	34.11	3.038	5.09212	1.60312
MACS_peak_4736	18.25	2.72	4.18982	1.44361
MACS_peak_2087	27.46	3.652	4.77926	1.86869
MACS_peak_2747	29.5	3.202	4.88264	1.67897
MACS_peak_961	23.71	4.749	4.56742	2.24762
MACS_peak_6765	20.46	2.701	4.35473	1.43349
MACS_peak_5598	29.67	5.586	4.89093	2.48182
MACS_peak_3406	38.54	3.209	5.26828	1.68212
MACS_peak_1853	31.04	3.992	4.95606	1.99711
MACS_peak_117	27.46	7.198	4.77926	2.8476
MACS_peak_652	25.24	4.085	4.65764	2.03034
MACS_peak_238	48.77	6.027	5.60792	2.59144
MACS_peak_2470	36.84	2.877	5.2032	1.52457
MACS_peak_113	33.6	3.366	5.07039	1.75104
MACS_peak_2872	26.43	4.74	4.7241	2.24489
MACS_peak_1750	29.33	4.21	4.87431	2.07382
MACS_peak_6146	27.29	8.123	4.7703	3.02201
MACS_peak_1732	34.11	5.272	5.09212	2.39835
MACS_peak_5532	24.73	4.905	4.62819	2.29425
MACS_peak_5394	36.84	2.734	5.2032	1.45101
MACS_peak_556	30.02	4.777	4.90785	2.2561
MACS_peak_3751	29.84	2.468	4.89918	1.30334
MACS_peak_5155	11.94	3.447	3.57773	1.78534
MACS_peak_6875	57.64	4.529	5.849	2.17919
MACS_peak_2923	24.9	3.944	4.63807	1.97966
MACS_peak_3430	35.3	4.104	5.1416	2.03703
MACS_peak_5692	31.04	3.287	4.95606	1.71677
MACS_peak_3352	29.16	4.645	4.86592	2.21568
MACS_peak_471	27.97	5.558	4.80581	2.47457
MACS_peak_6026	23.71	4.095	4.56742	2.03386
MACS_peak_2395	36.33	5.358	5.18309	2.42169
MACS_peak_864	286	12.507	8.15987	3.64466
MACS_peak_4106	23.88	2.309	4.57773	1.20727
MACS_peak_5185	18.08	3.423	4.17632	1.77526
MACS_peak_4489	29.84	4.112	4.89918	2.03984
MACS_peak_4400	25.24	6.045	4.65764	2.59574
MACS_peak_4317	16.03	3.861	4.0027	1.94897
MACS_peak_2170	27.63	2.803	4.78816	1.48697
MACS_peak_6459	26.43	5.555	4.7241	2.47379
MACS_peak_1888	30.7	3.862	4.94017	1.94935
MACS_peak_2648	35.98	4.362	5.16912	2.12499
MACS_peak_3482	22.51	3.313	4.49249	1.72814
MACS_peak_5036	9.72	2.654	3.28096	1.40817
MACS_peak_536	27.63	4.142	4.78816	2.05033
MACS_peak_4279	22.17	3.991	4.47054	1.99675
MACS_peak_5240	34.11	3.685	5.09212	1.88166
MACS_peak_698	28.48	4.757	4.83188	2.25005
MACS_peak_3154	12.96	2.918	3.69599	1.54498
MACS_peak_4446	35.47	3.13	5.14853	1.64616
MACS_peak_1352	40.93	3.121	5.35509	1.64201
MACS_peak_32	16.54	4.01	4.04789	2.0036
MACS_peak_3390	46.22	6.244	5.53045	2.64247
MACS_peak_2026	23.71	5.498	4.56742	2.45891
MACS_peak_2301	45.36	3.16	5.50335	1.65992
MACS_peak_6545	21.15	3.425	4.40259	1.7761
MACS_peak_49	25.92	4.843	4.69599	2.2759
MACS_peak_3655	16.03	3.036	4.0027	1.60217
MACS_peak_6478	25.58	3.989	4.67694	1.99603
MACS_peak_4769	23.88	3.221	4.57773	1.68751
MACS_peak_2159	36.67	3.394	5.19653	1.76299
MACS_peak_1247	34.11	5.584	5.09212	2.4813
MACS_peak_2661	30.7	6.063	4.94017	2.60003
MACS_peak_3844	37.35	6.272	5.22304	2.64893
MACS_peak_3144	37.52	4.335	5.22959	2.11603
MACS_peak_546	6.14	2.485	2.61824	1.31325
MACS_peak_5814	22.85	5.46	4.51412	2.4489
MACS_peak_3605	41.1	8.294	5.36107	3.05207
MACS_peak_815	22.34	2.154	4.48156	1.10702
MACS_peak_3060	29.84	2.608	4.89918	1.38294
MACS_peak_6692	34.45	5.937	5.10643	2.56973
MACS_peak_6684	63.61	4.068	5.99118	2.02432
MACS_peak_2940	23.88	3.329	4.57773	1.73509
MACS_peak_6668	40.08	3.74	5.32481	1.90304
MACS_peak_428	24.73	4.735	4.62819	2.24336
MACS_peak_4448	26.6	2.769	4.73335	1.46937
MACS_peak_6700	27.8	3.984	4.79701	1.99422
MACS_peak_2190	26.95	3.735	4.75221	1.90111
MACS_peak_5769	45.19	3.608	5.49793	1.8512
MACS_peak_4052	26.26	2.43	4.7148	1.28096
MACS_peak_6269	20.29	5.543	4.3427	2.47067
MACS_peak_3786	38.2	5.069	5.2555	2.3417
MACS_peak_3699	11.43	5.479	3.51475	2.45391
MACS_peak_1641	37.35	3.069	5.22304	1.61777
MACS_peak_3987	25.58	3.186	4.67694	1.67175
MACS_peak_5810	32.23	4.661	5.01033	2.22064
MACS_peak_2708	17.22	2.783	4.10601	1.47664
MACS_peak_1337	38.88	3.347	5.28096	1.74287
MACS_peak_5716	38.03	3.576	5.24907	1.83835
MACS_peak_3227	40.93	3.682	5.35509	1.88049
MACS_peak_6160	29.16	8.168	4.86592	3.02998
MACS_peak_2516	23.53	3.302	4.55643	1.72334
MACS_peak_3426	20.98	2.29	4.39094	1.19535
MACS_peak_4271	24.39	4.55	4.60822	2.18587
MACS_peak_5227	35.13	7.709	5.13463	2.94654
MACS_peak_6009	16.54	3.293	4.04789	1.7194
MACS_peak_6785	27.12	5.194	4.76129	2.37685
MACS_peak_1197	24.22	2.34	4.59813	1.22651
MACS_peak_3103	43.66	3.226	5.44824	1.68975
MACS_peak_3903	29.5	4.676	4.88264	2.22527
MACS_peak_6467	30.02	3.955	4.90785	1.98368
MACS_peak_4724	34.79	5.091	5.1206	2.34795
MACS_peak_6460	30.7	4.946	4.94017	2.30626
MACS_peak_3094	23.71	4.828	4.56742	2.27143
MACS_peak_2070	25.07	3.538	4.64789	1.82293
MACS_peak_6468	31.38	4.053	4.97177	2.01899
MACS_peak_4955	40.76	2.718	5.34908	1.44255
MACS_peak_2827	22	4.477	4.45943	2.16253
MACS_peak_6689	23.19	2.099	4.53543	1.0697
MACS_peak_1690	17.4	2.621	4.12102	1.39012
MACS_peak_479	16.54	5.333	4.04789	2.41495
MACS_peak_386	23.88	4.311	4.57773	2.10802
MACS_peak_1551	30.7	2.948	4.94017	1.55974
MACS_peak_1325	28.48	3.83	4.83188	1.93734
MACS_peak_1532	17.57	3.985	4.13504	1.99458
MACS_peak_1812	26.77	2.818	4.74255	1.49467
MACS_peak_1933	22.34	3.707	4.48156	1.89025
MACS_peak_6523	44	8.625	5.45943	3.10852
MACS_peak_6454	27.8	4.116	4.79701	2.04124
MACS_peak_6924	8.87	2.419	3.14893	1.27441
MACS_peak_5451	34.62	2.5	5.11353	1.32193
MACS_peak_3766	27.97	4.395	4.80581	2.13586
MACS_peak_2462	42.46	5.493	5.40803	2.45759
MACS_peak_298	22.68	4.741	4.50335	2.24519
MACS_peak_6761	7.5	4.269	2.90689	2.0939
MACS_peak_2150	32.91	4.949	5.04045	2.30714
MACS_peak_601	19.78	3.719	4.30597	1.89491
MACS_peak_4100	15.86	3.63	3.98732	1.85997
MACS_peak_6726	34.96	5.132	5.12763	2.35952
MACS_peak_3247	24.73	2.686	4.62819	1.42546
MACS_peak_5517	33.94	5.077	5.08491	2.34398
MACS_peak_895	48.95	5	5.61324	2.32193
MACS_peak_5074	21.32	3.635	4.41414	1.86196
MACS_peak_5308	36.84	4.658	5.2032	2.21971
MACS_peak_2512	13.64	3.24	3.76977	1.69599
MACS_peak_1550	31.55	2.914	4.97957	1.543
MACS_peak_4269	25.58	3.401	4.67694	1.76596
MACS_peak_1722	41.61	4.448	5.37886	2.15316
MACS_peak_3473	18.59	3.414	4.21645	1.77146
MACS_peak_1135	26.26	3.737	4.7148	1.90188
MACS_peak_385	22.85	4.3	4.51412	2.10434
MACS_peak_4266	28.48	5.117	4.83188	2.3553
MACS_peak_4445	37.18	3.35	5.21645	1.74416
MACS_peak_1583	30.87	3.655	4.94813	1.86987
MACS_peak_4722	43.32	3.035	5.43696	1.6017
MACS_peak_3589	18.76	2.746	4.22959	1.45733
MACS_peak_986	17.22	2.788	4.10601	1.47923
MACS_peak_4658	22	4.729	4.45943	2.24154
MACS_peak_757	30.53	7.713	4.93216	2.94729
MACS_peak_4845	19.44	3.125	4.28096	1.64386
MACS_peak_34	18.59	3.46	4.21645	1.79077
MACS_peak_1239	22.34	3.802	4.48156	1.92676
MACS_peak_3738	36.67	3.544	5.19653	1.82538
MACS_peak_6060	56.45	3.329	5.8189	1.73509
MACS_peak_4080	42.29	4.678	5.40224	2.22589
MACS_peak_5969	31.38	5.381	4.97177	2.42787
MACS_peak_862	369.05	9.643	8.52767	3.26948
MACS_peak_1442	17.74	2.802	4.14893	1.48646
MACS_peak_5307	27.46	4.743	4.77926	2.2458
MACS_peak_561	18.93	3.041	4.2426	1.60455
MACS_peak_6264	21.15	3.137	4.40259	1.64939
MACS_peak_658	21.32	3.322	4.41414	1.73205
MACS_peak_5299	23.71	3.493	4.56742	1.80447
MACS_peak_6770	20.29	6.175	4.3427	2.62644
MACS_peak_5543	18.93	3.291	4.2426	1.71853
MACS_peak_3124	46.9	2.798	5.55152	1.4844
MACS_peak_5347	23.53	4.23	4.55643	2.08066
MACS_peak_5591	18.42	3.006	4.2032	1.58785
MACS_peak_6352	28.65	3.492	4.84046	1.80405
MACS_peak_1725	30.36	5.791	4.9241	2.53381
MACS_peak_4482	45.02	3.847	5.49249	1.94373
MACS_peak_6261	27.97	4.096	4.80581	2.03422
MACS_peak_4551	15.86	2.989	3.98732	1.57966
MACS_peak_4636	22.85	4.2	4.51412	2.07039
MACS_peak_2032	34.62	5.136	5.11353	2.36065
MACS_peak_2854	33.6	4.478	5.07039	2.16285
MACS_peak_4028	42.64	5.444	5.41414	2.44467
MACS_peak_6589	18.42	2.597	4.2032	1.37685
MACS_peak_5316	30.87	2.994	4.94813	1.58207
MACS_peak_5042	24.56	2.724	4.61824	1.44573
MACS_peak_5358	31.72	4.412	4.98732	2.14143
MACS_peak_6493	29.33	4.793	4.87431	2.26093
MACS_peak_3838	34.11	5.309	5.09212	2.40844
MACS_peak_2385	26.95	4.429	4.75221	2.14698
MACS_peak_2828	17.22	4.652	4.10601	2.21785
MACS_peak_5863	26.77	2.762	4.74255	1.46571
MACS_peak_1020	25.92	2.966	4.69599	1.56852
MACS_peak_4692	42.46	5.57	5.40803	2.47768
MACS_peak_4019	38.37	5.791	5.26191	2.53381
MACS_peak_6640	39.22	2.061	5.29352	1.04334
MACS_peak_2583	25.92	3.472	4.69599	1.79577
MACS_peak_5137	27.46	3.992	4.77926	1.99711
MACS_peak_6610	28.31	4.106	4.82324	2.03773
MACS_peak_4898	28.31	4.581	4.82324	2.19566
MACS_peak_4825	21.49	3.928	4.42559	1.97379
MACS_peak_5178	11.6	1.747	3.53605	0.80488
MACS_peak_2012	29.16	3.224	4.86592	1.68885
MACS_peak_2672	34.28	3.641	5.0993	1.86433
MACS_peak_809	29.5	4.471	4.88264	2.1606
MACS_peak_2719	20.29	3.438	4.3427	1.78157
MACS_peak_855	30.02	3.359	4.90785	1.74803
[truncated: 4,958 more rows]

## Sheet: Fig.S3c
Fig.S3C Representative immunoblots of H1, Suz12, H3 and various histone modifications in WT and H1-TKO mESCs.

## Sheet: Fig.S3d
position	WT_H3K27me3	TKO_H3K27me3
-3000	1.60989	0.917998
-2990	1.59231	0.920997
-2980	1.62692	0.931318
-2970	1.6522	0.935314
-2960	1.70549	0.941976
-2950	1.76099	0.985929
-2940	1.8022	1.00224
-2930	1.82857	1.01223
-2920	1.83132	1.02822
-2910	1.86978	1.04287
-2900	1.86703	1.05153
-2890	1.86923	1.0422
-2880	1.87418	1.02622
-2870	1.86044	1.03188
-2860	1.80659	1.01656
-2850	1.75769	1.01822
-2840	1.71978	1.00857
-2830	1.73516	1.00224
-2820	1.71868	1.01156
-2810	1.74451	1.01456
-2800	1.78022	1.0109
-2790	1.79945	1.0109
-2780	1.81374	1.01123
-2770	1.80055	0.989257
-2760	1.79725	0.998246
-2750	1.82088	0.995584
-2740	1.83736	1.01723
-2730	1.85	1.03421
-2720	1.85275	1.03188
-2710	1.81648	1.04886
-2700	1.81593	1.05219
-2690	1.79396	1.02389
-2680	1.77473	0.990254
-2670	1.74121	0.970275
-2660	1.72912	0.956624
-2650	1.75	0.94963
-2640	1.77143	0.945302
-2630	1.79451	0.963948
-2620	1.79725	0.987591
-2610	1.84835	1.01989
-2600	1.86538	1.04786
-2590	1.86374	1.05252
-2580	1.89121	1.0715
-2570	1.84341	1.0675
-2560	1.8533	1.06684
-2550	1.86099	1.05019
-2540	1.8533	1.03487
-2530	1.84505	1.02655
-2520	1.81648	1.0069
-2510	1.85549	1.00824
-2500	1.8456	1.01389
-2490	1.89341	1.03154
-2480	1.93022	1.04053
-2470	1.96264	1.05319
-2460	1.98187	1.0725
-2450	1.97967	1.06917
-2440	1.98022	1.05518
-2430	1.93571	1.04453
-2420	1.86429	1.0362
-2410	1.84945	1.02555
-2400	1.84505	1.04819
-2390	1.88407	1.07316
-2380	1.8967	1.09714
-2370	1.93901	1.09814
-2360	1.9978	1.1048
-2350	2.01044	1.09714
-2340	2.02857	1.09481
-2330	2.01593	1.08515
-2320	2.03516	1.07883
-2310	2.05055	1.12278
-2300	2.05604	1.13876
-2290	2.06923	1.18405
-2280	2.04835	1.17239
-2270	2.01813	1.16773
-2260	1.98956	1.16073
-2250	1.95934	1.14542
-2240	1.98571	1.13909
-2230	1.96374	1.13343
-2220	1.98187	1.13842
-2210	2.04121	1.15807
-2200	2.05769	1.18404
-2190	2.08846	1.1644
-2180	2.07802	1.1664
-2170	2.1	1.17838
-2160	2.07967	1.15008
-2150	2.07527	1.14142
-2140	2.1022	1.14175
-2130	2.10989	1.15874
-2120	2.09451	1.15441
-2110	2.09505	1.15474
-2100	2.10275	1.16373
-2090	2.10769	1.17805
-2080	2.09066	1.16306
-2070	2.0544	1.13642
-2060	2.03571	1.12177
-2050	2.01978	1.11578
-2040	1.99505	1.11478
-2030	1.96044	1.1008
-2020	1.97198	1.10146
-2010	1.97692	1.11178
-2000	2.01264	1.14475
-1990	2.06099	1.15674
-1980	2.07692	1.1564
-1970	2.09176	1.15407
-1960	2.09341	1.17605
-1950	2.09945	1.19969
-1940	2.11593	1.19003
-1930	2.07637	1.18204
-1920	2.09615	1.1907
-1910	2.1033	1.22533
-1900	2.1511	1.24264
-1890	2.17747	1.24763
-1880	2.18187	1.23864
-1870	2.16923	1.24364
-1860	2.15055	1.22433
-1850	2.14945	1.21867
-1840	2.10824	1.20601
-1830	2.11154	1.22466
-1820	2.12198	1.21467
-1810	2.17143	1.23898
-1800	2.18187	1.2523
-1790	2.18956	1.25862
-1780	2.17308	1.26994
-1770	2.1956	1.26994
-1760	2.16484	1.28426
-1750	2.16978	1.29525
-1740	2.21099	1.28859
-1730	2.27527	1.30624
-1720	2.36154	1.30391
-1710	2.37747	1.32022
-1700	2.43736	1.33022
-1690	2.46319	1.32655
-1680	2.45824	1.35985
-1670	2.4511	1.36784
-1660	2.47692	1.38349
-1650	2.5011	1.40514
-1640	2.51044	1.40514
-1630	2.49451	1.41979
-1620	2.51868	1.41812
-1610	2.53022	1.41712
-1600	2.49231	1.41346
-1590	2.45165	1.38915
-1580	2.39725	1.39114
-1570	2.41923	1.38715
-1560	2.42473	1.37683
-1550	2.4511	1.39614
-1540	2.48407	1.40979
-1530	2.49176	1.41712
-1520	2.54341	1.43443
-1510	2.55934	1.45008
-1500	2.56484	1.45774
-1490	2.53407	1.44276
-1480	2.51429	1.42777
-1470	2.5033	1.40779
-1460	2.48022	1.40879
-1450	2.48956	1.42078
-1440	2.50495	1.44576
-1430	2.59505	1.50369
-1420	2.65989	1.52834
-1410	2.72802	1.54033
-1400	2.74725	1.5623
-1390	2.77033	1.5643
-1380	2.77857	1.57861
-1370	2.7456	1.56696
-1360	2.73462	1.53932
-1350	2.73132	1.55097
-1340	2.72857	1.54898
-1330	2.71703	1.56629
-1320	2.73901	1.5573
-1310	2.79725	1.56829
-1300	2.83187	1.62356
-1290	2.86923	1.65387
-1280	2.95165	1.68517
-1270	2.98516	1.71713
-1260	3.00989	1.74777
-1250	3.02253	1.73112
-1240	3.00879	1.71547
-1230	3.05055	1.69916
-1220	3.0489	1.71581
-1210	3.06264	1.71347
-1200	3.02747	1.72446
-1190	3.01264	1.72346
-1180	3.04066	1.71347
-1170	3.02637	1.7198
-1160	2.99945	1.69549
-1150	2.96319	1.67817
-1140	2.99341	1.66452
-1130	2.95714	1.66185
-1120	2.94286	1.6805
-1110	2.97088	1.6815
-1100	2.98681	1.70647
-1090	3.03187	1.70747
-1080	3.02692	1.71313
-1070	3.03791	1.73777
-1060	3.08077	1.76774
-1050	3.08681	1.82201
-1040	3.14725	1.83567
-1030	3.14231	1.86464
-1020	3.20604	1.91026
-1010	3.24945	1.93656
-1000	3.28846	1.93689
-990	3.31868	1.91025
-980	3.29945	1.90426
-970	3.28681	1.90326
-960	3.28571	1.88661
-950	3.28462	1.88827
-940	3.27088	1.85797
-930	3.2478	1.8623
-920	3.24396	1.85631
-910	3.25495	1.84199
-900	3.21044	1.81602
-890	3.17473	1.77772
-880	3.13846	1.79071
-870	3.17637	1.78704
-860	3.18187	1.79836
-850	3.22253	1.82167
-840	3.30055	1.86229
-830	3.33956	1.91357
-820	3.43736	1.95719
-810	3.47033	1.99483
-800	3.50549	1.99715
-790	3.49396	2.02013
-780	3.49835	2.01547
-770	3.48407	1.99482
-760	3.47473	2.01879
-750	3.48352	2.00381
-740	3.46868	1.9805
-730	3.4989	1.99415
-720	3.52747	2.0178
-710	3.54725	2.03445
-700	3.57692	2.0128
-690	3.57912	2.00714
-680	3.66154	2.02279
-670	3.67857	2.04743
-660	3.68352	2.07673
-650	3.6989	2.09837
-640	3.7044	2.13433
-630	3.77308	2.15564
-620	3.73956	2.16763
-610	3.75769	2.16097
-600	3.76648	2.134
-590	3.73077	2.12701
-580	3.7533	2.10936
-570	3.75604	2.10936
-560	3.7467	2.14066
-550	3.77473	2.14565
-540	3.78187	2.15431
-530	3.81923	2.21159
-520	3.86154	2.2289
-510	3.88736	2.25021
-500	3.95	2.28684
-490	4	2.29982
-480	4.03022	2.31647
-470	4.00879	2.32346
-460	4.00495	2.33645
-450	4.01154	2.33045
-440	4.01538	2.32246
-430	3.99396	2.29815
-420	4.01923	2.30348
-410	4.0478	2.29182
-400	4.06978	2.27284
-390	4.10769	2.29416
-380	4.17473	2.34643
-370	4.26374	2.39272
-360	4.33626	2.44333
-350	4.37747	2.47463
-340	4.39121	2.52158
-330	4.3956	2.51859
-320	4.4044	2.52657
-310	4.42582	2.51325
-300	4.45934	2.51725
-290	4.51484	2.52924
-280	4.56429	2.56253
-270	4.59451	2.60482
-260	4.57527	2.62446
-250	4.57198	2.64711
-240	4.63516	2.66009
-230	4.65659	2.65843
-220	4.70549	2.68773
-210	4.76758	2.69306
-200	4.88956	2.70372
-190	4.97198	2.76831
-180	5.05055	2.79862
-170	5.17912	2.83458
-160	5.22033	2.84091
-150	5.31484	2.87054
-140	5.44725	2.9135
-130	5.53901	2.92981
-120	5.57473	2.95878
-110	5.71154	3.00706
-100	5.85714	3.10829
-90	6.04231	3.2195
-80	6.30275	3.33171
-70	6.64341	3.49654
-60	6.93297	3.64272
-50	7.20549	3.78857
-40	7.51648	3.96538
-30	7.77473	4.10024
-20	8.00879	4.21512
-10	8.18901	4.2694
0	8.27418	4.30004
10	8.1956	4.3007
20	8.05659	4.2108
30	7.76484	4.07161
40	7.43462	3.92642
50	7.09176	3.74562
60	6.89011	3.6071
70	6.70495	3.51653
80	6.48791	3.39399
90	6.23297	3.26812
100	6.04341	3.14126
110	5.77582	3.05135
120	5.56374	2.97676
130	5.42363	2.91916
140	5.36813	2.8489
150	5.37253	2.85955
160	5.33132	2.83657
170	5.29615	2.81793
180	5.23846	2.79761
190	5.1011	2.80028
200	4.97637	2.76631
210	4.90495	2.72469
220	4.8533	2.70838
230	4.79396	2.66642
240	4.72967	2.64412
250	4.76429	2.6328
260	4.72198	2.62214
270	4.65824	2.62847
280	4.62088	2.60183
290	4.57582	2.57653
300	4.56703	2.54789
310	4.45714	2.49928
320	4.4456	2.48529
330	4.43242	2.47297
340	4.38462	2.44833
350	4.45934	2.47231
360	4.41374	2.47031
370	4.36648	2.49595
380	4.28846	2.48396
390	4.22857	2.42802
400	4.2011	2.41137
410	4.11758	2.40671
420	4.08791	2.3824
430	4.09725	2.3581
440	4.12033	2.33712
450	4.09341	2.34378
460	4.14011	2.37574
470	4.1544	2.37575
480	4.16703	2.40571
490	4.12033	2.39939
500	4.08297	2.39806
510	4.04011	2.38474
520	3.96923	2.32214
530	3.85879	2.29849
540	3.82418	2.25654
550	3.8	2.2239
560	3.74341	2.21125
570	3.69011	2.17862
580	3.69231	2.16197
590	3.7022	2.137
600	3.6956	2.11735
610	3.66648	2.09238
620	3.62637	2.08439
630	3.62198	2.06441
640	3.56923	2.06075
650	3.54945	2.04143
660	3.54835	2.03311
670	3.5533	2.02911
680	3.56044	2.03444
690	3.51758	2.04743
700	3.49505	2.03744
710	3.48956	2.03011
720	3.5	2.02645
730	3.49725	2.01613
740	3.46648	1.9835
750	3.47747	1.9522
760	3.5022	1.9179
770	3.51099	1.92024
780	3.52967	1.93289
790	3.52473	1.90026
800	3.44505	1.87995
810	3.42143	1.87628
820	3.35604	1.87995
830	3.26209	1.8856
840	3.19341	1.85464
850	3.14011	1.86596
860	3.13407	1.87961
870	3.13846	1.88028
880	3.12473	1.87695
890	3.0956	1.85297
900	3.11264	1.84864
910	3.14341	1.81701
920	3.13132	1.78072
930	3.11978	1.77106
940	3.11868	1.72977
950	3.08571	1.71446
960	3.07637	1.70647
970	3.04176	1.66718
980	3.02308	1.66218
990	3.01703	1.66518
1000	3.03187	1.69082
1010	3.00879	1.70946
1020	2.97582	1.70713
1030	2.99121	1.69548
1040	2.96538	1.6765
1050	2.91264	1.68982
1060	2.89341	1.66951
1070	2.91264	1.65353
1080	2.87747	1.62589
1090	2.84945	1.62222
1100	2.85385	1.63055
1110	2.86209	1.62222
1120	2.83077	1.62022
1130	2.84341	1.63787
1140	2.85714	1.6442
1150	2.87692	1.63954
1160	2.91648	1.63821
1170	2.89615	1.63188
1180	2.95879	1.65087
1190	2.96978	1.65553
1200	2.98846	1.64954
1210	3.00824	1.66819
1220	3.01264	1.71947
1230	3.04396	1.71148
1240	2.96484	1.70282
1250	2.92582	1.68218
1260	2.96099	1.68318
1270	2.90879	1.67285
1280	2.88791	1.63423
1290	2.86429	1.6269
1300	2.81758	1.59193
1310	2.79505	1.54931
1320	2.71923	1.52267
1330	2.70714	1.50436
1340	2.68462	1.47472
1350	2.6456	1.45741
1360	2.64835	1.45608
1370	2.6467	1.48005
1380	2.65165	1.47606
1390	2.65659	1.47539
1400	2.66923	1.51601
1410	2.67088	1.53533
1420	2.67912	1.52301
1430	2.69451	1.51535
1440	2.7022	1.533
1450	2.71923	1.53033
1460	2.69505	1.48105
1470	2.69505	1.47506
1480	2.65495	1.45574
1490	2.60495	1.4371
1500	2.56044	1.41578
1510	2.51758	1.40413
1520	2.42912	1.42178
1530	2.33242	1.38815
1540	2.34945	1.38315
1550	2.38626	1.38316
1560	2.3511	1.39714
1570	2.36593	1.38516
1580	2.44341	1.40247
1590	2.49835	1.43277
1600	2.48901	1.44209
1610	2.52308	1.4351
1620	2.53462	1.42645
1630	2.51923	1.4078
1640	2.48901	1.35119
1650	2.44286	1.32455
1660	2.40934	1.32955
1670	2.35385	1.30491
1680	2.33187	1.29159
1690	2.32582	1.3189
1700	2.37912	1.35319
1710	2.38791	1.35819
1720	2.35549	1.34953
1730	2.36648	1.33921
1740	2.35549	1.32389
1750	2.3533	1.31823
1760	2.31538	1.29958
1770	2.34231	1.3139
1780	2.35824	1.31124
1790	2.36923	1.30558
1800	2.35385	1.29725
1810	2.31319	1.29026
1820	2.25275	1.2856
1830	2.16868	1.24397
1840	2.1489	1.20202
1850	2.11648	1.18903
1860	2.09011	1.16805
1870	2.09396	1.1544
1880	2.10824	1.13409
1890	2.13901	1.1524
1900	2.15385	1.18437
1910	2.20165	1.19702
1920	2.1978	1.20768
1930	2.18462	1.20935
1940	2.13022	1.20901
1950	2.1011	1.20435
1960	2.05604	1.18004
1970	2.02637	1.16139
1980	2.05714	1.17605
1990	2.11099	1.19203
2000	2.14451	1.20502
2010	2.12912	1.227
2020	2.10495	1.20769
2030	2.06538	1.20136
2040	2.04451	1.18804
2050	1.96758	1.17705
2060	1.97308	1.15408
2070	1.9967	1.14842
2080	1.99341	1.14442
2090	1.98022	1.12311
2100	1.9544	1.11445
2110	1.92912	1.1008
2120	1.86813	1.0988
2130	1.84286	1.08348
2140	1.85934	1.09613
2150	1.87308	1.09447
2160	1.91538	1.13976
2170	1.95714	1.14242
2180	1.97253	1.17738
2190	1.98516	1.18205
2200	1.98352	1.19204
2210	1.97033	1.18438
2220	1.94341	1.15507
2230	1.93681	1.13776
2240	1.89451	1.11112
2250	1.87253	1.07549
2260	1.8511	1.04619
2270	1.84725	1.03287
2280	1.83462	1.02421
2290	1.78242	1.02254
2300	1.8	1.01422
2310	1.80165	1.02854
2320	1.83077	1.03387
2330	1.80659	1.04685
2340	1.81264	1.06517
2350	1.84396	1.06217
2360	1.85934	1.05918
2370	1.89505	1.08948
2380	1.90934	1.11412
2390	1.91648	1.1381
2400	1.95495	1.15208
2410	1.96868	1.16174
2420	1.94176	1.15275
2430	1.87198	1.12877
2440	1.83242	1.09447
2450	1.79615	1.05485
2460	1.74066	1.04852
2470	1.72033	1.01589
2480	1.70714	0.988917
2490	1.71703	0.983255
2500	1.72088	0.99258
2510	1.76099	1.01256
2520	1.78846	1.00923
2530	1.84176	1.04819
2540	1.8467	1.07616
2550	1.8467	1.07949
2560	1.8467	1.07183
2570	1.81758	1.06284
2580	1.80055	1.04453
2590	1.76813	1.02821
2600	1.7489	0.997581
2610	1.69451	0.988588
2620	1.67747	0.990253
2630	1.66099	0.971606
2640	1.65165	0.945632
2650	1.64725	0.922324
2660	1.6544	0.892024
2670	1.64176	0.885364
2680	1.61099	0.891691
2690	1.6033	0.89069
2700	1.5978	0.915997
2710	1.60934	0.914663
2720	1.65165	0.921992
2730	1.66813	0.93198
2740	1.67527	0.947963
2750	1.67967	0.957288
2760	1.70824	0.955956
2770	1.70055	0.976934
2780	1.65659	0.981928
2790	1.65934	0.963948
2800	1.63901	0.949628
2810	1.60714	0.937975
2820	1.56813	0.921993
2830	1.5533	0.899016
2840	1.57857	0.914999
2850	1.57473	0.926322
2860	1.58846	0.932648
2870	1.57418	0.948634
2880	1.58242	0.939313
2890	1.58132	0.941643
2900	1.54725	0.918334
2910	1.53516	0.896354
2920	1.51374	0.873045
2930	1.51978	0.867716
2940	1.52912	0.869381
2950	1.54451	0.877705
2960	1.60275	0.879042
2970	1.63022	0.911342
2980	1.66319	0.940645
2990	1.64066	0.938648
3000	1.6033	0.922331

## Sheet: Fig.S3e
position	WT_H3K27me3	TKO_H3K27me3
-3000	0.760206	0.423309
-2990	0.758176	0.422739
-2980	0.757265	0.424485
-2970	0.755	0.42436
-2960	0.755618	0.42789
-2950	0.759529	0.430278
-2940	0.755324	0.435233
-2930	0.759206	0.436177
-2920	0.755088	0.434894
-2910	0.760529	0.434662
-2900	0.761706	0.43452
-2890	0.759794	0.433611
-2880	0.768	0.434003
-2870	0.763265	0.434769
-2860	0.765941	0.436534
-2850	0.765794	0.439047
-2840	0.7685	0.438227
-2830	0.775912	0.437942
-2820	0.769912	0.439457
-2810	0.776412	0.438495
-2800	0.773412	0.438869
-2790	0.772853	0.441507
-2780	0.773676	0.441364
-2770	0.769147	0.441649
-2760	0.773471	0.442701
-2750	0.773912	0.445143
-2740	0.781529	0.44623
-2730	0.777647	0.444412
-2720	0.775029	0.444448
-2710	0.778353	0.448618
-2700	0.779206	0.446194
-2690	0.785912	0.446016
-2680	0.782706	0.446533
-2670	0.786559	0.449403
-2660	0.790912	0.453645
-2650	0.795324	0.451506
-2640	0.800794	0.451399
-2630	0.797206	0.452058
-2620	0.800765	0.448511
-2610	0.801147	0.450882
-2600	0.797853	0.449759
-2590	0.788529	0.447888
-2580	0.789118	0.452058
-2570	0.783588	0.452878
-2560	0.791971	0.456193
-2550	0.791059	0.45311
-2540	0.796265	0.453217
-2530	0.801941	0.455302
-2520	0.801176	0.45311
-2510	0.801029	0.453235
-2500	0.799941	0.452236
-2490	0.802294	0.45434
-2480	0.801912	0.453306
-2470	0.798382	0.452646
-2460	0.804324	0.456033
-2450	0.806971	0.457067
-2440	0.807882	0.457744
-2430	0.809912	0.460792
-2420	0.807824	0.460934
-2410	0.813765	0.461719
-2400	0.8115	0.460863
-2390	0.814912	0.460863
-2380	0.820735	0.461576
-2370	0.821824	0.457726
-2360	0.820382	0.460667
-2350	0.815706	0.459776
-2340	0.815912	0.461594
-2330	0.815735	0.457922
-2320	0.813529	0.459794
-2310	0.818912	0.462824
-2300	0.822471	0.461416
-2290	0.822735	0.46154
-2280	0.8285	0.463751
-2270	0.822471	0.466085
-2260	0.823588	0.468402
-2250	0.821	0.468581
-2240	0.820941	0.469418
-2230	0.819235	0.470327
-2220	0.824265	0.469401
-2210	0.827765	0.466834
-2200	0.822647	0.463964
-2190	0.826088	0.463554
-2180	0.8245	0.464392
-2170	0.828471	0.465889
-2160	0.821559	0.469401
-2150	0.826882	0.47072
-2140	0.827824	0.473749
-2130	0.829176	0.474266
-2120	0.832647	0.476031
-2110	0.831	0.475657
-2100	0.838971	0.475336
-2090	0.843676	0.478205
-2080	0.847794	0.477082
-2070	0.848265	0.477475
-2060	0.849147	0.477706
-2050	0.856235	0.477261
-2040	0.855265	0.478384
-2030	0.852206	0.478829
-2020	0.856765	0.480344
-2010	0.856265	0.483463
-2000	0.858118	0.488276
-1990	0.857029	0.488525
-1980	0.861118	0.4884
-1970	0.858794	0.486992
-1960	0.860647	0.48922
-1950	0.862618	0.489791
-1940	0.854912	0.489113
-1930	0.856882	0.493498
-1920	0.856235	0.494781
-1910	0.862794	0.500877
-1900	0.8575	0.499487
-1890	0.858618	0.502927
-1880	0.864353	0.506438
-1870	0.867265	0.50601
-1860	0.869853	0.506616
-1850	0.865588	0.508363
-1840	0.869294	0.505101
-1830	0.874118	0.504816
-1820	0.869912	0.502392
-1810	0.874794	0.502303
-1800	0.881765	0.502071
-1790	0.8805	0.502998
-1780	0.881	0.504816
-1770	0.883441	0.50781
-1760	0.886971	0.507525
-1750	0.885029	0.510644
-1740	0.885882	0.510234
-1730	0.885324	0.512836
-1720	0.8915	0.514423
-1710	0.897324	0.515011
-1700	0.900647	0.511678
-1690	0.9065	0.508844
-1680	0.906971	0.507258
-1670	0.912735	0.504014
-1660	0.911176	0.504049
-1650	0.909735	0.503907
-1640	0.9095	0.50945
-1630	0.902441	0.513959
-1620	0.902706	0.515278
-1610	0.900559	0.518736
-1600	0.904735	0.51731
-1590	0.906176	0.517934
-1580	0.901559	0.518629
-1570	0.904324	0.517702
-1560	0.912353	0.520607
-1550	0.916735	0.521998
-1540	0.921029	0.523834
-1530	0.921353	0.523798
-1520	0.927882	0.524529
-1510	0.924353	0.524261
-1500	0.920647	0.523798
-1490	0.922441	0.522622
-1480	0.921529	0.523744
-1470	0.927324	0.526079
-1460	0.928059	0.528254
-1450	0.930853	0.53082
-1440	0.929559	0.531747
-1430	0.925735	0.530001
-1420	0.931912	0.529608
-1410	0.927412	0.529644
-1400	0.923265	0.528717
-1390	0.927	0.527167
-1380	0.930059	0.527719
-1370	0.936059	0.53303
-1360	0.927324	0.536488
-1350	0.9315	0.541586
-1340	0.931941	0.542905
-1330	0.935324	0.543921
-1320	0.934147	0.546024
-1310	0.936794	0.544081
-1300	0.938059	0.54565
-1290	0.942265	0.544188
-1280	0.946912	0.544188
-1270	0.952235	0.545703
-1260	0.953088	0.545917
-1250	0.954324	0.546469
-1240	0.960441	0.543012
-1230	0.961147	0.544651
-1220	0.960706	0.545935
-1210	0.954	0.542762
-1200	0.956441	0.537807
-1190	0.954265	0.541532
-1180	0.958059	0.543564
-1170	0.961235	0.541229
-1160	0.961088	0.542548
-1150	0.965324	0.546077
-1140	0.962176	0.550266
-1130	0.969588	0.554508
-1120	0.965882	0.552244
-1110	0.968176	0.555435
-1100	0.966206	0.555738
-1090	0.966176	0.556166
-1080	0.970794	0.5567
-1070	0.960647	0.551692
-1060	0.959059	0.553011
-1050	0.956618	0.553528
-1040	0.958735	0.554116
-1030	0.965912	0.554044
-1020	0.964353	0.555346
-1010	0.974118	0.555773
-1000	0.977471	0.557698
-990	0.977412	0.554151
-980	0.973029	0.55506
-970	0.972088	0.554009
-960	0.970588	0.554258
-950	0.964324	0.553884
-940	0.954941	0.555969
-930	0.960088	0.555827
-920	0.960382	0.557146
-910	0.954088	0.557609
-900	0.958324	0.560568
-890	0.964088	0.559926
-880	0.964676	0.561174
-870	0.965941	0.560336
-860	0.9675	0.561495
-850	0.973235	0.564685
-840	0.9725	0.563616
-830	0.975912	0.561994
-820	0.976559	0.560586
-810	0.979676	0.559445
-800	0.978	0.561174
-790	0.977882	0.557039
-780	0.980412	0.556041
-770	0.976735	0.558732
-760	0.973441	0.562582
-750	0.968824	0.56162
-740	0.967941	0.558893
-730	0.963794	0.561192
-720	0.958	0.559392
-710	0.954588	0.558857
-700	0.959	0.556201
-690	0.962971	0.555666
-680	0.957882	0.556843
-670	0.964324	0.554775
-660	0.964529	0.555453
-650	0.971029	0.550836
-640	0.963618	0.549874
-630	0.959647	0.550498
-620	0.961588	0.547824
-610	0.954882	0.54827
-600	0.956294	0.546202
-590	0.955029	0.546808
-580	0.954618	0.547682
-570	0.950882	0.546879
-560	0.947471	0.550123
-550	0.946	0.550587
-540	0.944735	0.550712
-530	0.941382	0.55433
-520	0.939471	0.554918
-510	0.943794	0.554704
-500	0.947235	0.55408
-490	0.946765	0.551852
-480	0.945882	0.55515
-470	0.943882	0.551211
-460	0.948441	0.544598
-450	0.948118	0.541176
-440	0.946118	0.539304
-430	0.946912	0.539875
-420	0.941118	0.53287
-410	0.934941	0.530339
-400	0.927735	0.531284
-390	0.927059	0.530339
-380	0.921941	0.531248
-370	0.9175	0.53025
-360	0.922676	0.530197
-350	0.923647	0.533868
-340	0.922412	0.535437
-330	0.914735	0.536685
-320	0.903147	0.535187
-310	0.900765	0.53369
-300	0.886941	0.532478
-290	0.886382	0.530553
-280	0.885176	0.525848
-270	0.884971	0.523067
-260	0.883676	0.524172
-250	0.881441	0.522568
-240	0.884059	0.51617
-230	0.879824	0.512587
-220	0.873471	0.505351
-210	0.866059	0.50339
-200	0.862618	0.500984
-190	0.852353	0.499736
-180	0.842912	0.495191
-170	0.836676	0.49225
-160	0.829824	0.489933
-150	0.829441	0.488543
-140	0.821147	0.481307
-130	0.821853	0.481218
-120	0.817912	0.480505
-110	0.820588	0.479186
-100	0.824706	0.475389
-90	0.821706	0.474356
-80	0.817706	0.475746
-70	0.817971	0.478794
-60	0.818618	0.478348
-50	0.817059	0.479114
-40	0.825353	0.489577
-30	0.836441	0.495138
-20	0.855118	0.502731
-10	0.868706	0.509682
0	0.885441	0.520215
10	0.901559	0.52665
20	0.910647	0.539073
30	0.930647	0.550266
40	0.943412	0.559303
50	0.961441	0.570638
60	0.970471	0.581065
70	0.984441	0.589442
80	1.00141	0.595627
90	1.00962	0.600243
100	1.02415	0.607194
110	1.04182	0.611401
120	1.05809	0.611828
130	1.07076	0.61689
140	1.079	0.62156
150	1.0815	0.628957
160	1.09232	0.634001
170	1.10303	0.640293
180	1.10768	0.646852
190	1.11344	0.646941
200	1.119	0.651201
210	1.12612	0.653963
220	1.12982	0.657671
230	1.12979	0.655995
240	1.13712	0.656779
250	1.14015	0.66202
260	1.15365	0.665228
270	1.16226	0.674246
280	1.169	0.677544
290	1.17662	0.679825
300	1.18818	0.682142
310	1.19032	0.684548
320	1.18829	0.683248
330	1.18965	0.679202
340	1.18921	0.679219
350	1.18712	0.67954
360	1.18724	0.682267
370	1.19694	0.681109
380	1.20094	0.68339
390	1.20853	0.690787
400	1.21147	0.694405
410	1.21579	0.694316
420	1.21147	0.696882
430	1.20615	0.700269
440	1.21615	0.701053
450	1.21109	0.70059
460	1.21253	0.697239
470	1.20824	0.697952
480	1.21318	0.696276
490	1.21438	0.693246
500	1.20535	0.696134
510	1.20847	0.696704
520	1.20429	0.694155
530	1.21194	0.6892
540	1.21485	0.695795
550	1.22053	0.694548
560	1.22241	0.694583
570	1.23097	0.696686
580	1.23962	0.699805
590	1.24009	0.703513
600	1.23915	0.705313
610	1.23174	0.705972
620	1.22756	0.702051
630	1.22059	0.700821
640	1.21212	0.701552
650	1.21074	0.700804
660	1.21265	0.699378
670	1.21647	0.702123
680	1.21626	0.700198
690	1.21329	0.701392
700	1.21529	0.698665
710	1.21603	0.696241
720	1.20479	0.697168
730	1.19297	0.692533
740	1.1975	0.693906
750	1.1955	0.694975
760	1.195	0.693442
770	1.19297	0.69412
780	1.19379	0.69068
790	1.20076	0.693211
800	1.19682	0.692034
810	1.19591	0.689396
820	1.19938	0.687008
830	1.20524	0.687864
840	1.20038	0.689682
850	1.19821	0.690038
860	1.19356	0.690894
870	1.19103	0.686955
880	1.19171	0.689985
890	1.19282	0.691518
900	1.2035	0.691125
910	1.19879	0.690876
920	1.2015	0.690787
930	1.20297	0.687614
940	1.19429	0.686901
950	1.19188	0.68544
960	1.18682	0.684958
970	1.18538	0.683033
980	1.1825	0.681429
990	1.17853	0.681126
1000	1.18024	0.677847
1010	1.17726	0.678756
1020	1.17062	0.678774
1030	1.17565	0.678239
1040	1.16997	0.67815
1050	1.17253	0.673462
1060	1.17338	0.671716
1070	1.16871	0.670005
1080	1.16553	0.66963
1090	1.16826	0.667385
1100	1.17144	0.667028
1110	1.17118	0.669898
1120	1.16932	0.671181
1130	1.16815	0.669327
1140	1.17162	0.666351
1150	1.16303	0.668008
1160	1.15679	0.6689
1170	1.15488	0.665887
1180	1.15641	0.66275
1190	1.15753	0.661182
1200	1.15082	0.659221
1210	1.14974	0.660005
1220	1.14932	0.660487
1230	1.14279	0.658918
1240	1.13829	0.663071
1250	1.12353	0.666137
1260	1.11774	0.665834
1270	1.11724	0.663178
1280	1.11121	0.656512
1290	1.11303	0.6517
1300	1.10803	0.647101
1310	1.10856	0.642004
1320	1.10562	0.644517
1330	1.10206	0.641718
1340	1.11056	0.64081
1350	1.11009	0.643109
1360	1.11112	0.645159
1370	1.11779	0.64302
1380	1.12447	0.645212
1390	1.123	0.648242
1400	1.12121	0.64662
1410	1.11738	0.642271
1420	1.11412	0.639152
1430	1.11056	0.638689
1440	1.10494	0.635569
1450	1.10115	0.632539
1460	1.09988	0.63213
1470	1.09862	0.633359
1480	1.08894	0.633538
1490	1.08876	0.631541
1500	1.08009	0.626355
1510	1.07774	0.627139
1520	1.07365	0.62459
1530	1.06571	0.618887
1540	1.07141	0.6191
1550	1.07426	0.61812
1560	1.07665	0.622024
1570	1.07535	0.619261
1580	1.07532	0.619065
1590	1.08171	0.6191
1600	1.07088	0.613575
1610	1.06512	0.608798
1620	1.06009	0.602988
1630	1.05979	0.601669
1640	1.05268	0.601223
1650	1.048	0.598247
1660	1.04835	0.597035
1670	1.04238	0.595912
1680	1.04212	0.598283
1690	1.03568	0.598995
1700	1.03397	0.595484
1710	1.03071	0.596607
1720	1.03124	0.593256
1730	1.03541	0.595271
1740	1.03262	0.5947
1750	1.03185	0.590209
1760	1.0235	0.589816
1770	1.02688	0.586234
1780	1.01485	0.590476
1790	1.01456	0.589549
1800	1.01394	0.589246
1810	1.01544	0.594379
1820	1.01968	0.593684
1830	1.0075	0.595752
1840	1.00465	0.592864
1850	1.00771	0.589603
1860	1.006	0.589407
1870	1.00188	0.587446
1880	1.00338	0.586305
1890	0.999912	0.583257
1900	0.998588	0.578142
1910	0.991441	0.57693
1920	0.983735	0.576484
1930	0.972324	0.571333
1940	0.971324	0.564596
1950	0.971824	0.561958
1960	0.974176	0.56743
1970	0.974824	0.563277
1980	0.982588	0.5626
1990	0.992147	0.562725
2000	0.985765	0.567074
2010	0.988735	0.566503
2020	0.983324	0.562689
2030	0.977382	0.560497
2040	0.969882	0.559071
2050	0.962176	0.556896
2060	0.960176	0.554437
2070	0.963971	0.547842
2080	0.955794	0.548733
2090	0.953853	0.542958
2100	0.952588	0.545097
2110	0.949235	0.542638
2120	0.949618	0.542495
2130	0.945794	0.541426
2140	0.943294	0.538734
2150	0.942765	0.540891
2160	0.944059	0.538235
2170	0.950735	0.542263
2180	0.946	0.544652
2190	0.944559	0.539839
2200	0.946118	0.54155
2210	0.942471	0.538823
2220	0.939765	0.536346
2230	0.924765	0.532318
2240	0.921588	0.527042
2250	0.918176	0.527826
2260	0.916	0.531908
2270	0.913471	0.528824
2280	0.911206	0.529145
2290	0.912265	0.529502
2300	0.914647	0.529466
2310	0.906735	0.525474
2320	0.902853	0.525759
2330	0.900588	0.52763
2340	0.898529	0.526686
2350	0.901588	0.52485
2360	0.903088	0.524761
2370	0.905353	0.523816
2380	0.908735	0.523459
2390	0.907882	0.519699
2400	0.901618	0.517827
2410	0.896324	0.516793
2420	0.886588	0.516562
2430	0.884059	0.51838
2440	0.883676	0.52034
2450	0.882176	0.518897
2460	0.878912	0.515082
2470	0.871088	0.514173
2480	0.877382	0.51264
2490	0.872559	0.509397
2500	0.863147	0.509985
2510	0.859559	0.506598
2520	0.858	0.503301
2530	0.862324	0.505832
2540	0.852765	0.504905
2550	0.854029	0.499754
2560	0.858588	0.497865
2570	0.862176	0.495851
2580	0.861441	0.49487
2590	0.862765	0.496582
2600	0.865882	0.495566
2610	0.856147	0.498132
2620	0.856647	0.497722
2630	0.853029	0.49733
2640	0.848765	0.496706
2650	0.845676	0.495583
2660	0.839853	0.49168
2670	0.844706	0.489719
2680	0.842206	0.491751
2690	0.840265	0.493658
2700	0.840294	0.492642
2710	0.8405	0.494763
2720	0.842882	0.496261
2730	0.841147	0.497081
2740	0.836471	0.496528
2750	0.833824	0.49471
2760	0.835676	0.494674
2770	0.832676	0.490914
2780	0.836029	0.489024
2790	0.829882	0.489185
2800	0.837412	0.484925
2810	0.832206	0.482109
2820	0.833265	0.482911
2830	0.825912	0.481218
2840	0.824971	0.484105
2850	0.825176	0.481895
2860	0.821118	0.480915
2870	0.824588	0.482323
2880	0.816706	0.480683
2890	0.816324	0.478402
2900	0.821382	0.477243
2910	0.821618	0.474676
2920	0.815794	0.473161
2930	0.808235	0.471129
2940	0.814735	0.469436
2950	0.812618	0.46965
2960	0.803382	0.473393
2970	0.801941	0.472627
2980	0.798824	0.470916
2990	0.802176	0.472128
3000	0.797794	0.469508

## Sheet: Fig.S3f
peak	Chr	Start	End	H3K27me3_fc_log	H3K27me3_wt_log
MACS_peak_6256	chr8	112491862	112493862	-1.14363	2.26664
MACS_peak_4519	chr4	135699420	135701420	-1.03951	1.98586
MACS_peak_4415	chr4	117164951	117166951	-1.03557	2.10802
MACS_peak_5064	chr6	21707316	21709316	-0.961588	1.29042
MACS_peak_6255	chr8	112491232	112493232	-0.959649	2.1398
MACS_peak_5934	chr8	38849617	38851617	-0.946666	1.45154
MACS_peak_6537	chr9	58047778	58049778	-0.935563	2.56876
MACS_peak_6257	chr8	112492470	112494470	-0.935313	2.02006
MACS_peak_5746	chr7	144061596	144063596	-0.923138	1.97416
MACS_peak_1778	chr13	53560180	53562180	-0.9122	2.53232
MACS_peak_2364	chr15	98505493	98507493	-0.876547	1.7476
MACS_peak_6535	chr9	57884412	57886412	-0.868842	1.53605
MACS_peak_1398	chr12	25778784	25780784	-0.863959	2.07622
MACS_peak_5717	chr7	134486389	134488389	-0.849855	2.014
MACS_peak_4414	chr4	117163586	117165586	-0.815028	2.00216
MACS_peak_5887	chr8	27034090	27036090	-0.799985	1.39835
MACS_peak_6536	chr9	58045092	58047092	-0.784925	2.75467
MACS_peak_2631	chr17	23780734	23782734	-0.778902	1.87381
MACS_peak_6953	chrX	166439630	166441630	-0.776858	2.45943
MACS_peak_6175	chr8	96694464	96696464	-0.769933	1.79992
MACS_peak_6176	chr8	96702858	96704858	-0.766184	2.07827
MACS_peak_4168	chr3	152358527	152360527	-0.759866	1.11036
MACS_peak_861	chr11	3021270	3023270	-0.756945	2.2032
MACS_peak_2356	chr15	97075302	97077302	-0.753451	2.17568
MACS_peak_4347	chr4	99070293	99072293	-0.749392	1.82253
MACS_peak_6260	chr8	113850947	113852947	-0.738451	1.37351
MACS_peak_6108	chr8	86417572	86419572	-0.733015	1.76723
MACS_peak_6233	chr8	108788116	108790116	-0.726004	1.63366
MACS_peak_1669	chr12	117062479	117064479	-0.723286	1.53804
MACS_peak_1595	chr12	105438429	105440429	-0.710978	1.1137
MACS_peak_1707	chr13	23486184	23488184	-0.703638	2.72334
MACS_peak_5042	chr6	3917547	3919547	-0.691543	1.72857
MACS_peak_5910	chr8	34835969	34837969	-0.690439	1.55041
MACS_peak_6053	chr8	73654797	73656797	-0.690428	1.54003
MACS_peak_1288	chr11	115015652	115017652	-0.687546	2.1375
MACS_peak_6250	chr8	112226572	112228572	-0.684039	2.20257
MACS_peak_2712	chr17	35531002	35533002	-0.683066	1.24671
MACS_peak_2280	chr15	81893157	81895157	-0.681305	2.1003
MACS_peak_5939	chr8	41832947	41834947	-0.680812	1.70797
MACS_peak_2704	chr17	35113891	35115891	-0.679552	1.64155
MACS_peak_3041	chr18	67502291	67504291	-0.677364	2.16382
MACS_peak_4606	chr4	153105085	153107085	-0.672252	1.0552
MACS_peak_6052	chr8	73654606	73656606	-0.669805	1.51299
MACS_peak_3284	chr19	47992512	47994512	-0.668593	1.64386
MACS_peak_4230	chr4	41043563	41045563	-0.665094	1.66221
MACS_peak_4438	chr4	122637489	122639489	-0.661346	2.81742
MACS_peak_1289	chr11	115016366	115018366	-0.661114	2.26424
MACS_peak_6098	chr8	84735821	84737821	-0.661094	1.168
MACS_peak_3343	chr2	18124307	18126307	-0.660946	1.48388
MACS_peak_1425	chr12	46173957	46175957	-0.660483	2.18555
MACS_peak_2549	chr16	84379217	84381217	-0.656795	1.07039
MACS_peak_2684	chr17	31814220	31816220	-0.655577	1.53057
MACS_peak_5559	chr7	76633922	76635922	-0.654553	1.11503
MACS_peak_5269	chr6	100104748	100106748	-0.653816	1.2455
MACS_peak_731	chr10	79776640	79778640	-0.651383	2.0552
MACS_peak_5927	chr8	37519122	37521122	-0.649829	2.30655
MACS_peak_2500	chr16	35642421	35644421	-0.647579	1.27798
MACS_peak_5850	chr8	18492356	18494356	-0.64625	1.15316
MACS_peak_1900	chr13	108221190	108223190	-0.644583	1.51248
MACS_peak_826	chr10	119637345	119639345	-0.644024	1.68527
MACS_peak_4541	chr4	139801292	139803292	-0.642352	1.86948
MACS_peak_185	chr1	74360225	74362225	-0.638213	1.29631
MACS_peak_1567	chr12	96485458	96487458	-0.638006	1.47716
MACS_peak_1185	chr11	96095832	96097832	-0.63647	1.50437
MACS_peak_5851	chr8	18564813	18566813	-0.636049	1.64754
MACS_peak_4736	chr5	42274409	42276409	-0.634845	1.68796
MACS_peak_2810	chr17	72098206	72100206	-0.628071	1.71282
MACS_peak_1589	chr12	103519836	103521836	-0.626795	2.7405
MACS_peak_5853	chr8	19409364	19411364	-0.624059	1.32539
MACS_peak_2779	chr17	50815424	50817424	-0.624055	1.14209
MACS_peak_5977	chr8	49179930	49181930	-0.621427	1.85838
MACS_peak_6008	chr8	64027092	64029092	-0.617441	2.28511
MACS_peak_955	chr11	42231809	42233809	-0.617114	1.88675
MACS_peak_3549	chr2	91762682	91764682	-0.612611	2.21288
MACS_peak_4485	chr4	129436980	129438980	-0.611228	1.09356
MACS_peak_3548	chr2	91761831	91763831	-0.610035	2.05311
MACS_peak_1381	chr12	15821401	15823401	-0.608822	2.47197
MACS_peak_2811	chr17	72098804	72100804	-0.607583	1.78199
MACS_peak_5063	chr6	21166422	21168422	-0.607441	1.99204
MACS_peak_1290	chr11	115017354	115019354	-0.607236	2.10702
MACS_peak_5158	chr6	51370387	51372387	-0.605963	1.37573
MACS_peak_1370	chr12	11444191	11446191	-0.604437	1.7941
MACS_peak_1269	chr11	109300705	109302705	-0.602209	1.71458
MACS_peak_1504	chr12	77426139	77428139	-0.600332	1.61683
MACS_peak_6609	chr9	83441288	83443288	-0.598856	1.29396
MACS_peak_5672	chr7	116093472	116095472	-0.598364	2.3147
MACS_peak_1241	chr11	102756059	102758059	-0.597961	1.98477
MACS_peak_1558	chr12	88018991	88020991	-0.597241	1.74975
MACS_peak_1503	chr12	77425432	77427432	-0.59717	1.65306
MACS_peak_1436	chr12	51750732	51752732	-0.596147	1.93357
MACS_peak_683	chr10	66269048	66271048	-0.594372	1.34369
MACS_peak_2098	chr14	112075771	112077771	-0.593715	2.15834
MACS_peak_4947	chr5	133016074	133018074	-0.590596	1.94448
MACS_peak_4847	chr5	107716522	107718522	-0.589347	2.64662
MACS_peak_5355	chr6	144863593	144865593	-0.588501	1.16672
MACS_peak_1522	chr12	82355714	82357714	-0.58754	0.97159
MACS_peak_1474	chr12	71088090	71090090	-0.587226	1.35106
MACS_peak_2561	chr16	89772530	89774530	-0.585225	1.461
MACS_peak_1186	chr11	96130364	96132364	-0.580544	2.51223
MACS_peak_3622	chr2	120994098	120996098	-0.579581	1.34596
MACS_peak_689	chr10	68674849	68676849	-0.579544	1.84318
MACS_peak_5876	chr8	24521447	24523447	-0.579518	2.40327
MACS_peak_5737	chr7	139788260	139790260	-0.573038	2.93565
MACS_peak_2984	chr18	44820567	44822567	-0.570035	1.70885
MACS_peak_5111	chr6	35330639	35332639	-0.569501	1.27083
MACS_peak_4941	chr5	130209362	130211362	-0.568069	1.3488
MACS_peak_4507	chr4	133805782	133807782	-0.565129	2.43776
MACS_peak_1631	chr12	111612042	111614042	-0.564814	2.01899
MACS_peak_1860	chr13	94542890	94544890	-0.56401	1.52155
MACS_peak_6097	chr8	84554302	84556302	-0.562983	1.08202
MACS_peak_5867	chr8	23168624	23170624	-0.561681	2.56096
MACS_peak_5738	chr7	140003078	140005078	-0.561209	1.9241
MACS_peak_5265	chr6	99521397	99523397	-0.561005	1.23818
MACS_peak_6014	chr8	66682851	66684851	-0.560088	3.00899
MACS_peak_1454	chr12	58297285	58299285	-0.559993	2.23174
MACS_peak_3979	chr3	67386339	67388339	-0.559497	1.71589
MACS_peak_6238	chr8	109392362	109394362	-0.558452	2.63877
MACS_peak_5739	chr7	140004137	140006137	-0.558128	1.85679
MACS_peak_3978	chr3	67384841	67386841	-0.557764	1.7941
MACS_peak_6341	chr8	126955127	126957127	-0.557741	1.79286
MACS_peak_609	chr10	32608837	32610837	-0.557714	1.71282
MACS_peak_1590	chr12	103626636	103628636	-0.557509	1.60644
MACS_peak_5718	chr7	134487374	134489374	-0.557335	1.88675
MACS_peak_6170	chr8	96160610	96162610	-0.556144	1.25036
MACS_peak_2435	chr16	8357157	8359157	-0.555459	1.3454
MACS_peak_6610	chr9	83697567	83699567	-0.553989	2.19692
MACS_peak_2959	chr18	37874433	37876433	-0.55315	1.98076
MACS_peak_1836	chr13	74257832	74259832	-0.552618	2.32998
MACS_peak_1586	chr12	103055495	103057495	-0.551764	2.07382
MACS_peak_759	chr10	84320104	84322104	-0.54966	1.93923
MACS_peak_3812	chr2	170556558	170558558	-0.547674	1.83633
MACS_peak_75	chr1	25887134	25889134	-0.545951	1.76256
MACS_peak_1598	chr12	106261715	106263715	-0.545917	1.76129
MACS_peak_2755	chr17	44390465	44392465	-0.545752	1.55582
MACS_peak_2960	chr18	37880165	37882165	-0.545057	2.53456
MACS_peak_1976	chr14	47285637	47287637	-0.544426	1.51602
MACS_peak_5388	chr7	17045493	17047493	-0.544356	1.76469
MACS_peak_300	chr1	108896251	108898251	-0.544076	1.14339
MACS_peak_64	chr1	22564769	22566769	-0.542682	1.94486
MACS_peak_2733	chr17	36270306	36272306	-0.541333	1.15769
MACS_peak_695	chr10	69706143	69708143	-0.540842	1.9381
MACS_peak_1421	chr12	41716377	41718377	-0.540127	1.24853
MACS_peak_5618	chr7	97449959	97451959	-0.536753	2.44864
MACS_peak_608	chr10	31329600	31331600	-0.535479	2.13718
MACS_peak_5992	chr8	58858728	58860728	-0.534211	1.2558
MACS_peak_5561	chr7	78407181	78409181	-0.533993	1.02148
MACS_peak_1543	chr12	86039489	86041489	-0.533791	1.97049
MACS_peak_6346	chr8	127353736	127355736	-0.533599	1.56852
MACS_peak_995	chr11	55185113	55187113	-0.533117	1.26604
MACS_peak_591	chr10	21879927	21881927	-0.533112	1.56803
MACS_peak_6562	chr9	65009315	65011315	-0.532023	2.08882
MACS_peak_1896	chr13	104713040	104715040	-0.531635	1.9501
MACS_peak_5897	chr8	28831590	28833590	-0.531547	1.12035
MACS_peak_1297	chr11	115195597	115197597	-0.531544	2.12466
MACS_peak_5066	chr6	21869813	21871813	-0.530861	1.21164
MACS_peak_3669	chr2	131176988	131178988	-0.530713	1.27917
MACS_peak_2224	chr15	75475561	75477561	-0.530629	1.48594
MACS_peak_3040	chr18	67501621	67503621	-0.530277	2.01828
MACS_peak_4292	chr4	59926512	59928512	-0.529604	1.58063
MACS_peak_6248	chr8	112008579	112010579	-0.529556	1.94261
MACS_peak_6503	chr9	51086578	51088578	-0.528569	1.98222
MACS_peak_2467	chr16	18681518	18683518	-0.527131	1.86513
MACS_peak_2673	chr17	28536982	28538982	-0.526737	1.22095
MACS_peak_4948	chr5	133016445	133018445	-0.525901	1.91877
MACS_peak_3830	chr2	174151641	174153641	-0.52519	2.59455
MACS_peak_6210	chr8	106810391	106812391	-0.524829	1.27501
MACS_peak_3740	chr2	155455640	155457640	-0.524711	2.49851
MACS_peak_2390	chr15	100693342	100695342	-0.524527	1.28155
MACS_peak_6227	chr8	108109244	108111244	-0.524506	1.69955
MACS_peak_2630	chr17	23780218	23782218	-0.524393	1.79701
MACS_peak_3091	chr18	85866351	85868351	-0.524392	1.44201
MACS_peak_1326	chr11	118882407	118884407	-0.522601	2.39287
MACS_peak_2778	chr17	50558528	50560528	-0.521981	1.99603
MACS_peak_1684	chr13	3356664	3358664	-0.521114	2.00396
MACS_peak_6320	chr8	124059537	124061537	-0.520917	1.56706
MACS_peak_6026	chr8	71404009	71406009	-0.520313	2.23665
MACS_peak_1805	chr13	58212758	58214758	-0.520213	1.6036
MACS_peak_3341	chr2	17651304	17653304	-0.519442	2.31063
MACS_peak_3150	chr19	10708186	10710186	-0.518	2.03351
MACS_peak_6190	chr8	98673972	98675972	-0.517811	1.80941
MACS_peak_822	chr10	117931978	117933978	-0.516526	1.00504
MACS_peak_6144	chr8	90484757	90486757	-0.513949	2.30889
MACS_peak_2407	chr15	102465111	102467111	-0.513642	1.40817
MACS_peak_1895	chr13	104712811	104714811	-0.512663	1.9568
MACS_peak_6004	chr8	62984819	62986819	-0.511756	1.58352
MACS_peak_6561	chr9	65008572	65010572	-0.511575	2.04264
MACS_peak_1779	chr13	53566418	53568418	-0.511505	2.64178
MACS_peak_2956	chr18	37839994	37841994	-0.509877	2.30772
MACS_peak_4105	chr3	116124452	116126452	-0.509633	1.56413
MACS_peak_775	chr10	90189769	90191769	-0.509631	1.77146
MACS_peak_2127	chr15	11835610	11837610	-0.509082	2.02963
MACS_peak_153	chr1	58566198	58568198	-0.508239	1.0552
MACS_peak_2313	chr15	88480177	88482177	-0.507609	1.71238
MACS_peak_776	chr10	90190350	90192350	-0.506318	1.72727
MACS_peak_3931	chr3	37246159	37248159	-0.506099	2.27798
MACS_peak_5826	chr8	11725387	11727387	-0.506062	2.82741
MACS_peak_5140	chr6	45009867	45011867	-0.505891	1.67582
MACS_peak_2730	chr17	36248978	36250978	-0.505688	1.88753
MACS_peak_6339	chr8	126416739	126418739	-0.505608	2.45943
MACS_peak_4106	chr3	116414709	116416709	-0.504291	1.56365
MACS_peak_3226	chr19	40833818	40835818	-0.504237	1.27739
MACS_peak_4393	chr4	114338337	114340337	-0.503597	2.23695
MACS_peak_5893	chr8	27830086	27832086	-0.502574	1.71545
MACS_peak_6467	chr9	40261226	40263226	-0.502451	2.2756
MACS_peak_6746	chrUn_random	2640719	2642719	-0.500446	1.03351
MACS_peak_2095	chr14	104920417	104922417	-0.500362	2.07519
MACS_peak_6191	chr8	98675213	98677213	-0.498528	1.75916
MACS_peak_2701	chr17	34853297	34855297	-0.498119	1.38018
MACS_peak_131	chr1	47198220	47200220	-0.49805	1.10969
MACS_peak_3619	chr2	119568043	119570043	-0.497994	2.41332
MACS_peak_1013	chr11	59289097	59291097	-0.497716	0.968644
MACS_peak_1720	chr13	28510158	28512158	-0.49724	1.55729
MACS_peak_2803	chr17	69824648	69826648	-0.4972	1.5008
MACS_peak_5236	chr6	87284330	87286330	-0.49688	1.71721
MACS_peak_3500	chr2	71417930	71419930	-0.496819	1.3173
MACS_peak_2254	chr15	78369626	78371626	-0.496525	1.76256
MACS_peak_2155	chr15	34383483	34385483	-0.496193	1.91303
MACS_peak_4123	chr3	126865944	126867944	-0.495779	1.97966
MACS_peak_4722	chr5	36827139	36829139	-0.495094	1.99386
MACS_peak_6283	chr8	119332207	119334207	-0.493755	1.57918
MACS_peak_1386	chr12	16815790	16817790	-0.493585	2.43055
MACS_peak_3488	chr2	69420674	69422674	-0.492429	2.15737
MACS_peak_3523	chr2	79323138	79325138	-0.491763	1.00576
MACS_peak_3811	chr2	170330369	170332369	-0.490999	1.58928
MACS_peak_6020	chr8	68141236	68143236	-0.490094	2.05276
MACS_peak_4942	chr5	130544124	130546124	-0.488578	1.1375
MACS_peak_6342	chr8	126956095	126958095	-0.488532	2
MACS_peak_2951	chr18	37677933	37679933	-0.488329	2.22558
MACS_peak_3894	chr3	17685610	17687610	-0.488017	2.08304
MACS_peak_5240	chr6	88673951	88675951	-0.48795	2.15834
MACS_peak_2194	chr15	59505429	59507429	-0.487848	1.10232
MACS_peak_6468	chr9	40262267	40264267	-0.487616	2.24762
MACS_peak_806	chr10	114116936	114118936	-0.487314	1.09896
MACS_peak_2877	chr18	12508449	12510449	-0.487139	1.01721
MACS_peak_4903	chr5	120222031	120224031	-0.486404	1.24001
MACS_peak_4036	chr3	92918939	92920939	-0.486396	1.25278
MACS_peak_6611	chr9	83698514	83700514	-0.486159	2.35643
MACS_peak_5370	chr7	5005644	5007644	-0.48501	2.0545
MACS_peak_6343	chr8	126956629	126958629	-0.484743	1.9241
MACS_peak_1462	chr12	62624238	62626238	-0.483784	2.81147
MACS_peak_2534	chr16	59456189	59458189	-0.48326	1.09018
MACS_peak_1390	chr12	17330185	17332185	-0.482529	2.84036
MACS_peak_5635	chr7	106329409	106331409	-0.481533	2.30976
MACS_peak_6319	chr8	123956099	123958099	-0.480785	1.66221
MACS_peak_5235	chr6	87283965	87285965	-0.480244	1.918
MACS_peak_2638	chr17	24486895	24488895	-0.479941	1.85679
MACS_peak_4420	chr4	118248764	118250764	-0.479736	1.88518
MACS_peak_5900	chr8	30302756	30304756	-0.47959	1.68122
MACS_peak_5141	chr6	47490892	47492892	-0.479547	0.970117
MACS_peak_6219	chr8	107782116	107784116	-0.479543	2.29101
MACS_peak_6217	chr8	107665820	107667820	-0.479294	2.27381
MACS_peak_1133	chr11	84355643	84357643	-0.479185	1.34312
MACS_peak_5895	chr8	28090402	28092402	-0.478477	2.98386
MACS_peak_6038	chr8	72642898	72644898	-0.476235	2.11036
MACS_peak_1893	chr13	104712142	104714142	-0.474258	2.0597
MACS_peak_2005	chr14	56578509	56580509	-0.473729	1.47301
MACS_peak_1612	chr12	109555926	109557926	-0.473549	2.99259
MACS_peak_1233	chr11	102006698	102008698	-0.473468	2.37573
MACS_peak_3946	chr3	52001113	52003113	-0.473395	1.50691
MACS_peak_1403	chr12	28274207	28276207	-0.47306	1.14209
MACS_peak_5428	chr7	25715276	25717276	-0.473001	2.13521
MACS_peak_4258	chr4	45931115	45933115	-0.472162	1.31615
MACS_peak_2866	chr18	10851754	10853754	-0.471926	0.968644
MACS_peak_3403	chr2	29106824	29108824	-0.471159	3.11985
MACS_peak_1591	chr12	104480586	104482586	-0.470915	2.06833
MACS_peak_5126	chr6	39067521	39069521	-0.4706	2.92029
MACS_peak_6021	chr8	69211255	69213255	-0.469795	2.51803
MACS_peak_2418	chr15	102943799	102945799	-0.469286	1.48078
MACS_peak_1389	chr12	17181210	17183210	-0.468545	3.10685
MACS_peak_6576	chr9	69604221	69606221	-0.46847	2.32884
MACS_peak_4343	chr4	97417517	97419517	-0.468374	2.19912
MACS_peak_1457	chr12	58675822	58677822	-0.468204	2.71765
MACS_peak_6019	chr8	68140829	68142829	-0.467642	2.09525
MACS_peak_620	chr10	39677853	39679853	-0.467346	1.79618
MACS_peak_4547	chr4	145005470	145007470	-0.467322	1.49518
MACS_peak_2508	chr16	38679019	38681019	-0.467216	1.50284
MACS_peak_5628	chr7	105341347	105343347	-0.466836	2.92941
MACS_peak_6016	chr8	67176790	67178790	-0.466341	1.28274
MACS_peak_2812	chr17	72131337	72133337	-0.466311	1.51803
MACS_peak_3924	chr3	33701060	33703060	-0.464996	1.62527
MACS_peak_1230	chr11	101824013	101826013	-0.462998	2.60312
MACS_peak_4869	chr5	112386390	112388390	-0.462766	1.40762
MACS_peak_5329	chr6	124946433	124948433	-0.462554	2.03738
MACS_peak_1304	chr11	116083443	116085443	-0.462456	2.64801
MACS_peak_2865	chr18	10719100	10721100	-0.462229	1.33171
MACS_peak_1172	chr11	95186362	95188362	-0.462161	1.08134
MACS_peak_1639	chr12	112911389	112913389	-0.46155	1.97049
MACS_peak_624	chr10	42332296	42334296	-0.460627	2.40136
MACS_peak_5784	chr7	150949527	150951527	-0.460277	1.47249
MACS_peak_1649	chr12	113938123	113940123	-0.460008	1.90997
MACS_peak_924	chr11	23102344	23104344	-0.458833	1.43776
MACS_peak_6358	chr8	130881027	130883027	-0.458398	2.68952
MACS_peak_1894	chr13	104712523	104714523	-0.457645	2.04789
MACS_peak_1686	chr13	3358451	3360451	-0.457402	1.86394
MACS_peak_6106	chr8	86190797	86192797	-0.45702	2.64985
MACS_peak_1414	chr12	34652323	34654323	-0.456817	2.6487
MACS_peak_5930	chr8	37793947	37795947	-0.456514	2.30451
MACS_peak_2115	chr14	125073019	125075019	-0.456388	1.72901
MACS_peak_1074	chr11	74183771	74185771	-0.456378	2.25671
MACS_peak_3000	chr18	52927683	52929683	-0.456113	2.30451
MACS_peak_1845	chr13	78340432	78342432	-0.455722	2.26514
MACS_peak_4291	chr4	59925735	59927735	-0.455526	1.5612
MACS_peak_2430	chr16	5306611	5308611	-0.454294	2.29425
MACS_peak_6230	chr8	108218072	108220072	-0.453434	2.07073
MACS_peak_3829	chr2	174124675	174126675	-0.453423	2.32251
MACS_peak_5688	chr7	122069154	122071154	-0.453086	1.25217
MACS_peak_5988	chr8	53645861	53647861	-0.452846	1.03492
MACS_peak_3640	chr2	125547857	125549857	-0.452267	2.30626
MACS_peak_1484	chr12	73337276	73339276	-0.451599	1.26963
MACS_peak_5080	chr6	28212403	28214403	-0.450994	2.01757
MACS_peak_1086	chr11	75327661	75329661	-0.450937	1.48233
MACS_peak_1563	chr12	89591775	89593775	-0.450282	1.1884
MACS_peak_6018	chr8	68140222	68142222	-0.448868	2.03527
MACS_peak_3262	chr19	45153971	45155971	-0.448557	2.36121
MACS_peak_3265	chr19	45403206	45405206	-0.448198	1.82782
MACS_peak_2999	chr18	52853449	52855449	-0.447636	1.15251
MACS_peak_4964	chr5	137043484	137045484	-0.447459	2.04963
MACS_peak_4015	chr3	87788364	87790364	-0.447086	2.07656
MACS_peak_802	chr10	110171418	110173418	-0.447055	1.70044
MACS_peak_592	chr10	22043546	22045546	-0.446958	1.64985
MACS_peak_5245	chr6	90258572	90260572	-0.446767	3.05936
MACS_peak_1908	chr13	113767244	113769244	-0.446071	1.68302
MACS_peak_6187	chr8	98063230	98065230	-0.445634	1.72421
MACS_peak_2247	chr15	76763137	76765137	-0.445459	1.68302
MACS_peak_4450	chr4	123666534	123668534	-0.444137	1.44414
MACS_peak_679	chr10	62137251	62139251	-0.444113	1.39122
MACS_peak_3369	chr2	24375298	24377298	-0.442825	1.40926
MACS_peak_1892	chr13	104567002	104569002	-0.442113	1.00576
MACS_peak_5914	chr8	35872267	35874267	-0.442077	2.67197
MACS_peak_3639	chr2	125498094	125500094	-0.440609	1.50894
MACS_peak_5371	chr7	6082460	6084460	-0.440603	1.76426
MACS_peak_1585	chr12	102954298	102956298	-0.439854	2.10434
MACS_peak_6914	chrX	70665926	70667926	-0.438855	1.69466
MACS_peak_2178	chr15	44619344	44621344	-0.438507	1.65076
MACS_peak_2958	chr18	37853924	37855924	-0.438223	1.86315
MACS_peak_6623	chr9	88221888	88223888	-0.438121	2.168
MACS_peak_4859	chr5	110713418	110715418	-0.437815	1.0895
MACS_peak_1416	chr12	37109211	37111211	-0.437745	1.62994
MACS_peak_2623	chr17	21419327	21421327	-0.437405	1.37851
MACS_peak_5001	chr5	143575092	143577092	-0.437202	2.52907
MACS_peak_1234	chr11	102008174	102010174	-0.43681	1.97783
MACS_peak_1453	chr12	57798492	57800492	-0.435277	2.93225
MACS_peak_5097	chr6	29445075	29447075	-0.434944	1.87696
MACS_peak_1478	chr12	71459234	71461234	-0.434926	1.25459
MACS_peak_4627	chr4	155628306	155630306	-0.433647	1.65398
MACS_peak_2251	chr15	78085017	78087017	-0.433264	1.37962
MACS_peak_5206	chr6	82981440	82983440	-0.432158	1.95271
MACS_peak_3607	chr2	118569584	118571584	-0.43075	2.70576
MACS_peak_4723	chr5	36828035	36830035	-0.430424	1.84077
MACS_peak_2626	chr17	21582033	21584033	-0.430327	1.16672
MACS_peak_5030	chr5	151319165	151321165	-0.430038	1.27322
MACS_peak_4013	chr3	87762541	87764541	-0.429923	2.1107
MACS_peak_927	chr11	23978099	23980099	-0.429867	2.40953
MACS_peak_550	chr10	6946987	6948987	-0.429656	1.03562
MACS_peak_3112	chr19	4839427	4841427	-0.429608	1.80033
MACS_peak_6338	chr8	126415483	126417483	-0.42918	2.89045
MACS_peak_6099	chr8	85387587	85389587	-0.42701	2.90728
MACS_peak_6354	chr8	128821672	128823672	-0.426963	2.43989
MACS_peak_3399	chr2	28475663	28477663	-0.426095	1.78618
MACS_peak_6404	chr9	10903699	10905699	-0.425847	1.64432
MACS_peak_4394	chr4	114339191	114341191	-0.425789	2.35558
MACS_peak_3631	chr2	122293693	122295693	-0.425559	1.70354
MACS_peak_756	chr10	84170879	84172879	-0.425278	1.54696
MACS_peak_2129	chr15	12303322	12305322	-0.425037	1.75617
MACS_peak_6504	chr9	51087403	51089403	-0.424639	1.91418
MACS_peak_4473	chr4	126340884	126342884	-0.424514	1.22774
MACS_peak_3162	chr19	16864341	16866341	-0.424436	0.885965
MACS_peak_889	chr11	3898831	3900831	-0.423762	2.19818
MACS_peak_1685	chr13	3356880	3358880	-0.423521	1.92941
MACS_peak_5100	chr6	29477314	29479314	-0.423388	2.42519
MACS_peak_161	chr1	62561926	62563926	-0.423135	1.1003
MACS_peak_1433	chr12	51747718	51749718	-0.423073	2.38433
MACS_peak_3151	chr19	10708834	10710834	-0.422881	2.12598
MACS_peak_341	chr1	134777629	134779629	-0.422691	2.05589
MACS_peak_5002	chr5	143575918	143577918	-0.422642	2.63552
MACS_peak_5947	chr8	44331271	44333271	-0.421674	1.21661
MACS_peak_4213	chr4	28228020	28230020	-0.421202	1.18078
MACS_peak_1533	chr12	85394125	85396125	-0.420809	2.25066
MACS_peak_4004	chr3	86350279	86352279	-0.420766	2.18333
MACS_peak_6680	chr9	107578349	107580349	-0.420576	2.20508
MACS_peak_3696	chr2	146661156	146663156	-0.420461	2.48465
MACS_peak_3090	chr18	84966545	84968545	-0.419383	1.41143
MACS_peak_6003	chr8	62949373	62951373	-0.419347	1.53903
MACS_peak_3893	chr3	17571876	17573876	-0.418821	0.932817
MACS_peak_881	chr11	3604472	3606472	-0.418519	1.66948
MACS_peak_6359	chr8	130882847	130884847	-0.417395	2.83693
MACS_peak_1498	chr12	76408827	76410827	-0.417278	2.02892
MACS_peak_4150	chr3	141830784	141832784	-0.41689	1.96236
MACS_peak_2476	chr16	21692163	21694163	-0.416746	2.25912
MACS_peak_2575	chr16	94115500	94117500	-0.416231	1.27381
MACS_peak_5573	chr7	85723075	85725075	-0.415975	2.62199
MACS_peak_6009	chr8	64237680	64239680	-0.414902	1.83228
MACS_peak_5348	chr6	141198688	141200688	-0.414829	2.20351
MACS_peak_1560	chr12	88329757	88331757	-0.414753	2.33999
MACS_peak_2419	chr15	102966921	102968921	-0.414477	1.77905
MACS_peak_6955	chrX	166442474	166444474	-0.413849	2.50131
MACS_peak_1298	chr11	115204154	115206154	-0.413743	1.89297
MACS_peak_3778	chr2	164773372	164775372	-0.413593	2.41251
MACS_peak_636	chr10	43957592	43959592	-0.413241	1.90535
MACS_peak_1520	chr12	81859480	81861480	-0.41266	3.67073
MACS_peak_3586	chr2	109514557	109516557	-0.41194	2.4813
MACS_peak_1378	chr12	14113389	14115389	-0.411592	1.06419
MACS_peak_6470	chr9	40347334	40349334	-0.411282	1.20289
MACS_peak_3153	chr19	11166503	11168503	-0.411041	2.03069
MACS_peak_6254	chr8	112484481	112486481	-0.4106	2.69866
MACS_peak_3197	chr19	30623984	30625984	-0.410253	1.63738
MACS_peak_4340	chr4	91046791	91048791	-0.410229	1.62994
MACS_peak_4047	chr3	95362563	95364563	-0.409693	1.80859
MACS_peak_5003	chr5	143918122	143920122	-0.409283	1.90804
MACS_peak_4487	chr4	129683837	129685837	-0.409049	1.75104
MACS_peak_5120	chr6	38302461	38304461	-0.408799	1.8844
MACS_peak_2154	chr15	34382628	34384628	-0.408787	2.02467
MACS_peak_6361	chr8_random	372900	374900	-0.408445	2.42921
MACS_peak_3807	chr2	169458204	169460204	-0.407206	2.01507
MACS_peak_3865	chr2	181431055	181433055	-0.406673	1.49006
MACS_peak_1925	chr13	118391206	118393206	-0.406397	2.3202
MACS_peak_1571	chr12	96935678	96937678	-0.406394	1.91533
MACS_peak_3406	chr2	30531312	30533312	-0.40611	1.99059
MACS_peak_6712	chr9	118385288	118387288	-0.405906	2.82518
MACS_peak_2871	chr18	12316301	12318301	-0.405566	2.13849
MACS_peak_5433	chr7	25962850	25964850	-0.405322	2.4268
MACS_peak_6420	chr9	20548708	20550708	-0.40528	1.71853
MACS_peak_1197	chr11	97223523	97225523	-0.405133	1.65306
MACS_peak_5089	chr6	29009442	29011442	-0.404936	1.48491
MACS_peak_5503	chr7	53028124	53030124	-0.404935	1.12565
MACS_peak_3739	chr2	155454887	155456887	-0.404631	2.40463
MACS_peak_3240	chr19	42713264	42715264	-0.403842	1.00791
MACS_peak_1266	chr11	107774618	107776618	-0.402869	1.74201
MACS_peak_5771	chr7	148879317	148881317	-0.402309	1.77526
MACS_peak_1819	chr13	67962768	67964768	-0.40224	1.3471
MACS_peak_6900	chrX	11654113	11656113	-0.401564	1.75489
MACS_peak_6905	chrX	33867868	33869868	-0.400135	2.00468
MACS_peak_3880	chr3	8462889	8464889	-0.399447	1.31325
MACS_peak_646	chr10	51397319	51399319	-0.39821	2.02255
MACS_peak_2947	chr18	37644677	37646677	-0.398028	2.09491
MACS_peak_5943	chr8	42317420	42319420	-0.397514	1.82619
MACS_peak_3984	chr3	69664506	69666506	-0.397006	1.72814
MACS_peak_1871	chr13	96901240	96903240	-0.396498	1.95084
MACS_peak_5804	chr8	4650915	4652915	-0.395614	1.26903
MACS_peak_6926	chrX	101015735	101017735	-0.395164	1.91571
MACS_peak_1399	chr12	25784390	25786390	-0.395069	1.89025
MACS_peak_6193	chr8	100328024	100330024	-0.394992	1.28096
MACS_peak_5336	chr6	127099123	127101123	-0.394643	2.76341
MACS_peak_1441	chr12	55590812	55592812	-0.394364	1.54102
MACS_peak_5636	chr7	106329945	106331945	-0.394297	2.17377
MACS_peak_835	chr10	120785837	120787837	-0.39412	2.13914
MACS_peak_3926	chr3	35943809	35945809	-0.394118	1.20477
MACS_peak_3357	chr2	21063568	21065568	-0.39408	2.05172
MACS_peak_4938	chr5	129241696	129243696	-0.393468	1.45628
MACS_peak_3715	chr2	150512916	150514916	-0.393319	2.65695
MACS_peak_4651	chr5	20877978	20879978	-0.39261	1.8883
MACS_peak_957	chr11	43648144	43650144	-0.392186	2.6227
MACS_peak_6428	chr9	21904008	21906008	-0.391499	1.72378
MACS_peak_6608	chr9	83379607	83381607	-0.391371	1.06764
MACS_peak_3703	chr2	147131087	147133087	-0.391136	1.37518
MACS_peak_2444	chr16	10783573	10785573	-0.390883	1.78869
MACS_peak_2903	chr18	32593723	32595723	-0.39079	1.40871
MACS_peak_1784	chr13	54581782	54583782	-0.390301	0.975263
MACS_peak_6282	chr8	119324595	119326595	-0.390297	1.98914
MACS_peak_2975	chr18	38947633	38949633	-0.389885	1.26724
MACS_peak_847	chr10	126601656	126603656	-0.389131	1.63645
MACS_peak_3925	chr3	33706832	33708832	-0.388688	1.58592
MACS_peak_5952	chr8	46193847	46195847	-0.388654	1.70885
MACS_peak_1231	chr11	101825045	101827045	-0.387402	2.4769
MACS_peak_3852	chr2	180495152	180497152	-0.387372	1.34937
MACS_peak_3832	chr2	174499020	174501020	-0.386942	1.45733
MACS_peak_879	chr11	3528435	3530435	-0.38682	1.71105
MACS_peak_1434	chr12	51748462	51750462	-0.386642	2.46832
MACS_peak_3435	chr2	34169042	34171042	-0.386566	0.956057
MACS_peak_6168	chr8	95592134	95594134	-0.386497	1.2135
MACS_peak_1190	chr11	96242469	96244469	-0.386217	2.04614
MACS_peak_5946	chr8	44171320	44173320	-0.38538	0.969381
MACS_peak_6332	chr8	125291886	125293886	-0.385004	1.72072
MACS_peak_5974	chr8	48499275	48501275	-0.384805	2.51046
MACS_peak_149	chr1	56770054	56772054	-0.384579	1.23818
MACS_peak_1794	chr13	56094801	56096801	-0.38363	1.19346
MACS_peak_782	chr10	92996360	92998360	-0.382727	1.43723
MACS_peak_5417	chr7	25137036	25139036	-0.382543	1.48285
MACS_peak_6653	chr9	100347652	100349652	-0.38236	1.37295
MACS_peak_228	chr1	81073183	81075183	-0.382186	1.23818
MACS_peak_6017	chr8	67925935	67927935	-0.381787	1.37962
MACS_peak_2546	chr16	76290927	76292927	-0.381194	1.17696
MACS_peak_4996	chr5	141135419	141137419	-0.381132	1.27798
MACS_peak_5892	chr8	27775754	27777754	-0.380976	1.22897
MACS_peak_2776	chr17	49754270	49756270	-0.380573	1.41197
MACS_peak_2568	chr16	92513290	92515290	-0.38044	1.21475
MACS_peak_2203	chr15	65578163	65580163	-0.380327	2.20571
MACS_peak_4046	chr3	95214605	95216605	-0.380085	1.36121
MACS_peak_2880	chr18	13464025	13466025	-0.379769	1.26963
MACS_peak_143	chr1	55282342	55284342	-0.379098	1.43776
MACS_peak_6766	chrUn_random	3731773	3733773	-0.37879	2.05415
MACS_peak_4201	chr4	13671693	13673693	-0.378086	2.3471
MACS_peak_6111	chr8	86861114	86863114	-0.377522	2.17536
MACS_peak_907	chr11	8948525	8950525	-0.377279	1.76299
MACS_peak_4846	chr5	107534280	107536280	-0.376753	1.09221
MACS_peak_2161	chr15	35223258	35225258	-0.375315	2.89511
MACS_peak_5523	chr7	56213992	56215992	-0.375286	2.07039
MACS_peak_4115	chr3	121657528	121659528	-0.375076	1.88401
MACS_peak_5949	chr8	44897380	44899380	-0.374827	1.1564
MACS_peak_6245	chr8	111461677	111463677	-0.37477	2.14666
MACS_peak_3155	chr19	11193574	11195574	-0.374469	1.86196
MACS_peak_3453	chr2	38233698	38235698	-0.374219	1.59455
MACS_peak_2572	chr16	93693706	93695706	-0.37365	1.15186
MACS_peak_3164	chr19	17160755	17162755	-0.373555	1.02432
MACS_peak_2211	chr15	72378562	72380562	-0.373487	2.52632
MACS_peak_797	chr10	102491607	102493607	-0.373354	2.23848
MACS_peak_5175	chr6	56601736	56603736	-0.37308	1.68167
MACS_peak_2121	chr15	6334415	6336415	-0.372837	1.39999
MACS_peak_6093	chr8	83401717	83403717	-0.372678	2.95884
MACS_peak_1864	chr13	95478981	95480981	-0.37259	2.41278
MACS_peak_4666	chr5	24411844	24413844	-0.372585	1.30918
MACS_peak_758	chr10	84319410	84321410	-0.372538	1.95606
MACS_peak_4582	chr4	147776480	147778480	-0.372426	1.81762
MACS_peak_3127	chr19	6418785	6420785	-0.372279	1.7137
MACS_peak_1372	chr12	11528909	11530909	-0.371969	1.03281
MACS_peak_1600	chr12	107146445	107148445	-0.371969	1.301
MACS_peak_5913	chr8	35870599	35872599	-0.371945	2.84157
MACS_peak_6298	chr8	122099018	122101018	-0.371761	1.8746
MACS_peak_1359	chr12	6586147	6588147	-0.371584	0.820485
MACS_peak_6189	chr8	98472384	98474384	-0.371212	1.84318
MACS_peak_3659	chr2	130407074	130409074	-0.370916	2.51627
MACS_peak_5508	chr7	53353698	53355698	-0.370292	2.20257
MACS_peak_356	chr1	136604977	136606977	-0.370072	2.34937
MACS_peak_839	chr10	121915181	121917181	-0.370007	0.95977
MACS_peak_5168	chr6	53768830	53770830	-0.369921	2.80715
MACS_peak_4054	chr3	96740650	96742650	-0.369861	1.00863
MACS_peak_2158	chr15	34723465	34725465	-0.369503	0.838347
MACS_peak_1493	chr12	75384782	75386782	-0.369416	2.0993
MACS_peak_4652	chr5	20878377	20880377	-0.369119	1.87145
MACS_peak_5882	chr8	26452678	26454678	-0.368877	1.23756
MACS_peak_3340	chr2	16278390	16280390	-0.368318	1.59359
MACS_peak_6301	chr8	122223083	122225083	-0.36799	2.05415
MACS_peak_1374	chr12	12462894	12464894	-0.367966	0.992768
MACS_peak_2567	chr16	92497660	92499660	-0.367925	2.80302
MACS_peak_1541	chr12	85989682	85991682	-0.367222	2.27411
MACS_peak_5128	chr6	39820552	39822552	-0.36709	2.44228
MACS_peak_2780	chr17	55548190	55550190	-0.367057	1.14274
MACS_peak_4953	chr5	135564441	135566441	-0.366906	2.61847
MACS_peak_2198	chr15	61172014	61174014	-0.366838	1.02219
MACS_peak_2133	chr15	21043741	21045741	-0.366743	1.52055
MACS_peak_6297	chr8	121970990	121972990	-0.366602	2.88186
MACS_peak_3913	chr3	30202699	30204699	-0.366534	1.38018
MACS_peak_4633	chr5	7343600	7345600	-0.365906	1.79244
MACS_peak_2378	chr15	99054385	99056385	-0.36576	2.0036
MACS_peak_307	chr1	122456897	122458897	-0.36561	1.47664
MACS_peak_4866	chr5	111409054	111411054	-0.365519	2.09322
MACS_peak_2592	chr17	3413374	3415374	-0.365432	1.72944
MACS_peak_5619	chr7	97450904	97452904	-0.365284	2.32654
MACS_peak_3042	chr18	67503894	67505894	-0.364866	1.88088
MACS_peak_6663	chr9	104254698	104256698	-0.364572	1.42116
MACS_peak_2424	chr15	103139211	103141211	-0.364058	1.67265
MACS_peak_3266	chr19	45673482	45675482	-0.364013	1.19346
MACS_peak_4739	chr5	44491541	44493541	-0.363853	2.22064
MACS_peak_840	chr10	122115530	122117530	-0.363646	2.42438
MACS_peak_5608	chr7	91675757	91677757	-0.363458	1.98076
MACS_peak_2331	chr15	89670933	89672933	-0.363007	2.37629
MACS_peak_4419	chr4	118220198	118222198	-0.362953	1.69064
MACS_peak_1409	chr12	32743567	32745567	-0.362457	1.86275
MACS_peak_5659	chr7	108467806	108469806	-0.362438	1.64339
MACS_peak_1473	chr12	70891317	70893317	-0.362197	1.95196
MACS_peak_4146	chr3	138404481	138406481	-0.362036	1.94748
MACS_peak_1435	chr12	51748955	51750955	-0.361881	2.34483
MACS_peak_5928	chr8	37520617	37522617	-0.36151	2.02963
MACS_peak_2925	chr18	37135755	37137755	-0.361327	1.21412
MACS_peak_1556	chr12	87887827	87889827	-0.360862	1.64893
MACS_peak_1369	chr12	9921653	9923653	-0.36073	1.54151
MACS_peak_1555	chr12	87762208	87764208	-0.360676	3.12068
MACS_peak_342	chr1	134942176	134944176	-0.360619	1.614
MACS_peak_2519	chr16	44557650	44559650	-0.360452	1.63784
MACS_peak_2872	chr18	12317212	12319212	-0.360151	2.42331
MACS_peak_4995	chr5	141135262	141137262	-0.359967	1.24671
MACS_peak_5027	chr5	150138197	150140197	-0.35959	1.18903
MACS_peak_3911	chr3	29910258	29912258	-0.359111	2.05866
MACS_peak_5798	chr8	3956076	3958076	-0.35901	1.13553
MACS_peak_3190	chr19	29326451	29328451	-0.35899	1.9241
MACS_peak_6755	chrUn_random	3558077	3560077	-0.358694	3.15737
MACS_peak_2551	chr16	84703282	84705282	-0.358514	2.29924
MACS_peak_3194	chr19	30620765	30622765	-0.358425	1.95345
MACS_peak_6095	chr8	83865553	83867553	-0.358148	2.50513
MACS_peak_3719	chr2	151495053	151497053	-0.358098	2.01757
MACS_peak_690	chr10	68676182	68678182	-0.358035	1.70797
MACS_peak_4489	chr4	129776785	129778785	-0.358003	2.32222
MACS_peak_6405	chr9	11276373	11278373	-0.35797	1.64662
MACS_peak_6542	chr9	59423566	59425566	-0.357853	1.90728
MACS_peak_3877	chr3	8244308	8246308	-0.357535	2.39808
MACS_peak_6192	chr8	99347545	99349545	-0.357295	0.811471
MACS_peak_6169	chr8	95624018	95626018	-0.357288	1.15056
MACS_peak_5732	chr7	138510187	138512187	-0.356849	1.24671
MACS_peak_5656	chr7	108146313	108148313	-0.356425	1.62246
MACS_peak_3828	chr2	174123487	174125487	-0.356095	2.56243
MACS_peak_4191	chr4	8587598	8589598	-0.356008	1.57386
MACS_peak_4428	chr4	119957044	119959044	-0.355711	2.04858
MACS_peak_5007	chr5	144053824	144055824	-0.355618	2.83329
MACS_peak_1382	chr12	15822220	15824220	-0.355503	2.25429
MACS_peak_6563	chr9	65010973	65012973	-0.355334	2.21132
MACS_peak_5131	chr6	40401497	40403497	-0.355244	1.16672
MACS_peak_5607	chr7	91233565	91235565	-0.35514	2.14633
MACS_peak_3492	chr2	69964782	69966782	-0.354533	1.42492
MACS_peak_5950	chr8	46018640	46020640	-0.35427	1.77273
MACS_peak_5406	chr7	19893778	19895778	-0.354164	1.80571
MACS_peak_4114	chr3	121656655	121658655	-0.353835	2.0165
MACS_peak_5969	chr8	48371291	48373291	-0.353138	2.6837
MACS_peak_4012	chr3	87761639	87763639	-0.353116	1.94336
MACS_peak_1820	chr13	67995937	67997937	-0.352996	1.08678
MACS_peak_5025	chr5	149830826	149832826	-0.352899	1.55139
MACS_peak_3524	chr2	80150350	80152350	-0.351837	1.12499
MACS_peak_5275	chr6	102511763	102513763	-0.351302	1.80653
MACS_peak_6178	chr8	97217902	97219902	-0.351261	2.95438
MACS_peak_3136	chr19	7007315	7009315	-0.35113	2.60905
MACS_peak_2517	chr16	44482132	44484132	-0.350969	1.2455
MACS_peak_5477	chr7	37483407	37485407	-0.350829	2.49748
MACS_peak_2949	chr18	37663402	37665402	-0.350407	2.13323
MACS_peak_5978	chr8	49304986	49306986	-0.350326	2.21506
MACS_peak_1889	chr13	101697872	101699872	-0.350313	1.45733
MACS_peak_5233	chr6	86145978	86147978	-0.350191	1.91188
MACS_peak_4480	chr4	128796458	128798458	-0.349015	2.07279
MACS_peak_4135	chr3	130625186	130627186	-0.348934	1.30276
MACS_peak_5276	chr6	102512207	102514207	-0.348458	1.87853
MACS_peak_5237	chr6	87680576	87682576	-0.348446	2.96033
MACS_peak_2143	chr15	28275516	28277516	-0.347853	0.889863
MACS_peak_3264	chr19	45402769	45404769	-0.347351	1.78031
MACS_peak_4371	chr4	106295122	106297122	-0.347329	2.14143
MACS_peak_314	chr1	124750192	124752192	-0.346922	0.974529
MACS_peak_3756	chr2	160696272	160698272	-0.346457	1.6457
MACS_peak_1834	chr13	73982812	73984812	-0.346425	2.67469
MACS_peak_5300	chr6	116577996	116579996	-0.346422	1.52657
MACS_peak_5119	chr6	38301832	38303832	-0.34626	1.7941
MACS_peak_2832	chr17	84495846	84497846	-0.346141	2.30071
MACS_peak_3971	chr3	66023761	66025761	-0.346084	2.33885
MACS_peak_2554	chr16	84942865	84944865	-0.346012	1.77737
MACS_peak_656	chr10	57160077	57162077	-0.345996	1.70664
MACS_peak_1360	chr12	8199021	8201021	-0.345895	1.00216
MACS_peak_4355	chr4	100742492	100744492	-0.345822	1.66948
MACS_peak_1264	chr11	106138032	106140032	-0.345464	2.0552
MACS_peak_4749	chr5	53439052	53441052	-0.345306	2.39424
MACS_peak_5902	chr8	32197772	32199772	-0.345072	2.47534
MACS_peak_3730	chr2	152877131	152879131	-0.345046	1.96938
MACS_peak_5878	chr8	24780037	24782037	-0.344812	2.15834
MACS_peak_1771	chr13	49342095	49344095	-0.344579	2.20852
MACS_peak_1544	chr12	86214576	86216576	-0.34457	2.67942
MACS_peak_6237	chr8	109030067	109032067	-0.344433	2.41414
MACS_peak_1650	chr12	114112019	114114019	-0.344218	2.33771
MACS_peak_6461	chr9	37228527	37230527	-0.344029	1.5656
MACS_peak_3999	chr3	83568526	83570526	-0.343902	2.07073
MACS_peak_4937	chr5	129241457	129243457	-0.343663	1.51551
MACS_peak_5999	chr8	60863491	60865491	-0.343526	1.14012
MACS_peak_2595	chr17	5529481	5531481	-0.343362	1.10635
MACS_peak_1479	chr12	71488470	71490470	-0.342441	1.08746
MACS_peak_5916	chr8	36651271	36653271	-0.342435	3.43363
MACS_peak_1646	chr12	113381868	113383868	-0.341701	2.88421
MACS_peak_2455	chr16	17574851	17576851	-0.341587	1.73335
MACS_peak_548	chr1	197066966	197068966	-0.341516	2.59096
MACS_peak_1392	chr12	17698452	17700452	-0.341128	2.0827
MACS_peak_3086	chr18	83220861	83222861	-0.341126	1.10836
MACS_peak_3505	chr2	73203429	73205429	-0.340891	0.97966
MACS_peak_4740	chr5	46029716	46031716	-0.340868	2.18365
MACS_peak_5823	chr8	11475943	11477943	-0.340654	2.65099
MACS_peak_2945	chr18	37606727	37608727	-0.340526	1.67852
MACS_peak_1340	chr11	120097085	120099085	-0.339971	1.38681
MACS_peak_2587	chr16	97983471	97985471	-0.339622	2.18682
MACS_peak_581	chr10	20573721	20575721	-0.339607	0.963474
MACS_peak_3729	chr2	152876751	152878751	-0.339494	2.03949
MACS_peak_4165	chr3	151769984	151771984	-0.338991	1.65398
MACS_peak_4092	chr3	108208892	108210892	-0.338849	2.16382
MACS_peak_5813	chr8	9207402	9209402	-0.337993	1.83471
MACS_peak_1159	chr11	94600772	94602772	-0.337231	1.21537
MACS_peak_4079	chr3	106839724	106841724	-0.336738	2.67559
MACS_peak_1648	chr12	113917431	113919431	-0.336583	3.23266
MACS_peak_2383	chr15	100427830	100429830	-0.336357	2.05137
MACS_peak_3272	chr19	46207407	46209407	-0.336293	2.54325
MACS_peak_4814	chr5	92247001	92249001	-0.336161	0.933573
MACS_peak_6326	chr8	124793096	124795096	-0.336037	1.95568
MACS_peak_323	chr1	130486855	130488855	-0.335992	2.62877
MACS_peak_4006	chr3	87396901	87398901	-0.335986	1.16543
MACS_peak_2404	chr15	101675170	101677170	-0.335824	1.70487
MACS_peak_4022	chr3	88169205	88171205	-0.335451	1.66084
MACS_peak_5102	chr6	30890880	30892880	-0.335446	1.39342
MACS_peak_2552	chr16	84703864	84705864	-0.335195	2.1003
MACS_peak_2821	chr17	76102557	76104557	-0.334919	1.00576
MACS_peak_6164	chr8	95197788	95199788	-0.334696	2.98477
MACS_peak_4629	chr5	3800551	3802551	-0.334647	1.30918
MACS_peak_3351	chr2	18687757	18689757	-0.334237	2.16124
MACS_peak_6956	chrX_random	1010889	1012889	-0.334131	1.38515
MACS_peak_5915	chr8	36568365	36570365	-0.333239	1.3202
MACS_peak_511	chr1	187179747	187181747	-0.332983	1.23756
MACS_peak_5906	chr8	33994172	33996172	-0.332655	3.1334
MACS_peak_2193	chr15	59480099	59482099	-0.332611	1.59264
MACS_peak_5264	chr6	99470853	99472853	-0.332139	2.42975
MACS_peak_2590	chr17	3314597	3316597	-0.331827	1.584
MACS_peak_6942	chrX	156425950	156427950	-0.331774	1.67717
MACS_peak_5534	chr7	64764961	64766961	-0.331705	2.27769
MACS_peak_2902	chr18	32537394	32539394	-0.331666	2.12035
MACS_peak_6213	chr8	107153208	107155208	-0.331662	2.59048
MACS_peak_3397	chr2	27742719	27744719	-0.330889	1.87735
MACS_peak_4410	chr4	116510701	116512701	-0.329828	1.74071
MACS_peak_2206	chr15	67006596	67008596	-0.329775	2.40599
MACS_peak_4910	chr5	120888877	120890877	-0.32951	3.19503
MACS_peak_1901	chr13	108434487	108436487	-0.329366	1.92296
MACS_peak_2773	chr17	48192211	48194211	-0.328962	1.41846
MACS_peak_2950	chr18	37664097	37666097	-0.328956	2.27381
MACS_peak_2422	chr15	102999030	103001030	-0.328765	2.00684
MACS_peak_4299	chr4	63408254	63410254	-0.327949	1.02928
MACS_peak_4879	chr5	113919081	113921081	-0.327879	2.52857
MACS_peak_4392	chr4	114329997	114331997	-0.327868	1.20914
MACS_peak_5973	chr8	48497227	48499227	-0.327259	3.20461
MACS_peak_5869	chr8	24085174	24087174	-0.326801	3.04072
MACS_peak_5152	chr6	50210366	50212366	-0.326256	1.62667
MACS_peak_4475	chr4	127221479	127223479	-0.325822	1.15445
MACS_peak_1487	chr12	74139453	74141453	-0.325817	2.89336
MACS_peak_1584	chr12	102384016	102386016	-0.325708	1.31267
MACS_peak_5041	chr6	3713934	3715934	-0.325616	2.3202
MACS_peak_5512	chr7	53602848	53604848	-0.325576	1.9855
MACS_peak_747	chr10	80914621	80916621	-0.325569	2.33885
MACS_peak_3479	chr2	62482600	62484600	-0.32527	1.49006
MACS_peak_2296	chr15	84386473	84388473	-0.325141	1.49057
MACS_peak_6543	chr9	59528191	59530191	-0.324771	1.34483
MACS_peak_1682	chr13	3344136	3346136	-0.324738	1.36177
MACS_peak_6110	chr8	86536075	86538075	-0.32462	2.71611
MACS_peak_757	chr10	84219916	84221916	-0.324421	2.99367
MACS_peak_4308	chr4	68613225	68615225	-0.324343	2.16511
MACS_peak_4966	chr5	137358016	137360016	-0.323766	3.04404
MACS_peak_830	chr10	120532143	120534143	-0.323693	1.16928
MACS_peak_1869	chr13	96213027	96215027	-0.323657	2.26364
MACS_peak_326	chr1	131985762	131987762	-0.323603	1.10769
MACS_peak_6149	chr8	91163888	91165888	-0.323566	1.27739
MACS_peak_1770	chr13	49341332	49343332	-0.323462	2.23419
MACS_peak_2553	chr16	84942613	84944613	-0.323289	1.78534
MACS_peak_3035	chr18	67018107	67020107	-0.323076	1.91571
MACS_peak_997	chr11	55574084	55576084	-0.322974	1.04893
MACS_peak_628	chr10	42693548	42695548	-0.322759	1.38073
MACS_peak_6930	chrX	109007605	109009605	-0.322684	1.51803
MACS_peak_6639	chr9	95743424	95745424	-0.322669	1.76893
MACS_peak_2501	chr16	35658744	35660744	-0.322448	2.27888
MACS_peak_2896	chr18	24625000	24627000	-0.322388	1.97269
MACS_peak_6264	chr8	114061436	114063436	-0.322019	1.98514
MACS_peak_6050	chr8	73387406	73389406	-0.321616	2.20914
MACS_peak_2703	chr17	35105521	35107521	-0.32154	2.21568
MACS_peak_3015	chr18	60584445	60586445	-0.32113	1.43883
MACS_peak_1049	chr11	69417458	69419458	-0.320798	1.93621
MACS_peak_4071	chr3	102738800	102740800	-0.320766	2.55925
MACS_peak_1361	chr12	8303183	8305183	-0.320492	2.95996
MACS_peak_5931	chr8	37795247	37797247	-0.320481	2.51803
MACS_peak_4224	chr4	34676240	34678240	-0.320435	1.27202
MACS_peak_4354	chr4	100741760	100743760	-0.32038	1.59837
MACS_peak_5137	chr6	42273045	42275045	-0.320305	2.28895
MACS_peak_3288	chr19	52913714	52915714	-0.320252	1.10434
MACS_peak_1358	chr12	5380166	5382166	-0.31998	3.05745
MACS_peak_4353	chr4	100449366	100451366	-0.319387	2.57459
MACS_peak_1695	chr13	10357860	10359860	-0.319167	2.41981
MACS_peak_3970	chr3	64913560	64915560	-0.319131	1.68706
MACS_peak_1611	chr12	109543373	109545373	-0.319056	2.55998
MACS_peak_6349	chr8	128420356	128422356	-0.318804	2.09322
MACS_peak_169	chr1	63882334	63884334	-0.318782	1.62854
MACS_peak_5929	chr8	37583978	37585978	-0.318765	1.45101
MACS_peak_2167	chr15	38772722	38774722	-0.318691	1.00216
MACS_peak_63	chr1	22542443	22544443	-0.318539	1.8953
MACS_peak_2083	chr14	98566480	98568480	-0.31813	2.15607
MACS_peak_5812	chr8	9206878	9208878	-0.318108	1.84117
MACS_peak_1557	chr12	88017594	88019594	-0.318058	1.93206
MACS_peak_5944	chr8	42317933	42319933	-0.317833	1.66266
MACS_peak_3149	chr19	10531918	10533918	-0.317809	2.52882
MACS_peak_1545	chr12	86216051	86218051	-0.317665	2.6828
MACS_peak_3611	chr2	118760810	118762810	-0.317648	1.18396
MACS_peak_6136	chr8	87957497	87959497	-0.317453	1.61259
MACS_peak_312	chr1	123322637	123324637	-0.317302	1.22342
MACS_peak_3820	chr2	172612467	172614467	-0.317074	2.02857
MACS_peak_6455	chr9	32347247	32349247	-0.316946	2.65237
MACS_peak_4241	chr4	42946509	42948509	-0.316936	1.8213
MACS_peak_2751	chr17	43083379	43085379	-0.316379	1.00791
MACS_peak_3154	chr19	11167009	11169009	-0.315502	1.84157
MACS_peak_5511	chr7	53435216	53437216	-0.315227	1.7583
MACS_peak_1305	chr11	116143815	116145815	-0.315013	2.71282
MACS_peak_1263	chr11	106137261	106139261	-0.314562	1.98404
MACS_peak_5124	chr6	38647547	38649547	-0.314545	1.1003
MACS_peak_5985	chr8	51999886	52001886	-0.314403	2.66857
MACS_peak_2518	chr16	44557045	44559045	-0.314157	1.69599
MACS_peak_2231	chr15	75723049	75725049	-0.314128	1.97085
MACS_peak_1424	chr12	45430225	45432225	-0.313849	2.26544
MACS_peak_303	chr1	114321762	114323762	-0.313407	1.07724
MACS_peak_5365	chr7	4422719	4424719	-0.312787	1.96125
MACS_peak_4227	chr4	40246332	40248332	-0.31254	1.4631
MACS_peak_1114	chr11	80111874	80113874	-0.312328	2.17983
MACS_peak_6142	chr8	89993334	89995334	-0.312264	3.54584
MACS_peak_618	chr10	39645568	39647568	-0.312215	2.19818
MACS_peak_3184	chr19	27397057	27399057	-0.312152	1.74244
MACS_peak_5901	chr8	30327489	30329489	-0.311803	2.88421
MACS_peak_1915	chr13	114452374	114454374	-0.311734	1.72857
MACS_peak_6139	chr8	89560127	89562127	-0.311386	2.21288
MACS_peak_389	chr1	154577037	154579037	-0.31112	1.56511
MACS_peak_750	chr10	82448446	82450446	-0.311069	2.27232
MACS_peak_1146	chr11	87476029	87478029	-0.31101	1.55041
MACS_peak_4638	chr5	9266423	9268423	-0.310901	1.71853
MACS_peak_1244	chr11	103030747	103032747	-0.310804	2.31441
MACS_peak_4411	chr4	116511293	116513293	-0.310109	1.80529
MACS_peak_5262	chr6	97436424	97438424	-0.309951	2.28924
MACS_peak_5169	chr6	53770986	53772986	-0.309242	2.54374
MACS_peak_1802	chr13	57182169	57184169	-0.309238	1.06626
MACS_peak_3805	chr2	168736726	168738726	-0.309055	1.96532
MACS_peak_1875	chr13	97959521	97961521	-0.309036	1.5888
MACS_peak_3612	chr2	118799420	118801420	-0.308652	1.96125
MACS_peak_1122	chr11	82746558	82748558	-0.308556	3.2966
MACS_peak_1140	chr11	85688481	85690481	-0.30847	1.74889
MACS_peak_4878	chr5	113918531	113920531	-0.308423	2.39589
MACS_peak_2116	chr14	125073865	125075865	-0.307931	1.84398
MACS_peak_6029	chr8	72173715	72175715	-0.307806	1.49621
MACS_peak_119	chr1	42578554	42580554	-0.307749	1.01792
MACS_peak_951	chr11	35814577	35816577	-0.30732	1.66403
MACS_peak_880	chr11	3603997	3605997	-0.307253	1.6234
MACS_peak_5866	chr8	22158133	22160133	-0.306956	1.43723
MACS_peak_6085	chr8	80038931	80040931	-0.306908	2.15931
MACS_peak_4175	chr3	156221705	156223705	-0.306409	1.8504
MACS_peak_1213	chr11	98902467	98904467	-0.305694	2.52757
MACS_peak_6438	chr9	26297355	26299355	-0.305593	0.96643
MACS_peak_6409	chr9	14190924	14192924	-0.305366	0.994218
MACS_peak_4908	chr5	120876298	120878298	-0.305071	2.73963
MACS_peak_4954	chr5	135565296	135567296	-0.305004	2.50538
MACS_peak_2853	chr18	6152959	6154959	-0.304814	1.08134
MACS_peak_4830	chr5	98682671	98684671	-0.304717	2.4756
MACS_peak_5908	chr8	34368534	34370534	-0.304499	1.25459
MACS_peak_2898	chr18	25779717	25781717	-0.304334	1.90651
MACS_peak_6498	chr9	47259262	47261262	-0.304257	0.991318
MACS_peak_1377	chr12	13271814	13273814	-0.304199	0.9568
MACS_peak_6486	chr9	44094584	44096584	-0.304024	2.61495
MACS_peak_5379	chr7	16508214	16510214	-0.303427	1.38681
MACS_peak_4217	chr4	33037516	33039516	-0.303349	1.52306
MACS_peak_2973	chr18	38369064	38371064	-0.302706	2.33657
MACS_peak_6767	chrUn_random	3733107	3735107	-0.302664	1.92372
MACS_peak_2103	chr14	117324370	117326370	-0.302632	2.27679
MACS_peak_5519	chr7	54385378	54387378	-0.302432	2.26183
MACS_peak_3785	chr2	165005778	165007778	-0.302231	1.85559
MACS_peak_2421	chr15	102976545	102978545	-0.302045	2.24428
MACS_peak_142	chr1	54981059	54983059	-0.302008	2.25248
MACS_peak_1042	chr11	69010226	69012226	-0.301656	1.73942
MACS_peak_32	chr1	10984014	10986014	-0.301137	2.25942
MACS_peak_3932	chr3	37247185	37249185	-0.300771	2.38654
MACS_peak_4923	chr5	123641109	123643109	-0.300685	1.05172
MACS_peak_6726	chr9	122477727	122479727	-0.300476	2.57071
MACS_peak_1677	chr12	119435746	119437746	-0.30038	1.81639
MACS_peak_1644	chr12	113379905	113381905	-0.300242	2.33657
MACS_peak_2420	chr15	102975695	102977695	-0.300013	2.21878
MACS_peak_5722	chr7	135394545	135396545	-0.299984	1.9749
MACS_peak_333	chr1	133524295	133526295	-0.299846	1.2228
MACS_peak_3188	chr19	29048307	29050307	-0.29976	1.74071
MACS_peak_956	chr11	43588643	43590643	-0.299379	2.0993
MACS_peak_2985	chr18	44970595	44972595	-0.29921	1.66266
MACS_peak_751	chr10	82798200	82800200	-0.299152	2.20758
MACS_peak_5427	chr7	25455059	25457059	-0.299116	1.69911
MACS_peak_1125	chr11	83231077	83233077	-0.298904	2.4351
MACS_peak_2971	chr18	38184332	38186332	-0.298698	2.12895
MACS_peak_3199	chr19	31737537	31739537	-0.298653	2.39424
MACS_peak_5052	chr6	8899503	8901503	-0.298484	2.44969
MACS_peak_6954	chrX	166442238	166444238	-0.298461	2.33514
MACS_peak_351	chr1	136151500	136153500	-0.297767	1.47664
MACS_peak_4329	chr4	87739948	87741948	-0.297619	0.957543
MACS_peak_623	chr10	42320142	42322142	-0.297471	1.28806
MACS_peak_297	chr1	108305046	108307046	-0.297252	1.37518
MACS_peak_3910	chr3	29909842	29911842	-0.297251	1.99458
MACS_peak_4975	chr5	138711696	138713696	-0.297239	1.4452
MACS_peak_2128	chr15	12302999	12304999	-0.29717	1.7194
MACS_peak_3588	chr2	109533643	109535643	-0.297118	2.44573
MACS_peak_3928	chr3	36419447	36421447	-0.296582	2.18333
MACS_peak_3961	chr3	58439651	58441651	-0.296221	1.40926
MACS_peak_5404	chr7	19868638	19870638	-0.296117	1.30976
MACS_peak_5797	chr8	3753470	3755470	-0.295691	2.15963
MACS_peak_798	chr10	105008516	105010516	-0.295676	1.71414
MACS_peak_6024	chr8	71256592	71258592	-0.295538	2.49057
MACS_peak_472	chr1	174257126	174259126	-0.295504	2.43563
MACS_peak_1508	chr12	77922755	77924755	-0.29548	2.41981
MACS_peak_4989	chr5	140388554	140390554	-0.295448	3.10383
MACS_peak_1606	chr12	109240492	109242492	-0.295356	1.72028
MACS_peak_1428	chr12	50352210	50354210	-0.29532	0.951588
MACS_peak_5475	chr7	36686629	36688629	-0.295294	1.50131
MACS_peak_1073	chr11	73142476	73144476	-0.295156	2.33113
MACS_peak_5023	chr5	148769313	148771313	-0.295017	1.84197
MACS_peak_5980	chr8	49800236	49802236	-0.294938	1.18713
MACS_peak_6748	chrUn_random	3233208	3235208	-0.294837	1.88986
MACS_peak_6166	chr8	95379038	95381038	-0.294758	1.94598
MACS_peak_1743	chr13	40822464	40824464	-0.294712	2.47327
MACS_peak_1978	chr14	47472366	47474366	-0.294669	1.05936
MACS_peak_3605	chr2	118528223	118530223	-0.294473	3.08253
MACS_peak_1928	chr14	9148881	9150881	-0.294452	2.61753
MACS_peak_3889	chr3	9967932	9969932	-0.293862	1.50487
MACS_peak_674	chr10	61087969	61089969	-0.293794	1.89025
MACS_peak_1599	chr12	106575128	106577128	-0.293348	2.00396
MACS_peak_4247	chr4	44118571	44120571	-0.293226	1.46571
MACS_peak_6153	chr8	92869132	92871132	-0.292962	2.5828
MACS_peak_5811	chr8	8710936	8712936	-0.2929	2.45575
MACS_peak_6931	chrX	109483594	109485594	-0.292592	2.1273
MACS_peak_6458	chr9	35364156	35366156	-0.292232	2.00108
MACS_peak_1927	chr14	8831889	8833889	-0.291808	1.82985
MACS_peak_3247	chr19	43645201	43647201	-0.291646	1.72247
MACS_peak_1318	chr11	116779691	116781691	-0.29155	1.68661
MACS_peak_4164	chr3	151754667	151756667	-0.291274	1.62527
MACS_peak_990	chr11	53841571	53843571	-0.291092	2.24975
MACS_peak_6350	chr8	128421235	128423235	-0.290809	2.26424
MACS_peak_2376	chr15	98926209	98928209	-0.28978	2.93225
MACS_peak_4163	chr3	151577175	151579175	-0.289753	0.964214
MACS_peak_1570	chr12	96930626	96932626	-0.28974	2.46127
MACS_peak_6897	chrX	6894828	6896828	-0.289195	1.36233
MACS_peak_1903	chr13	110815752	110817752	-0.289024	0.995665
MACS_peak_1687	chr13	3359295	3361295	-0.28882	1.80735
MACS_peak_1130	chr11	83630795	83632795	-0.288725	1.17313
MACS_peak_2813	chr17	72218246	72220246	-0.288402	1.85838
MACS_peak_6037	chr8	72636400	72638400	-0.288257	2.99114
MACS_peak_1838	chr13	75004285	75006285	-0.288177	1.03492
MACS_peak_5790	chr7	152024588	152026588	-0.287855	2.7632
MACS_peak_5994	chr8	59791985	59793985	-0.28777	2.91934
MACS_peak_6152	chr8	92340668	92342668	-0.287533	1.28392
MACS_peak_5079	chr6	28209652	28211652	-0.287253	1.77062
MACS_peak_2246	chr15	76547822	76549822	-0.287229	1.8984
MACS_peak_1497	chr12	76407830	76409830	-0.287126	1.9138
MACS_peak_6669	chr9	106051815	106053815	-0.286947	2.13093
MACS_peak_3359	chr2	22473273	22475273	-0.286621	2.18618
MACS_peak_5524	chr7	56214667	56216667	-0.286337	2.10232
MACS_peak_4204	chr4	14857662	14859662	-0.286157	2.02255
MACS_peak_5972	chr8	48494911	48496911	-0.286147	2.79888
MACS_peak_4344	chr4	97424446	97426446	-0.285751	2.176
MACS_peak_3794	chr2	166929820	166931820	-0.285751	1.90728
MACS_peak_3904	chr3	28114344	28116344	-0.285748	1.06143
MACS_peak_4677	chr5	27375507	27377507	-0.285632	2.23573
MACS_peak_3400	chr2	28635644	28637644	-0.285425	1
MACS_peak_2061	chr14	76228178	76230178	-0.285262	1.68032
MACS_peak_4100	chr3	109143078	109145078	-0.284909	2.13291
MACS_peak_2181	chr15	48622067	48624067	-0.284653	2.15413
MACS_peak_1273	chr11	110610779	110612779	-0.284628	1.21971
MACS_peak_2983	chr18	43596404	43598404	-0.284286	1.72683
MACS_peak_3613	chr2	118802054	118804054	-0.284199	1.83066
MACS_peak_304	chr1	117719893	117721893	-0.283703	1.06695
MACS_peak_3711	chr2	149657312	149659312	-0.283627	2.05762
MACS_peak_6209	chr8	106733298	106735298	-0.283457	1.7476
MACS_peak_1559	chr12	88329212	88331212	-0.283415	2.40708
MACS_peak_14	chr1	6904859	6906859	-0.282767	1.28924
MACS_peak_5667	chr7	110990792	110992792	-0.28216	1.07793
MACS_peak_6721	chr9	121403840	121405840	-0.282015	2.0197
MACS_peak_3658	chr2	130406343	130408343	-0.281848	2.71721
MACS_peak_2588	chr17	3076936	3078936	-0.281199	2.37712
MACS_peak_6546	chr9	60559993	60561993	-0.281041	2.17983
MACS_peak_4171	chr3	153636850	153638850	-0.280839	2.3835
MACS_peak_5838	chr8	13973366	13975366	-0.280717	1.75788
MACS_peak_2382	chr15	99500872	99502872	-0.280334	2.45154
MACS_peak_1637	chr12	112724021	112726021	-0.280025	2.30859
MACS_peak_1053	chr11	69747169	69749169	-0.279931	1.809
MACS_peak_2683	chr17	31125552	31127552	-0.279847	1.46571
MACS_peak_4593	chr4	150025293	150027293	-0.279553	1.37851
MACS_peak_1956	chr14	32370047	32372047	-0.27944	1.10969
MACS_peak_2176	chr15	43699542	43701542	-0.279422	1.65627
MACS_peak_163	chr1	63294688	63296688	-0.27901	2.34113
MACS_peak_709	chr10	77430768	77432768	-0.278998	2.12499
MACS_peak_2550	chr16	84702499	84704499	-0.278671	2.24215
MACS_peak_2548	chr16	78930479	78932479	-0.278388	1.6663
MACS_peak_3991	chr3	80716715	80718715	-0.27827	1.97159
MACS_peak_2968	chr18	37965939	37967939	-0.278083	1.87263
MACS_peak_6662	chr9	104240887	104242887	-0.278024	1.21537
MACS_peak_6488	chr9	44126185	44128185	-0.277904	2.08814
MACS_peak_2512	chr16	38902466	38904466	-0.277891	2.01471
MACS_peak_2365	chr15	98530569	98532569	-0.277762	1.86513
MACS_peak_4396	chr4	114513411	114515411	-0.277737	2.42895
MACS_peak_6216	chr8	107661081	107663081	-0.277405	1.60739
MACS_peak_1226	chr11	101121461	101123461	-0.277218	2.2765
MACS_peak_1099	chr11	77173411	77175411	-0.276827	1.02786
MACS_peak_5883	chr8	26463438	26465438	-0.276729	2.17281
MACS_peak_1157	chr11	92959896	92961896	-0.276389	2.46858
MACS_peak_2423	chr15	103011215	103013215	-0.275481	1.30334
MACS_peak_3890	chr3	13472019	13474019	-0.27546	2.25731
MACS_peak_2314	chr15	88812758	88814758	-0.275386	1.87184
MACS_peak_4828	chr5	98597709	98599709	-0.275323	2.71787
MACS_peak_5681	chr7	117771068	117773068	-0.275087	2.73531
MACS_peak_5890	chr8	27398036	27400036	-0.274971	1.26484
MACS_peak_2908	chr18	34878659	34880659	-0.274725	2.03175
MACS_peak_1448	chr12	57619270	57621270	-0.274348	2.84699
MACS_peak_4345	chr4	97443994	97445994	-0.274311	2.56267
MACS_peak_6482	chr9	43078465	43080465	-0.274265	2.03598
MACS_peak_1705	chr13	23401223	23403223	-0.274185	1.76681
MACS_peak_1439	chr12	54346139	54348139	-0.273936	2.75446
MACS_peak_1364	chr12	9429257	9431257	-0.273827	1.71105
MACS_peak_2327	chr15	89425844	89427844	-0.273679	1.06695
MACS_peak_2069	chr14	80060690	80062690	-0.273612	2.01863
MACS_peak_6417	chr9	16862114	16864114	-0.273445	1.07998
MACS_peak_816	chr10	116916579	116918579	-0.273355	0.973795
MACS_peak_1175	chr11	95373059	95375059	-0.273335	1.69287
MACS_peak_6064	chr8	74081062	74083062	-0.273324	2.61046
MACS_peak_1932	chr14	16269515	16271515	-0.273219	2.26454
MACS_peak_5986	chr8	52001312	52003312	-0.273125	2.49902
MACS_peak_700	chr10	70762214	70764214	-0.272671	1.55778
MACS_peak_3752	chr2	158439117	158441117	-0.272595	2.57652
MACS_peak_1029	chr11	64332621	64334621	-0.272427	1.45575
MACS_peak_6773	chrUn_random	3768567	3770567	-0.272174	2.20914
MACS_peak_6774	chrUn_random	3768992	3770992	-0.272174	2.20914
MACS_peak_4613	chr4	154208250	154210250	-0.272021	0.901494
MACS_peak_4384	chr4	109647823	109649823	-0.272003	2.96532
MACS_peak_3430	chr2	33398100	33400100	-0.27166	2.32164
MACS_peak_6105	chr8	86051165	86053165	-0.271117	1.10299
MACS_peak_6364	chr8_random	793296	795296	-0.271051	1.83714
MACS_peak_1709	chr13	23501491	23503491	-0.270935	1.63831
MACS_peak_3909	chr3	28980886	28982886	-0.270841	2.2461
MACS_peak_3514	chr2	75134569	75136569	-0.270775	0.986229
MACS_peak_4900	chr5	119996408	119998408	-0.270712	1.82456
MACS_peak_3891	chr3	13472618	13474618	-0.270407	2.22311
MACS_peak_1931	chr14	16268703	16270703	-0.270139	2.08202
MACS_peak_2084	chr14	98566917	98568917	-0.270089	2.10601
MACS_peak_5372	chr7	6613521	6615521	-0.269904	1.04474
MACS_peak_2613	chr17	15531599	15533599	-0.269642	1.50843
MACS_peak_6285	chr8	119402212	119404212	-0.269581	1.17185
MACS_peak_80	chr1	30753521	30755521	-0.269526	0.970854
MACS_peak_5632	chr7	105965712	105967712	-0.26945	1.25641
MACS_peak_795	chr10	99479038	99481038	-0.269376	2.03703
MACS_peak_2525	chr16	48750110	48752110	-0.269088	1.39342
MACS_peak_3346	chr2	18598870	18600870	-0.269087	2.65673
MACS_peak_2205	chr15	67005894	67007894	-0.268636	2.35304
MACS_peak_6218	chr8	107781422	107783422	-0.268345	2.19283
MACS_peak_657	chr10	57350695	57352695	-0.26829	1.9855
MACS_peak_1335	chr11	119407894	119409894	-0.268267	3.17073
MACS_peak_6357	chr8	130530472	130532472	-0.268155	1.17505
MACS_peak_3344	chr2	18359551	18361551	-0.268054	1.12961
MACS_peak_4672	chr5	26396589	26398589	-0.267851	2.91839
MACS_peak_4671	chr5	26396162	26398162	-0.267851	2.91839
MACS_peak_1385	chr12	16807788	16809788	-0.267829	1.87853
MACS_peak_1942	chr14	26279322	26281322	-0.267565	2.97177
MACS_peak_5984	chr8	51441416	51443416	-0.267205	0.956057
MACS_peak_5078	chr6	28163847	28165847	-0.267067	1.97856
MACS_peak_5871	chr8	24144621	24146621	-0.267046	2.06281
MACS_peak_5077	chr6	28163500	28165500	-0.266867	1.97085
MACS_peak_5361	chr6	147995232	147997232	-0.266748	1.80777
MACS_peak_3489	chr2	69421351	69423351	-0.266716	2.05624
MACS_peak_4972	chr5	138126102	138128102	-0.266622	1.22342
MACS_peak_619	chr10	39646063	39648063	-0.266431	2.08814
MACS_peak_1918	chr13	115722585	115724585	-0.26637	1.59979
MACS_peak_4120	chr3	125639328	125641328	-0.26574	1.35727
MACS_peak_2485	chr16	26580027	26582027	-0.265707	1.59741
MACS_peak_5998	chr8	60464411	60466411	-0.265596	1.43616
MACS_peak_4622	chr4	155146372	155148372	-0.265581	1.76638
MACS_peak_6295	chr8	121117536	121119536	-0.265569	1.11437
MACS_peak_6450	chr9	30748198	30750198	-0.265345	2.20945
MACS_peak_4352	chr4	100388377	100390377	-0.265317	1.01721
MACS_peak_4871	chr5	112581475	112583475	-0.265127	1.78618
MACS_peak_1272	chr11	110197347	110199347	-0.264981	1.94711
MACS_peak_3958	chr3	55984689	55986689	-0.264546	1.78157
MACS_peak_4801	chr5	81450270	81452270	-0.264383	2.41981
MACS_peak_2369	chr15	98724017	98726017	-0.26328	3.04212
MACS_peak_963	chr11	45978880	45980880	-0.263113	1.86908
MACS_peak_468	chr1	173498492	173500492	-0.26267	2.47119
MACS_peak_4687	chr5	30607898	30609898	-0.262639	1.12895
MACS_peak_3839	chr2	179178328	179180328	-0.262529	2.3598
MACS_peak_1718	chr13	25028120	25030120	-0.2625	1.69599
MACS_peak_5643	chr7	106617203	106619203	-0.262021	2.1865
MACS_peak_2394	chr15	100868896	100870896	-0.261666	2.50868
MACS_peak_2774	chr17	48231616	48233616	-0.261517	2.774
MACS_peak_3614	chr2	118821052	118823052	-0.261108	1.42975
MACS_peak_1443	chr12	55667339	55669339	-0.261071	1.75574
MACS_peak_4117	chr3	122432511	122434511	-0.260607	2.24793
MACS_peak_3656	chr2	130275998	130277998	-0.259955	1.48954
MACS_peak_5993	chr8	59600275	59602275	-0.259418	1.05102
MACS_peak_1136	chr11	84464446	84466446	-0.259318	1.35558
MACS_peak_6206	chr8	106665495	106667495	-0.259224	2.27501
MACS_peak_3815	chr2	172073552	172075552	-0.258886	1.61164
MACS_peak_1387	chr12	16817187	16819187	-0.258874	2.31788
MACS_peak_1456	chr12	58650542	58652542	-0.258869	2.70088
MACS_peak_6923	chrX	96786907	96788907	-0.25881	1.76977
MACS_peak_3377	chr2	25280650	25282650	-0.258704	2.06729
MACS_peak_920	chr11	18992620	18994620	-0.258587	1.18078
MACS_peak_3743	chr2	155886271	155888271	-0.258504	1.2345
MACS_peak_3954	chr3	54609499	54611499	-0.258399	1.38405
MACS_peak_5948	chr8	44688505	44690505	-0.258382	1.50995
MACS_peak_5369	chr7	5003710	5005710	-0.258333	2.03738
MACS_peak_6516	chr9	54546952	54548952	-0.258268	2.82191
MACS_peak_5232	chr6	85978304	85980304	-0.258172	2.15153
MACS_peak_4495	chr4	131469278	131471278	-0.257938	2.08372
MACS_peak_4395	chr4	114492493	114494493	-0.257731	1.90574
MACS_peak_1169	chr11	95010150	95012150	-0.257622	2.36765
MACS_peak_4558	chr4	145167680	145169680	-0.257618	1.29042
MACS_peak_1672	chr12	117724880	117726880	-0.257596	2.22033
MACS_peak_3189	chr19	29061937	29063937	-0.257531	0.913799
MACS_peak_4625	chr4	155575808	155577808	-0.257373	2.14568
MACS_peak_2628	chr17	23012467	23014467	-0.257235	2.19156
MACS_peak_214	chr1	75445330	75447330	-0.256951	2.4444
MACS_peak_4876	chr5	112960648	112962648	-0.256856	1.22033
MACS_peak_2904	chr18	32718493	32720493	-0.256824	1.21288
MACS_peak_2188	chr15	55737003	55739003	-0.256544	2.56047
MACS_peak_3905	chr3	28624505	28626505	-0.256258	1.301
MACS_peak_3912	chr3	29910846	29912846	-0.256243	1.89918
MACS_peak_1946	chr14	28257748	28259748	-0.256164	1.32998
MACS_peak_1437	chr12	52694055	52696055	-0.256097	2.79265
MACS_peak_1368	chr12	9579192	9581192	-0.256045	2.95271
MACS_peak_2729	chr17	36247825	36249825	-0.255945	1.94748
MACS_peak_6015	chr8	67048897	67050897	-0.255912	1.04334
MACS_peak_5810	chr8	8709898	8711898	-0.255561	2.50106
MACS_peak_2425	chr15	103333327	103335327	-0.255393	2.15186
MACS_peak_923	chr11	21892852	21894852	-0.255181	2.98441
MACS_peak_5572	chr7	81698161	81700161	-0.254947	2.47249
MACS_peak_803	chr10	110592750	110594750	-0.254876	1.54942
MACS_peak_2099	chr14	112077645	112079645	-0.254835	2.21164
MACS_peak_4141	chr3	133902694	133904694	-0.254792	2.13685
MACS_peak_4958	chr5	135828333	135830333	-0.254746	1.54399
MACS_peak_4755	chr5	64040544	64042544	-0.254704	2.87224
MACS_peak_1221	chr11	100941972	100943972	-0.254693	2.20852
MACS_peak_1505	chr12	77506040	77508040	-0.254613	3.1398
MACS_peak_5781	chr7	150341076	150343076	-0.254491	1.76596
MACS_peak_3709	chr2	149655833	149657833	-0.254447	2.27023
MACS_peak_1432	chr12	50501627	50503627	-0.254076	2.43136
MACS_peak_1538	chr12	85961987	85963987	-0.254033	1.77357
MACS_peak_4108	chr3	117063160	117065160	-0.253932	1.79743
MACS_peak_6284	chr8	119386392	119388392	-0.253757	2.29219
MACS_peak_1641	chr12	113146435	113148435	-0.2537	1.96828
MACS_peak_2260	chr15	78650140	78652140	-0.253692	1.37072
MACS_peak_4122	chr3	126299936	126301936	-0.253626	1.93395
MACS_peak_6259	chr8	113783397	113785397	-0.253553	1.12697
MACS_peak_2617	chr17	15966927	15968927	-0.253341	2.48723
MACS_peak_4534	chr4	138010715	138012715	-0.253279	2.02432
MACS_peak_3627	chr2	122138759	122140759	-0.252961	2.28718
MACS_peak_4574	chr4	146901521	146903521	-0.252949	1.75018
MACS_peak_6913	chrX	68916154	68918154	-0.252947	2.08644
MACS_peak_6094	chr8	83864831	83866831	-0.252909	2.17473
MACS_peak_6157	chr8	94236823	94238823	-0.252708	1.40327
MACS_peak_5490	chr7	51607084	51609084	-0.252592	2.85619
MACS_peak_6104	chr8	85870775	85872775	-0.252321	1.53506
MACS_peak_2524	chr16	48749866	48751866	-0.252155	1.35783
MACS_peak_1449	chr12	57637032	57639032	-0.251912	3.86037
MACS_peak_1098	chr11	77161139	77163139	-0.251413	1.71765
MACS_peak_6765	chrUn_random	3712971	3714971	-0.25139	1.69287
MACS_peak_83	chr1	33964535	33966535	-0.251228	2.28333
MACS_peak_694	chr10	69240995	69242995	-0.251213	0.922959
MACS_peak_4488	chr4	129711851	129713851	-0.250887	1.21288
MACS_peak_6293	chr8	120805836	120807836	-0.250785	2.27262
MACS_peak_1749	chr13	43449407	43451407	-0.250671	1.09626
MACS_peak_1296	chr11	115184160	115186160	-0.250602	2.57022
MACS_peak_1469	chr12	70171001	70173001	-0.250264	0.829444
MACS_peak_3418	chr2	31774654	31776654	-0.250029	1.2135
MACS_peak_6374	chr9	3010860	3012860	-0.249763	1.53605
MACS_peak_3710	chr2	149656578	149658578	-0.249541	2.34682
MACS_peak_5418	chr7	25148422	25150422	-0.249382	1.27441
MACS_peak_6360	chr8	131081022	131083022	-0.249299	1.16157
MACS_peak_4823	chr5	96803139	96805139	-0.249262	2.06729
MACS_peak_3788	chr2	165177884	165179884	-0.249247	1.41468
MACS_peak_1979	chr14	47500773	47502773	-0.248994	2.13652
MACS_peak_933	chr11	29724090	29726090	-0.248938	1.90612
MACS_peak_4174	chr3	154325443	154327443	-0.24886	1.584
MACS_peak_1653	chr12	114237238	114239238	-0.248199	1.21537
MACS_peak_2946	chr18	37633518	37635518	-0.248114	1.53854
MACS_peak_3868	chr2	181652357	181654357	-0.247773	3.9782
MACS_peak_5808	chr8	8621340	8623340	-0.24764	1.91303
MACS_peak_910	chr11	11587045	11589045	-0.247636	2.00935
MACS_peak_3093	chr18	86879860	86881860	-0.247379	2.20195
MACS_peak_3716	chr2	150832868	150834868	-0.247314	1.55533
MACS_peak_820	chr10	117282938	117284938	-0.246979	1.24914
MACS_peak_289	chr1	107168538	107170538	-0.246877	1.04264
MACS_peak_2480	chr16	23369224	23371224	-0.246725	1.0165
MACS_peak_5323	chr6	122334296	122336296	-0.246486	1.24793
MACS_peak_1626	chr12	111425753	111427753	-0.246269	2.94804
MACS_peak_6172	chr8	96337491	96339491	-0.246268	2.22373
MACS_peak_6487	chr9	44095341	44097341	-0.245948	2.42546
MACS_peak_2070	chr14	80061286	80063286	-0.245806	2.05728
MACS_peak_5036	chr5	152487962	152489962	-0.245716	1.82538
MACS_peak_2230	chr15	75722639	75724639	-0.245625	2.02467
MACS_peak_3504	chr2	73117288	73119288	-0.245326	2.70266
MACS_peak_1640	chr12	112949920	112951920	-0.245229	1.20351
MACS_peak_6939	chrX	139828573	139830573	-0.24496	1.29807
MACS_peak_2492	chr16	31933723	31935723	-0.244888	2.78764
MACS_peak_4986	chr5	140143273	140145273	-0.244838	1.5435
MACS_peak_5205	chr6	82352703	82354703	-0.244743	2.29924
MACS_peak_5420	chr7	25216983	25218983	-0.244271	2.79098
MACS_peak_4535	chr4	138011085	138013085	-0.244139	1.89995
MACS_peak_2226	chr15	75542081	75544081	-0.243999	1.64016
MACS_peak_2493	chr16	32163825	32165825	-0.243419	1.58256
MACS_peak_796	chr10	102489405	102491405	-0.243409	2.16446
MACS_peak_3198	chr19	31736509	31738509	-0.243213	2.17792
MACS_peak_634	chr10	43296905	43298905	-0.243187	1.94673
MACS_peak_4053	chr3	96142163	96144163	-0.243029	1.48182
MACS_peak_812	chr10	115908139	115910139	-0.242843	1.83835
MACS_peak_883	chr11	3673539	3675539	-0.242836	2.24428
MACS_peak_1596	chr12	105709106	105711106	-0.242431	3.13093
MACS_peak_2275	chr15	80116026	80118026	-0.242364	2.6311
MACS_peak_2006	chr14	57653088	57655088	-0.242361	2.18872
MACS_peak_6007	chr8	63111210	63113210	-0.242147	2.37407
MACS_peak_2483	chr16	26103973	26105973	-0.242092	2.31179
MACS_peak_4667	chr5	24605505	24607505	-0.242041	2.51526
MACS_peak_5940	chr8	41945854	41947854	-0.241988	2.49083
MACS_peak_5542	chr7	70589297	70591297	-0.241776	2.09457
MACS_peak_5184	chr6	65099821	65101821	-0.24144	1.27917
MACS_peak_3060	chr18	76304688	76306688	-0.241049	1.69733
MACS_peak_3990	chr3	80716152	80718152	-0.240972	1.86671
MACS_peak_1828	chr13	72099112	72101112	-0.240969	2.73205
MACS_peak_4843	chr5	106400556	106402556	-0.24094	0.949348
MACS_peak_4977	chr5	139295213	139297213	-0.240528	2.5203
MACS_peak_4496	chr4	131470007	131472007	-0.240429	2.02786
MACS_peak_604	chr10	27995865	27997865	-0.240164	0.899176
MACS_peak_1295	chr11	115183317	115185317	-0.239896	2.64316
MACS_peak_3485	chr2	66094701	66096701	-0.239858	1.32596
MACS_peak_6222	chr8	107873169	107875169	-0.239838	2.01257
MACS_peak_4407	chr4	115635652	115637652	-0.239816	2.06316
MACS_peak_1665	chr12	116851264	116853264	-0.239813	2.0966
MACS_peak_6220	chr8	107793802	107795802	-0.239003	3.26439
MACS_peak_2361	chr15	98124795	98126795	-0.238929	1.94336
MACS_peak_1645	chr12	113380857	113382857	-0.238727	2.84398
MACS_peak_1312	chr11	116613488	116615488	-0.238702	2.61777
MACS_peak_4809	chr5	91502166	91504166	-0.238304	1.74114
MACS_peak_3408	chr2	30566792	30568792	-0.238279	1.47768
MACS_peak_6294	chr8	120807182	120809182	-0.238146	2.48182
MACS_peak_4511	chr4	134695590	134697590	-0.238054	1.94823
MACS_peak_2162	chr15	35254756	35256756	-0.237816	1.64108
MACS_peak_4464	chr4	125167967	125169967	-0.237762	1.74416
MACS_peak_1422	chr12	45321962	45323962	-0.237699	1.53107
MACS_peak_675	chr10	61440147	61442147	-0.237664	1.95531
MACS_peak_3126	chr19	6182464	6184464	-0.237536	1.53854
MACS_peak_825	chr10	118891349	118893349	-0.237515	1.92144
MACS_peak_576	chr10	18812505	18814505	-0.237121	1.33743
MACS_peak_5040	chr6	3713203	3715203	-0.237059	2.36205
MACS_peak_5728	chr7	137977008	137979008	-0.236696	1.35106
MACS_peak_5085	chr6	28781776	28783776	-0.236689	2.04404
MACS_peak_2339	chr15	91695101	91697101	-0.236316	1.8024
MACS_peak_2998	chr18	52687847	52689847	-0.236151	2.43055
MACS_peak_2817	chr17	73267583	73269583	-0.236038	2.44705
MACS_peak_2941	chr18	37454650	37456650	-0.235983	1.92752
MACS_peak_5328	chr6	124944993	124946993	-0.235918	1.94785
MACS_peak_3564	chr2	94114000	94116000	-0.235699	1.97122
MACS_peak_4789	chr5	77085864	77087864	-0.235575	2.26873
MACS_peak_3321	chr2	3334459	3336459	-0.235535	1.70177
MACS_peak_1423	chr12	45429360	45431360	-0.235488	2.21661
MACS_peak_1499	chr12	76521048	76523048	-0.235192	0.901494
MACS_peak_1313	chr11	116618516	116620516	-0.235029	2.26784
MACS_peak_2969	chr18	37966638	37968638	-0.234803	1.81639
MACS_peak_1167	chr11	95002663	95004663	-0.234465	2.9855
MACS_peak_3243	chr19	43500831	43502831	-0.234411	2.23909
MACS_peak_1082	chr11	75006710	75008710	-0.23417	2.65855
MACS_peak_4387	chr4	109723496	109725496	-0.234083	1.41359
MACS_peak_6087	chr8	80957526	80959526	-0.233836	2.83815
MACS_peak_909	chr11	11015831	11017831	-0.233588	2.75916
MACS_peak_2377	chr15	98927884	98929884	-0.233419	2.30655
MACS_peak_5121	chr6	38585302	38587302	-0.233273	2.69533
MACS_peak_6447	chr9	29768574	29770574	-0.233166	1.94598
MACS_peak_1982	chr14	49291515	49293515	-0.233035	2.05311
MACS_peak_1259	chr11	105316605	105318605	-0.23248	1.58015
MACS_peak_286	chr1	104060819	104062819	-0.232265	1.00288
MACS_peak_900	chr11	6504123	6506123	-0.232173	1.82863
MACS_peak_6247	chr8	112007727	112009727	-0.23215	1.98404
MACS_peak_2789	chr17	57075421	57077421	-0.232076	1.22774
MACS_peak_6135	chr8	87754121	87756121	-0.231999	1.16027
MACS_peak_1535	chr12	85439215	85441215	-0.231846	1.59024
MACS_peak_1325	chr11	118881462	118883462	-0.231602	2.17983
MACS_peak_6502	chr9	50368407	50370407	-0.231521	2.6828
MACS_peak_1126	chr11	83231813	83233813	-0.2314	2.33171
MACS_peak_2614	chr17	15671820	15673820	-0.231258	1.88753
MACS_peak_5942	chr8	42309366	42311366	-0.231191	1.70576
MACS_peak_730	chr10	79774069	79776069	-0.231179	2.23082
MACS_peak_5279	chr6	103849477	103851477	-0.231105	0.994942
MACS_peak_4673	chr5	26396966	26398966	-0.230858	2.95921
MACS_peak_2558	chr16	85801546	85803546	-0.23081	2.45207
MACS_peak_5463	chr7	35458279	35460279	-0.230663	2.08984
MACS_peak_4026	chr3	88936284	88938284	-0.230613	1.49365
MACS_peak_6531	chr9	56773545	56775545	-0.230484	1.71282
MACS_peak_5733	chr7	138874025	138876025	-0.230441	1.08882
MACS_peak_580	chr10	19654886	19656886	-0.230207	1.74975
MACS_peak_5922	chr8	36987375	36989375	-0.230106	1.20977
MACS_peak_3541	chr2	90623210	90625210	-0.229774	1.69287
MACS_peak_5677	chr7	116582648	116584648	-0.229665	2.11836
MACS_peak_5983	chr8	51205640	51207640	-0.229621	1.32251
MACS_peak_3482	chr2	64859313	64861313	-0.229469	1.93168
MACS_peak_1613	chr12	109564902	109566902	-0.229437	2.74545
MACS_peak_4342	chr4	94716583	94718583	-0.229392	2.15121
MACS_peak_1532	chr12	85393231	85395231	-0.229176	2.33485
MACS_peak_3195	chr19	30621354	30623354	-0.229134	2.14828
MACS_peak_5989	chr8	55740707	55742707	-0.229034	0.830255
MACS_peak_1569	chr12	96928924	96930924	-0.228997	2.44281
MACS_peak_2384	chr15	100428830	100430830	-0.228819	2.2854
MACS_peak_4034	chr3	90512578	90514578	-0.228708	1.28806
MACS_peak_4678	chr5	28443433	28445433	-0.228575	2.23756
MACS_peak_5115	chr6	36758930	36760930	-0.228434	1.58063
MACS_peak_5419	chr7	25161510	25163510	-0.228345	1.43936
MACS_peak_5870	chr8	24143861	24145861	-0.228336	2.11703
MACS_peak_5954	chr8	46416686	46418686	-0.228307	1.70443
MACS_peak_6211	chr8	106833389	106835389	-0.228235	1.85957
MACS_peak_5219	chr6	83745676	83747676	-0.228071	1.05589
MACS_peak_6483	chr9	43685254	43687254	-0.228006	2.27798
MACS_peak_4872	chr5	112656050	112658050	-0.227902	2.51803
MACS_peak_2235	chr15	75810540	75812540	-0.227667	1.30217
MACS_peak_3803	chr2	168425837	168427837	-0.227643	2.32222
MACS_peak_641	chr10	45055640	45057640	-0.227308	2.04124
MACS_peak_4717	chr5	35866751	35868751	-0.227255	2.02219
MACS_peak_1033	chr11	66339097	66341097	-0.227241	2.53903
MACS_peak_6118	chr8	87261665	87263665	-0.227213	2.15283
MACS_peak_1260	chr11	105451448	105453448	-0.227118	1.75018
MACS_peak_1152	chr11	88064077	88066077	-0.226991	1.55238
MACS_peak_4176	chr3	156224230	156226230	-0.226682	2.0545
MACS_peak_2340	chr15	91728839	91730839	-0.226605	1.26364
MACS_peak_6649	chr9	98872885	98874885	-0.226573	2.16768
MACS_peak_5593	chr7	88357792	88359792	-0.226443	2.33714
MACS_peak_5830	chr8	12428510	12430510	-0.226051	1.9568
MACS_peak_2385	chr15	100430305	100432305	-0.225747	2.12994
MACS_peak_3920	chr3	32216998	32218998	-0.225622	1.50182
MACS_peak_2343	chr15	93198222	93200222	-0.22552	1.47041
MACS_peak_1097	chr11	77023611	77025611	-0.225465	1.08066
MACS_peak_1490	chr12	74955073	74957073	-0.225185	0.922959
MACS_peak_6500	chr9	49148965	49150965	-0.225117	2.02255
MACS_peak_6443	chr9	28209635	28211635	-0.225063	2.33543
MACS_peak_3558	chr2	92950742	92952742	-0.225012	1.25641
MACS_peak_6951	chrX	166436287	166438287	-0.224966	2.04054
MACS_peak_842	chr10	122635400	122637400	-0.224946	1.39999
MACS_peak_6088	chr8	80958777	80960777	-0.224818	2.91456
MACS_peak_1258	chr11	105152768	105154768	-0.224787	2.1447
MACS_peak_1420	chr12	41569892	41571892	-0.224686	1.27083
MACS_peak_6148	chr8	91149619	91151619	-0.224443	2.26604
MACS_peak_1170	chr11	95011167	95013167	-0.224257	2.47249
MACS_peak_671	chr10	60366670	60368670	-0.224142	0.944858
MACS_peak_4698	chr5	33071300	33073300	-0.224136	2.53506
MACS_peak_1919	chr13	115890462	115892462	-0.224127	1.90535
MACS_peak_1733	chr13	34837753	34839753	-0.223995	2.72378
MACS_peak_2792	chr17	58942255	58944255	-0.22397	1.09424
MACS_peak_5909	chr8	34627218	34629218	-0.223893	2.05901
MACS_peak_2201	chr15	64213782	64215782	-0.223849	1.64985
MACS_peak_5918	chr8	36780025	36782025	-0.223495	1.12499
MACS_peak_4676	chr5	27374697	27376697	-0.223451	2.03245
MACS_peak_3895	chr3	17953174	17955174	-0.223423	2.98768
MACS_peak_6071	chr8	74215645	74217645	-0.223313	3.4898
MACS_peak_5295	chr6	115084442	115086442	-0.223222	2.21381
MACS_peak_6655	chr9	102185704	102187704	-0.223194	1.07039
MACS_peak_4659	chr5	22904377	22906377	-0.223145	1.67627
MACS_peak_1683	chr13	3344887	3346887	-0.223006	1.45628
MACS_peak_4139	chr3	132610534	132612534	-0.222715	2.16157
MACS_peak_3935	chr3	40512158	40514158	-0.222568	2.45339
MACS_peak_2312	chr15	88429305	88431305	-0.222494	1.23756
MACS_peak_1494	chr12	75385663	75387663	-0.222392	2.11537
MACS_peak_2411	chr15	102575035	102577035	-0.222342	2.24275
MACS_peak_4523	chr4	135978559	135980559	-0.222069	2.1564
MACS_peak_2039	chr14	67805152	67807152	-0.221938	1.40272
MACS_peak_4788	chr5	76792129	76794129	-0.221927	1.85559
MACS_peak_3633	chr2	122525735	122527735	-0.221789	2.25671
MACS_peak_5457	chr7	31827094	31829094	-0.221455	2.12334
MACS_peak_4630	chr5	3801782	3803782	-0.22138	1.09559
MACS_peak_4688	chr5	30890861	30892861	-0.221338	2.39094
MACS_peak_6057	chr8	73949834	73951834	-0.221239	1.19724
MACS_peak_1582	chr12	102007665	102009665	-0.221143	1.20664
MACS_peak_832	chr10	120730301	120732301	-0.221133	1.69777
MACS_peak_1243	chr11	102851985	102853985	-0.220876	1.51248
MACS_peak_5894	chr8	28088207	28090207	-0.220811	3.54893
MACS_peak_885	chr11	3761894	3763894	-0.220786	2.58087
MACS_peak_3923	chr3	33699209	33701209	-0.220751	1.39835
MACS_peak_557	chr10	9394530	9396530	-0.220709	2.51349
MACS_peak_515	chr1	188006253	188008253	-0.220562	1.24062
MACS_peak_2375	chr15	98924892	98926892	-0.220483	2.81742
MACS_peak_2283	chr15	82041359	82043359	-0.220348	2.58352
MACS_peak_4221	chr4	33378483	33380483	-0.220327	1.54052
MACS_peak_5896	chr8	28197657	28199657	-0.220322	3.25066
MACS_peak_4620	chr4	155026822	155028822	-0.220102	1.74717
MACS_peak_1588	chr12	103366616	103368616	-0.220055	2.73985
MACS_peak_2046	chr14	70477342	70479342	-0.219978	3.04597
MACS_peak_6140	chr8	89560931	89562931	-0.219897	2.23818
MACS_peak_2192	chr15	58044904	58046904	-0.219848	2.11902
MACS_peak_5589	chr7	86955562	86957562	-0.219678	2.25671
MACS_peak_1270	chr11	109332505	109334505	-0.219653	1.5758
MACS_peak_5191	chr6	66826333	66828333	-0.219468	1.14926
MACS_peak_1491	chr12	75096949	75098949	-0.219024	2.29866
MACS_peak_6924	chrX	98890297	98892297	-0.21887	1.67987
MACS_peak_3156	chr19	11944516	11946516	-0.218767	1.63831
MACS_peak_4760	chr5	66651919	66653919	-0.218651	1.32366
MACS_peak_5204	chr6	77193578	77195578	-0.218544	2.20696
MACS_peak_911	chr11	11926095	11928095	-0.218485	2.60502
MACS_peak_1986	chr14	52602258	52604258	-0.218227	1.63831
MACS_peak_6042	chr8	72975225	72977225	-0.218109	2.6241
MACS_peak_1751	chr13	43879975	43881975	-0.218028	2.48826
MACS_peak_2440	chr16	9994608	9996608	-0.21797	2.89491
MACS_peak_558	chr10	9395359	9397359	-0.217925	2.24154
MACS_peak_2915	chr18	36884843	36886843	-0.217828	2.35106
MACS_peak_4197	chr4	11342890	11344890	-0.21782	1.14078
MACS_peak_5091	chr6	29128334	29130334	-0.217754	1.89763
MACS_peak_2506	chr16	37915640	37917640	-0.217741	1.93319
MACS_peak_4239	chr4	42927702	42929702	-0.21771	2.17377
MACS_peak_6223	chr8	107898482	107900482	-0.217625	1.99204
MACS_peak_1624	chr12	110691668	110693668	-0.21761	2.4117
MACS_peak_3324	chr2	5299379	5301379	-0.217352	1.16221
MACS_peak_1924	chr13	117813898	117815898	-0.21728	2.2455
MACS_peak_1451	chr12	57715548	57717548	-0.217238	2.24793
MACS_peak_4663	chr5	24128777	24130777	-0.216972	1.96199
MACS_peak_5966	chr8	47380875	47382875	-0.216915	3.0498
MACS_peak_2854	chr18	7001879	7003879	-0.216489	2.47742
MACS_peak_1395	chr12	25363580	25365580	-0.216111	2.17217
MACS_peak_221	chr1	78507418	78509418	-0.216044	2.2854
MACS_peak_3036	chr18	67018741	67020741	-0.215939	1.90881
MACS_peak_1413	chr12	34639199	34641199	-0.215834	2.40708
MACS_peak_4038	chr3	93246653	93248653	-0.215503	2.47794
MACS_peak_4192	chr4	8792435	8794435	-0.2151	1.24367
MACS_peak_3915	chr3	30411556	30413556	-0.215094	2.80054
MACS_peak_2164	chr15	37719504	37721504	-0.214919	1.83269
MACS_peak_5842	chr8	15377475	15379475	-0.214874	1.65901
MACS_peak_321	chr1	129575179	129577179	-0.214677	2.3846
MACS_peak_970	chr11	49447465	49449465	-0.214625	2.27709
MACS_peak_1780	chr13	53568215	53570215	-0.214338	2.50741
MACS_peak_1581	chr12	101202899	101204899	-0.214279	3.04352
MACS_peak_1447	chr12	57521237	57523237	-0.214277	1.18587
MACS_peak_2629	chr17	23569260	23571260	-0.214167	1.43883
MACS_peak_6402	chr9	8899544	8901544	-0.214146	2.44281
MACS_peak_4045	chr3	94976635	94978635	-0.214066	2.28274
MACS_peak_5884	chr8	26565973	26567973	-0.213812	1.88284
MACS_peak_260	chr1	91865581	91867581	-0.213797	2.66243
MACS_peak_2034	chr14	65879269	65881269	-0.213732	2.2345
MACS_peak_106	chr1	38519054	38521054	-0.21345	0.844787
MACS_peak_3835	chr2	178147249	178149249	-0.213419	2.79597
MACS_peak_614	chr10	36858992	36860992	-0.213266	1.53057
MACS_peak_1926	chr13	120211940	120213940	-0.213217	1.48285
MACS_peak_1009	chr11	59103033	59105033	-0.213183	2.55631
MACS_peak_4140	chr3	133897154	133899154	-0.213109	1.76893
MACS_peak_4772	chr5	72894062	72896062	-0.213011	2.49723
MACS_peak_6051	chr8	73415246	73417246	-0.212924	2.90535
MACS_peak_3120	chr19	5447562	5449562	-0.212304	2.53481
MACS_peak_3733	chr2	153316439	153318439	-0.212266	1.92067
MACS_peak_6315	chr8	123495132	123497132	-0.212236	1.86116
MACS_peak_2463	chr16	17912854	17914854	-0.212064	2.40299
MACS_peak_4897	chr5	118618178	118620178	-0.212037	2.43669
MACS_peak_6783	chrUn_random	3920075	3922075	-0.211979	1.94186
MACS_peak_6448	chr9	29769208	29771208	-0.211865	1.83714
MACS_peak_1303	chr11	115990672	115992672	-0.211745	1.79286
MACS_peak_2036	chr14	67253433	67255433	-0.211703	2.3147
MACS_peak_6787	chrUn_random	3925595	3927595	-0.211504	1.91991
MACS_peak_3717	chr2	151455971	151457971	-0.211439	2.22651
MACS_peak_3666	chr2	130888779	130890779	-0.210792	1.94111
MACS_peak_2189	chr15	57523404	57525404	-0.210757	2.6311
MACS_peak_5109	chr6	32536096	32538096	-0.210534	3.01024
MACS_peak_1201	chr11	97433159	97435159	-0.21024	1.91953
MACS_peak_667	chr10	59570008	59572008	-0.209979	2.01114
MACS_peak_4796	chr5	77596062	77598062	-0.209965	1.30217
MACS_peak_638	chr10	45008470	45010470	-0.209641	2.26484
MACS_peak_1564	chr12	90497555	90499555	-0.209521	2.00612
MACS_peak_1373	chr12	11905092	11907092	-0.209221	1.21785
MACS_peak_1189	chr11	96226540	96228540	-0.209173	2.91648
MACS_peak_3731	chr2	152896799	152898799	-0.209161	2.51046
MACS_peak_6086	chr8	80040028	80042028	-0.208947	2.44069
MACS_peak_2403	chr15	101647100	101649100	-0.208443	1.42008
MACS_peak_1196	chr11	96975164	96977164	-0.208149	2.29425
MACS_peak_5566	chr7	80825745	80827745	-0.2079	0.937344
MACS_peak_6908	chrX	45805722	45807722	-0.20787	1.64616
MACS_peak_991	chr11	53880717	53882717	-0.207861	2.11437
MACS_peak_1343	chr11	120411537	120413537	-0.207776	1.4678
MACS_peak_5554	chr7	73985136	73987136	-0.207752	2.33142
MACS_peak_4870	chr5	112580604	112582604	-0.207495	1.62433
MACS_peak_3671	chr2	131371076	131373076	-0.207386	2.24793
MACS_peak_4965	chr5	137156518	137158518	-0.207373	0.946357
MACS_peak_5073	chr6	24903103	24905103	-0.207313	2.17153
MACS_peak_3290	chr19	53750606	53752606	-0.207077	2.59168
MACS_peak_5509	chr7	53354198	53356198	-0.207036	2.06143
MACS_peak_5017	chr5	148114617	148116617	-0.206862	2.97049
MACS_peak_2836	chr17	88144163	88146163	-0.206821	2.58256
MACS_peak_3413	chr2	31494966	31496966	-0.206768	3.13011
MACS_peak_4187	chr4	4064593	4066593	-0.206721	2.80509
MACS_peak_4442	chr4	122857971	122859971	-0.206718	2.31875
MACS_peak_6002	chr8	61391027	61393027	-0.206451	2.30305
MACS_peak_1693	chr13	9765842	9767842	-0.206361	1.29924
MACS_peak_4984	chr5	140067997	140069997	-0.20607	1.39067
MACS_peak_1123	chr11	82747650	82749650	-0.206016	2.78471
MACS_peak_4166	chr3	151926293	151928293	-0.205644	1.89181
MACS_peak_3866	chr2	181651147	181653147	-0.205616	3.81537
MACS_peak_1452	chr12	57793845	57795845	-0.205418	3.24016
MACS_peak_2429	chr16	5220574	5222574	-0.20541	1.16221
MACS_peak_4594	chr4	150352820	150354820	-0.205229	1.18269
MACS_peak_1208	chr11	98247801	98249801	-0.205181	1.97453
MACS_peak_722	chr10	79246555	79248555	-0.204986	1.48594
MACS_peak_3376	chr2	25279780	25281780	-0.204925	2.14828
MACS_peak_5793	chr7	152493206	152495206	-0.204683	1.32769
MACS_peak_2134	chr15	26097390	26099390	-0.204679	1.17185
MACS_peak_6112	chr8	86861902	86863902	-0.204594	2.00036
MACS_peak_5815	chr8	9771169	9773169	-0.204548	2.98696
MACS_peak_302	chr1	111879453	111881453	-0.204447	1.82456
MACS_peak_2795	chr17	63959416	63961416	-0.204396	1.31208
MACS_peak_6159	chr8	94322602	94324602	-0.204205	3.43456
MACS_peak_3530	chr2	84674457	84676457	-0.204147	1.88986
MACS_peak_561	chr10	10276622	10278622	-0.204141	1.66357
MACS_peak_2681	chr17	30022843	30024843	-0.203945	2.93621
MACS_peak_4460	chr4	124562220	124564220	-0.203819	2.65008
MACS_peak_331	chr1	132995045	132997045	-0.203764	1.68661
MACS_peak_719	chr10	79074650	79076650	-0.203712	2.66812
MACS_peak_1702	chr13	21558315	21560315	-0.203562	1.61824
MACS_peak_4548	chr4	145017469	145019469	-0.20345	1.87066
MACS_peak_2451	chr16	14706190	14708190	-0.20344	2.08236
MACS_peak_5935	chr8	39722433	39724433	-0.202928	2.66812
MACS_peak_3464	chr2	52529946	52531946	-0.202718	2.5986
MACS_peak_4756	chr5	64204211	64206211	-0.202461	1.87421
MACS_peak_3020	chr18	62855476	62857476	-0.202385	1.01221
MACS_peak_3963	chr3	58810644	58812644	-0.202328	2.43376
MACS_peak_3724	chr2	151874568	151876568	-0.202203	2.19061
MACS_peak_4805	chr5	90310803	90312803	-0.20213	2.12433
MACS_peak_4785	chr5	75549020	75551020	-0.202082	2.68751
MACS_peak_5177	chr6	58781868	58783868	-0.202061	1.13488
MACS_peak_5112	chr6	35345146	35347146	-0.20188	1.40163
MACS_peak_2386	chr15	100558037	100560037	-0.201783	2.2756
MACS_peak_5568	chr7	80884439	80886439	-0.201743	2.40463
MACS_peak_4121	chr3	126065795	126067795	-0.201538	1.9042
MACS_peak_3888	chr3	9967237	9969237	-0.201508	1.52055
MACS_peak_5860	chr8	19983744	19985744	-0.201364	1.90535
MACS_peak_5600	chr7	89079373	89081373	-0.201196	2.15316
MACS_peak_337	chr1	134086431	134088431	-0.200793	1.54449
MACS_peak_3254	chr19	44815177	44817177	-0.20063	2.52256
MACS_peak_6027	chr8	71646398	71648398	-0.200453	1.25217
MACS_peak_2979	chr18	42544826	42546826	-0.200307	1.86433
MACS_peak_6141	chr8	89561892	89563892	-0.200277	2.06936
MACS_peak_3597	chr2	115685479	115687479	-0.200241	2.26754
MACS_peak_432	chr1	168225698	168227698	-0.199785	1.48903
MACS_peak_6096	chr8	83866514	83868514	-0.199761	2.34511
MACS_peak_5337	chr6	127104755	127106755	-0.1994	2.2262
MACS_peak_966	chr11	48636879	48638879	-0.199332	1.23143
MACS_peak_6668	chr9	106050991	106052991	-0.199309	2.29219
MACS_peak_1202	chr11	97433688	97435688	-0.199206	1.86869
MACS_peak_6612	chr9	83699466	83701466	-0.199082	2.0827
MACS_peak_1363	chr12	8967951	8969951	-0.198939	1.11503
MACS_peak_4320	chr4	82182327	82184327	-0.198857	2.851
MACS_peak_2332	chr15	89671828	89673828	-0.198755	2.38018
MACS_peak_3618	chr2	119176463	119178463	-0.198672	1.28274
MACS_peak_2841	chr17	90854414	90856414	-0.198352	2.17728
MACS_peak_813	chr10	115910387	115912387	-0.198317	1.93471
MACS_peak_5757	chr7	147233016	147235016	-0.198281	2.74524
MACS_peak_3930	chr3	36962183	36964183	-0.198058	2.21847
MACS_peak_4321	chr4	83155652	83157652	-0.197939	1.20226
MACS_peak_5234	chr6	86740759	86742759	-0.197872	1.338
MACS_peak_1026	chr11	63747034	63749034	-0.197727	1.48697
MACS_peak_1947	chr14	29045709	29047709	-0.197628	1.21412
MACS_peak_6794	chrUn_random	4075495	4077495	-0.197358	1.39397
MACS_peak_4689	chr5	30923750	30925750	-0.197292	2.39012
MACS_peak_1500	chr12	76834956	76836956	-0.197232	2.52607
MACS_peak_475	chr1	174491321	174493321	-0.197011	2.44281
MACS_peak_3329	chr2	9797209	9799209	-0.196993	2.86057
MACS_peak_2685	chr17	32237488	32239488	-0.196973	1.71853
MACS_peak_1866	chr13	95654103	95656103	-0.19658	3.014
MACS_peak_4893	chr5	118142377	118144377	-0.196539	1.22157
MACS_peak_3159	chr19	12669851	12671851	-0.196535	2.04893
MACS_peak_4214	chr4	28740504	28742504	-0.196463	2.20006
MACS_peak_899	chr11	5989648	5991648	-0.195975	0.941858
MACS_peak_3642	chr2	126979462	126981462	-0.195825	1.14143
MACS_peak_645	chr10	51396556	51398556	-0.195733	2.07348
MACS_peak_4014	chr3	87775401	87777401	-0.195237	3.11686
MACS_peak_2895	chr18	23912131	23914131	-0.194798	2.28836
MACS_peak_2544	chr16	72028343	72030343	-0.194795	2.01078
MACS_peak_6509	chr9	53417068	53419068	-0.194747	1.82049
MACS_peak_2887	chr18	21524907	21526907	-0.194517	1.06557
MACS_peak_5096	chr6	29382803	29384803	-0.194514	2.43483
MACS_peak_2581	chr16	95806125	95808125	-0.19421	2.20571
MACS_peak_3936	chr3	40546667	40548667	-0.194198	1.94523
MACS_peak_6456	chr9	34296270	34298270	-0.194121	2.44599
MACS_peak_6045	chr8	73266653	73268653	-0.19409	2.04928
MACS_peak_664	chr10	58684613	58686613	-0.193985	2.10702
MACS_peak_4454	chr4	124252388	124254388	-0.193923	2.2756
MACS_peak_6578	chr9	70502541	70504541	-0.193614	1.67491
MACS_peak_6860	chrUn_random	5481545	5483545	-0.193516	1.38128
MACS_peak_2180	chr15	48621114	48623114	-0.193477	2.07553
MACS_peak_1215	chr11	100609658	100611658	-0.193286	1.9486
MACS_peak_3813	chr2	171364979	171366979	-0.193144	1.04754
MACS_peak_5669	chr7	112582169	112584169	-0.193002	2.01471
MACS_peak_4287	chr4	58955950	58957950	-0.192899	1.69777
MACS_peak_3191	chr19	30097950	30099950	-0.19278	2.19314
MACS_peak_208	chr1	75260309	75262309	-0.192723	1.40436
MACS_peak_1444	chr12	56698924	56700924	-0.192645	3.02574
MACS_peak_1678	chr12	119766187	119768187	-0.192645	1.96199
MACS_peak_2438	chr16	8672499	8674499	-0.192571	1.47353
MACS_peak_6581	chr9	71979755	71981755	-0.192559	2.26123
MACS_peak_4436	chr4	120710355	120712355	-0.192411	1.81721
MACS_peak_5840	chr8	15009633	15011633	-0.192248	3.22435
MACS_peak_2172	chr15	40010953	40012953	-0.192225	0.973795
MACS_peak_1945	chr14	26591353	26593353	-0.192183	1.1564
MACS_peak_2003	chr14	56385937	56387937	-0.192031	2.33085
MACS_peak_4383	chr4	109336664	109338664	-0.191912	3.16993
MACS_peak_51	chr1	17716845	17718845	-0.191872	1.41468
MACS_peak_2734	chr17	36274811	36276811	-0.191478	1.58544
MACS_peak_3624	chr2	121973448	121975448	-0.191338	1.7264
MACS_peak_5147	chr6	48578171	48580171	-0.191238	2.03562
MACS_peak_4194	chr4	9784945	9786945	-0.191207	2.51803
MACS_peak_1537	chr12	85911058	85913058	-0.191115	2.93979
MACS_peak_5623	chr7	104229894	104231894	-0.190917	2.39067
MACS_peak_936	chr11	29923254	29925254	-0.190888	2.22897
MACS_peak_1334	chr11	119250746	119252746	-0.190795	2.11869
MACS_peak_2279	chr15	81521853	81523853	-0.190783	2.03316
MACS_peak_2786	chr17	56612526	56614526	-0.190748	2.86295
MACS_peak_2491	chr16	30309287	30311287	-0.190708	2.19251
MACS_peak_1506	chr12	77516289	77518289	-0.190402	1.76426
MACS_peak_1806	chr13	58828480	58830480	-0.190316	1.30801
MACS_peak_4540	chr4	139480250	139482250	-0.189987	1.73596
MACS_peak_4951	chr5	135218070	135220070	-0.18988	1.2969
MACS_peak_2257	chr15	78547886	78549886	-0.189839	2.62387
MACS_peak_3440	chr2	34768208	34770208	-0.189729	2.24215
MACS_peak_918	chr11	18915237	18917237	-0.18967	2.68639
MACS_peak_2243	chr15	76063093	76065093	-0.189348	1.7264
MACS_peak_1470	chr12	70226740	70228740	-0.189237	1.27262
MACS_peak_1671	chr12	117724241	117726241	-0.189199	2.29219
MACS_peak_316	chr1	126560472	126562472	-0.189023	1.35445
MACS_peak_1055	chr11	70019297	70021297	-0.188862	1.00935
MACS_peak_3022	chr18	63544672	63546672	-0.1886	2.49748
MACS_peak_5622	chr7	102502680	102504680	-0.188509	1.0635
MACS_peak_3957	chr3	55584385	55586385	-0.188428	2.59741
MACS_peak_1149	chr11	87881955	87883955	-0.188393	1.67536
MACS_peak_6215	chr8	107218832	107220832	-0.188385	1.48646
MACS_peak_135	chr1	50983937	50985937	-0.188108	2.48001
MACS_peak_6508	chr9	53416537	53418537	-0.188062	1.84479
MACS_peak_5581	chr7	86688789	86690789	-0.187937	2.72225
MACS_peak_2488	chr16	29571028	29573028	-0.187884	1.02219
MACS_peak_765	chr10	85762729	85764729	-0.187824	1.87578
MACS_peak_1756	chr13	46060172	46062172	-0.187722	1.92714
MACS_peak_4206	chr4	17780083	17782083	-0.187627	1.99168
MACS_peak_5845	chr8	17118371	17120371	-0.187518	0.884403
MACS_peak_104	chr1	37924722	37926722	-0.187361	1.17505
MACS_peak_5082	chr6	28347113	28349113	-0.187345	2.04054
MACS_peak_4537	chr4	138648062	138650062	-0.187287	2.82049
MACS_peak_6337	chr8	126149007	126151007	-0.187216	1.76977
MACS_peak_3053	chr18	74337201	74339201	-0.187039	0.932061
MACS_peak_2447	chr16	11981686	11983686	-0.186747	2.42492
MACS_peak_4154	chr3	145315135	145317135	-0.186546	1.58544
MACS_peak_4215	chr4	28741265	28743265	-0.186501	2.1865
MACS_peak_315	chr1	125940281	125942281	-0.186492	2.5064
MACS_peak_2516	chr16	44450645	44452645	-0.186362	1.96162
MACS_peak_2101	chr14	115438179	115440179	-0.186224	1.77695
MACS_peak_1862	chr13	95365140	95367140	-0.185908	2.48954
MACS_peak_4907	chr5	120859440	120861440	-0.185798	1.65673
MACS_peak_4849	chr5	107759185	107761185	-0.185666	1.61542
MACS_peak_6564	chr9	65238021	65240021	-0.185507	2.92125
MACS_peak_477	chr1	175884605	175886605	-0.185338	1.44837
MACS_peak_2057	chr14	75415396	75417396	-0.184881	1.90034
MACS_peak_3781	chr2	164794269	164796269	-0.184873	2.71918
MACS_peak_5995	chr8	59880477	59882477	-0.184808	1.84519
MACS_peak_6600	chr9	78290652	78292652	-0.184667	2.57313
MACS_peak_2610	chr17	15072211	15074211	-0.184635	1.31557
MACS_peak_4579	chr4	147644564	147646564	-0.184542	2.15834
MACS_peak_2537	chr16	62570284	62572284	-0.184456	1.07587
MACS_peak_2502	chr16	35659111	35661111	-0.184397	2.25822
MACS_peak_6034	chr8	72406423	72408423	-0.184206	3.34738
MACS_peak_2183	chr15	54402695	54404695	-0.184116	2.29013
MACS_peak_3929	chr3	36587613	36589613	-0.183983	2.37712
MACS_peak_6145	chr8	90796112	90798112	-0.18377	2.87106
MACS_peak_2089	chr14	102128357	102130357	-0.183677	1.61824
MACS_peak_6410	chr9	14554680	14556680	-0.183647	2.9396
MACS_peak_4939	chr5	129457351	129459351	-0.183646	1.28865
MACS_peak_6580	chr9	71979078	71981078	-0.183564	2.11902
MACS_peak_4771	chr5	72091078	72093078	-0.183532	1.98841
MACS_peak_5211	chr6	83104514	83106514	-0.183355	1.55631
MACS_peak_3779	chr2	164774367	164776367	-0.182892	2.46415
MACS_peak_3851	chr2	180375507	180377507	-0.182796	1.79161
MACS_peak_6160	chr8	94330160	94332160	-0.182741	3.25399
MACS_peak_1205	chr11	98188786	98190786	-0.182658	3.12433
MACS_peak_2019	chr14	58691879	58693879	-0.182643	3.11187
MACS_peak_5987	chr8	53172020	53174020	-0.182614	1.32077
MACS_peak_1939	chr14	23660461	23662461	-0.182597	1.0314
MACS_peak_4315	chr4	73659587	73661587	-0.182481	2.31933
MACS_peak_4856	chr5	110227690	110229690	-0.182422	1.54251
MACS_peak_5095	chr6	29381930	29383930	-0.182384	2.42331
MACS_peak_5953	chr8	46286187	46288187	-0.182216	1.15381
MACS_peak_176	chr1	69423175	69425175	-0.181899	2.40409
MACS_peak_741	chr10	80306648	80308648	-0.181873	2.12598
MACS_peak_1357	chr12	4133708	4135708	-0.181783	1.96125
MACS_peak_2460	chr16	17815952	17817952	-0.181595	2.20414
MACS_peak_2131	chr15	13101519	13103519	-0.181508	2.27202
MACS_peak_1461	chr12	60407453	60409453	-0.181464	1.37239
MACS_peak_4309	chr4	68613929	68615929	-0.181402	1.97966
MACS_peak_2179	chr15	44945043	44947043	-0.181217	2.11403
MACS_peak_925	chr11	23744851	23746851	-0.181166	1.62106
MACS_peak_2060	chr14	76227227	76229227	-0.18115	1.87224
MACS_peak_178	chr1	70963639	70965639	-0.180974	0.93885
MACS_peak_6183	chr8	97706444	97708444	-0.180929	1.10769
MACS_peak_6025	chr8	71257682	71259682	-0.18075	2.56949
MACS_peak_3027	chr18	64819187	64821187	-0.180572	2.6801
MACS_peak_1884	chr13	100559936	100561936	-0.180485	2.1447
MACS_peak_5543	chr7	70589902	70591902	-0.180391	2.08882
MACS_peak_4328	chr4	87679754	87681754	-0.180343	2.06592
MACS_peak_6719	chr9	121204592	121206592	-0.180295	1.93433
MACS_peak_5290	chr6	114081225	114083225	-0.180295	2.47249
MACS_peak_948	chr11	34494461	34496461	-0.180213	2.419
MACS_peak_4259	chr4	45985079	45987079	-0.180172	2.40081
MACS_peak_6932	chrX	109714678	109716678	-0.180165	1.3774
MACS_peak_5905	chr8	33117609	33119609	-0.180117	2.21785
MACS_peak_2963	chr18	37901779	37903779	-0.180001	2.82293
MACS_peak_2497	chr16	34745270	34747270	-0.179959	2.23481
MACS_peak_1410	chr12	34109838	34111838	-0.179807	0.91533
MACS_peak_4097	chr3	108741441	108743441	-0.179782	2.71633
MACS_peak_6441	chr9	26961485	26963485	-0.17977	1.4631
MACS_peak_6640	chr9	96752573	96754573	-0.179562	1.46467
MACS_peak_5231	chr6	85461641	85463641	-0.179557	3.21412
MACS_peak_2393	chr15	100868193	100870193	-0.179536	2.32423
MACS_peak_4536	chr4	138629624	138631624	-0.179404	2.88869
MACS_peak_1592	chr12	104562038	104564038	-0.179328	2.23695
MACS_peak_2494	chr16	32788058	32790058	-0.179145	1.01507
MACS_peak_2427	chr16	5013660	5015660	-0.179014	1.62527
MACS_peak_2163	chr15	37349597	37351597	-0.178778	0.986957
MACS_peak_3798	chr2	167363486	167365486	-0.178733	1.82904
MACS_peak_2475	chr16	21308656	21310656	-0.178681	1.67897
MACS_peak_3026	chr18	64506446	64508446	-0.17865	2.63204
MACS_peak_186	chr1	74439418	74441418	-0.178374	2.05415
MACS_peak_1740	chr13	40557339	40559339	-0.178372	1.12697
MACS_peak_2529	chr16	50595587	50597587	-0.178337	0.919912
MACS_peak_1283	chr11	114646493	114648493	-0.17833	2.301
MACS_peak_3213	chr19	37247166	37249166	-0.177949	2.22897
MACS_peak_3713	chr2	150351612	150353612	-0.177713	1.81926
MACS_peak_3996	chr3	82679769	82681769	-0.177662	2.40108
MACS_peak_4424	chr4	119705412	119707412	-0.177649	2.80735
MACS_peak_4479	chr4	128781852	128783852	-0.177611	1.91227
MACS_peak_2456	chr16	17732711	17734711	-0.177423	1.58015
MACS_peak_2023	chr14	61892322	61894322	-0.177349	1.89763
MACS_peak_1948	chr14	30536436	30538436	-0.177274	2.24732
MACS_peak_5550	chr7	73532624	73534624	-0.177199	1.96421
MACS_peak_3507	chr2	74495635	74497635	-0.177157	2.93546
MACS_peak_2207	chr15	67008715	67010715	-0.177118	2.30772
MACS_peak_762	chr10	85291037	85293037	-0.177006	1.29337
MACS_peak_2899	chr18	25780206	25782206	-0.177002	1.81762
MACS_peak_1396	chr12	25364682	25366682	-0.176968	2.47093
MACS_peak_1776	chr13	53071500	53073500	-0.176684	2.28303
MACS_peak_1628	chr12	111517467	111519467	-0.176553	3.2423
MACS_peak_4260	chr4	46049725	46051725	-0.176273	2.22311
MACS_peak_3632	chr2	122436699	122438699	-0.176242	1.90612
MACS_peak_1426	chr12	47499071	47501071	-0.176099	1.82456
MACS_peak_3201	chr19	32461336	32463336	-0.175725	1.86592
MACS_peak_1821	chr13	68011552	68013552	-0.175553	1.48182
MACS_peak_6080	chr8	77862836	77864836	-0.17542	1.48285
MACS_peak_5719	chr7	134493147	134495147	-0.175255	0.950095
MACS_peak_2814	chr17	72950514	72952514	-0.175208	2.07245
MACS_peak_3720	chr2	151527353	151529353	-0.175087	2.50335
MACS_peak_6856	chrUn_random	5473073	5475073	-0.17499	1.74545
MACS_peak_5574	chr7	86025574	86027574	-0.1749	1.99783
MACS_peak_1137	chr11	84770670	84772670	-0.174879	2.36233
MACS_peak_4405	chr4	115609477	115611477	-0.174819	3.02822
MACS_peak_938	chr11	31267756	31269756	-0.174813	2.3505
MACS_peak_278	chr1	96290360	96292360	-0.174711	1.1551
MACS_peak_1471	chr12	70341738	70343738	-0.174661	1.7137
MACS_peak_6399	chr9	8220907	8222907	-0.174525	1.16221
MACS_peak_4370	chr4	106294405	106296405	-0.174513	2.0197
MACS_peak_3665	chr2	130879479	130881479	-0.174467	2.41386
MACS_peak_4237	chr4	41628993	41630993	-0.174341	1.83107
MACS_peak_6065	chr8	74085375	74087375	-0.174192	2.3202
MACS_peak_6654	chr9	100470385	100472385	-0.174141	2.11337
MACS_peak_2527	chr16	50428649	50430649	-0.174042	1.53356
MACS_peak_3317	chr19	60966906	60968906	-0.173804	1.48182
MACS_peak_5704	chr7	130023332	130025332	-0.173762	1.14535
MACS_peak_3598	chr2	115887653	115889653	-0.173607	2.61589
MACS_peak_968	chr11	48982169	48984169	-0.173453	2.66607
MACS_peak_5364	chr7	3665364	3667364	-0.173332	0.97159
MACS_peak_3896	chr3	19594937	19596937	-0.173305	1.77357
MACS_peak_939	chr11	32177315	32179315	-0.173157	2.19535
MACS_peak_894	chr11	4956872	4958872	-0.173131	2.57749
MACS_peak_875	chr11	3078544	3080544	-0.173091	4.74131
MACS_peak_6163	chr8	94984054	94986054	-0.17305	3.22651
MACS_peak_2016	chr14	58353360	58355360	-0.173016	2.3115
MACS_peak_4645	chr5	15673611	15675611	-0.172807	1.42921
MACS_peak_5786	chr7	151361161	151363161	-0.172675	1.90342
MACS_peak_1384	chr12	16660293	16662293	-0.172411	2.50182
MACS_peak_836	chr10	120786993	120788993	-0.171967	2.30685
MACS_peak_4512	chr4	134706644	134708644	-0.171742	2.87794
MACS_peak_3796	chr2	167015535	167017535	-0.171732	2.29042
MACS_peak_6658	chr9	102408524	102410524	-0.171676	2.07895
MACS_peak_3565	chr2	95036443	95038443	-0.171642	0.997834
MACS_peak_4517	chr4	134760343	134762343	-0.171458	1.614
MACS_peak_6571	chr9	66765690	66767690	-0.171163	1.74502
MACS_peak_2000	chr14	55596722	55598722	-0.171075	2.13455
MACS_peak_2126	chr15	11833685	11835685	-0.170953	2.57749
MACS_peak_2606	chr17	12962429	12964429	-0.170933	1.97746
MACS_peak_2906	chr18	33098384	33100384	-0.170929	2.10903
MACS_peak_172	chr1	66494828	66496828	-0.170812	1.02361
MACS_peak_1080	chr11	74979368	74981368	-0.170764	3.30597
MACS_peak_1397	chr12	25365540	25367540	-0.170675	2.40272
MACS_peak_6454	chr9	32150063	32152063	-0.170674	2.33771
MACS_peak_5450	chr7	30577337	30579337	-0.170475	1.56169
MACS_peak_6036	chr8	72635205	72637205	-0.170354	3.07108
MACS_peak_3350	chr2	18619619	18621619	-0.170148	2.69421
MACS_peak_4929	chr5	125341479	125343479	-0.169925	1.26484
MACS_peak_1551	chr12	87088109	87090109	-0.169605	1.98149
MACS_peak_1663	chr12	116793723	116795723	-0.169543	1.50182
MACS_peak_989	chr11	53840719	53842719	-0.169394	2.25005
MACS_peak_4035	chr3	91885813	91887813	-0.169319	2.49902
MACS_peak_4619	chr4	155026543	155028543	-0.169235	1.76426
MACS_peak_1380	chr12	14204845	14206845	-0.168953	0.891419
MACS_peak_2065	chr14	78705321	78707321	-0.168951	2.26724
MACS_peak_823	chr10	118239821	118241821	-0.168922	1.33113
MACS_peak_2504	chr16	37383019	37385019	-0.168822	1.63506
MACS_peak_2157	chr15	34608891	34610891	-0.168806	1.95121
MACS_peak_5180	chr6	61217372	61219372	-0.168802	0.820485
MACS_peak_3587	chr2	109532942	109534942	-0.168302	2.41441
MACS_peak_3650	chr2	128690145	128692145	-0.168299	1.91418
MACS_peak_6624	chr9	88228588	88230588	-0.168279	1.93847
MACS_peak_2197	chr15	60735181	60737181	-0.167837	1.10969
MACS_peak_365	chr1	137762008	137764008	-0.167721	1.51652
MACS_peak_1876	chr13	99123168	99125168	-0.167708	2.83855
MACS_peak_4208	chr4	21603622	21605622	-0.167606	2.77357
MACS_peak_4642	chr5	13398989	13400989	-0.167498	1.67491
MACS_peak_4386	chr4	109694593	109696593	-0.167498	1.10635
MACS_peak_6574	chr9	67678595	67680595	-0.167472	2.1635
MACS_peak_2387	chr15	100558508	100560508	-0.16723	2.50665
MACS_peak_4184	chr4	3017181	3019181	-0.167185	2.51627
MACS_peak_3225	chr19	40823044	40825044	-0.166836	1.73292
MACS_peak_2156	chr15	34607672	34609672	-0.166835	2.25701
MACS_peak_5982	chr8	49931274	49933274	-0.166599	2.52105
MACS_peak_5065	chr6	21800190	21802190	-0.166388	1.70443
MACS_peak_5067	chr6	22237551	22239551	-0.166344	2.146
MACS_peak_6198	chr8	105307584	105309584	-0.166215	2.94841
MACS_peak_4021	chr3	88057097	88059097	-0.166211	2.29219
MACS_peak_3506	chr2	74438770	74440770	-0.165995	1.19598
MACS_peak_4848	chr5	107718404	107720404	-0.165942	1.85479
MACS_peak_5154	chr6	50478325	50480325	-0.16584	1.05102
MACS_peak_4950	chr5	134691444	134693444	-0.165817	1.71721
MACS_peak_6072	chr8	74710763	74712763	-0.165781	0.999278
MACS_peak_964	chr11	47800083	47802083	-0.165558	2.46597
MACS_peak_3751	chr2	158054307	158056307	-0.165514	1.70752
MACS_peak_4087	chr3	107561083	107563083	-0.165386	2.34426
MACS_peak_4530	chr4	137134423	137136423	-0.16537	1.33914
MACS_peak_1275	chr11	112641248	112643248	-0.165332	2.40381
MACS_peak_3629	chr2	122162651	122164651	-0.164976	1.38902
MACS_peak_6270	chr8	116372583	116374583	-0.164861	2.51677
MACS_peak_2258	chr15	78549006	78551006	-0.164794	2.30655
MACS_peak_1858	chr13	94497370	94499370	-0.164579	1.75146
MACS_peak_5626	chr7	104510376	104512376	-0.164519	1.5008
MACS_peak_5693	chr7	126138259	126140259	-0.164453	1.76043
MACS_peak_5212	chr6	83110529	83112529	-0.164438	2.27947
MACS_peak_4549	chr4	145017711	145019711	-0.164351	1.78869
MACS_peak_4727	chr5	38222378	38224378	-0.164141	2.27917
MACS_peak_5202	chr6	73054454	73056454	-0.163942	1.4526
MACS_peak_5807	chr8	8620144	8622144	-0.163918	1.89336
MACS_peak_1897	chr13	105843441	105845441	-0.163918	2.26993
MACS_peak_1878	chr13	99159593	99161593	-0.163916	2.43055
MACS_peak_3044	chr18	67622759	67624759	-0.163629	1.82538
MACS_peak_2541	chr16	67616314	67618314	-0.163515	1.8675
MACS_peak_2033	chr14	64561921	64563921	-0.163499	2.59646
MACS_peak_2667	chr17	27822193	27824193	-0.163499	1.77231
MACS_peak_2820	chr17	74512981	74514981	-0.163432	0.78073
MACS_peak_2748	chr17	39980832	39982832	-0.163284	6.35099
MACS_peak_3239	chr19	42582975	42584975	-0.163223	1.06626
MACS_peak_6625	chr9	89763042	89765042	-0.163205	1.8213
MACS_peak_1417	chr12	37833903	37835903	-0.163077	2.37907
MACS_peak_6484	chr9	43685841	43687841	-0.162785	2.22836
MACS_peak_6263	chr8	114060851	114062851	-0.162782	2.03738
MACS_peak_4591	chr4	149407259	149409259	-0.162506	2.18078
MACS_peak_1455	chr12	58643288	58645288	-0.162297	2.73834
MACS_peak_3843	chr2	180066828	180068828	-0.162139	2.85858
MACS_peak_3498	chr2	70956748	70958748	-0.162059	2.17856
MACS_peak_4836	chr5	101751372	101753372	-0.161854	0.921436
MACS_peak_4595	chr4	151248526	151250526	-0.161772	1.83714
MACS_peak_3758	chr2	162418600	162420600	-0.161624	1.0861
MACS_peak_6224	chr8	107996241	107998241	-0.161604	2.1117
MACS_peak_1162	chr11	94869505	94871505	-0.161487	2.26784
MACS_peak_6901	chrX	11713421	11715421	-0.161443	1.86631
MACS_peak_6604	chr9	79566532	79568532	-0.161375	2.64293
MACS_peak_3462	chr2	49642642	49644642	-0.161066	2.63459
MACS_peak_2520	chr16	44672592	44674592	-0.160733	1.7995
MACS_peak_1748	chr13	43010890	43012890	-0.160721	2.10333
MACS_peak_4894	chr5	118290944	118292944	-0.160716	2.24001
MACS_peak_1307	chr11	116272775	116274775	-0.16044	1.80983
MACS_peak_5557	chr7	75097220	75099220	-0.160436	1.59072
MACS_peak_4359	chr4	101388893	101390893	-0.160359	2.27172
MACS_peak_3621	chr2	119584339	119586339	-0.160288	2.26093
MACS_peak_1209	chr11	98274710	98276710	-0.160273	1.41305
MACS_peak_4307	chr4	66063269	66065269	-0.160056	2.48774
MACS_peak_5917	chr8	36770862	36772862	-0.159726	1.63273
MACS_peak_2032	chr14	64560846	64562846	-0.159558	2.559
MACS_peak_4207	chr4	17780627	17782627	-0.159555	1.96938
MACS_peak_1576	chr12	100807103	100809103	-0.159386	1.79119
MACS_peak_3761	chr2	163163168	163165168	-0.15933	2.50614
MACS_peak_3838	chr2	179177287	179179287	-0.159248	2.77231
MACS_peak_5353	chr6	144344803	144346803	-0.159127	1.2302
MACS_peak_5227	chr6	85139983	85141983	-0.159053	3.18142
MACS_peak_4933	chr5	127723714	127725714	-0.158892	2.32625
MACS_peak_2722	chr17	36203330	36205330	-0.158844	1.57676
MACS_peak_2972	chr18	38185688	38187688	-0.158651	1.82904
MACS_peak_1727	chr13	31885001	31887001	-0.158642	1.27501
MACS_peak_3305	chr19	57597354	57599354	-0.158567	1.49313
MACS_peak_1501	chr12	76919011	76921011	-0.158468	2.58232
MACS_peak_3994	chr3	82678877	82680877	-0.158416	2.514
MACS_peak_3808	chr2	169900083	169902083	-0.158319	1.146
MACS_peak_598	chr10	24429803	24431803	-0.158317	2.19535
MACS_peak_3861	chr2	181190824	181192824	-0.158262	2.10836
MACS_peak_4253	chr4	45411306	45413306	-0.158221	1.34028
MACS_peak_2362	chr15	98125500	98127500	-0.157759	1.93471
MACS_peak_4049	chr3	95797987	95799987	-0.157688	2.18555
MACS_peak_3024	chr18	64424062	64426062	-0.157622	2.27232
MACS_peak_3581	chr2	105521149	105523149	-0.157459	2.74674
MACS_peak_3542	chr2	90623563	90625563	-0.157262	1.66721
MACS_peak_5612	chr7	94732017	94734017	-0.157072	1.82701
MACS_peak_6436	chr9	24499427	24501427	-0.156854	1.72683
MACS_peak_1132	chr11	84342541	84344541	-0.156554	2.92315
MACS_peak_1734	chr13	35007677	35009677	-0.156424	1.57434
MACS_peak_5609	chr7	91676216	91678216	-0.156394	2.12135
MACS_peak_766	chr10	85763516	85765516	-0.156269	1.7277
MACS_peak_1025	chr11	63735909	63737909	-0.156266	2.16382
MACS_peak_6466	chr9	37358202	37360202	-0.155991	1.9501
MACS_peak_5020	chr5	148211278	148213278	-0.155963	2.66084
MACS_peak_3732	chr2	152897550	152899550	-0.155677	2.46048
MACS_peak_1980	chr14	47501976	47503976	-0.155629	2.30976
MACS_peak_3095	chr18	89003424	89005424	-0.155595	1.37407
MACS_peak_3439	chr2	34767583	34769583	-0.155581	2.15088
MACS_peak_6457	chr9	35111984	35113984	-0.155523	4.90038
MACS_peak_187	chr1	74440261	74442261	-0.155233	2.34142
MACS_peak_5676	chr7	116581733	116583733	-0.155219	2.13488
MACS_peak_3592	chr2	113057262	113059262	-0.155216	2.08576
MACS_peak_5698	chr7	128877777	128879777	-0.15502	2.19346
MACS_peak_6324	chr8	124753433	124755433	-0.154997	2.39287
MACS_peak_6195	chr8	101938071	101940071	-0.154996	2.9182
MACS_peak_2825	chr17	80112644	80114644	-0.154826	2.92903
MACS_peak_569	chr10	13191422	13193422	-0.154825	1.99277
MACS_peak_4892	chr5	117767168	117769168	-0.154455	1.45838
MACS_peak_4653	chr5	21148719	21150719	-0.154369	1.20539
MACS_peak_5230	chr6	85433560	85435560	-0.154298	2.79098
MACS_peak_4118	chr3	123148884	123150884	-0.154289	2.70642
MACS_peak_5166	chr6	52241318	52243318	-0.154123	1.94823
MACS_peak_4476	chr4	127663187	127665187	-0.15391	2.10064
MACS_peak_3214	chr19	37247875	37249875	-0.153821	2.1696
MACS_peak_6114	chr8	87010525	87012525	-0.153669	1.0827
MACS_peak_1118	chr11	82201393	82203393	-0.153636	2.97453
MACS_peak_6747	chrUn_random	3232119	3234119	-0.15354	2.16575
MACS_peak_2523	chr16	45841578	45843578	-0.15349	1.91648
MACS_peak_308	chr1	122574433	122576433	-0.153441	1.15704
MACS_peak_4932	chr5	127282968	127284968	-0.153414	0.950842
MACS_peak_3434	chr2	33493813	33495813	-0.153338	3.35262
MACS_peak_1704	chr13	23377256	23379256	-0.153096	1.69064
MACS_peak_973	chr11	49836225	49838225	-0.153086	2.37434
MACS_peak_2062	chr14	76563869	76565869	-0.153075	1.42868
MACS_peak_6116	chr8	87228460	87230460	-0.152912	2.25187
MACS_peak_4144	chr3	135488754	135490754	-0.152776	2.4862
MACS_peak_545	chr1	196870074	196872074	-0.152564	0.777367
MACS_peak_2282	chr15	81899566	81901566	-0.152365	2.82456
MACS_peak_929	chr11	24063497	24065497	-0.152255	2.15801
MACS_peak_4423	chr4	119406427	119408427	-0.152227	1.84197
MACS_peak_5484	chr7	50718655	50720655	-0.152158	2.04824
MACS_peak_3013	chr18	59196719	59198719	-0.151929	1.1117
MACS_peak_6043	chr8	73009648	73011648	-0.151856	2.93489
MACS_peak_1331	chr11	118949229	118951229	-0.151778	3.09626
MACS_peak_1816	chr13	64263780	64265780	-0.151593	2.10467
MACS_peak_6121	chr8	87308774	87310774	-0.151555	3.42492
MACS_peak_593	chr10	22364931	22366931	-0.151482	1.46937
MACS_peak_3012	chr18	58996584	58998584	-0.151323	2.30772
MACS_peak_5721	chr7	135087743	135089743	-0.151181	1.81065
MACS_peak_6032	chr8	72178725	72180725	-0.151036	2.2135
MACS_peak_4901	chr5	120112911	120114911	-0.150978	1.02361
MACS_peak_6434	chr9	23028623	23030623	-0.150534	2.1606
MACS_peak_982	chr11	53269947	53271947	-0.150438	1.92106
MACS_peak_6616	chr9	85926007	85928007	-0.150408	0.854395
MACS_peak_4716	chr5	35866187	35868187	-0.149956	1.99675
MACS_peak_2893	chr18	23862768	23864768	-0.14989	0.922198
MACS_peak_4005	chr3	86713415	86715415	-0.149793	0.968644
MACS_peak_578	chr10	19570149	19572149	-0.149542	2.74481
MACS_peak_3168	chr19	21545856	21547856	-0.149434	2.06247
MACS_peak_6318	chr8	123650679	123652679	-0.149396	3.30612
MACS_peak_6936	chrX	137710205	137712205	-0.149173	1.28274
MACS_peak_791	chr10	95403753	95405753	-0.149164	1.4957
MACS_peak_4935	chr5	129106769	129108769	-0.149119	1.82944
MACS_peak_2498	chr16	34745894	34747894	-0.149107	2.1273
MACS_peak_1750	chr13	43879135	43881135	-0.149011	2.34625
MACS_peak_2092	chr14	103379899	103381899	-0.148878	2.66767
MACS_peak_4597	chr4	151499123	151501123	-0.148721	2.98222
MACS_peak_173	chr1	66723459	66725459	-0.148625	1.24489
MACS_peak_5138	chr6	42299773	42301773	-0.14842	1.95866
MACS_peak_2370	chr15	98884832	98886832	-0.148288	1.88986
MACS_peak_6325	chr8	124754634	124756634	-0.148254	2.46179
MACS_peak_6476	chr9	40771554	40773554	-0.14814	2.24001
MACS_peak_1736	chr13	36826054	36828054	-0.147828	2.24914
MACS_peak_3585	chr2	107130542	107132542	-0.147754	1.80859
MACS_peak_2316	chr15	88896065	88898065	-0.147748	2.38654
MACS_peak_5239	chr6	88576045	88578045	-0.147602	1.78869
MACS_peak_6560	chr9	64987040	64989040	-0.147399	1.81188
MACS_peak_6911	chrX	58142969	58144969	-0.147186	1.84318
MACS_peak_6355	chr8	128822735	128824735	-0.147175	2.43376
MACS_peak_4116	chr3	122018975	122020975	-0.147087	1.20852
MACS_peak_3995	chr3	82679306	82681306	-0.146939	2.53953
MACS_peak_4581	chr4	147660394	147662394	-0.146854	2.00324
MACS_peak_2267	chr15	79082053	79084053	-0.146841	1.8953
MACS_peak_5305	chr6	117944695	117946695	-0.14669	1.90072
MACS_peak_1365	chr12	9429928	9431928	-0.146632	1.88518
MACS_peak_1401	chr12	27286979	27288979	-0.146504	0.874207
MACS_peak_1758	chr13	47077394	47079394	-0.146334	1.0229
MACS_peak_6717	chr9	120500533	120502533	-0.146295	1.05242
MACS_peak_5099	chr6	29476167	29478167	-0.146199	2.60668
MACS_peak_2837	chr17	88145250	88147250	-0.146143	2.68145
MACS_peak_1765	chr13	48721445	48723445	-0.145998	2.32423
MACS_peak_1131	chr11	83662614	83664614	-0.145827	2.34369
MACS_peak_6440	chr9	26541097	26543097	-0.145545	2.46545
MACS_peak_3033	chr18	66449089	66451089	-0.145403	2.47223
MACS_peak_1605	chr12	109237557	109239557	-0.145396	1.94448
MACS_peak_1917	chr13	115247211	115249211	-0.145277	2.36065
MACS_peak_2988	chr18	46624401	46626401	-0.145168	1.77231
MACS_peak_6129	chr8	87458906	87460906	-0.145012	2.63738
MACS_peak_2122	chr15	6823300	6825300	-0.144899	2.25459
MACS_peak_4634	chr5	8891244	8893244	-0.144744	1.94673
MACS_peak_3113	chr19	4983583	4985583	-0.144479	2.08746
MACS_peak_5904	chr8	33027580	33029580	-0.144319	1.6893
MACS_peak_669	chr10	60148548	60150548	-0.144242	3.03527
MACS_peak_6522	chr9	55277900	55279900	-0.144176	1.50538
MACS_peak_2410	chr15	102573939	102575939	-0.144146	2.12234
MACS_peak_5828	chr8	12396947	12398947	-0.144099	3.2302
MACS_peak_4636	chr5	8892624	8894624	-0.144076	2.27501
MACS_peak_3402	chr2	28772652	28774652	-0.144036	2.47975
MACS_peak_3714	chr2	150492226	150494226	-0.143622	1.41684
MACS_peak_4980	chr5	140020601	140022601	-0.143611	3.06695
MACS_peak_1636	chr12	112722243	112724243	-0.143566	2.72901
MACS_peak_413	chr1	160284666	160286666	-0.143481	2.20006
MACS_peak_1348	chr11	121690763	121692763	-0.143237	2.14143
MACS_peak_6857	chrUn_random	5473429	5475429	-0.143195	1.88088
MACS_peak_1965	chr14	34942729	34944729	-0.143148	0.922198
MACS_peak_2123	chr15	7347452	7349452	-0.143109	2.13225
MACS_peak_5833	chr8	12671993	12673993	-0.143069	1.43349
MACS_peak_3850	chr2	180375258	180377258	-0.142976	1.75745
MACS_peak_2204	chr15	66115692	66117692	-0.142966	1.83673
MACS_peak_4362	chr4	102431084	102433084	-0.142931	1.75788
MACS_peak_1800	chr13	56539365	56541365	-0.142594	2.42385
MACS_peak_3205	chr19	34548103	34550103	-0.142512	2.39287
MACS_peak_781	chr10	90431562	90433562	-0.142501	2.58159
MACS_peak_67	chr1	23765673	23767673	-0.142359	2.35586
MACS_peak_1008	chr11	59102357	59104357	-0.142244	2.82212
MACS_peak_3916	chr3	30497326	30499326	-0.14218	1.30568
MACS_peak_2934	chr18	37179865	37181865	-0.14207	2.27531
MACS_peak_979	chr11	51104255	51106255	-0.142065	2.12829
MACS_peak_1206	chr11	98200566	98202566	-0.141958	2.70487
MACS_peak_3017	chr18	61194360	61196360	-0.141903	1.57966
MACS_peak_3409	chr2	30625826	30627826	-0.141398	1.81721
MACS_peak_3196	chr19	30622038	30624038	-0.141313	1.97966
MACS_peak_2682	chr17	30585721	30587721	-0.141134	0.933573
[truncated: 4,763 more rows]

## Sheet: Fig.S3g
	Background	H3K27me3_down	fc
promoter	0.026	0.215	8.26923
Downstream	0.025	0.035	1.4
5'UTR	0.003	0.033	11
3'UTR	0.013	0.024	1.84615
exon	0.02	0.073	3.65
intron	0.393	0.349	0.888041
distal intergenic	0.521	0.27	0.518234
