# Supplementary material for: Histone H1 facilitates restoration of H3K27me3 during DNA replication by chromatin compaction
Source: Nat Commun. 2023 Jul 10;14:4081. doi: 10.1038/s41467-023-39846-y (PMC10333366; doi:10.1038/s41467-023-39846-y)
Supplement: Supplementary file 4 — Source Data [file 41467_2023_39846_MOESM4_ESM.zip › Source data/Figure 4.xlsx]

## Sheet: Fig.4b
position	WT_T0	WT_T2	WT_T4	WT_T6
-3000	0.966121	1.60621	1.69682	1.78909
-2990	0.96252	1.60867	1.69876	1.78325
-2980	0.964345	1.60875	1.6975	1.77726
-2970	0.964345	1.61188	1.70458	1.78817
-2960	0.963737	1.6127	1.70481	1.78333
-2950	0.962672	1.61404	1.70704	1.78978
-2940	0.955571	1.62031	1.70928	1.77757
-2930	0.9611	1.61994	1.70496	1.77611
-2920	0.962114	1.62866	1.70309	1.77534
-2910	0.959274	1.63232	1.69891	1.78133
-2900	0.957245	1.63903	1.69481	1.77872
-2890	0.957245	1.64276	1.69474	1.77687
-2880	0.953948	1.64373	1.70175	1.78025
-2870	0.95339	1.64611	1.69429	1.78018
-2860	0.954253	1.64402	1.6925	1.78394
-2850	0.953745	1.63709	1.6869	1.76996
-2840	0.952021	1.63947	1.69376	1.76035
-2830	0.948167	1.63254	1.69533	1.75882
-2820	0.95197	1.63187	1.70182	1.76858
-2810	0.94842	1.62269	1.70562	1.77219
-2800	0.946696	1.63142	1.70361	1.77833
-2790	0.949992	1.63313	1.70212	1.77895
-2780	0.947355	1.6341	1.70473	1.78779
-2770	0.948369	1.6347	1.70607	1.79094
-2760	0.94984	1.63962	1.70921	1.7967
-2750	0.946036	1.64052	1.70473	1.79662
-2740	0.946899	1.63694	1.69891	1.79678
-2730	0.94203	1.64402	1.70525	1.80292
-2720	0.944363	1.64	1.71405	1.80408
-2710	0.943044	1.63798	1.72233	1.80331
-2700	0.940863	1.63664	1.72375	1.81491
-2690	0.939849	1.62986	1.72129	1.81476
-2680	0.944363	1.63381	1.72233	1.81991
-2670	0.947304	1.62934	1.73344	1.81599
-2660	0.946645	1.62672	1.73553	1.81138
-2650	0.952985	1.63306	1.73799	1.80922
-2640	0.952224	1.6306	1.73665	1.8103
-2630	0.95121	1.64067	1.73471	1.806
-2620	0.950094	1.64209	1.72763	1.80853
-2610	0.950905	1.6532	1.73106	1.81406
-2600	0.948572	1.64806	1.73419	1.81084
-2590	0.950246	1.65014	1.73986	1.80377
-2580	0.949637	1.65014	1.73471	1.80715
-2570	0.945631	1.64366	1.73307	1.80408
-2560	0.946797	1.64485	1.73352	1.80346
-2550	0.948471	1.63769	1.73702	1.80992
-2540	0.953492	1.64619	1.73814	1.8103
-2530	0.956586	1.63806	1.73247	1.805
-2520	0.95547	1.63478	1.7224	1.79724
-2510	0.95263	1.63448	1.72322	1.80108
-2500	0.955825	1.6362	1.7227	1.79647
-2490	0.961252	1.64365	1.72233	1.81253
-2480	0.964853	1.64485	1.72375	1.81345
-2470	0.962773	1.64321	1.71718	1.81906
-2460	0.966425	1.64671	1.72636	1.81545
-2450	0.96536	1.64641	1.72807	1.81599
-2440	0.967287	1.64783	1.72621	1.80792
-2430	0.970736	1.64343	1.73158	1.80323
-2420	0.969772	1.64171	1.73598	1.80684
-2410	0.970584	1.64044	1.73889	1.81222
-2400	0.974185	1.64067	1.74306	1.80922
-2390	0.968809	1.63739	1.73471	1.81145
-2380	0.967439	1.64246	1.73486	1.804
-2370	0.970279	1.64872	1.73993	1.79539
-2360	0.966425	1.64469	1.74903	1.80169
-2350	0.963889	1.65282	1.75298	1.79401
-2340	0.960998	1.64731	1.74627	1.79386
-2330	0.958817	1.65163	1.755	1.79593
-2320	0.955977	1.65983	1.75627	1.79163
-2310	0.959882	1.66714	1.75701	1.79009
-2300	0.960288	1.67043	1.76066	1.78325
-2290	0.956129	1.66804	1.76529	1.79117
-2280	0.954963	1.66617	1.76633	1.79947
-2270	0.951768	1.66961	1.76626	1.81245
-2260	0.951159	1.6746	1.75596	1.81775
-2250	0.949891	1.67266	1.75947	1.81576
-2240	0.950601	1.67311	1.76036	1.81107
-2230	0.949688	1.67304	1.75932	1.81207
-2220	0.951362	1.66946	1.76216	1.81291
-2210	0.948319	1.66394	1.75969	1.81168
-2200	0.954151	1.66334	1.75664	1.82229
-2190	0.956586	1.6579	1.76387	1.82813
-2180	0.958361	1.65335	1.76827	1.83573
-2170	0.957955	1.65268	1.77073	1.83904
-2160	0.960136	1.65246	1.76775	1.84734
-2150	0.963737	1.64731	1.77148	1.84357
-2140	0.964701	1.64977	1.78132	1.84426
-2130	0.963889	1.65186	1.77387	1.84434
-2120	0.963635	1.64806	1.77968	1.83942
-2110	0.965258	1.64552	1.77849	1.8425
-2100	0.968555	1.64261	1.78177	1.83727
-2090	0.969012	1.63612	1.77834	1.83166
-2080	0.971497	1.63911	1.77521	1.83858
-2070	0.974692	1.64194	1.77737	1.85087
-2060	0.976518	1.63754	1.7811	1.85556
-2050	0.974134	1.63605	1.78088	1.8531
-2040	0.97388	1.63642	1.777	1.85641
-2030	0.969519	1.64194	1.77901	1.85518
-2020	0.965918	1.65268	1.77678	1.85256
-2010	0.971852	1.65835	1.78259	1.85379
-2000	0.964193	1.66409	1.78685	1.85103
-1990	0.969367	1.667	1.79028	1.85087
-1980	0.971902	1.66804	1.79266	1.85886
-1970	0.970634	1.67028	1.78334	1.86132
-1960	0.9717	1.67565	1.77946	1.87223
-1950	0.972055	1.68318	1.77357	1.87446
-1940	0.974083	1.68214	1.77588	1.87846
-1930	0.97454	1.68571	1.77946	1.87731
-1920	0.97667	1.68944	1.77275	1.88122
-1910	0.976213	1.68885	1.77417	1.87853
-1900	0.972562	1.69012	1.78401	1.86908
-1890	0.974286	1.69944	1.79266	1.86348
-1880	0.969265	1.69578	1.79795	1.86517
-1870	0.972105	1.69675	1.79788	1.86662
-1860	0.97099	1.69243	1.79281	1.8637
-1850	0.974286	1.69243	1.79371	1.86609
-1840	0.973018	1.69011	1.8002	1.86947
-1830	0.977684	1.69079	1.79952	1.87339
-1820	0.9823	1.6846	1.80877	1.87031
-1810	0.979814	1.68027	1.79788	1.87692
-1800	0.980322	1.67318	1.79863	1.87615
-1790	0.976619	1.67871	1.79721	1.87984
-1780	0.975453	1.68258	1.79856	1.87731
-1770	0.978648	1.68646	1.80065	1.87323
-1760	0.979256	1.68609	1.80206	1.87208
-1750	0.979155	1.6837	1.80937	1.87047
-1740	0.978039	1.68079	1.80743	1.86194
-1730	0.975909	1.68228	1.8046	1.86294
-1720	0.974793	1.68266	1.8134	1.86808
-1710	0.974743	1.68266	1.81354	1.87239
-1700	0.97388	1.68758	1.80198	1.88092
-1690	0.972004	1.6843	1.80057	1.88706
-1680	0.97241	1.68602	1.79378	1.8886
-1670	0.973221	1.68482	1.79841	1.89044
-1660	0.973323	1.69273	1.80646	1.88307
-1650	0.971243	1.69161	1.80437	1.88291
-1640	0.972055	1.69049	1.80586	1.88291
-1630	0.975047	1.69019	1.81011	1.87877
-1620	0.975301	1.69153	1.80101	1.88591
-1610	0.975706	1.69094	1.80318	1.88537
-1600	0.974337	1.69318	1.79945	1.88284
-1590	0.977481	1.69236	1.80459	1.88107
-1580	0.977684	1.68803	1.80303	1.89052
-1570	0.972359	1.689	1.80683	1.89667
-1560	0.971649	1.69049	1.80683	1.90458
-1550	0.969519	1.68967	1.80057	1.90451
-1540	0.968251	1.69459	1.79639	1.89967
-1530	0.971801	1.69079	1.79945	1.89037
-1520	0.971395	1.68982	1.79713	1.89237
-1510	0.973779	1.6858	1.79647	1.89936
-1500	0.976771	1.68706	1.80079	1.89467
-1490	0.974286	1.68684	1.80019	1.9012
-1480	0.976112	1.69109	1.80526	1.91219
-1470	0.972055	1.69146	1.80452	1.91565
-1460	0.970736	1.6893	1.80445	1.91212
-1450	0.971294	1.69333	1.80713	1.90774
-1440	0.97241	1.69221	1.80519	1.90643
-1430	0.965512	1.69669	1.80005	1.91627
-1420	0.965056	1.69519	1.80295	1.90682
-1410	0.964954	1.69691	1.79997	1.91557
-1400	0.967896	1.7019	1.80549	1.90712
-1390	0.965512	1.6975	1.80034	1.9105
-1380	0.963788	1.69967	1.80922	1.90812
-1370	0.96749	1.69773	1.80512	1.9208
-1360	0.966831	1.69288	1.80303	1.92595
-1350	0.969823	1.69109	1.80057	1.91972
-1340	0.96749	1.69206	1.8043	1.91696
-1330	0.969062	1.68945	1.80758	1.91803
-1320	0.967287	1.68304	1.80504	1.91903
-1310	0.964295	1.68498	1.80556	1.90482
-1300	0.965918	1.67304	1.80124	1.89644
-1290	0.965056	1.67133	1.7952	1.89675
-1280	0.958716	1.66961	1.79266	1.89221
-1270	0.960237	1.66201	1.78715	1.89852
-1260	0.960034	1.66462	1.78431	1.87654
-1250	0.957549	1.66171	1.77924	1.87224
-1240	0.956484	1.6588	1.77924	1.86094
-1230	0.958767	1.65164	1.78111	1.86348
-1220	0.957701	1.64642	1.77521	1.85487
-1210	0.954506	1.64516	1.78334	1.84665
-1200	0.954405	1.63322	1.78237	1.83758
-1190	0.948572	1.63322	1.78118	1.83189
-1180	0.949282	1.63113	1.76626	1.82767
-1170	0.946493	1.63016	1.76888	1.82752
-1160	0.944515	1.63285	1.76492	1.82252
-1150	0.94208	1.63337	1.76604	1.82122
-1140	0.941878	1.62591	1.75776	1.82252
-1130	0.938327	1.62435	1.75336	1.83097
-1120	0.936603	1.62837	1.75254	1.82314
-1110	0.934777	1.62516	1.74382	1.82052
-1100	0.931988	1.62681	1.73673	1.82106
-1090	0.931633	1.62695	1.73636	1.82529
-1080	0.928894	1.62367	1.73002	1.83036
-1070	0.930314	1.6236	1.72719	1.82575
-1060	0.928945	1.6142	1.72279	1.82398
-1050	0.927271	1.61062	1.72003	1.82713
-1040	0.924786	1.61465	1.71458	1.82821
-1030	0.922098	1.60689	1.71175	1.82997
-1020	0.917533	1.61062	1.70794	1.81906
-1010	0.921946	1.60958	1.70608	1.82168
-1000	0.919815	1.60846	1.70377	1.81968
-990	0.924634	1.61047	1.69997	1.81668
-980	0.919866	1.60563	1.70437	1.8186
-970	0.922858	1.59332	1.70012	1.8133
-960	0.924532	1.58161	1.70071	1.80938
-950	0.919968	1.57542	1.69579	1.81538
-940	0.919004	1.56953	1.70325	1.81922
-930	0.915149	1.56327	1.69788	1.8196
-920	0.916367	1.55946	1.69072	1.81161
-910	0.91307	1.55782	1.68818	1.81691
-900	0.907998	1.55902	1.68825	1.81776
-890	0.910534	1.55469	1.68997	1.82083
-880	0.911041	1.54805	1.68766	1.82129
-870	0.903434	1.5444	1.6811	1.8206
-860	0.901912	1.53977	1.68035	1.81622
-850	0.902673	1.53485	1.68267	1.81491
-840	0.904854	1.52888	1.6761	1.80815
-830	0.905006	1.52255	1.66641	1.809
-820	0.901658	1.51487	1.66783	1.80531
-810	0.895217	1.50614	1.65708	1.80055
-800	0.894102	1.50443	1.64851	1.79609
-790	0.88695	1.4957	1.64359	1.79486
-780	0.888015	1.48996	1.63217	1.7954
-770	0.883654	1.48877	1.6245	1.78526
-760	0.881574	1.4919	1.61942	1.77496
-750	0.877923	1.48496	1.61927	1.77281
-740	0.875082	1.48869	1.60846	1.76981
-730	0.876756	1.48593	1.60063	1.76144
-720	0.873206	1.47437	1.60257	1.76451
-710	0.874778	1.47004	1.60391	1.76305
-700	0.874423	1.46028	1.59369	1.75368
-690	0.868438	1.45498	1.58795	1.75352
-680	0.869453	1.45304	1.5875	1.75583
-670	0.867931	1.4523	1.58728	1.75075
-660	0.864584	1.45043	1.57848	1.74607
-650	0.863722	1.44335	1.56729	1.7486
-640	0.858396	1.43746	1.56699	1.74192
-630	0.856165	1.43783	1.56155	1.73139
-620	0.856875	1.43887	1.55626	1.72816
-610	0.856165	1.43365	1.55014	1.71794
-600	0.851803	1.43507	1.54239	1.71372
-590	0.852209	1.43089	1.53448	1.70895
-580	0.849014	1.42858	1.5306	1.7005
-570	0.84526	1.42336	1.52598	1.69843
-560	0.838363	1.4197	1.52188	1.68651
-550	0.837348	1.41672	1.51218	1.68482
-540	0.832632	1.40569	1.51494	1.68483
-530	0.828726	1.40345	1.50957	1.6879
-520	0.823401	1.39808	1.50681	1.68329
-510	0.815946	1.38682	1.49279	1.6773
-500	0.810113	1.381	1.4916	1.6713
-490	0.809707	1.3722	1.48071	1.664
-480	0.805954	1.37086	1.47355	1.6577
-470	0.804636	1.35818	1.46318	1.64848
-460	0.800477	1.35125	1.45826	1.64871
-450	0.796977	1.34625	1.45177	1.64802
-440	0.792666	1.34095	1.44528	1.64932
-430	0.788305	1.33521	1.4455	1.64771
-420	0.785667	1.32156	1.43402	1.64687
-410	0.782827	1.3144	1.4235	1.64118
-400	0.776335	1.3015	1.4159	1.63941
-390	0.772278	1.29956	1.41411	1.63757
-380	0.768626	1.29278	1.40576	1.63811
-370	0.765583	1.28614	1.39465	1.63165
-360	0.763453	1.27839	1.38644	1.61621
-350	0.763047	1.2719	1.38107	1.6003
-340	0.761627	1.26437	1.36742	1.59393
-330	0.754324	1.25467	1.36437	1.59032
-320	0.752904	1.25243	1.35042	1.58847
-310	0.750926	1.25154	1.34759	1.58225
-300	0.751686	1.24326	1.33722	1.57764
-290	0.74631	1.23782	1.32753	1.57525
-280	0.738449	1.22365	1.31955	1.5615
-270	0.733377	1.2223	1.31075	1.5512
-260	0.730486	1.21447	1.29949	1.54244
-250	0.727139	1.2097	1.28741	1.53522
-240	0.721864	1.20478	1.27719	1.53368
-230	0.718872	1.19583	1.25833	1.52631
-220	0.716691	1.18994	1.2502	1.52162
-210	0.711924	1.18077	1.24632	1.5144
-200	0.709895	1.17741	1.23782	1.50494
-190	0.70599	1.16377	1.22753	1.49888
-180	0.701121	1.14952	1.21918	1.50057
-170	0.695035	1.13893	1.21627	1.49396
-160	0.691434	1.13282	1.20709	1.48474
-150	0.684384	1.12387	1.19814	1.47721
-140	0.680986	1.11902	1.19389	1.47429
-130	0.680124	1.11283	1.18748	1.46545
-120	0.674646	1.1044	1.18301	1.45546
-110	0.673125	1.0959	1.1751	1.44785
-100	0.666176	1.09091	1.16914	1.44555
-90	0.663133	1.08867	1.16101	1.44363
-80	0.663083	1.08464	1.14848	1.44155
-70	0.660851	1.07965	1.14684	1.4278
-60	0.658974	1.07831	1.14774	1.42219
-50	0.652939	1.07055	1.14751	1.41504
-40	0.655171	1.07003	1.14087	1.40821
-30	0.65157	1.06966	1.14162	1.40444
-20	0.648628	1.06734	1.14177	1.40167
-10	0.648324	1.07547	1.14378	1.39499
0	0.647563	1.0742	1.14155	1.387
10	0.645991	1.07555	1.14513	1.38585
20	0.645534	1.0833	1.14856	1.386
30	0.647512	1.08845	1.14692	1.37847
40	0.647817	1.08502	1.14788	1.37939
50	0.645534	1.09203	1.14878	1.38784
60	0.645788	1.09367	1.14639	1.38792
70	0.64736	1.09307	1.14572	1.39599
80	0.651265	1.09844	1.14356	1.39706
90	0.653953	1.10702	1.14907	1.40759
100	0.660699	1.11119	1.15519	1.41113
110	0.661612	1.11694	1.17018	1.42073
120	0.667191	1.11969	1.18308	1.42473
130	0.670741	1.12432	1.18763	1.43379
140	0.672668	1.12745	1.19382	1.44324
150	0.679921	1.13461	1.19881	1.44248
160	0.680682	1.13684	1.20948	1.452
170	0.684587	1.13908	1.22253	1.46015
180	0.690673	1.14616	1.23028	1.47183
190	0.694578	1.14616	1.23222	1.47936
200	0.701476	1.14922	1.24162	1.49088
210	0.706497	1.15444	1.24885	1.50487
220	0.712583	1.15802	1.25646	1.51155
230	0.715728	1.16682	1.26131	1.52177
240	0.71943	1.17607	1.26787	1.53061
250	0.729218	1.18345	1.27757	1.53076
260	0.73495	1.18942	1.28801	1.54329
270	0.742456	1.20351	1.29688	1.54313
280	0.746462	1.21112	1.30985	1.54874
290	0.751889	1.21761	1.32037	1.55965
300	0.753664	1.22931	1.3238	1.56749
310	0.758888	1.23707	1.32716	1.57302
320	0.763859	1.24915	1.33185	1.58278
330	0.763656	1.26145	1.34021	1.58955
340	0.767358	1.26861	1.34774	1.59477
350	0.768677	1.27577	1.35602	1.59961
360	0.77243	1.27868	1.36564	1.60691
370	0.77598	1.2883	1.37265	1.61905
380	0.77598	1.30068	1.37637	1.6179
390	0.778212	1.31008	1.38473	1.62059
400	0.78095	1.31649	1.39069	1.63004
410	0.783131	1.32611	1.39174	1.6285
420	0.785211	1.33678	1.40203	1.63188
430	0.789167	1.33752	1.41225	1.62658
440	0.793123	1.34908	1.42358	1.63027
450	0.791297	1.34811	1.43186	1.62881
460	0.795506	1.35483	1.44073	1.63688
470	0.791043	1.36348	1.44416	1.64103
480	0.794746	1.36937	1.45155	1.64641
490	0.795354	1.37914	1.4561	1.64679
500	0.79789	1.38145	1.47206	1.6474
510	0.801339	1.38421	1.47966	1.65163
520	0.805447	1.39122	1.48444	1.66223
530	0.812193	1.38995	1.48682	1.67814
540	0.82051	1.39793	1.49391	1.68121
550	0.82898	1.40643	1.49898	1.68974
560	0.834458	1.41799	1.50107	1.69259
570	0.840797	1.42508	1.50055	1.70227
580	0.84237	1.42754	1.50815	1.70403
590	0.845159	1.43261	1.51427	1.70757
600	0.845413	1.44469	1.52695	1.71771
610	0.853223	1.44969	1.53746	1.72878
620	0.854897	1.45178	1.53821	1.73907
630	0.856114	1.46669	1.54223	1.74607
640	0.857838	1.47251	1.54775	1.7549
650	0.864888	1.48623	1.55864	1.7516
660	0.868286	1.48936	1.56468	1.76343
670	0.87351	1.49011	1.57609	1.77573
680	0.873206	1.4957	1.5837	1.76851
690	0.874169	1.49786	1.58877	1.77895
700	0.873054	1.50174	1.58997	1.78103
710	0.876807	1.51323	1.59071	1.78041
720	0.873764	1.50726	1.59757	1.77849
730	0.875792	1.51039	1.59869	1.78518
740	0.876705	1.51106	1.60026	1.79163
750	0.873561	1.51569	1.61607	1.79955
760	0.874017	1.51725	1.61592	1.80293
770	0.87351	1.51852	1.62636	1.8176
780	0.877415	1.52441	1.62912	1.80715
790	0.881422	1.52881	1.63829	1.81269
800	0.882842	1.52493	1.63859	1.80869
810	0.882538	1.53216	1.63986	1.81253
820	0.887255	1.53574	1.64776	1.80977
830	0.890703	1.53701	1.65895	1.81599
840	0.892377	1.53477	1.6623	1.81284
850	0.892935	1.53589	1.66305	1.81553
860	0.889537	1.54544	1.66215	1.82206
870	0.891718	1.5476	1.66491	1.8186
880	0.899275	1.54924	1.66342	1.81323
890	0.904144	1.55304	1.67148	1.81353
900	0.910078	1.56013	1.68028	1.81292
910	0.906477	1.55819	1.68333	1.80769
920	0.909723	1.56975	1.69228	1.80738
930	0.911447	1.57519	1.70317	1.80869
940	0.907745	1.57736	1.70578	1.80992
950	0.911193	1.58086	1.70191	1.80992
960	0.91307	1.58153	1.71302	1.81561
970	0.917229	1.59168	1.71101	1.82536
980	0.917635	1.59645	1.71317	1.82183
990	0.917026	1.59869	1.71443	1.81945
1000	0.921235	1.60466	1.72323	1.82014
1010	0.918446	1.60808	1.72651	1.8163
1020	0.91733	1.61345	1.72681	1.82652
1030	0.915859	1.61457	1.72248	1.82936
1040	0.915758	1.61994	1.72689	1.83228
1050	0.921134	1.62733	1.72741	1.83297
1060	0.924177	1.62404	1.73233	1.8392
1070	0.926814	1.62538	1.73091	1.8352
1080	0.922858	1.63157	1.73121	1.8352
1090	0.92296	1.63031	1.73307	1.84319
1100	0.924076	1.63404	1.7283	1.84081
1110	0.926003	1.63747	1.73427	1.8465
1120	0.926814	1.64008	1.72785	1.84796
1130	0.925394	1.64187	1.73725	1.84749
1140	0.929604	1.64642	1.74299	1.84819
1150	0.929756	1.65216	1.7415	1.85249
1160	0.930973	1.65611	1.73681	1.85103
1170	0.928387	1.65283	1.74859	1.84872
1180	0.929249	1.6535	1.76074	1.84549
1190	0.931886	1.65954	1.75918	1.85464
1200	0.927981	1.66275	1.76179	1.85303
1210	0.933864	1.66282	1.76134	1.85395
1220	0.932292	1.66499	1.76074	1.85472
1230	0.93498	1.66424	1.76902	1.86002
1240	0.938277	1.66245	1.76499	1.8667
1250	0.936349	1.6582	1.76753	1.87416
1260	0.938784	1.66133	1.76723	1.87539
1270	0.938581	1.66558	1.76917	1.87008
1280	0.941168	1.6573	1.76992	1.8664
1290	0.94061	1.65596	1.76858	1.86955
1300	0.937922	1.65648	1.77618	1.87623
1310	0.939747	1.65537	1.77775	1.87946
1320	0.939646	1.65343	1.78312	1.88046
1330	0.942486	1.66103	1.77954	1.8853
1340	0.941269	1.66156	1.77648	1.88906
1350	0.942943	1.65745	1.78342	1.87938
1360	0.946594	1.66088	1.78916	1.88538
1370	0.948014	1.66536	1.77984	1.88261
1380	0.948674	1.66305	1.77454	1.88115
1390	0.952376	1.65708	1.77768	1.88292
1400	0.958209	1.65432	1.77193	1.87631
1410	0.95268	1.65029	1.77678	1.87784
1420	0.957194	1.65007	1.77991	1.88368
1430	0.959172	1.65074	1.77126	1.88745
1440	0.964041	1.65746	1.77417	1.89367
1450	0.96465	1.65701	1.78118	1.89552
1460	0.965918	1.66066	1.78618	1.89314
1470	0.965157	1.65924	1.78424	1.89636
1480	0.966577	1.6629	1.78677	1.89214
1490	0.972207	1.66447	1.78953	1.89137
1500	0.977329	1.66484	1.78297	1.88676
1510	0.979814	1.66655	1.78207	1.88422
1520	0.979409	1.66969	1.77969	1.89728
1530	0.979916	1.67028	1.77245	1.90074
1540	0.985241	1.67043	1.76805	1.89667
1550	0.982452	1.66439	1.7688	1.89313
1560	0.977887	1.66282	1.76581	1.89582
1570	0.979054	1.66514	1.7641	1.89321
1580	0.978394	1.6632	1.76335	1.89091
1590	0.974844	1.65835	1.76216	1.89037
1600	0.972105	1.65761	1.76246	1.88422
1610	0.976721	1.66208	1.765	1.88307
1620	0.976112	1.66014	1.76432	1.87692
1630	0.975453	1.662	1.77543	1.87108
1640	0.973018	1.65835	1.77394	1.87592
1650	0.970381	1.65291	1.76663	1.87531
1660	0.972511	1.6535	1.75865	1.88138
1670	0.973525	1.65261	1.76126	1.88084
1680	0.970229	1.65731	1.76417	1.88392
1690	0.96465	1.65887	1.76402	1.87539
1700	0.961962	1.65858	1.76365	1.88138
1710	0.963382	1.65835	1.76671	1.8843
1720	0.964853	1.65484	1.76566	1.88399
1730	0.970229	1.65343	1.76589	1.87953
1740	0.964396	1.65969	1.77446	1.874
1750	0.960592	1.66297	1.77506	1.8813
1760	0.9611	1.66543	1.77476	1.88722
1770	0.962165	1.66424	1.78304	1.89313
1780	0.961708	1.66931	1.78058	1.88553
1790	0.960643	1.67118	1.78155	1.89075
1800	0.960846	1.67893	1.78699	1.89859
1810	0.964396	1.68251	1.78028	1.90143
1820	0.967135	1.68721	1.77066	1.89421
1830	0.966323	1.68669	1.76507	1.88883
1840	0.964599	1.68281	1.7641	1.89413
1850	0.968961	1.69243	1.76164	1.89337
1860	0.96323	1.68467	1.76738	1.8896
1870	0.963585	1.6884	1.7735	1.89075
1880	0.963179	1.68266	1.77439	1.88668
1890	0.964548	1.68281	1.77014	1.88898
1900	0.962012	1.68222	1.77678	1.89221
1910	0.957499	1.67879	1.77335	1.89029
1920	0.960542	1.67968	1.77476	1.88522
1930	0.954557	1.672	1.777	1.88522
1940	0.957194	1.66409	1.77693	1.87277
1950	0.963078	1.6714	1.77663	1.86547
1960	0.966019	1.66946	1.77476	1.86063
1970	0.96607	1.66409	1.77349	1.85925
1980	0.965664	1.65872	1.77782	1.86317
1990	0.964954	1.6614	1.77491	1.86647
2000	0.969772	1.65514	1.7708	1.86447
2010	0.965461	1.64574	1.76641	1.86639
2020	0.964954	1.6441	1.77312	1.86824
2030	0.964498	1.64709	1.77558	1.874
2040	0.96257	1.65514	1.77886	1.87316
2050	0.961962	1.657	1.77916	1.86878
2060	0.966628	1.66625	1.77424	1.86878
2070	0.968454	1.66796	1.7632	1.85925
2080	0.969671	1.67244	1.75604	1.85249
2090	0.968758	1.67512	1.7547	1.85487
2100	0.971142	1.67445	1.74717	1.84319
2110	0.974844	1.67751	1.74239	1.84365
2120	0.969569	1.68154	1.74613	1.85087
2130	0.969924	1.6843	1.75112	1.84957
2140	0.970026	1.68266	1.74389	1.85494
2150	0.968606	1.67572	1.74053	1.84857
2160	0.964903	1.67453	1.74403	1.84426
2170	0.963382	1.67326	1.74359	1.84549
2180	0.967845	1.67192	1.74784	1.84603
2190	0.970127	1.6743	1.74419	1.83781
2200	0.967744	1.67408	1.74657	1.83036
2210	0.968048	1.67602	1.75216	1.82452
2220	0.972308	1.67207	1.75253	1.82121
2230	0.974641	1.67617	1.74373	1.82513
2240	0.974692	1.67073	1.73956	1.82321
2250	0.975808	1.6617	1.72889	1.81599
2260	0.971446	1.65267	1.72875	1.81937
2270	0.970229	1.64872	1.73546	1.82283
2280	0.967693	1.64843	1.74105	1.82667
2290	0.967236	1.64679	1.73307	1.82529
2300	0.96678	1.64783	1.73553	1.82536
2310	0.962773	1.64112	1.73911	1.82859
2320	0.966222	1.63858	1.73404	1.82436
2330	0.966932	1.63456	1.73232	1.8239
2340	0.966273	1.63993	1.74165	1.82183
2350	0.967236	1.64485	1.74105	1.8153
2360	0.967236	1.64276	1.74307	1.81906
2370	0.966273	1.63724	1.7371	1.81199
2380	0.965461	1.63314	1.73136	1.81253
2390	0.96186	1.63075	1.73016	1.81514
2400	0.957194	1.6315	1.72383	1.80723
2410	0.958259	1.63433	1.71704	1.80192
2420	0.95192	1.63687	1.71361	1.79839
2430	0.948877	1.63291	1.71771	1.79916
2440	0.948369	1.63239	1.71599	1.79824
2450	0.94279	1.6406	1.73076	1.80008
2460	0.945174	1.64552	1.73113	1.79824
2470	0.946544	1.63992	1.72792	1.79501
2480	0.947812	1.63597	1.71883	1.79601
2490	0.946239	1.63083	1.72091	1.79508
2500	0.946848	1.63	1.72009	1.7917
2510	0.948217	1.63358	1.72308	1.79301
2520	0.947	1.62739	1.72427	1.79532
2530	0.942892	1.62553	1.71957	1.79386
2540	0.946341	1.62538	1.71495	1.79032
2550	0.946391	1.62292	1.70943	1.79063
2560	0.946848	1.62068	1.70399	1.7864
2570	0.944413	1.62702	1.70809	1.78971
2580	0.945783	1.6309	1.70406	1.80062
2590	0.945783	1.63254	1.7004	1.80469
2600	0.948623	1.63001	1.69832	1.80999
2610	0.948319	1.62724	1.70376	1.8103
2620	0.948572	1.62508	1.71114	1.80677
2630	0.949739	1.61882	1.71547	1.80185
2640	0.953441	1.61785	1.71972	1.80223
2650	0.957346	1.60704	1.71114	1.80215
2660	0.956636	1.60972	1.70928	1.79939
2670	0.952072	1.61054	1.70891	1.79055
2680	0.954506	1.61352	1.7142	1.79086
2690	0.959122	1.61822	1.72203	1.79048
2700	0.958513	1.61539	1.7195	1.78794
2710	0.956434	1.61501	1.7104	1.78218
2720	0.956231	1.61695	1.70667	1.77718
2730	0.956738	1.61837	1.71182	1.77411
2740	0.952731	1.61591	1.70368	1.76881
2750	0.952021	1.61076	1.70413	1.77104
2760	0.950246	1.61233	1.70525	1.76074
2770	0.954709	1.61046	1.70249	1.7539
2780	0.952528	1.61255	1.70055	1.74814
2790	0.956434	1.60957	1.71055	1.74637
2800	0.957752	1.6042	1.70764	1.74407
2810	0.958158	1.60509	1.69981	1.73776
2820	0.95831	1.60994	1.69242	1.73869
2830	0.959324	1.6095	1.69131	1.74038
2840	0.958259	1.60629	1.6878	1.74645
2850	0.956079	1.61062	1.68795	1.73884
2860	0.955825	1.59995	1.68787	1.73584
2870	0.956636	1.60099	1.68735	1.73515
2880	0.956636	1.60196	1.68273	1.72808
2890	0.953796	1.59927	1.67617	1.73438
2900	0.954151	1.60248	1.67639	1.74491
2910	0.956484	1.6077	1.68348	1.74391
2920	0.959426	1.6083	1.69048	1.74337
2930	0.959882	1.61315	1.68929	1.74045
2940	0.956484	1.61128	1.68757	1.74691
2950	0.952528	1.61412	1.68825	1.75874
2960	0.953898	1.61359	1.68899	1.75997
2970	0.952528	1.61397	1.68288	1.7599
2980	0.950652	1.61419	1.68832	1.76112
2990	0.947862	1.61561	1.68087	1.75728
3000	0.947406	1.62359	1.68989	1.73946

## Sheet: Fig.4c
position	TKO_T0	TKO_T2	TKO_T4	TKO_T6
-3000	0.668715	0.821341	1.01694	1.20273
-2990	0.671301	0.821494	1.02058	1.20268
-2980	0.667606	0.821392	1.02026	1.20051
-2970	0.668244	0.818728	1.01775	1.20134
-2960	0.670326	0.819343	1.0187	1.20077
-2950	0.674424	0.821494	1.0217	1.20087
-2940	0.6758	0.822212	1.02628	1.20035
-2930	0.675229	0.824517	1.02498	1.19554
-2920	0.674356	0.823492	1.02727	1.20227
-2910	0.675331	0.826105	1.02664	1.19963
-2900	0.67617	0.830971	1.02727	1.20268
-2890	0.673851	0.829384	1.02821	1.20149
-2880	0.672844	0.829998	1.03193	1.20631
-2870	0.670661	0.834762	1.03265	1.21313
-2860	0.669789	0.836504	1.02772	1.21495
-2850	0.668579	0.834454	1.03319	1.21231
-2840	0.66764	0.838962	1.04028	1.20833
-2830	0.669688	0.846441	1.0467	1.21309
-2820	0.671031	0.848029	1.04997	1.21397
-2810	0.668177	0.853408	1.04872	1.21448
-2800	0.665491	0.85684	1.04454	1.21728
-2790	0.665893	0.857967	1.04773	1.22271
-2780	0.667034	0.860067	1.04656	1.22981
-2770	0.669317	0.862628	1.05087	1.23187
-2760	0.670325	0.860528	1.04984	1.23839
-2750	0.671433	0.864626	1.05002	1.23601
-2740	0.671534	0.862628	1.05267	1.23782
-2730	0.671634	0.860989	1.05168	1.23906
-2720	0.675731	0.863192	1.05213	1.23756
-2710	0.679323	0.863448	1.05173	1.24093
-2700	0.678282	0.865241	1.055	1.23927
-2690	0.67835	0.870004	1.05375	1.24103
-2680	0.680263	0.869646	1.05635	1.23777
-2670	0.685737	0.869031	1.05765	1.23803
-2660	0.689398	0.86898	1.06115	1.23746
-2650	0.688725	0.865087	1.05887	1.24543
-2640	0.690806	0.866009	1.06061	1.24636
-2630	0.689597	0.869185	1.06187	1.24895
-2620	0.692083	0.86857	1.06147	1.24879
-2610	0.690975	0.868672	1.06201	1.24843
-2600	0.693931	0.863038	1.05702	1.25133
-2590	0.69524	0.864421	1.05851	1.25159
-2580	0.695544	0.86104	1.06143	1.25211
-2570	0.695076	0.860477	1.06573	1.25449
-2560	0.696252	0.867648	1.06672	1.25397
-2550	0.697124	0.866982	1.06735	1.26101
-2540	0.699578	0.86729	1.0669	1.26209
-2530	0.7027	0.871695	1.07089	1.26836
-2520	0.703271	0.876766	1.07201	1.26732
-2510	0.702198	0.874256	1.07376	1.26582
-2500	0.700789	0.875998	1.07794	1.27053
-2490	0.703105	0.878969	1.08054	1.27369
-2480	0.701529	0.875691	1.07722	1.27881
-2470	0.700957	0.878406	1.07592	1.27901
-2460	0.698406	0.879891	1.07938	1.28398
-2450	0.697063	0.881172	1.08001	1.28372
-2440	0.699078	0.884706	1.08539	1.28455
-2430	0.698172	0.886448	1.08593	1.28797
-2420	0.699312	0.88194	1.08997	1.2889
-2410	0.699009	0.877381	1.09544	1.2932
-2400	0.700217	0.875742	1.09764	1.29154
-2390	0.70052	0.875742	1.10433	1.29361
-2380	0.702467	0.881018	1.1063	1.29262
-2370	0.699915	0.881683	1.10505	1.29506
-2360	0.701291	0.882349	1.10483	1.29614
-2350	0.70193	0.881069	1.10949	1.29464
-2340	0.702736	0.879532	1.10936	1.29309
-2330	0.703407	0.884808	1.1085	1.29526
-2320	0.701492	0.882298	1.11003	1.30313
-2310	0.702097	0.882299	1.11348	1.3022
-2300	0.704448	0.882862	1.11748	1.30401
-2290	0.706665	0.878508	1.11815	1.30867
-2280	0.708446	0.882196	1.1208	1.30872
-2270	0.711265	0.881428	1.12444	1.31576
-2260	0.714454	0.882247	1.12628	1.31752
-2250	0.712542	0.884655	1.12632	1.31788
-2240	0.714959	0.890392	1.13117	1.32104
-2230	0.716167	0.89449	1.13049	1.32052
-2220	0.717444	0.890904	1.12982	1.32544
-2210	0.719628	0.900176	1.13005	1.32528
-2200	0.720233	0.908116	1.13287	1.32683
-2190	0.72161	0.910114	1.13135	1.33273
-2180	0.724097	0.914929	1.13395	1.33423
-2170	0.725173	0.914468	1.13543	1.33925
-2160	0.728934	0.915543	1.13534	1.3392
-2150	0.727725	0.917439	1.13794	1.33941
-2140	0.729707	0.923637	1.13691	1.34826
-2130	0.731015	0.924406	1.14185	1.35064
-2120	0.731819	0.922971	1.14252	1.35194
-2110	0.730913	0.925993	1.14432	1.35923
-2100	0.729636	0.927684	1.1493	1.36099
-2090	0.728395	0.928862	1.14903	1.35814
-2080	0.729807	0.931782	1.14791	1.36446
-2070	0.729102	0.935623	1.15545	1.36275
-2060	0.730378	0.930603	1.15895	1.36218
-2050	0.730342	0.935726	1.16048	1.36218
-2040	0.734305	0.938902	1.15882	1.36559
-2030	0.731853	0.93337	1.15742	1.36678
-2020	0.732124	0.931423	1.16133	1.37025
-2010	0.733331	0.931013	1.16281	1.37439
-2000	0.732895	0.93173	1.16434	1.38097
-1990	0.735146	0.931987	1.16712	1.38262
-1980	0.735851	0.932909	1.17017	1.37957
-1970	0.733132	0.929067	1.17309	1.37398
-1960	0.732057	0.928708	1.176	1.37569
-1950	0.735146	0.930245	1.17924	1.37982
-1940	0.735481	0.935112	1.18027	1.37579
-1930	0.734709	0.934497	1.17879	1.37853
-1920	0.738838	0.934548	1.18247	1.37657
-1910	0.740584	0.940336	1.18265	1.38035
-1900	0.742971	0.944639	1.18377	1.38076
-1890	0.745624	0.943563	1.18292	1.3879
-1880	0.747638	0.945408	1.18031	1.39064
-1870	0.74767	0.940644	1.1804	1.3863
-1860	0.748309	0.942641	1.1861	1.38914
-1850	0.749248	0.948481	1.19028	1.39447
-1840	0.748208	0.947764	1.18813	1.39028
-1830	0.747705	0.945766	1.18534	1.38526
-1820	0.752071	0.942949	1.18157	1.3833
-1810	0.751868	0.9451	1.18323	1.38029
-1800	0.754287	0.946484	1.18835	1.38029
-1790	0.755125	0.946023	1.19005	1.38236
-1780	0.754925	0.948635	1.18799	1.38532
-1770	0.754655	0.948635	1.19234	1.39178
-1760	0.757072	0.949352	1.19486	1.39199
-1750	0.758785	0.949967	1.19809	1.39691
-1740	0.758181	0.952477	1.19728	1.39613
-1730	0.756705	0.951248	1.19768	1.38982
-1720	0.758485	0.949609	1.19957	1.39401
-1710	0.753246	0.947611	1.19589	1.39287
-1700	0.753615	0.947713	1.19665	1.3907
-1690	0.755429	0.946381	1.19463	1.38682
-1680	0.755999	0.94551	1.2011	1.38025
-1670	0.753916	0.944947	1.19885	1.38247
-1660	0.756066	0.948891	1.20164	1.38268
-1650	0.756672	0.948174	1.20576	1.38195
-1640	0.758353	0.945613	1.20536	1.38651
-1630	0.762348	0.945869	1.20576	1.39287
-1620	0.762011	0.948174	1.20294	1.39272
-1610	0.761105	0.950223	1.20671	1.39489
-1600	0.76228	0.954628	1.20904	1.39598
-1590	0.759795	0.953399	1.21546	1.39675
-1580	0.761841	0.954936	1.21658	1.39851
-1570	0.761038	0.951811	1.21645	1.39691
-1560	0.761475	0.952631	1.21591	1.39794
-1550	0.761944	0.951555	1.21707	1.40364
-1540	0.761272	0.957753	1.21672	1.4085
-1530	0.76114	0.959136	1.22067	1.41197
-1520	0.766043	0.964566	1.22336	1.41838
-1510	0.762786	0.963234	1.22224	1.41336
-1500	0.765406	0.962671	1.21981	1.41838
-1490	0.762416	0.967537	1.21739	1.42578
-1480	0.760602	0.964259	1.22053	1.43132
-1470	0.757411	0.961185	1.22345	1.43246
-1460	0.761139	0.963593	1.23063	1.43303
-1450	0.75899	0.967332	1.23346	1.4322
-1440	0.760535	0.966923	1.23476	1.43614
-1430	0.762484	0.965028	1.23601	1.43841
-1420	0.759093	0.970458	1.23646	1.44452
-1410	0.757817	0.96549	1.23799	1.44313
-1400	0.757349	0.969997	1.2379	1.44556
-1390	0.753924	0.969022	1.24113	1.44344
-1380	0.755065	0.962773	1.23305	1.44722
-1370	0.75305	0.96221	1.23467	1.44509
-1360	0.753924	0.962928	1.23611	1.44494
-1350	0.753118	0.962313	1.23898	1.44447
-1340	0.754158	0.96262	1.24046	1.4409
-1330	0.753655	0.964566	1.24033	1.438
-1320	0.751203	0.961851	1.2362	1.43325
-1310	0.750297	0.958931	1.23571	1.43174
-1300	0.7508	0.955807	1.23535	1.42729
-1290	0.749892	0.956012	1.23467	1.42434
-1280	0.749957	0.952477	1.23548	1.42496
-1270	0.749623	0.954219	1.23346	1.42284
-1260	0.750767	0.959956	1.2375	1.42491
-1250	0.748078	0.959546	1.23768	1.42574
-1240	0.747675	0.957549	1.23535	1.41549
-1230	0.746232	0.952784	1.23732	1.41621
-1220	0.743579	0.950428	1.23019	1.41192
-1210	0.743211	0.948891	1.2261	1.41228
-1200	0.745965	0.944691	1.22745	1.40706
-1190	0.74442	0.938185	1.2279	1.40116
-1180	0.746905	0.936546	1.22521	1.39707
-1170	0.747678	0.940439	1.22893	1.39852
-1160	0.747139	0.940081	1.22772	1.39795
-1150	0.745326	0.936342	1.22902	1.40209
-1140	0.749556	0.934651	1.22817	1.40054
-1130	0.747005	0.930707	1.22094	1.40168
-1120	0.746534	0.928555	1.22054	1.40225
-1110	0.744854	0.925431	1.21668	1.40717
-1100	0.744285	0.922715	1.22333	1.40452
-1090	0.744721	0.919028	1.22436	1.39976
-1080	0.743547	0.917798	1.22404	1.39516
-1070	0.74405	0.912881	1.22463	1.39795
-1060	0.74566	0.912266	1.2196	1.3978
-1050	0.745897	0.902942	1.21664	1.39485
-1040	0.745059	0.896386	1.21498	1.39816
-1030	0.743077	0.895566	1.21143	1.39749
-1020	0.743815	0.893005	1.21085	1.39842
-1010	0.741061	0.895412	1.21211	1.39868
-1000	0.742772	0.894695	1.20439	1.39806
-990	0.738978	0.897768	1.19977	1.3979
-980	0.736292	0.901303	1.20174	1.40106
-970	0.73656	0.897461	1.19905	1.39387
-960	0.734074	0.894285	1.1951	1.38523
-950	0.733806	0.895771	1.19106	1.38145
-940	0.733302	0.896078	1.18953	1.38166
-930	0.730077	0.893773	1.18891	1.37964
-920	0.731992	0.894234	1.18931	1.37824
-910	0.730883	0.896847	1.18572	1.36949
-900	0.732161	0.890085	1.1868	1.37741
-890	0.732565	0.890187	1.18217	1.38041
-880	0.731455	0.885884	1.17809	1.38398
-870	0.72924	0.891007	1.1749	1.37731
-860	0.726487	0.894951	1.16893	1.37472
-850	0.722424	0.890033	1.16682	1.37156
-840	0.720409	0.885884	1.16328	1.36939
-830	0.72004	0.882298	1.16005	1.36515
-820	0.721214	0.88235	1.15668	1.35811
-810	0.717184	0.875076	1.15395	1.35092
-800	0.718629	0.872668	1.15134	1.34559
-790	0.712213	0.8677	1.14394	1.34295
-780	0.712884	0.863294	1.14309	1.33772
-770	0.714936	0.855047	1.13842	1.33808
-760	0.713693	0.854176	1.13532	1.33405
-750	0.710839	0.848593	1.13106	1.33369
-740	0.710133	0.842753	1.1286	1.33234
-730	0.708959	0.834301	1.12617	1.32411
-720	0.70671	0.835633	1.12761	1.3253
-710	0.703149	0.831637	1.12344	1.32432
-700	0.701739	0.828461	1.11872	1.31216
-690	0.699623	0.826259	1.11576	1.30497
-680	0.696904	0.82088	1.11388	1.30139
-670	position	R1_2_K27_biotin	R1_4_K27_biotin	R1_6_K27_biotin
-660	0.695928	0.813094	1.10558	1.29788
-650	0.694685	0.804796	1.10683	1.29213
-640	0.69371	0.801876	1.09988	1.29306
-630	0.694147	0.798905	1.09916	1.29001
-620	0.692635	0.794397	1.09498	1.28877
-610	0.691327	0.791221	1.09197	1.28856
-600	0.688706	0.78784	1.08884	1.29032
-590	0.685179	0.781846	1.08727	1.28685
-580	0.686086	0.779183	1.08175	1.28287
-570	0.684574	0.775904	1.07878	1.27862
-560	0.679135	0.771858	1.07273	1.27469
-550	0.677893	0.772267	1.06756	1.26543
-540	0.677054	0.768169	1.06752	1.2616
-530	0.674636	0.764225	1.06667	1.25725
-520	0.671949	0.764327	1.06389	1.25513
-510	0.668557	0.762534	1.06034	1.24571
-500	0.666105	0.754697	1.04952	1.24633
-490	0.667045	0.749625	1.04737	1.24023
-480	0.664157	0.741173	1.04266	1.23314
-470	0.660128	0.737024	1.0375	1.22734
-460	0.656635	0.733284	1.02996	1.21901
-450	0.655224	0.72934	1.0226	1.21559
-440	0.653175	0.725754	1.01605	1.20478
-430	0.648809	0.720478	1.00833	1.19841
-420	0.644443	0.717404	1.00097	1.18941
-410	0.640146	0.716687	0.993209	1.18843
-400	0.636453	0.710848	0.98971	1.17751
-390	0.636252	0.70342	0.982712	1.17094
-380	0.635479	0.699937	0.978673	1.16654
-370	0.634236	0.699066	0.971989	1.16017
-360	0.628493	0.694712	0.967009	1.15572
-350	0.628627	0.689487	0.966783	1.15329
-340	0.623659	0.68457	0.96288	1.14439
-330	0.622314	0.676681	0.958392	1.13404
-320	0.615832	0.670329	0.952156	1.12441
-310	0.611768	0.665463	0.947578	1.12431
-300	0.608209	0.657984	0.937974	1.11463
-290	0.603675	0.652247	0.930436	1.10791
-280	0.597025	0.649224	0.922763	1.10098
-270	0.59417	0.643231	0.91962	1.09238
-260	0.589704	0.635138	0.913204	1.08488
-250	0.589267	0.630066	0.902344	1.07546
-240	0.582854	0.624534	0.898082	1.06951
-230	0.581981	0.619821	0.892653	1.06423
-220	0.58208	0.611062	0.891397	1.06118
-210	0.578858	0.606042	0.886326	1.04918
-200	0.573485	0.597538	0.880493	1.03862
-190	0.569892	0.592416	0.873762	1.0292
-180	0.567306	0.587447	0.866133	1.01932
-170	0.561328	0.583912	0.856304	1.01508
-160	0.557366	0.578278	0.851998	1.01042
-150	0.555789	0.569826	0.844863	0.999604
-140	0.552698	0.565574	0.840376	0.993187
-130	0.550886	0.559632	0.833196	0.990187
-120	0.545243	0.554253	0.822201	0.984444
-110	0.545377	0.549797	0.8161	0.97575
-100	0.545109	0.542779	0.810042	0.969853
-90	0.542153	0.540218	0.804884	0.965919
-80	0.541347	0.538169	0.798422	0.959968
-70	0.538862	0.533251	0.795326	0.960693
-60	0.538157	0.531868	0.793622	0.955879
-50	0.540038	0.530178	0.789089	0.95231
-40	0.535504	0.525055	0.786083	0.946981
-30	0.534531	0.521213	0.78357	0.948274
-20	0.532516	0.520189	0.780789	0.944963
-10	0.530166	0.51691	0.780654	0.94367
0	0.527949	0.520291	0.782135	0.948687
10	0.530099	0.519523	0.777603	0.952
20	0.530301	0.520496	0.776616	0.950447
30	0.529932	0.521674	0.779127	0.949928
40	0.528991	0.520086	0.782134	0.951788
50	0.529427	0.521008	0.787561	0.957534
60	0.530737	0.524389	0.791016	0.963069
70	0.532315	0.525465	0.794874	0.965138
80	0.531812	0.533251	0.800348	0.971037
90	0.537285	0.537093	0.806495	0.978126
100	0.538393	0.540422	0.81529	0.985525
110	0.539198	0.544316	0.821437	0.989199
120	0.543598	0.547748	0.827583	0.997118
130	0.54783	0.551692	0.837185	1.00266
140	0.554311	0.555944	0.847191	1.01182
150	0.556997	0.558863	0.85455	1.02465
160	0.559417	0.565574	0.863121	1.03489
170	0.564353	0.570133	0.868325	1.04012
180	0.569288	0.578534	0.871825	1.04804
190	0.571505	0.583349	0.879318	1.05761
200	0.573184	0.591852	0.888114	1.06325
210	0.580606	0.595182	0.894756	1.06946
220	0.585072	0.600919	0.903194	1.0794
230	0.586482	0.607681	0.910373	1.08715
240	0.588363	0.613315	0.91863	1.0973
250	0.593199	0.618131	0.92352	1.10465
260	0.597732	0.625251	0.92805	1.11081
270	0.600149	0.633088	0.935141	1.11908
280	0.60438	0.638211	0.938641	1.12157
290	0.608881	0.642616	0.946044	1.12628
300	0.611199	0.650812	0.95152	1.13321
310	0.61684	0.655525	0.95417	1.13968
320	0.622078	0.661057	0.956276	1.14625
330	0.624967	0.669919	0.958877	1.15267
340	0.628291	0.675195	0.971041	1.15914
350	0.627283	0.67832	0.975662	1.15748
360	0.628998	0.686875	0.977321	1.15396
370	0.630545	0.693022	0.981451	1.15971
380	0.634205	0.700244	0.988588	1.16411
390	0.635146	0.702345	0.990025	1.16892
400	0.638906	0.707775	0.997563	1.17792
410	0.642062	0.711258	1.00353	1.18274
420	0.642499	0.716637	1.0095	1.18687
430	0.645992	0.722374	1.01668	1.1949
440	0.651634	0.72596	1.02072	1.19966
450	0.654219	0.734719	1.02543	1.19976
460	0.658919	0.739688	1.02624	1.20649
470	0.658985	0.744503	1.0349	1.20721
480	0.662614	0.749421	1.03728	1.21114
490	0.66201	0.756541	1.0432	1.21228
500	0.665871	0.75818	1.04459	1.21611
510	0.667887	0.759512	1.05123	1.21994
520	0.666241	0.763559	1.05725	1.22455
530	0.665402	0.769911	1.06286	1.22631
540	0.668121	0.776672	1.07071	1.23205
550	0.667751	0.784407	1.07111	1.24209
560	0.674098	0.786866	1.07762	1.2557
570	0.673057	0.789479	1.08049	1.26507
580	0.679068	0.79373	1.08552	1.26916
590	0.681586	0.799672	1.08893	1.27247
600	0.685748	0.805717	1.09135	1.27547
610	0.686521	0.813964	1.09378	1.28008
620	0.689914	0.819496	1.10051	1.2912
630	0.692803	0.823799	1.10091	1.2957
640	0.693911	0.827181	1.10468	1.29886
650	0.696028	0.836606	1.11038	1.30486
660	0.700126	0.841472	1.10737	1.31185
670	0.698882	0.845007	1.11195	1.31894
680	0.700862	0.843624	1.10921	1.32587
690	0.703817	0.847568	1.11608	1.33115
700	0.708956	0.848747	1.11482	1.33777
710	0.707681	0.855969	1.11814	1.34103
720	0.708722	0.86022	1.1224	1.34072
730	0.716043	0.865958	1.12505	1.34476
740	0.71809	0.870875	1.13066	1.34652
750	0.718897	0.867136	1.13115	1.34761
760	0.720073	0.869134	1.13277	1.34756
770	0.718561	0.8719	1.13568	1.34735
780	0.724102	0.878713	1.14165	1.35299
790	0.720309	0.886192	1.14816	1.35858
800	0.720643	0.889932	1.15031	1.36095
810	0.720844	0.891264	1.15179	1.37006
820	0.723999	0.893057	1.15193	1.36488
830	0.72568	0.893621	1.15485	1.36572
840	0.727795	0.897514	1.16037	1.36753
850	0.727729	0.90197	1.15947	1.37172
860	0.72803	0.902073	1.16167	1.37534
870	0.729575	0.898641	1.16737	1.37829
880	0.731556	0.901971	1.16889	1.38388
890	0.734343	0.909705	1.16925	1.38518
900	0.73263	0.914418	1.17159	1.38088
910	0.733536	0.913701	1.17563	1.38931
920	0.736458	0.913957	1.17765	1.39444
930	0.736188	0.914674	1.18204	1.39568
940	0.736056	0.921589	1.18532	1.39977
950	0.737098	0.919745	1.18626	1.3992
960	0.739279	0.926404	1.18904	1.40623
970	0.743143	0.931425	1.18729	1.41079
980	0.743714	0.933473	1.19465	1.40882
990	0.743446	0.936035	1.19748	1.40701
1000	0.744789	0.933474	1.19811	1.40986
1010	0.744821	0.934088	1.2017	1.4066
1020	0.743411	0.938032	1.20457	1.40898
1030	0.74378	0.940695	1.20408	1.41332
1040	0.744519	0.943205	1.20259	1.41829
1050	0.745728	0.947969	1.2021	1.41731
1060	0.748987	0.951299	1.20717	1.41472
1070	0.751841	0.956678	1.20677	1.41886
1080	0.750968	0.954475	1.20197	1.41886
1090	0.752548	0.956883	1.19783	1.41902
1100	0.752715	0.955141	1.19815	1.42186
1110	0.75483	0.957088	1.20039	1.41814
1120	0.752616	0.960264	1.20371	1.41741
1130	0.753085	0.968101	1.21103	1.42263
1140	0.753856	0.968306	1.21183	1.42714
1150	0.751271	0.968818	1.21399	1.43014
1160	0.754864	0.968357	1.21892	1.42786
1170	0.753185	0.97266	1.2195	1.4306
1180	0.751002	0.974555	1.21879	1.43624
1190	0.752614	0.970714	1.22139	1.43945
1200	0.754966	0.969535	1.22637	1.43893
1210	0.75997	0.967589	1.22489	1.44157
1220	0.760709	0.964925	1.21986	1.44163
1230	0.764235	0.967128	1.22067	1.4423
1240	0.763731	0.967845	1.22287	1.43681
1250	0.764067	0.967691	1.21582	1.43826
1260	0.76383	0.969484	1.21668	1.44054
1270	0.765677	0.963696	1.21748	1.43873
1280	0.763593	0.958214	1.21897	1.44141
1290	0.76366	0.960878	1.21439	1.44095
1300	0.764667	0.961697	1.21214	1.44431
1310	0.765742	0.964054	1.21623	1.44788
1320	0.769136	0.963388	1.22327	1.45099
1330	0.769471	0.96139	1.22166	1.44716
1340	0.770008	0.957241	1.22139	1.44804
1350	0.770881	0.955141	1.22076	1.44442
1360	0.772559	0.956473	1.22116	1.447
1370	0.768093	0.952682	1.21973	1.44343
1380	0.770646	0.952784	1.216	1.43898
1390	0.770679	0.955909	1.21079	1.43852
1400	0.77004	0.957036	1.20747	1.43903
1410	0.769973	0.956626	1.21187	1.43495
1420	0.763897	0.955602	1.21371	1.4335
1430	0.765273	0.954475	1.21425	1.42853
1440	0.764265	0.95386	1.21793	1.4366
1450	0.766414	0.951811	1.21873	1.43924
1460	0.768196	0.953194	1.2173	1.43852
1470	0.767222	0.951453	1.21371	1.43971
1480	0.764197	0.948584	1.21725	1.43857
1490	0.761778	0.955295	1.21501	1.43521
1500	0.761006	0.959495	1.21582	1.42879
1510	0.760535	0.956371	1.21739	1.42853
1520	0.758924	0.953297	1.22115	1.42677
1530	0.754458	0.953041	1.22425	1.42667
1540	0.752912	0.951402	1.2238	1.4277
1550	0.751973	0.9555	1.22524	1.42988
1560	0.749017	0.954783	1.22766	1.42915
1570	0.748345	0.953502	1.2282	1.43008
1580	0.75073	0.952375	1.22865	1.42957
1590	0.748614	0.952119	1.22538	1.43065
1600	0.749185	0.945818	1.22582	1.4307
1610	0.75036	0.945972	1.22883	1.43986
1620	0.751167	0.943616	1.22645	1.44235
1630	0.75234	0.945511	1.2256	1.44478
1640	0.753952	0.94838	1.22681	1.43645
1650	0.752742	0.951043	1.22197	1.43008
1660	0.75224	0.949917	1.22327	1.42263
1670	0.74999	0.949865	1.21995	1.42227
1680	0.748748	0.950634	1.21716	1.41942
1690	0.747572	0.946997	1.21268	1.42351
1700	0.74989	0.945409	1.21586	1.42527
1710	0.746867	0.945204	1.21124	1.41668
1720	0.745692	0.94003	1.20962	1.41652
1730	0.745087	0.942847	1.20891	1.41492
1740	0.745254	0.942335	1.20469	1.40985
1750	0.746531	0.939825	1.20163	1.40995
1760	0.746162	0.94254	1.19706	1.40472
1770	0.750627	0.942079	1.1914	1.40477
1780	0.750392	0.943411	1.18776	1.40089
1790	0.750391	0.945511	1.18377	1.39546
1800	0.749551	0.942334	1.17973	1.39494
1810	0.74935	0.945101	1.17982	1.39334
1820	0.747909	0.940081	1.17856	1.38552
1830	0.743374	0.937468	1.1743	1.37962
1840	0.743308	0.938493	1.17129	1.38179
1850	0.74042	0.934497	1.17178	1.38237
1860	0.739077	0.930194	1.17111	1.38516
1870	0.73619	0.931628	1.17129	1.38506
1880	0.736523	0.928966	1.16747	1.38423
1890	0.735851	0.922767	1.16106	1.38485
1900	0.735952	0.927223	1.15706	1.37724
1910	0.734005	0.930706	1.15818	1.3805
1920	0.735045	0.929938	1.15872	1.37533
1930	0.736322	0.928401	1.15437	1.37124
1940	0.735752	0.926761	1.15195	1.36762
1950	0.732224	0.927325	1.14961	1.36839
1960	0.731752	0.931218	1.14939	1.36125
1970	0.731113	0.930193	1.14899	1.35991
1980	0.727217	0.926557	1.14737	1.35918
1990	0.725237	0.926556	1.15015	1.35918
2000	0.724667	0.925378	1.15181	1.35183
2010	0.724835	0.927991	1.1519	1.34661
2020	0.722685	0.92876	1.14997	1.34485
2030	0.719965	0.930143	1.14921	1.34169
2040	0.720066	0.931065	1.14598	1.33858
2050	0.71963	0.928861	1.14432	1.33388
2060	0.719596	0.932601	1.15109	1.33077
2070	0.721141	0.930757	1.14827	1.32601
2080	0.720703	0.929938	1.14539	1.3229
2090	0.719192	0.927376	1.1423	1.32037
2100	0.720603	0.92461	1.13951	1.32482
2110	0.720467	0.924149	1.13925	1.32404
2120	0.719795	0.920051	1.13799	1.3241
2130	0.721643	0.9179	1.13458	1.32591
2140	0.719225	0.92169	1.13216	1.32482
2150	0.720198	0.919438	1.12956	1.31949
2160	0.722852	0.918823	1.13072	1.32099
2170	0.720266	0.916774	1.13099	1.31928
2180	0.720702	0.914314	1.12956	1.31483
2190	0.723052	0.913342	1.13095	1.31659
2200	0.721811	0.910319	1.12435	1.31478
2210	0.719997	0.908525	1.12511	1.31266
2220	0.718318	0.911088	1.11977	1.30722
2230	0.718115	0.906221	1.11569	1.30241
2240	0.719055	0.905247	1.1151	1.30655
2250	0.720701	0.90663	1.11322	1.3035
2260	0.721339	0.906784	1.11066	1.30158
2270	0.718752	0.904786	1.11223	1.30277
2280	0.717609	0.90494	1.10676	1.29868
2290	0.7164	0.902788	1.09769	1.30122
2300	0.713344	0.905401	1.09657	1.29842
2310	0.711632	0.906785	1.09648	1.29806
2320	0.711094	0.909756	1.09535	1.29231
2330	0.711162	0.906682	1.09526	1.28719
2340	0.708207	0.90745	1.09275	1.28647
2350	0.706997	0.901098	1.09235	1.28543
2360	0.705184	0.899868	1.0906	1.28434
2370	0.70619	0.899561	1.09392	1.28078
2380	0.707366	0.899407	1.08992	1.28171
2390	0.706562	0.897768	1.08503	1.28207
2400	0.705083	0.898434	1.08211	1.27814
2410	0.706493	0.89659	1.07758	1.27964
2420	0.705386	0.890135	1.07319	1.28435
2430	0.703503	0.893363	1.07534	1.28404
2440	0.705418	0.884962	1.07157	1.27529
2450	0.70394	0.884603	1.07395	1.27451
2460	0.702531	0.882964	1.07332	1.27281
2470	0.702096	0.87902	1.07462	1.26976
2480	0.701759	0.881786	1.07686	1.26598
2490	0.702264	0.878098	1.07556	1.2636
2500	0.701995	0.874768	1.06883	1.25873
2510	0.704717	0.872566	1.06981	1.25568
2520	0.701056	0.868519	1.06905	1.25107
2530	0.700213	0.867034	1.06654	1.24999
2540	0.70055	0.864626	1.06739	1.25004
2550	0.701389	0.858581	1.0669	1.24559
2560	0.699642	0.860067	1.06447	1.24233
2570	0.695913	0.860221	1.06106	1.24424
2580	0.693966	0.85894	1.06348	1.24305
2590	0.692389	0.85725	1.06478	1.2354
2600	0.68977	0.853971	1.06222	1.23741
2610	0.685941	0.854893	1.05908	1.23358
2620	0.685439	0.855969	1.06205	1.23482
2630	0.684565	0.856532	1.05917	1.23529
2640	0.684564	0.855303	1.05684	1.23896
2650	0.681543	0.855764	1.05612	1.24191
2660	0.681073	0.857608	1.05212	1.24083
2670	0.678653	0.853817	1.05325	1.2387
2680	0.67617	0.854893	1.05069	1.23389
2690	0.675633	0.858735	1.04912	1.2327
2700	0.672206	0.858376	1.04562	1.23125
2710	0.669215	0.854739	1.04477	1.22851
2720	0.66522	0.848951	1.04594	1.22649
2730	0.663608	0.847926	1.04379	1.22437
2740	0.661089	0.846287	1.04252	1.22002
2750	0.659814	0.839218	1.04315	1.21707
2760	0.658202	0.841677	1.03952	1.21128
2770	0.65988	0.842752	1.03512	1.20657
2780	0.662097	0.847875	1.03319	1.20388
2790	0.658672	0.848489	1.03408	1.20367
2800	0.657765	0.845979	1.03525	1.19958
2810	0.659778	0.842393	1.03516	1.20026
2820	0.661928	0.84142	1.02865	1.18634
2830	0.658032	0.837834	1.02731	1.18359
2840	0.657462	0.835017	1.02834	1.17707
2850	0.658436	0.83015	1.02578	1.17893
2860	0.656723	0.829485	1.0318	1.17935
2870	0.657496	0.824977	1.03036	1.1765
2880	0.65565	0.823338	1.0301	1.17733
2890	0.656993	0.822723	1.02969	1.17578
2900	0.655145	0.821647	1.02911	1.17743
2910	0.655615	0.81632	1.02538	1.17542
2920	0.659948	0.809609	1.02606	1.17671
2930	0.659949	0.811146	1.02179	1.1735
2940	0.662601	0.811915	1.01982	1.17309
2950	0.664313	0.815449	1.01403	1.1721
2960	0.663506	0.81591	1.01412	1.17521
2970	0.664211	0.816781	1.00909	1.17583
2980	0.66354	0.817806	1.01129	1.17335
2990	0.662935	0.811505	1.0112	1.16817
3000	0.662969	0.809559	1.00837	1.16372

## Sheet: Fig.4e
position	TKO_RR
-750	0.32402
-450	0.356419
0	0.401266
450	0.3658
750	0.328108

## Sheet: Fig.4f
peak	WT_RR	TKO_RR	class
MACS_peak_869	9.56798	1.87277	A
MACS_peak_875	9.37169	2.1535	A
MACS_peak_876	8.48662	1.75334	A
MACS_peak_874	8.45498	2.36097	A
MACS_peak_870	7.88049	1.13031	A
MACS_peak_866	7.72377	1.60684	A
MACS_peak_871	6.89832	1.6982	A
MACS_peak_877	6.63396	2.00706	A
MACS_peak_3569	6.19464	4.21767	A
MACS_peak_872	5.64899	1.31888	A
MACS_peak_868	5.23019	1.15854	A
MACS_peak_873	5.15317	1.84584	A
MACS_peak_3568	5.01884	3.958	A
MACS_peak_867	4.17459	1.10193	A
MACS_peak_878	4.15677	1.15099	A
MACS_peak_6385	3.96566	1.34395	A
MACS_peak_6386	3.77879	1.32353	A
MACS_peak_6366	3.51181	2.67733	A
MACS_peak_865	3.33912	1.2868	A
MACS_peak_1575	3.32958	1.83327	A
MACS_peak_864	3.02153	0.503349	A
MACS_peak_2848	3.00539	0.943329	A
MACS_peak_6367	3.00352	2.65974	A
MACS_peak_6365	3.00097	2.07195	A
MACS_peak_2847	2.90795	0.994229	A
MACS_peak_863	2.88493	0.0378825	A
MACS_peak_2849	2.80968	0.888595	A
MACS_peak_90	2.70548	1.13929	A
MACS_peak_3567	2.66419	1.90631	A
MACS_peak_5962	2.6434	0.834122	A
MACS_peak_5050	2.63998	1.01815	A
MACS_peak_1449	2.63612	1.0228	A
MACS_peak_2346	2.61494	1.35059	A
MACS_peak_4398	2.50787	0.819637	A
MACS_peak_6629	2.47165	1.73238	A
MACS_peak_374	2.45082	1.26511	A
MACS_peak_6384	2.38686	1.01671	A
MACS_peak_2125	2.37549	1.92153	A
MACS_peak_6394	2.35719	1.53947	A
MACS_peak_171	2.35638	0.623321	A
MACS_peak_4083	2.35091	1.11718	A
MACS_peak_6212	2.34644	0.549834	A
MACS_peak_320	2.34216	1.00668	A
MACS_peak_6628	2.33821	1.55708	A
MACS_peak_2609	2.32904	1.01742	A
MACS_peak_6203	2.32547	1.14858	A
MACS_peak_321	2.32547	0.43027	A
MACS_peak_6393	2.32084	1.5924	A
MACS_peak_6204	2.29866	1.11705	A
MACS_peak_6392	2.24947	1.34499	A
MACS_peak_3948	2.23703	1.47162	A
MACS_peak_3949	2.23165	1.10185	A
MACS_peak_1452	2.20901	0.994437	A
MACS_peak_3478	2.20569	1.31237	A
MACS_peak_6383	2.20284	0.793204	A
MACS_peak_5994	2.20282	1.14371	A
MACS_peak_464	2.19919	0.77694	A
MACS_peak_5921	2.17906	1.11953	A
MACS_peak_397	2.17167	1.51943	A
MACS_peak_407	2.16716	0.958889	A
MACS_peak_6167	2.12042	0.749008	A
MACS_peak_5920	2.1081	1.17782	A
MACS_peak_6351	2.10195	0.192395	A
MACS_peak_6368	2.10113	2.10434	A
MACS_peak_89	2.09735	0.705196	A
MACS_peak_6275	2.05843	2.00237	A
MACS_peak_6630	2.05527	0.736561	A
MACS_peak_1362	2.04934	1.21967	A
MACS_peak_3293	2.04665	0.648653	A
MACS_peak_398	2.03982	1.73781	A
MACS_peak_5966	2.03697	0.789707	A
MACS_peak_3755	2.03305	1.49675	A
MACS_peak_122	2.03296	1.08357	A
MACS_peak_6244	2.03076	1.65509	A
MACS_peak_117	2.02827	0.989621	A
MACS_peak_768	2.02685	1.7624	A
MACS_peak_262	2.0225	0.428724	A
MACS_peak_6276	2.01927	1.82801	A
MACS_peak_3566	2.01337	1.34197	A
MACS_peak_3998	2.00096	1.26794	A
MACS_peak_67	1.99112	1.26689	A
MACS_peak_6006	1.97665	1.54643	A
MACS_peak_5961	1.97626	0.817228	A
MACS_peak_4194	1.93711	1.36495	A
MACS_peak_1448	1.93587	0.892203	A
MACS_peak_1574	1.92689	0.805611	A
MACS_peak_268	1.92417	1.35921	A
MACS_peak_218	1.92318	0.879504	A
MACS_peak_3975	1.91991	0.667132	A
MACS_peak_5982	1.91881	0.764404	A
MACS_peak_4038	1.91857	1.11808	A
MACS_peak_6092	1.91815	0.154206	A
MACS_peak_57	1.91531	1.48503	A
MACS_peak_1528	1.90941	0.8399	A
MACS_peak_5603	1.90758	1.4339	A
MACS_peak_306	1.90735	1.10133	A
MACS_peak_400	1.90291	0.980194	A
MACS_peak_49	1.89415	0.982745	A
MACS_peak_50	1.88231	0.807266	A
MACS_peak_563	1.87248	0.577152	A
MACS_peak_1457	1.86768	0.954638	A
MACS_peak_685	1.85279	0.849095	A
MACS_peak_6317	1.8524	0.79426	A
MACS_peak_419	1.84981	1.18958	A
MACS_peak_291	1.83934	0.785672	A
MACS_peak_71	1.83731	0.89033	A
MACS_peak_5290	1.82328	0.47313	A
MACS_peak_2616	1.82298	0.878579	A
MACS_peak_3291	1.82194	1.02778	A
MACS_peak_6164	1.82178	0.776138	A
MACS_peak_4786	1.81619	0.442484	A
MACS_peak_1673	1.81145	0.940087	A
MACS_peak_269	1.81115	1.71292	A
MACS_peak_313	1.80562	0.34828	A
MACS_peak_3061	1.80545	0.485477	A
MACS_peak_5686	1.80232	1.153	A
MACS_peak_1527	1.80188	1.1242	A
MACS_peak_1936	1.79601	1.23512	A
MACS_peak_1710	1.78923	2.08522	A
MACS_peak_6160	1.77941	1.12204	A
MACS_peak_6316	1.77936	0.80651	A
MACS_peak_4134	1.77793	0.991405	A
MACS_peak_4273	1.77628	1.12882	A
MACS_peak_3929	1.77348	0.40225	A
MACS_peak_5960	1.76858	0.746563	A
MACS_peak_4193	1.76793	1.30263	A
MACS_peak_6208	1.76277	1.02428	A
MACS_peak_10	1.75952	0.577059	A
MACS_peak_862	1.75638	0.209804	A
MACS_peak_408	1.74835	0.891433	A
MACS_peak_250	1.74627	0.237287	A
MACS_peak_5295	1.74565	0.51687	A
MACS_peak_463	1.74527	0.685981	A
MACS_peak_1672	1.74523	0.0114853	A
MACS_peak_1830	1.73237	0.993569	A
MACS_peak_6024	1.73186	0.477437	A
MACS_peak_522	1.72807	1.13629	A
MACS_peak_1671	1.7217	0.0812868	A
MACS_peak_4121	1.72038	0.0351451	A
MACS_peak_465	1.71832	0.585495	A
MACS_peak_3469	1.71716	1.39655	A
MACS_peak_444	1.71679	1.60618	A
MACS_peak_56	1.71472	1.04093	A
MACS_peak_918	1.70876	1.28696	A
MACS_peak_4037	1.70225	1.04796	A
MACS_peak_409	1.69445	0.948711	A
MACS_peak_2741	1.69034	0.309863	A
MACS_peak_55	1.68589	1.52838	A
MACS_peak_329	1.68224	0.682699	A
MACS_peak_4058	1.67981	1.27585	A
MACS_peak_6025	1.6793	0.494878	A
MACS_peak_3163	1.67319	0.525042	A
MACS_peak_6318	1.67286	0.583831	A
MACS_peak_1384	1.65909	0.469789	A
MACS_peak_3336	1.65702	0.44494	A
MACS_peak_3083	1.65644	0.797433	A
MACS_peak_366	1.65572	0.301841	A
MACS_peak_121	1.65461	1.22363	A
MACS_peak_3193	1.6525	0.668899	A
MACS_peak_1777	1.65146	0.563639	A
MACS_peak_6205	1.65056	1.41071	A
MACS_peak_769	1.64803	0.86695	A
MACS_peak_1368	1.64763	1.13963	A
MACS_peak_16	1.64418	0.798599	A
MACS_peak_2040	1.63873	0.719726	A
MACS_peak_5821	1.6367	0.691059	A
MACS_peak_6172	1.63605	1.12448	A
MACS_peak_1440	1.63585	1.17486	A
MACS_peak_4397	1.63169	0.59614	A
MACS_peak_462	1.62816	0.585235	A
MACS_peak_2662	1.6268	0.510057	A
MACS_peak_4787	1.62594	0.451328	A
MACS_peak_1588	1.62424	0.751293	A
MACS_peak_5048	1.62373	1.14946	A
MACS_peak_5322	1.6234	0.566238	A
MACS_peak_5167	1.62307	0.758638	A
MACS_peak_6171	1.61809	0.772252	A
MACS_peak_4205	1.61541	0.660446	A
MACS_peak_4399	1.61187	1.01461	A
MACS_peak_420	1.61023	0.951417	A
MACS_peak_6591	1.60059	1.01721	A
MACS_peak_2109	1.60035	0.598239	A
MACS_peak_518	1.59969	0.264407	A
MACS_peak_1523	1.59867	1.27384	A
MACS_peak_2043	1.59826	1.35617	A
MACS_peak_1674	1.59783	0.417282	A
MACS_peak_15	1.59766	1.6975	A
MACS_peak_2900	1.59703	0.505436	A
MACS_peak_1139	1.59184	0.573979	A
MACS_peak_3085	1.58224	0.951531	A
MACS_peak_2207	1.58124	0.687514	A
MACS_peak_6165	1.58031	1.57678	A
MACS_peak_5938	1.57707	0.465586	A
MACS_peak_414	1.57678	0.592964	A
MACS_peak_60	1.57631	0.137523	A
MACS_peak_4055	1.57259	0.696597	A
MACS_peak_5747	1.57208	0.865579	A
MACS_peak_5867	1.57187	0.710339	A
MACS_peak_5742	1.56779	0.506138	A
MACS_peak_263	1.56681	0.45313	A
MACS_peak_5284	1.56571	1.43787	A
MACS_peak_3947	1.56473	1.30033	A
MACS_peak_5602	1.56087	0.699875	A
MACS_peak_4395	1.55949	0.46547	A
MACS_peak_2753	1.5593	0.830088	A
MACS_peak_5741	1.55902	0.561869	A
MACS_peak_182	1.5543	1.24803	A
MACS_peak_385	1.54189	0.890768	A
MACS_peak_1831	1.53802	1.17982	A
MACS_peak_6631	1.53776	0.43302	A
MACS_peak_992	1.53571	0.594184	A
MACS_peak_6099	1.53563	0.411566	A
MACS_peak_1776	1.53465	0.479886	A
MACS_peak_466	1.53068	0.602977	A
MACS_peak_3084	1.52954	0.445367	A
MACS_peak_3299	1.52921	0.663826	A
MACS_peak_3298	1.52919	0.695031	A
MACS_peak_4424	1.52676	1.30963	A
MACS_peak_24	1.51887	0.669603	A
MACS_peak_6159	1.51869	0.676708	A
MACS_peak_6457	1.51667	0.914239	A
MACS_peak_906	1.51421	0.759965	A
MACS_peak_2344	1.5134	1.09722	A
MACS_peak_476	1.51085	0.84053	A
MACS_peak_4169	1.50805	0.560617	A
MACS_peak_5911	1.50667	0.730645	A
MACS_peak_3364	1.50556	0.58566	A
MACS_peak_3076	1.50198	0.832917	A
MACS_peak_1627	1.49959	0.699709	A
MACS_peak_1525	1.49701	1.36157	A
MACS_peak_1453	1.49352	0.922814	A
MACS_peak_4396	1.49178	0.695285	A
MACS_peak_6353	1.48599	0.605703	A
MACS_peak_2345	1.48424	0.494416	A
MACS_peak_4733	1.48416	0.599097	A
MACS_peak_780	1.47948	0.554538	A
MACS_peak_2867	1.47621	0.933994	A
MACS_peak_3950	1.47298	0.942621	A
MACS_peak_3301	1.47061	0.497061	A
MACS_peak_2334	1.47	0.680377	A
MACS_peak_2331	1.46858	0.654134	A
MACS_peak_5916	1.4666	0.825085	A
MACS_peak_2206	1.46654	0.257582	A
MACS_peak_1796	1.46585	0.684574	A
MACS_peak_1489	1.46573	0.850495	A
MACS_peak_6166	1.46508	0.53248	A
MACS_peak_2562	1.4649	0.969216	A
MACS_peak_5067	1.4623	0.841614	A
MACS_peak_3695	1.46215	0.584185	A
MACS_peak_4081	1.46007	0.943359	A
MACS_peak_517	1.45974	0.619304	A
MACS_peak_5049	1.45905	0.617865	A
MACS_peak_68	1.45788	0.606756	A
MACS_peak_4829	1.45545	1.37638	A
MACS_peak_28	1.45404	0.561782	A
MACS_peak_23	1.45001	0.547419	A
MACS_peak_6207	1.44931	0.936107	A
MACS_peak_3462	1.44614	0.993912	A
MACS_peak_1350	1.44272	0.920444	A
MACS_peak_4131	1.44208	0.896239	A
MACS_peak_2814	1.43848	0.636043	A
MACS_peak_5846	1.43669	0.815473	A
MACS_peak_4310	1.43427	0.970989	A
MACS_peak_247	1.43312	0.638151	A
MACS_peak_1679	1.43115	1.10643	A
MACS_peak_4714	1.4299	0.361939	A
MACS_peak_102	1.42954	0.597445	A
MACS_peak_4761	1.42887	0.281264	A
MACS_peak_5902	1.42865	0.319264	A
MACS_peak_3673	1.42864	0.336702	A
MACS_peak_3363	1.42861	0.555144	A
MACS_peak_1675	1.42803	0.747934	A
MACS_peak_3993	1.42739	0.50047	A
MACS_peak_946	1.42497	1.01943	A
MACS_peak_5289	1.42365	0.607276	A
MACS_peak_5321	1.422	0.686821	A
MACS_peak_2205	1.42006	0.219813	A
MACS_peak_5145	1.4199	0.353724	A
MACS_peak_3704	1.41952	0.683957	A
MACS_peak_5827	1.41889	0.34115	A
MACS_peak_87	1.41742	0.410452	A
MACS_peak_1899	1.41739	0.524371	A
MACS_peak_3355	1.41523	1.41821	A
MACS_peak_70	1.41432	0.541129	A
MACS_peak_5313	1.41414	0.89453	A
MACS_peak_6269	1.41377	1.23276	A
MACS_peak_6142	1.41066	0.765897	A
MACS_peak_523	1.40917	0.998969	A
MACS_peak_1722	1.40881	0.507883	A
MACS_peak_5749	1.40743	0.712055	A
MACS_peak_5923	1.40678	0.29786	A
MACS_peak_1733	1.40618	0.979777	A
MACS_peak_4400	1.40585	0.877221	A
MACS_peak_4944	1.40545	1.44351	A
MACS_peak_6147	1.40468	1.37317	A
MACS_peak_431	1.40392	0.900797	A
MACS_peak_459	1.40334	0.352688	A
MACS_peak_6270	1.40264	1.32344	A
MACS_peak_1430	1.40247	1.16186	A
MACS_peak_3754	1.40207	0.731715	A
MACS_peak_367	1.40128	0.620239	A
MACS_peak_4161	1.39924	1.11513	A
MACS_peak_5240	1.39836	0.629965	A
MACS_peak_777	1.39484	0.917244	A
MACS_peak_3578	1.39244	1.42357	A
MACS_peak_299	1.39244	0.716695	A
MACS_peak_3168	1.39235	0.368649	A
MACS_peak_6355	1.39149	0.0415472	A
MACS_peak_5972	1.38998	1.09415	A
MACS_peak_6254	1.38773	0.545543	A
MACS_peak_2567	1.38639	0.528789	A
MACS_peak_5734	1.38632	0.978671	A
MACS_peak_2563	1.38497	0.603874	A
MACS_peak_6919	1.38259	0.365964	A
MACS_peak_293	1.38198	0.62177	A
MACS_peak_1566	1.38092	-0.0912974	A
MACS_peak_2066	1.38076	0.606701	A
MACS_peak_4877	1.38018	0.435262	A
MACS_peak_2132	1.38017	0.488739	A
MACS_peak_5538	1.37513	0.0116939	A
MACS_peak_103	1.37349	0.748495	A
MACS_peak_4136	1.37296	0.162965	A
MACS_peak_4943	1.37199	1.06558	A
MACS_peak_415	1.37155	0.234617	A
MACS_peak_396	1.37023	0.907178	A
MACS_peak_5109	1.36843	0.421753	A
MACS_peak_3348	1.36838	0.777398	A
MACS_peak_4715	1.3615	0.4145	A
MACS_peak_1419	1.36093	0.421941	A
MACS_peak_418	1.35583	0.725017	A
MACS_peak_5601	1.3554	0.693893	A
MACS_peak_2828	1.35382	0.579451	A
MACS_peak_6146	1.35373	0.869454	A
MACS_peak_3352	1.34964	0.555588	A
MACS_peak_525	1.34866	0.806876	A
MACS_peak_2124	1.34478	0.949467	A
MACS_peak_809	1.34404	0.0481207	A
MACS_peak_781	1.34298	0.538684	A
MACS_peak_6102	1.33943	0.437663	A
MACS_peak_3354	1.33826	1.27273	A
MACS_peak_3297	1.33735	0.703423	A
MACS_peak_1439	1.3367	1.03576	A
MACS_peak_4827	1.33634	0.575336	A
MACS_peak_3311	1.33585	1.36772	A
MACS_peak_6734	1.33371	0.638083	A
MACS_peak_3062	1.33351	0.884805	A
MACS_peak_6138	1.33319	0.479675	A
MACS_peak_5068	1.33275	0.834088	A
MACS_peak_1846	1.33243	0.766208	A
MACS_peak_5189	1.33232	1.00081	A
MACS_peak_6239	1.33169	1.07082	A
MACS_peak_5726	1.33125	1.95415	A
MACS_peak_292	1.33062	0.767393	A
MACS_peak_146	1.33005	0.246165	A
MACS_peak_919	1.32666	0.703527	A
MACS_peak_1835	1.32572	0.18779	A
MACS_peak_4740	1.32519	-0.0344752	A
MACS_peak_5539	1.32197	0.595373	A
MACS_peak_111	1.32158	0.760764	A
MACS_peak_4259	1.32152	0.504057	A
MACS_peak_3306	1.31995	0.33421	A
MACS_peak_5646	1.31521	0.603528	A
MACS_peak_3335	1.31442	0.425622	A
MACS_peak_2617	1.31428	0.749332	A
MACS_peak_6272	1.31409	0.594794	A
MACS_peak_6177	1.31295	0.253736	A
MACS_peak_174	1.31212	0.326323	A
MACS_peak_5778	1.31066	1.10581	A
MACS_peak_2949	1.31023	0.411038	A
MACS_peak_915	1.31016	0.365958	A
MACS_peak_1119	1.30903	0.726923	A
MACS_peak_2065	1.30689	0.4319	A
MACS_peak_6359	1.30576	0.238028	A
MACS_peak_4296	1.30484	0.938478	A
MACS_peak_5815	1.30354	1.31997	A
MACS_peak_3579	1.30336	0.437868	A
MACS_peak_1275	1.3026	0.518777	A
MACS_peak_4732	1.302	0.844631	A
MACS_peak_5965	1.30076	1.35382	A
MACS_peak_843	1.30002	0.487417	A
MACS_peak_2993	1.29829	0.693149	A
MACS_peak_4268	1.29794	0.692181	A
MACS_peak_5697	1.29725	1.20877	A
MACS_peak_4130	1.29633	0.847597	A
MACS_peak_5510	1.29631	0.286573	A
MACS_peak_5912	1.29577	1.06631	A
MACS_peak_2584	1.2945	1.13038	A
MACS_peak_3835	1.29336	0.635683	A
MACS_peak_6590	1.29281	0.567095	A
MACS_peak_3883	1.29212	0.368155	A
MACS_peak_1726	1.29139	1.13683	A
MACS_peak_6918	1.29125	0.370963	A
MACS_peak_5241	1.29074	0.211482	A
MACS_peak_2901	1.29059	0.553496	A
MACS_peak_5352	1.28939	0.84615	A
MACS_peak_5727	1.28855	0.726917	A
MACS_peak_4838	1.28853	0.915341	A
MACS_peak_2800	1.28775	0.801998	A
MACS_peak_1861	1.28656	0.669468	A
MACS_peak_4728	1.28617	0.439712	A
MACS_peak_2175	1.28601	0.701468	A
MACS_peak_4573	1.28172	0.0791627	A
MACS_peak_5222	1.28151	0.496362	A
MACS_peak_5071	1.28135	1.14874	A
MACS_peak_1491	1.28085	0.610772	A
MACS_peak_395	1.27948	0.378538	A
MACS_peak_3180	1.27849	0.598071	A
MACS_peak_107	1.27788	1.03052	A
MACS_peak_5040	1.27689	0.557973	A
MACS_peak_697	1.27546	0.651489	A
MACS_peak_3631	1.27396	0.3699	A
MACS_peak_5903	1.27395	0.506173	A
MACS_peak_2801	1.27296	0.724376	A
MACS_peak_1724	1.27287	0.872921	A
MACS_peak_5078	1.27073	0.484854	A
MACS_peak_1642	1.26919	0.687752	A
MACS_peak_1621	1.26874	0.891654	A
MACS_peak_6162	1.26648	0.535368	A
MACS_peak_5570	1.26615	0.284451	A
MACS_peak_1389	1.26373	0.407489	A
MACS_peak_6093	1.26277	0.353241	A
MACS_peak_4839	1.26258	1.29243	A
MACS_peak_61	1.26249	0.737504	A
MACS_peak_3300	1.26141	0.509486	A
MACS_peak_5970	1.26112	0.441828	A
MACS_peak_2483	1.26034	0.233711	A
MACS_peak_5476	1.26022	1.39644	A
MACS_peak_5190	1.25917	0.905253	A
MACS_peak_2209	1.25886	0.522105	A
MACS_peak_5981	1.25723	0.538618	A
MACS_peak_6724	1.25716	0.503722	A
MACS_peak_541	1.25651	2.28252	A
MACS_peak_2431	1.25607	0.720067	A
MACS_peak_5914	1.25596	0.635976	A
MACS_peak_6698	1.25585	0.90305	A
MACS_peak_957	1.25544	0.563317	A
MACS_peak_3313	1.25487	0.739886	A
MACS_peak_120	1.25056	1.29108	A
MACS_peak_2585	1.24957	1.03055	A
MACS_peak_5670	1.24912	0.622541	A
MACS_peak_1801	1.24831	0.966729	A
MACS_peak_6730	1.24709	0.589939	A
MACS_peak_3023	1.24526	0.719033	A
MACS_peak_6354	1.24478	-0.0153731	A
MACS_peak_2496	1.24396	0.557754	A
MACS_peak_2583	1.24381	0.787674	A
MACS_peak_2432	1.24229	0.435571	A
MACS_peak_5245	1.24175	0.407365	A
MACS_peak_1804	1.24165	0.701962	A
MACS_peak_778	1.24152	1.13639	A
MACS_peak_3919	1.2408	0.400068	A
MACS_peak_2110	1.24029	0.674762	A
MACS_peak_5335	1.24008	0.59388	A
MACS_peak_601	1.23925	0.229282	A
MACS_peak_3208	1.23879	0.732529	A
MACS_peak_1451	1.23858	0.945556	A
MACS_peak_6021	1.23765	0.510682	A
MACS_peak_5811	1.23762	0.363668	A
MACS_peak_2564	1.2376	0.748256	A
MACS_peak_5174	1.23741	0.722314	A
MACS_peak_4039	1.23735	0.867995	A
MACS_peak_5786	1.23663	0.74943	A
MACS_peak_6632	1.23598	1.07411	A
MACS_peak_1739	1.23456	0.562073	A
MACS_peak_5627	1.23265	0.315314	A
MACS_peak_5819	1.23243	0.650074	A
MACS_peak_41	1.23224	0.485034	A
MACS_peak_3519	1.23212	1.38329	A
MACS_peak_2938	1.23199	0.836169	A
MACS_peak_968	1.23129	0.391058	A
MACS_peak_1247	1.23112	0.48577	A
MACS_peak_2757	1.22996	0.751079	A
MACS_peak_4850	1.22897	0.0825004	A
MACS_peak_5511	1.22897	0.184384	A
MACS_peak_4611	1.22815	0.28765	A
MACS_peak_6198	1.2279	0.20693	A
MACS_peak_5645	1.22715	0.463575	A
MACS_peak_2010	1.22706	0.563524	A
MACS_peak_5170	1.22622	0.340094	A
MACS_peak_2012	1.22607	0.234712	A
MACS_peak_2019	1.22518	0.773659	A
MACS_peak_5041	1.22517	0.358895	A
MACS_peak_4172	1.22487	0.862497	A
MACS_peak_4112	1.22445	1.10137	A
MACS_peak_2931	1.2236	1.18187	A
MACS_peak_3314	1.22298	0.901912	A
MACS_peak_1279	1.22237	1.02089	A
MACS_peak_1808	1.22209	0.769046	A
MACS_peak_1823	1.22204	1.49896	A
MACS_peak_1781	1.22203	0.276583	A
MACS_peak_5261	1.22112	1.04591	A
MACS_peak_5895	1.2211	1.32011	A
MACS_peak_2619	1.22102	0.333066	A
MACS_peak_5937	1.22099	0.303113	A
MACS_peak_1447	1.2207	0.217314	A
MACS_peak_1848	1.22058	0.694758	A
MACS_peak_4837	1.22032	0.517118	A
MACS_peak_3955	1.21995	0.337874	A
MACS_peak_386	1.21974	0.651288	A
MACS_peak_3025	1.21973	0.604674	A
MACS_peak_4610	1.21924	0.544242	A
MACS_peak_3026	1.21923	0.458264	A
MACS_peak_1246	1.21917	0.228835	A
MACS_peak_3345	1.2183	0.888003	A
MACS_peak_5171	1.21814	0.313279	A
MACS_peak_5669	1.21628	0.530507	A
MACS_peak_1604	1.21603	0.329099	A
MACS_peak_5077	1.21579	0.415347	A
MACS_peak_5969	1.21474	0.498273	A
MACS_peak_3192	1.21265	0.537152	A
MACS_peak_2586	1.21225	0.819783	A
MACS_peak_5597	1.21204	0.509401	A
MACS_peak_42	1.21058	0.84535	A
MACS_peak_4084	1.21005	0.420961	A
MACS_peak_219	1.20975	0.78513	A
MACS_peak_1120	1.20617	0.72259	A
MACS_peak_394	1.20524	0.489575	A
MACS_peak_705	1.20518	0.226439	A
MACS_peak_1587	1.20502	0.479146	A
MACS_peak_141	1.20486	0.719972	A
MACS_peak_2604	1.20295	0.614854	A
MACS_peak_6618	1.20234	0.5479	A
MACS_peak_4040	1.20223	0.780748	A
MACS_peak_5810	1.2018	0.388169	A
MACS_peak_1725	1.20175	0.719962	A
MACS_peak_3033	1.1993	0.740686	A
MACS_peak_5252	1.19908	0.325052	A
MACS_peak_2188	1.19872	0.670727	A
MACS_peak_1643	1.19851	0.570496	A
MACS_peak_2513	1.19529	0.483442	A
MACS_peak_6454	1.19451	1.01564	A
MACS_peak_4118	1.19438	0.957409	A
MACS_peak_3178	1.19257	1.04887	A
MACS_peak_4572	1.19199	0.077483	A
MACS_peak_3687	1.19184	0.619691	A
MACS_peak_1626	1.19176	0.80986	A
MACS_peak_912	1.19027	0.818551	A
MACS_peak_5173	1.18876	0.424458	A
MACS_peak_2440	1.18814	0.561348	A
MACS_peak_5381	1.18789	0.309565	A
MACS_peak_2156	1.18779	0.828406	A
MACS_peak_1628	1.1876	0.371259	A
MACS_peak_1716	1.18657	0.614526	A
MACS_peak_4064	1.18641	0.260798	A
MACS_peak_3938	1.18609	0.738055	A
MACS_peak_5974	1.18554	0.473469	A
MACS_peak_2177	1.18355	0.234522	A
MACS_peak_513	1.18342	0.812006	A
MACS_peak_84	1.18304	0.719689	A
MACS_peak_469	1.18258	0.303576	A
MACS_peak_3927	1.18238	0.333364	A
MACS_peak_3882	1.18146	0.779622	A
MACS_peak_5696	1.18133	0.86847	A
MACS_peak_2011	1.18121	0.699542	A
MACS_peak_2921	1.18001	1.18417	A
MACS_peak_123	1.17879	1.21397	A
MACS_peak_223	1.17761	0.135101	A
MACS_peak_5517	1.17664	0.567419	A
MACS_peak_6079	1.17513	1.2407	A
MACS_peak_3004	1.17451	1.15234	A
MACS_peak_3718	1.17372	0.174046	A
MACS_peak_1404	1.17271	0.361925	A
MACS_peak_569	1.17269	0.269871	A
MACS_peak_3032	1.17232	0.0490362	A
MACS_peak_4082	1.17216	0.90817	A
MACS_peak_5986	1.17179	0.556491	A
MACS_peak_2026	1.17171	1.31747	A
MACS_peak_5927	1.16995	0.3015	A
MACS_peak_37	1.16989	0.5892	A
MACS_peak_958	1.16942	0.507045	A
MACS_peak_1379	1.16928	0.185296	A
MACS_peak_3209	1.1689	0.543121	A
MACS_peak_3597	1.16858	0.401751	A
MACS_peak_1405	1.168	1.07767	A
MACS_peak_544	1.16692	0.409222	A
MACS_peak_3595	1.16642	0.425421	A
MACS_peak_4160	1.16479	0.693785	A
MACS_peak_375	1.16255	0.708411	A
MACS_peak_1719	1.16136	0.773546	A
MACS_peak_3350	1.16114	0.481521	A
MACS_peak_3496	1.16027	0.271713	A
MACS_peak_4655	1.15959	0.832845	A
MACS_peak_1155	1.1591	0.686085	A
MACS_peak_1844	1.15866	1.01935	A
MACS_peak_635	1.15614	0.274712	A
MACS_peak_540	1.15522	0.768564	A
MACS_peak_1383	1.15303	-0.109317	A
MACS_peak_502	1.15186	0.596171	A
MACS_peak_3287	1.15147	0.789767	A
MACS_peak_4057	1.15112	0.490547	A
MACS_peak_5928	1.15077	0.118832	A
MACS_peak_3706	1.15076	1.05601	A
MACS_peak_54	1.15063	0.493708	A
MACS_peak_1361	1.15017	0.993515	A
MACS_peak_1117	1.15002	0.736637	A
MACS_peak_181	1.14935	0.872064	A
MACS_peak_6544	1.1492	0.846455	A
MACS_peak_317	1.14885	0.664083	A
MACS_peak_3366	1.14843	0.425046	A
MACS_peak_6604	1.14735	0.913892	A
MACS_peak_4753	1.14662	0.68987	A
MACS_peak_445	1.14634	0.568202	A
MACS_peak_686	1.14612	0.723514	A
MACS_peak_5475	1.14553	-0.0589038	A
MACS_peak_3694	1.14541	0.544702	A
MACS_peak_588	1.1439	0.286874	A
MACS_peak_5985	1.14364	0.349123	A
MACS_peak_1670	1.14348	0.142228	A
MACS_peak_4104	1.1429	1.24181	A
MACS_peak_3310	1.14245	0.344641	A
MACS_peak_2157	1.14224	0.819706	A
MACS_peak_5477	1.14213	0.831998	A
MACS_peak_5560	1.14202	0.624367	A
MACS_peak_526	1.14183	1.92408	A
MACS_peak_2290	1.13942	0.539556	A
MACS_peak_480	1.13917	0.416034	A
MACS_peak_162	1.13887	0.578756	A
MACS_peak_698	1.1383	0.51149	A
MACS_peak_6148	1.13798	0.563786	A
MACS_peak_5308	1.13687	0.493201	A
MACS_peak_6732	1.13684	0.398141	A
MACS_peak_6266	1.13648	0.837603	A
MACS_peak_5571	1.1351	0.401343	A
MACS_peak_1836	1.13454	0.236402	A
MACS_peak_909	1.13437	0.813004	A
MACS_peak_5963	1.13345	0.0092984	A
MACS_peak_76	1.133	0.356353	A
MACS_peak_3207	1.13299	1.02775	A
MACS_peak_1475	1.13259	0.105438	A
MACS_peak_3596	1.13248	1.0395	A
MACS_peak_1921	1.13182	0.719968	A
MACS_peak_3973	1.13049	0.797749	A
MACS_peak_20	1.13043	0.608258	A
MACS_peak_2021	1.12993	0.344004	A
MACS_peak_2512	1.12977	0.56103	A
MACS_peak_3054	1.12976	0.607818	A
MACS_peak_48	1.12954	0.869452	A
MACS_peak_3358	1.12917	0.279887	A
MACS_peak_5310	1.12842	0.541359	A
MACS_peak_2950	1.12792	0.305696	A
MACS_peak_3338	1.12705	0.272449	A
MACS_peak_5242	1.12703	0.359313	A
MACS_peak_5851	1.12658	0.367831	A
MACS_peak_2868	1.12621	0.993176	A
MACS_peak_1898	1.12531	0.601078	A
MACS_peak_137	1.12431	0.7482	A
MACS_peak_6722	1.12336	0.532463	A
MACS_peak_426	1.12307	0.29961	A
MACS_peak_2899	1.12287	0.395634	A
MACS_peak_3997	1.12239	0.855054	A
MACS_peak_4744	1.12161	0.608921	A
MACS_peak_542	1.12138	0.0403109	A
MACS_peak_5799	1.12056	0.744261	A
MACS_peak_324	1.12047	-0.0495133	A
MACS_peak_1416	1.12023	0.219534	A
MACS_peak_5334	1.12012	0.642504	A
MACS_peak_813	1.11986	0.47254	A
MACS_peak_236	1.11964	0.522221	A
MACS_peak_5820	1.11927	0.280683	A
MACS_peak_3574	1.11871	0.393529	A
MACS_peak_589	1.11838	0.20612	A
MACS_peak_5687	1.11749	0.316915	A
MACS_peak_5033	1.11729	0.539833	A
MACS_peak_3347	1.11639	0.952183	A
MACS_peak_3470	1.11633	0.319	A
MACS_peak_834	1.11572	0.251374	A
MACS_peak_1603	1.11476	0.608231	A
MACS_peak_1937	1.11284	0.914873	A
MACS_peak_2036	1.11267	0.524869	A
MACS_peak_770	1.11209	0.804566	A
MACS_peak_5671	1.11207	0.566815	A
MACS_peak_4632	1.11084	0.702407	A
MACS_peak_6206	1.10931	0.423396	A
MACS_peak_5973	1.10924	0.856606	A
MACS_peak_2404	1.10922	0.576239	A
MACS_peak_3398	1.10897	0.178027	A
MACS_peak_2025	1.10874	0.391114	A
MACS_peak_2178	1.10843	0.278401	A
MACS_peak_3055	1.10816	0.945728	A
MACS_peak_6202	1.10772	0.311757	A
MACS_peak_3686	1.10738	0.502423	A
MACS_peak_5110	1.10621	0.145662	A
MACS_peak_3705	1.10552	1.18237	A
MACS_peak_543	1.10522	0.531364	A
MACS_peak_2819	1.10475	0.757928	A
MACS_peak_904	1.10462	0.808005	A
MACS_peak_6278	1.10445	0.156846	A
MACS_peak_2948	1.10434	0.432673	A
MACS_peak_648	1.10357	1.38169	A
MACS_peak_5879	1.10279	0.231359	A
MACS_peak_5623	1.10252	0.526503	A
MACS_peak_1488	1.1009	1.01374	A
MACS_peak_3626	1.10064	0.642371	A
MACS_peak_1717	1.09937	0.583199	A
MACS_peak_63	1.09912	0.57977	A
MACS_peak_5288	1.09889	0.587306	A
MACS_peak_5034	1.09854	0.103362	A
MACS_peak_294	1.09851	0.33589	A
MACS_peak_6696	1.09829	0.581701	A
MACS_peak_460	1.09803	0.232409	A
MACS_peak_1829	1.09735	0.884964	A
MACS_peak_52	1.09718	0.945209	A
MACS_peak_3701	1.09712	0.459128	A
MACS_peak_4430	1.09549	0.360255	A
MACS_peak_328	1.09495	0.247374	A
MACS_peak_1645	1.09451	0.173476	A
MACS_peak_718	1.09445	0.706996	A
MACS_peak_235	1.09352	0.452162	A
MACS_peak_1877	1.09323	0.246573	A
MACS_peak_4751	1.09313	0.287349	A
MACS_peak_1700	1.09177	0.23689	A
MACS_peak_4175	1.09021	0.0178485	A
MACS_peak_5955	1.08923	0.523023	A
MACS_peak_6005	1.08805	0.15216	A
MACS_peak_5628	1.08804	0.712015	A
MACS_peak_3702	1.08738	0.472673	A
MACS_peak_4754	1.08734	0.598924	A
MACS_peak_4365	1.08711	0.670525	A
MACS_peak_3692	1.08664	0.188602	A
MACS_peak_3934	1.08654	1.09201	A
MACS_peak_3885	1.08621	0.422526	A
MACS_peak_5076	1.08573	0.678321	A
MACS_peak_6545	1.08519	0.742603	A
MACS_peak_3309	1.08431	0.645413	A
MACS_peak_6439	1.08296	0.625964	A
MACS_peak_682	1.08291	0.564603	A
MACS_peak_4127	1.08179	0.786571	A
MACS_peak_5293	1.08148	0.256086	A
MACS_peak_1455	1.08147	0.517847	A
MACS_peak_2202	1.08139	0.555632	A
MACS_peak_1390	1.07932	0.256605	A
MACS_peak_1074	1.07718	0.450305	A
MACS_peak_3362	1.07635	0.827109	A
MACS_peak_911	1.07554	0.515824	A
MACS_peak_779	1.07552	1.10698	A
MACS_peak_3935	1.07407	0.605337	A
MACS_peak_5168	1.07399	0.0775456	A
MACS_peak_5752	1.07366	0.317899	A
MACS_peak_4297	1.07238	0.730682	A
MACS_peak_4766	1.07204	0.788116	A
MACS_peak_6240	1.07168	0.41415	A
MACS_peak_1732	1.07098	0.593298	A
MACS_peak_5619	1.07097	0.629609	A
MACS_peak_4340	1.06995	0.229408	A
MACS_peak_6356	1.06971	0.28897	A
MACS_peak_3154	1.06966	0.391886	A
MACS_peak_4658	1.06923	0.479174	A
MACS_peak_3155	1.0683	0.163498	A
MACS_peak_6617	1.06745	0.846429	A
MACS_peak_2620	1.06718	0.0458499	A
MACS_peak_5878	1.06682	0.610373	A
MACS_peak_1730	1.06648	0.224589	A
MACS_peak_3717	1.06628	0.0819076	A
MACS_peak_1959	1.06598	0.36101	A
MACS_peak_4674	1.06581	0.963831	A
MACS_peak_3001	1.06556	0.663431	A
MACS_peak_6246	1.06499	1.52383	A
MACS_peak_1476	1.06495	0.297196	A
MACS_peak_6358	1.06472	-0.0508511	A
MACS_peak_2890	1.06464	0.368185	A
MACS_peak_150	1.06462	1.12427	A
MACS_peak_4790	1.06442	0.214509	A
MACS_peak_3153	1.06417	0.557002	A
MACS_peak_3881	1.063	0.19367	A
MACS_peak_831	1.06081	0.56026	A
MACS_peak_5609	1.06	0.446285	A
MACS_peak_446	1.05992	0.578554	A
MACS_peak_510	1.05959	0.382766	A
MACS_peak_4228	1.05904	0.680513	A
MACS_peak_1411	1.05888	0.722365	A
MACS_peak_124	1.0583	0.781284	A
MACS_peak_704	1.05825	0.251292	A
MACS_peak_5744	1.05792	0.191845	A
MACS_peak_4748	1.05772	0.961804	A
MACS_peak_2104	1.0576	0.342671	A
MACS_peak_5103	1.05754	0.623708	A
MACS_peak_6414	1.05718	0.469304	A
MACS_peak_1418	1.05697	0.423317	A
MACS_peak_5194	1.0564	0.927575	A
MACS_peak_1364	1.0561	0.958139	A
MACS_peak_516	1.05468	0.826758	A
MACS_peak_773	1.05374	0.404033	A
MACS_peak_6697	1.05268	0.592505	A
MACS_peak_5299	1.05241	0.729365	A
MACS_peak_6007	1.05219	0.56891	A
MACS_peak_2174	1.05152	0.784496	A
MACS_peak_467	1.05148	0.284654	A
MACS_peak_108	1.05136	0.758872	A
MACS_peak_6245	1.05133	1.14095	A
MACS_peak_598	1.05102	0.470626	A
MACS_peak_3211	1.05088	0.669904	A
MACS_peak_436	1.05036	0.620942	A
MACS_peak_3679	1.05019	0.304715	A
MACS_peak_916	1.04955	0.908993	A
MACS_peak_6455	1.04878	0.639178	A
MACS_peak_4747	1.04853	1.1379	A
MACS_peak_4997	1.04801	0.812616	A
MACS_peak_6008	1.04766	0.625004	A
MACS_peak_1624	1.04725	0.513185	A
MACS_peak_4002	1.04677	0.790453	A
MACS_peak_491	1.04606	0.731548	A
MACS_peak_6396	1.04593	0.958163	A
MACS_peak_6360	1.04553	0.083109	A
MACS_peak_5901	1.04495	0.50799	A
MACS_peak_3524	1.04478	0.0644588	A
MACS_peak_3977	1.04417	0.28556	A
MACS_peak_5703	1.04221	0.295241	A
MACS_peak_4272	1.04214	0.745017	A
MACS_peak_4098	1.03998	0.155569	A
MACS_peak_2861	1.03994	0.845562	A
MACS_peak_6253	1.0396	0.734013	A
MACS_peak_6656	1.03913	0.633506	A
MACS_peak_2756	1.03729	0.530722	A
MACS_peak_3365	1.03665	0.498905	A
MACS_peak_1501	1.03589	0.094851	A
MACS_peak_3988	1.03319	0.254837	A
MACS_peak_772	1.03309	0.563602	A
MACS_peak_537	1.03241	0.657923	A
MACS_peak_981	1.03197	0.31598	A
MACS_peak_3210	1.03187	0.338606	A
MACS_peak_5967	1.03167	0.290728	A
MACS_peak_1365	1.03136	0.826511	A
MACS_peak_69	1.03128	0.0932497	A
MACS_peak_2570	1.03126	0.158073	A
MACS_peak_1961	1.03115	1.32157	A
MACS_peak_298	1.03095	0.786421	A
MACS_peak_2484	1.03026	0.365878	A
MACS_peak_6274	1.02988	-0.0281028	A
MACS_peak_3909	1.02975	0.242527	A
MACS_peak_2433	1.0288	0.391825	A
MACS_peak_959	1.02855	0.906236	A
MACS_peak_5748	1.02824	0.15408	A
MACS_peak_6723	1.02772	0.528365	A
MACS_peak_2591	1.02767	0.463338	A
MACS_peak_21	1.02741	0.685365	A
MACS_peak_5596	1.02669	0.572445	A
MACS_peak_5273	1.02611	0.727053	A
MACS_peak_4688	1.02604	0.616192	A
MACS_peak_5272	1.02484	0.500026	A
MACS_peak_1800	1.02467	0.381247	A
MACS_peak_3243	1.0246	0.298403	A
MACS_peak_3212	1.02449	0.643889	A
MACS_peak_4546	1.02422	0.781688	A
MACS_peak_1585	1.02392	0.611485	A
MACS_peak_53	1.02368	0.866909	A
MACS_peak_1493	1.02325	0.696602	A
MACS_peak_3397	1.02308	0.0283513	A
MACS_peak_6456	1.02283	0.984871	A
MACS_peak_4945	1.02273	0.422403	A
MACS_peak_1841	1.02229	0.171408	A
MACS_peak_3242	1.02209	0.647897	A
MACS_peak_4211	1.02183	0.653186	A
MACS_peak_4223	1.02119	0.28499	A
MACS_peak_1751	1.02035	0.594425	A
MACS_peak_3768	1.01932	0.715807	A
MACS_peak_6733	1.01838	0.510384	A
MACS_peak_5309	1.01793	0.505618	A
MACS_peak_6273	1.01775	0.00966336	A
MACS_peak_5266	1.01752	0.41403	A
MACS_peak_2590	1.01696	0.087043	A
MACS_peak_2516	1.01561	0.189961	A
MACS_peak_4132	1.01465	0.467047	A
MACS_peak_3696	1.01447	0.219901	A
MACS_peak_277	1.01442	0.265509	A
MACS_peak_5060	1.01414	0.509802	A
MACS_peak_1366	1.01394	0.809091	A
MACS_peak_4165	1.01354	-0.0714175	A
MACS_peak_5735	1.01348	0.729665	A
MACS_peak_4656	1.01329	0.885512	A
MACS_peak_1839	1.01298	0.409518	A
MACS_peak_1498	1.0128	0.469533	A
MACS_peak_3459	1.01172	0.269036	A
MACS_peak_5991	1.01156	0.712163	A
MACS_peak_3482	1.01117	0.00906705	A
MACS_peak_3693	1.01108	0.0239751	A
MACS_peak_3991	1.01061	0.391184	A
MACS_peak_908	1.01046	0.884061	A
MACS_peak_3507	1.0102	0.412741	A
MACS_peak_1950	1.01016	0.432078	A
MACS_peak_5530	1.00965	0.856117	A
MACS_peak_3331	1.00895	0.385715	A
MACS_peak_6101	1.00815	0.278373	A
MACS_peak_913	1.00795	0.661258	A
MACS_peak_811	1.00693	0.455282	A
MACS_peak_1676	1.0068	0.664939	A
MACS_peak_6400	1.00664	0.437766	A
MACS_peak_4675	1.0055	1.01276	A
MACS_peak_3227	1.00519	0.132691	A
MACS_peak_4639	1.00492	0.58305	A
MACS_peak_5303	1.00371	0.621718	A
MACS_peak_5262	1.00326	0.337438	A
MACS_peak_3307	1.00294	0.539	A
MACS_peak_4103	1.00254	0.36329	A
MACS_peak_1371	1.00228	0.34774	A
MACS_peak_2929	1.00223	1.04285	A
MACS_peak_4791	1.0018	0.11241	A
MACS_peak_2520	1.001	0.495635	A
MACS_peak_6606	1.0008	0.350325	A
MACS_peak_6151	1.00026	0.508178	A
MACS_peak_917	0.999727	0.622081	A
MACS_peak_6201	0.999711	0.407162	A
MACS_peak_5990	0.999674	0.580829	A
MACS_peak_4845	0.99857	0.782203	A
MACS_peak_4561	0.998194	0.322759	A
MACS_peak_5540	0.998078	0.464371	A
MACS_peak_5515	0.997691	0.143614	A
MACS_peak_1664	0.997034	-0.149808	A
MACS_peak_2928	0.996904	1.09207	A
MACS_peak_5751	0.996369	0.584828	A
MACS_peak_246	0.996355	0.438081	A
MACS_peak_3575	0.996059	0.510094	A
MACS_peak_5675	0.996008	0.0136861	A
MACS_peak_5051	0.995903	0.722712	A
MACS_peak_5822	0.99495	0.93763	A
MACS_peak_2075	0.994159	0.770403	A
MACS_peak_2022	0.993907	1.03033	A
MACS_peak_2930	0.993881	0.922668	A
MACS_peak_4727	0.993666	0.327879	A
MACS_peak_2597	0.993165	0.614749	A
MACS_peak_570	0.992914	0.158804	A
MACS_peak_4684	0.992739	0.396811	A
MACS_peak_694	0.991959	0.272497	A
MACS_peak_1962	0.991821	0.669272	A
MACS_peak_479	0.991311	0.426934	A
MACS_peak_1752	0.991244	0.633543	A
MACS_peak_1524	0.991129	0.0616073	A
MACS_peak_3676	0.99081	0.101068	A
MACS_peak_6154	0.989882	1.05963	A
MACS_peak_3458	0.989319	0.452218	A
MACS_peak_1942	0.989187	0.244254	A
MACS_peak_6647	0.988716	0.627139	A
MACS_peak_2994	0.98865	0.736181	A
MACS_peak_5129	0.988424	0.144628	A
MACS_peak_4271	0.988137	0.871544	A
MACS_peak_3591	0.987897	0.614495	A
MACS_peak_1456	0.987398	0.486278	A
MACS_peak_3699	0.987129	0.696544	A
MACS_peak_1806	0.986642	0.649883	A
MACS_peak_2347	0.986545	0.767832	A
MACS_peak_77	0.986112	0.217699	A
MACS_peak_5996	0.985818	0.713518	A
MACS_peak_4198	0.985789	0.46154	A
MACS_peak_907	0.985781	0.160223	A
MACS_peak_3349	0.985338	0.672999	A
MACS_peak_2341	0.98526	0.641106	A
MACS_peak_1594	0.984593	0.589837	A
MACS_peak_1602	0.98382	0.541089	A
MACS_peak_4144	0.983492	0.43676	A
MACS_peak_2582	0.983439	1.01303	A
MACS_peak_4933	0.9833	0.702116	A
MACS_peak_2250	0.983191	0.30158	A
MACS_peak_4179	0.982675	0.222111	A
MACS_peak_1477	0.98255	0.179073	A
MACS_peak_461	0.981377	0.164732	A
MACS_peak_4222	0.981172	0.812132	A
MACS_peak_3027	0.980951	0.783835	A
MACS_peak_1035	0.980463	0.391047	A
MACS_peak_6433	0.979715	0.537881	A
MACS_peak_3304	0.979451	0.5736	A
MACS_peak_441	0.979184	0.691407	A
MACS_peak_5360	0.979154	0.718353	A
MACS_peak_2028	0.978257	0.380589	A
MACS_peak_5151	0.978146	0.411404	A
MACS_peak_3813	0.977499	0.225625	A
MACS_peak_1592	0.975761	0.246433	A
MACS_peak_507	0.974232	0.702806	A
MACS_peak_4729	0.974088	1.08114	A
MACS_peak_2029	0.97387	-0.170535	A
MACS_peak_509	0.973434	0.612173	A
MACS_peak_5608	0.972771	0.400561	A
MACS_peak_2108	0.972604	0.382358	A
MACS_peak_2044	0.971534	0.16003	A
MACS_peak_4174	0.97111	0.465636	A
MACS_peak_2898	0.969603	0.382665	A
MACS_peak_5668	0.969531	1.40919	A
MACS_peak_4736	0.969446	0.496645	A
MACS_peak_1824	0.969383	1.76533	A
MACS_peak_227	0.969215	0.397231	A
MACS_peak_1750	0.968112	0.558264	A
MACS_peak_413	0.968058	0.104719	A
MACS_peak_6511	0.967539	0.800541	A
MACS_peak_3684	0.967261	0.925047	A
MACS_peak_179	0.967009	1.12961	A
MACS_peak_3353	0.966971	0.413321	A
MACS_peak_595	0.96681	0.797348	A
MACS_peak_2990	0.965761	0.489967	A
MACS_peak_1644	0.965071	0.112422	A
MACS_peak_5483	0.964736	1.12247	A
MACS_peak_2514	0.964328	0.186038	A
MACS_peak_5814	0.963657	1.11405	A
MACS_peak_1347	0.962562	0.253056	A
MACS_peak_1736	0.962518	0.391984	A
MACS_peak_4099	0.961342	0.327012	A
MACS_peak_2601	0.961207	-0.12695	A
MACS_peak_6731	0.96102	0.497387	A
MACS_peak_5136	0.960979	0.439257	A
MACS_peak_5743	0.960691	0.110628	A
MACS_peak_4262	0.959482	0.860718	A
MACS_peak_4173	0.959393	0.174215	A
MACS_peak_630	0.959246	0.634072	A
MACS_peak_5779	0.959158	0.170337	A
MACS_peak_1370	0.957437	0.330154	A
MACS_peak_6284	0.957421	0.260399	A
MACS_peak_3088	0.956348	0.826454	A
MACS_peak_6496	0.9563	0.431536	A
MACS_peak_1458	0.955569	0.411128	A
MACS_peak_5610	0.954891	0.366507	A
MACS_peak_73	0.954847	0.383551	A
MACS_peak_6500	0.95472	0.850239	A
MACS_peak_3205	0.954415	0.635249	A
MACS_peak_4338	0.954218	0.716018	A
MACS_peak_2148	0.954203	0.890448	A
MACS_peak_4267	0.953909	0.50636	A
MACS_peak_6523	0.953781	0.553913	A
MACS_peak_2904	0.952935	0.286431	A
MACS_peak_5959	0.95133	0.0748711	A
MACS_peak_6442	0.951206	0.396131	A
MACS_peak_6163	0.951036	1.24682	A
MACS_peak_1853	0.950612	0.918039	A
MACS_peak_3048	0.949186	0.0944942	A
MACS_peak_3321	0.949068	0.222864	A
MACS_peak_3176	0.948123	0.502481	A
MACS_peak_4035	0.948113	0.478793	A
MACS_peak_3990	0.947585	0.366767	A
MACS_peak_3177	0.946845	0.535233	A
MACS_peak_2920	0.945045	1.02087	A
MACS_peak_1897	0.944956	0.156855	A
MACS_peak_38	0.944113	0.394403	A
MACS_peak_5906	0.943193	1.06847	A
MACS_peak_6643	0.943193	0.547361	A
MACS_peak_6257	0.942395	0.133262	A
MACS_peak_267	0.942108	0.0810977	A
MACS_peak_2750	0.94181	0.398928	A
MACS_peak_437	0.940676	1.42792	A
MACS_peak_453	0.940235	0.772976	A
MACS_peak_4755	0.939942	0.644468	A
MACS_peak_1678	0.939609	0.83224	A
MACS_peak_3371	0.93933	0.235525	A
MACS_peak_4257	0.93925	0.69476	A
MACS_peak_4562	0.938614	0.315388	A
MACS_peak_4657	0.938472	0.400035	A
MACS_peak_882	0.938381	0.278202	A
MACS_peak_6213	0.93771	0.538489	A
MACS_peak_4041	0.937607	0.324182	A
MACS_peak_3580	0.936877	0.490899	A
MACS_peak_5753	0.936785	0.196666	A
MACS_peak_145	0.936599	-0.233912	B
MACS_peak_3332	0.936468	0.069236	B
MACS_peak_4432	0.936215	0.0418067	B
MACS_peak_5186	0.935781	0.362636	B
MACS_peak_4574	0.935255	0.0526466	B
MACS_peak_5919	0.935135	0.37591	B
MACS_peak_1132	0.934425	0.362535	B
MACS_peak_4088	0.934421	0.706758	B
MACS_peak_783	0.933996	0.186983	B
MACS_peak_996	0.933726	0.29905	B
MACS_peak_3031	0.933633	0.445697	B
MACS_peak_65	0.933386	0.43489	B
MACS_peak_1623	0.933273	0.667209	B
MACS_peak_4555	0.933236	0.0181142	B
MACS_peak_3902	0.933137	0.215592	B
MACS_peak_2818	0.932992	1.13253	B
MACS_peak_498	0.932546	0.898365	B
MACS_peak_2830	0.932527	0.530428	B
MACS_peak_430	0.932333	0.161257	B
MACS_peak_1665	0.932266	-0.163216	B
MACS_peak_4804	0.931801	0.991144	B
MACS_peak_3525	0.931404	0.641419	B
MACS_peak_2211	0.930137	0.336571	B
MACS_peak_1461	0.930033	0.274376	B
MACS_peak_3167	0.92882	0.602805	B
MACS_peak_3512	0.928286	0.56727	B
MACS_peak_3170	0.928191	0.425477	B
MACS_peak_3953	0.928175	0.439485	B
MACS_peak_1441	0.928124	0.0284985	B
MACS_peak_6241	0.928056	0.441452	B
MACS_peak_5257	0.926955	0.249867	B
MACS_peak_3995	0.926861	0.564181	B
MACS_peak_4251	0.926173	0.564004	B
MACS_peak_1593	0.925697	0.646038	B
MACS_peak_1860	0.925245	0.359392	B
MACS_peak_503	0.924808	0.505282	B
MACS_peak_1412	0.924769	0.610989	B
MACS_peak_5732	0.924554	0.0833158	B
MACS_peak_5214	0.924495	0.459725	B
MACS_peak_2072	0.923693	0.914497	B
MACS_peak_161	0.922054	0.347365	B
MACS_peak_2099	0.921826	0.648375	B
MACS_peak_5358	0.921773	0.568508	B
MACS_peak_5956	0.921639	0.708799	B
MACS_peak_1497	0.92114	0.502147	B
MACS_peak_645	0.920819	0.535679	B
MACS_peak_1512	0.919846	-0.0223895	B
MACS_peak_6569	0.919366	0.0852858	B
MACS_peak_88	0.918976	0.362382	B
MACS_peak_4343	0.917923	0.342025	B
MACS_peak_6300	0.917563	0.0806873	B
MACS_peak_5701	0.91713	0.5382	B
MACS_peak_1666	0.916787	-0.0392254	B
MACS_peak_3024	0.916561	0.553471	B
MACS_peak_1147	0.916366	0.187557	B
MACS_peak_4123	0.915945	0.476073	B
MACS_peak_622	0.915518	0.534526	B
MACS_peak_6028	0.914964	0.645016	B
MACS_peak_2922	0.914528	0.294046	B
MACS_peak_3762	0.914369	0.148318	B
MACS_peak_1622	0.91397	1.08503	B
MACS_peak_4080	0.913861	1.0231	B
MACS_peak_423	0.913692	0.70261	B
MACS_peak_4871	0.913032	0.359017	B
MACS_peak_6195	0.91298	0.724416	B
MACS_peak_4817	0.912586	0.415099	B
MACS_peak_5150	0.912212	0.384162	B
MACS_peak_497	0.911399	0.983389	B
MACS_peak_2113	0.910883	0.371197	B
MACS_peak_5346	0.910803	0.979634	B
MACS_peak_1809	0.910498	0.156037	B
MACS_peak_4114	0.910251	0.418443	B
MACS_peak_2007	0.910238	0.383989	B
MACS_peak_3700	0.909978	0.803283	B
MACS_peak_2487	0.909812	0.377173	B
MACS_peak_1386	0.90787	0.31531	B
MACS_peak_5520	0.90768	0.575913	B
MACS_peak_5773	0.907477	0.56036	B
MACS_peak_3346	0.905455	0.627372	B
MACS_peak_5745	0.903802	0.422726	B
MACS_peak_655	0.903544	0.0488065	B
MACS_peak_1485	0.903035	0.221007	B
MACS_peak_5551	0.902855	0.368293	B
MACS_peak_412	0.902266	0.250266	B
MACS_peak_6016	0.901171	0.0955342	B
MACS_peak_40	0.900148	0.323769	B
MACS_peak_1715	0.900124	0.409271	B
MACS_peak_6440	0.899044	0.476014	B
MACS_peak_536	0.898569	0.611134	B
MACS_peak_1979	0.898544	0.0909411	B
MACS_peak_3753	0.898016	0.26539	B
MACS_peak_4556	0.896624	0.135155	B
MACS_peak_399	0.895987	0.460251	B
MACS_peak_5185	0.895621	0.356762	B
MACS_peak_5188	0.89545	0.807687	B
MACS_peak_5784	0.89517	0.163497	B
MACS_peak_5080	0.894799	0.213302	B
MACS_peak_3092	0.894766	0.276259	B
MACS_peak_25	0.894667	0.304096	B
MACS_peak_1826	0.893984	0.849833	B
MACS_peak_1494	0.893731	0.54328	B
MACS_peak_6401	0.893229	0.487754	B
MACS_peak_3029	0.892755	0.833546	B
MACS_peak_3494	0.892706	0.307366	B
MACS_peak_5622	0.891689	0.0845547	B
MACS_peak_1138	0.890607	-0.0697926	B
MACS_peak_1258	0.889306	-0.0423183	B
MACS_peak_1856	0.887806	0.600486	B
MACS_peak_607	0.88744	0.818543	B
MACS_peak_435	0.886999	0.64221	B
MACS_peak_3630	0.886948	0.059766	B
MACS_peak_2035	0.88638	0.356224	B
MACS_peak_6636	0.885886	0.432093	B
MACS_peak_2114	0.885867	0.648109	B
MACS_peak_6415	0.885488	0.515085	B
MACS_peak_6397	0.885472	0.817487	B
MACS_peak_252	0.885451	0.260667	B
MACS_peak_2192	0.885414	0.227038	B
MACS_peak_829	0.885259	0.560705	B
MACS_peak_3183	0.885101	0.57539	B
MACS_peak_2624	0.884446	0.929107	B
MACS_peak_3337	0.884328	0.466527	B
MACS_peak_4667	0.884129	0.278721	B
MACS_peak_3152	0.883232	0.309322	B
MACS_peak_3965	0.88322	0.446608	B
MACS_peak_4260	0.883027	0.438684	B
MACS_peak_6625	0.882811	0.587078	B
MACS_peak_6434	0.882755	0.344226	B
MACS_peak_6150	0.882454	0.467502	B
MACS_peak_2102	0.881627	1.09385	B
MACS_peak_3019	0.880471	0.472759	B
MACS_peak_434	0.880222	0.738666	B
MACS_peak_3334	0.879921	0.657635	B
MACS_peak_3002	0.87903	1.03868	B
MACS_peak_6443	0.878877	0.549096	B
MACS_peak_1413	0.878571	0.664699	B
MACS_peak_6726	0.878439	0.414013	B
MACS_peak_6694	0.877707	0.372817	B
MACS_peak_3760	0.876141	0.482599	B
MACS_peak_1450	0.875203	0.359556	B
MACS_peak_902	0.874944	0.425473	B
MACS_peak_4266	0.874828	0.785607	B
MACS_peak_5287	0.874186	0.490948	B
MACS_peak_606	0.873593	0.34649	B
MACS_peak_4750	0.873295	0.379532	B
MACS_peak_2811	0.873126	0.108846	B
MACS_peak_451	0.871657	0.674383	B
MACS_peak_2168	0.870915	0.399579	B
MACS_peak_5917	0.870712	0.0455962	B
MACS_peak_2940	0.870125	0.54413	B
MACS_peak_6009	0.870072	0.0192817	B
MACS_peak_270	0.870054	0.116604	B
MACS_peak_3989	0.87003	0.0947921	B
MACS_peak_2027	0.869747	0.039896	B
MACS_peak_3999	0.869444	0.228437	B
MACS_peak_4826	0.868856	0.635241	B
MACS_peak_4248	0.868297	0.24314	B
MACS_peak_5897	0.868269	0.34302	B
MACS_peak_1581	0.867705	0.324155	B
MACS_peak_3003	0.867669	0.34185	B
MACS_peak_159	0.86761	0.486756	B
MACS_peak_3884	0.866619	0.378465	B
MACS_peak_1857	0.866131	0.157496	B
MACS_peak_5146	0.865704	0.610021	B
MACS_peak_923	0.865029	0.322276	B
MACS_peak_2210	0.864937	0.417258	B
MACS_peak_5549	0.864547	0.389765	B
MACS_peak_1753	0.864491	0.454869	B
MACS_peak_5169	0.864362	0.299217	B
MACS_peak_5213	0.864149	0.412558	B
MACS_peak_5524	0.864091	0.594576	B
MACS_peak_6575	0.863538	0.210738	B
MACS_peak_3972	0.863145	0.560955	B
MACS_peak_1454	0.862786	0.248601	B
MACS_peak_1358	0.86262	0.517864	B
MACS_peak_2985	0.862616	0.173961	B
MACS_peak_3720	0.862303	0.297248	B
MACS_peak_576	0.861938	0.0120779	B
MACS_peak_3766	0.861507	0.717508	B
MACS_peak_539	0.861204	0.698117	B
MACS_peak_935	0.860815	0.122521	B
MACS_peak_5082	0.860444	0.359619	B
MACS_peak_1110	0.860325	0.18796	B
MACS_peak_3887	0.860111	0.893502	B
MACS_peak_5706	0.859806	0.3692	B
MACS_peak_3573	0.859572	0.21787	B
MACS_peak_5382	0.859544	0.138529	B
MACS_peak_5267	0.859025	0.374549	B
MACS_peak_6004	0.85858	0.321155	B
MACS_peak_3351	0.858308	0.19742	B
MACS_peak_110	0.857943	0.493228	B
MACS_peak_5894	0.857147	0.758961	B
MACS_peak_5354	0.856562	0.519114	B
MACS_peak_221	0.856219	0.48174	B
MACS_peak_105	0.855697	0.623911	B
MACS_peak_5702	0.8556	0.787772	B
MACS_peak_5059	0.855482	0.381793	B
MACS_peak_1907	0.855422	0.152061	B
MACS_peak_4178	0.855129	0.228045	B
MACS_peak_4073	0.854736	0.806523	B
MACS_peak_4250	0.854282	0.184343	B
MACS_peak_2825	0.853607	-0.000901656	B
MACS_peak_4303	0.85344	0.532958	B
MACS_peak_1973	0.853284	0.758474	B
MACS_peak_440	0.852888	0.917031	B
MACS_peak_3070	0.852798	1.42765	B
MACS_peak_6209	0.852332	0.369897	B
MACS_peak_4258	0.85224	-0.080376	B
MACS_peak_5898	0.851982	0.0429058	B
MACS_peak_4679	0.851572	0.115629	B
MACS_peak_3671	0.851431	0.336512	B
MACS_peak_5598	0.851381	0.424103	B
MACS_peak_5924	0.850614	0.11856	B
MACS_peak_5611	0.850513	0.245884	B
MACS_peak_3994	0.850142	0.548744	B
MACS_peak_639	0.850087	0.20311	B
MACS_peak_2006	0.849448	0.252591	B
MACS_peak_4061	0.849033	0.432233	B
MACS_peak_283	0.848871	0.358848	B
MACS_peak_6293	0.848801	0.354582	B
MACS_peak_1862	0.848764	0.486484	B
MACS_peak_3602	0.848658	-0.00378297	B
MACS_peak_2425	0.848534	0.317463	B
MACS_peak_1810	0.848308	0.403486	B
MACS_peak_6094	0.848164	0.0951541	B
MACS_peak_496	0.848118	0.746696	B
MACS_peak_4059	0.847738	1.13396	B
MACS_peak_3160	0.847731	0.53262	B
MACS_peak_717	0.847566	0.553433	B
MACS_peak_2353	0.847376	0.534406	B
MACS_peak_237	0.846442	0.789505	B
MACS_peak_654	0.846126	-0.00586258	B
MACS_peak_3071	0.845858	1.21413	B
MACS_peak_3241	0.845636	0.532422	B
MACS_peak_652	0.845379	0.219551	B
MACS_peak_481	0.845361	0.320437	B
MACS_peak_4372	0.84462	0.663377	B
MACS_peak_3759	0.843495	0.526424	B
MACS_peak_4042	0.842877	0.22091	B
MACS_peak_6308	0.842072	0.14708	B
MACS_peak_1250	0.842062	0.299721	B
MACS_peak_4076	0.840955	0.977862	B
MACS_peak_4202	0.840926	0.704476	B
MACS_peak_4252	0.84054	0.506792	B
MACS_peak_4323	0.840519	0.599401	B
MACS_peak_640	0.840174	0.628028	B
MACS_peak_1953	0.840156	0.556785	B
MACS_peak_3030	0.840128	0.413741	B
MACS_peak_5349	0.840042	0.408157	B
MACS_peak_6149	0.839921	0.0875184	B
MACS_peak_530	0.839719	0.246639	B
MACS_peak_3969	0.839441	0.140826	B
MACS_peak_891	0.83943	0.174083	B
MACS_peak_1843	0.839412	0.335513	B
MACS_peak_3166	0.83935	0.494093	B
MACS_peak_5268	0.839241	0.375869	B
MACS_peak_6153	0.83897	1.40665	B
MACS_peak_6410	0.838749	0.230995	B
MACS_peak_4739	0.838414	0.192872	B
MACS_peak_5941	0.838225	0.92728	B
MACS_peak_2927	0.838113	1.04516	B
MACS_peak_3828	0.838003	0.410578	B
MACS_peak_2903	0.837674	0.0640854	B
MACS_peak_3286	0.837346	0.6223	B
MACS_peak_2810	0.837319	0.183199	B
MACS_peak_5205	0.836845	0.612917	B
MACS_peak_5235	0.83682	0.0389276	B
MACS_peak_991	0.836742	0.198401	B
MACS_peak_2465	0.836422	0.227038	B
MACS_peak_3978	0.835512	-0.0318157	B
MACS_peak_3577	0.835509	0.0861446	B
MACS_peak_104	0.834923	0.0957654	B
MACS_peak_798	0.834373	0.12547	B
MACS_peak_4184	0.834045	0.217121	B
MACS_peak_1591	0.834041	0.284745	B
MACS_peak_4830	0.833158	0.213386	B
MACS_peak_1940	0.832368	0.624715	B
MACS_peak_1492	0.832109	0.0905272	B
MACS_peak_5028	0.8321	0.396556	B
MACS_peak_447	0.831626	0.450641	B
MACS_peak_2149	0.831606	1.00834	B
MACS_peak_1003	0.830689	0.422113	B
MACS_peak_1424	0.829558	0.312851	B
MACS_peak_3598	0.829418	0.324852	B
MACS_peak_1322	0.828929	0.631176	B
MACS_peak_176	0.828811	0.340925	B
MACS_peak_2008	0.828032	0.674794	B
MACS_peak_2918	0.827834	0.301612	B
MACS_peak_3940	0.827399	0.447449	B
MACS_peak_2356	0.827142	0.166231	B
MACS_peak_5600	0.826171	0.428883	B
MACS_peak_5086	0.826072	-0.00678924	B
MACS_peak_6349	0.825934	0.418546	B
MACS_peak_6646	0.824955	0.418407	B
MACS_peak_3592	0.823237	0.721094	B
MACS_peak_6716	0.82306	0.388862	B
MACS_peak_6475	0.822955	0.231264	B
MACS_peak_2195	0.822845	0.187813	B
MACS_peak_2883	0.822265	-0.150518	B
MACS_peak_5356	0.822152	1.12353	B
MACS_peak_5881	0.821794	1.20487	B
MACS_peak_644	0.820884	0.527168	B
MACS_peak_5529	0.820648	0.340179	B
MACS_peak_3477	0.820555	0.388914	B
MACS_peak_2479	0.819848	0.680062	B
MACS_peak_5342	0.819638	0.648678	B
MACS_peak_3830	0.819482	0.141131	B
MACS_peak_4977	0.819447	-0.0345665	B
MACS_peak_3826	0.818584	0.590515	B
MACS_peak_4709	0.818446	0.20811	B
MACS_peak_3078	0.818367	0.347008	B
MACS_peak_6550	0.817443	0.0487049	B
MACS_peak_3159	0.81716	0.410682	B
MACS_peak_32	0.817155	0.422279	B
MACS_peak_4847	0.816704	0.106279	B
MACS_peak_2435	0.816384	0.14419	B
MACS_peak_3810	0.816164	0.103156	B
MACS_peak_2105	0.815929	0.404037	B
MACS_peak_4056	0.814703	0.135982	B
MACS_peak_3964	0.814672	0.43942	B
MACS_peak_113	0.814592	0.462169	B
MACS_peak_3903	0.81314	0.413779	B
MACS_peak_2523	0.813017	0.615632	B
MACS_peak_3359	0.812918	0.583656	B
MACS_peak_3445	0.812671	0.285548	B
MACS_peak_450	0.812453	0.773501	B
MACS_peak_4848	0.812087	0.602735	B
MACS_peak_2092	0.811018	0.759018	B
MACS_peak_3833	0.810925	-0.0347432	B
MACS_peak_2991	0.810812	0.175159	B
MACS_peak_1798	0.810002	0.534211	B
MACS_peak_4768	0.809809	0.193415	B
MACS_peak_5545	0.80975	0.827409	B
MACS_peak_2816	0.809532	0.750736	B
MACS_peak_553	0.80927	0.570947	B
MACS_peak_5892	0.809185	0.409322	B
MACS_peak_4301	0.808759	0.260522	B
MACS_peak_5197	0.808455	0.40271	B
MACS_peak_5698	0.808026	0.352179	B
MACS_peak_2	0.807369	0.402621	B
MACS_peak_2161	0.80732	0.532885	B
MACS_peak_74	0.80696	0.180091	B
MACS_peak_2069	0.806949	0.558862	B
MACS_peak_4571	0.806246	0.244534	B
MACS_peak_474	0.806069	0.361416	B
MACS_peak_1321	0.80514	0.167041	B
MACS_peak_2131	0.804929	0.328585	B
MACS_peak_4249	0.804928	0.683358	B
MACS_peak_1140	0.804567	0.136175	B
MACS_peak_5552	0.804554	0.37315	B
MACS_peak_5148	0.804499	0.389837	B
MACS_peak_5527	0.804145	0.565551	B
MACS_peak_5053	0.803287	0.433556	B
MACS_peak_2212	0.803115	-0.0484663	B
MACS_peak_4391	0.803016	0.515013	B
MACS_peak_4320	0.802854	0.252954	B
MACS_peak_4358	0.802545	0.745933	B
MACS_peak_1849	0.802409	0.576065	B
MACS_peak_3982	0.801386	0.427754	B
MACS_peak_2506	0.8013	0.696731	B
MACS_peak_5865	0.801164	-0.189315	B
MACS_peak_802	0.801119	0.483101	B
MACS_peak_1446	0.800558	1.06537	B
MACS_peak_287	0.799966	0.381968	B
MACS_peak_2803	0.799727	-0.0811788	B
MACS_peak_5618	0.799453	0.743182	B
MACS_peak_5057	0.799428	0.358313	B
MACS_peak_3560	0.799174	0.260068	B
MACS_peak_4087	0.798079	0.858207	B
MACS_peak_6522	0.798007	0.00542395	B
MACS_peak_618	0.797516	0.39851	B
MACS_peak_784	0.797264	0.15571	B
MACS_peak_5676	0.796512	0.515127	B
MACS_peak_4304	0.796047	0.878527	B
MACS_peak_3996	0.7953	0.591157	B
MACS_peak_651	0.795131	0.214814	B
MACS_peak_2799	0.795033	0.32148	B
MACS_peak_5843	0.794972	0.263658	B
MACS_peak_5301	0.794809	0.643911	B
MACS_peak_5774	0.794215	0.405676	B
MACS_peak_3625	0.793054	0.369616	B
MACS_peak_2926	0.79295	-0.0185236	B
MACS_peak_1980	0.792895	0.113705	B
MACS_peak_6350	0.792612	0.357248	B
MACS_peak_571	0.792608	0.027119	B
MACS_peak_2934	0.792556	0.494469	B
MACS_peak_115	0.792412	0.605961	B
MACS_peak_167	0.792335	0.190787	B
MACS_peak_3198	0.791969	0.453983	B
MACS_peak_2057	0.791878	0.301042	B
MACS_peak_315	0.79148	0.450311	B
MACS_peak_656	0.791144	0.0916046	B
MACS_peak_2995	0.790473	0.659082	B
MACS_peak_5915	0.790471	0.251575	B
MACS_peak_134	0.790162	0.55455	B
MACS_peak_4353	0.789486	0.276985	B
MACS_peak_4078	0.789333	0.472505	B
MACS_peak_5931	0.789165	0.351399	B
MACS_peak_2189	0.788952	0.595481	B
MACS_peak_1057	0.788949	0.29702	B
MACS_peak_5362	0.787976	0.42751	B
MACS_peak_3089	0.787914	0.483787	B
MACS_peak_4834	0.787607	0.776164	B
MACS_peak_5847	0.787586	0.77307	B
MACS_peak_2603	0.787149	0.415303	B
MACS_peak_4183	0.787036	0.257837	B
MACS_peak_2957	0.786723	0.189898	B
MACS_peak_4782	0.786404	0.334854	B
MACS_peak_519	0.786313	1.02388	B
MACS_peak_2130	0.786276	0.576126	B
MACS_peak_4735	0.785453	0.208057	B
MACS_peak_830	0.784389	-0.0320529	B
MACS_peak_220	0.783957	0.363344	B
MACS_peak_5548	0.783696	0.358689	B
MACS_peak_3292	0.783621	0.0421138	B
MACS_peak_6200	0.78362	0.358332	B
MACS_peak_6277	0.78325	0.354821	B
MACS_peak_2840	0.783072	0.587329	B
MACS_peak_22	0.782318	0.680085	B
MACS_peak_3814	0.782239	0.756459	B
MACS_peak_6256	0.782176	0.129547	B
MACS_peak_928	0.782061	0.223021	B
MACS_peak_6576	0.781828	1.21085	B
MACS_peak_3308	0.78154	0.566308	B
MACS_peak_3295	0.780917	0.527824	B
MACS_peak_2349	0.780905	0.372163	B
MACS_peak_2941	0.780051	0.388742	B
MACS_peak_4129	0.779451	0.320312	B
MACS_peak_2430	0.779256	0.292968	B
MACS_peak_5776	0.779241	0.182337	B
MACS_peak_808	0.779032	0.950623	B
MACS_peak_6549	0.778923	0.0541109	B
MACS_peak_2663	0.778315	-0.00857296	B
MACS_peak_5659	0.77813	0.399773	B
MACS_peak_5137	0.777044	0.461696	B
MACS_peak_3721	0.77642	0.257314	B
MACS_peak_3191	0.776197	0.174425	B
MACS_peak_1773	0.776096	0.484861	B
MACS_peak_2996	0.77603	0.607497	B
MACS_peak_4079	0.775036	0.520189	B
MACS_peak_1028	0.77503	0.385124	B
MACS_peak_5930	0.774671	0.305804	B
MACS_peak_2118	0.774508	-0.126674	B
MACS_peak_272	0.774372	0.46536	B
MACS_peak_5621	0.774017	0.477122	B
MACS_peak_4239	0.773994	0.314753	B
MACS_peak_2989	0.773651	0.828137	B
MACS_peak_5172	0.772947	0.156064	B
MACS_peak_535	0.772616	0.772898	B
MACS_peak_3330	0.772364	0.148172	B
MACS_peak_66	0.772039	0.517108	B
MACS_peak_5890	0.771818	0.0513551	B
MACS_peak_4115	0.770436	0.266416	B
MACS_peak_1500	0.770152	0.0998521	B
MACS_peak_1821	0.770013	0.0674903	B
MACS_peak_482	0.769174	0.017641	B
MACS_peak_3672	0.768798	0.472169	B
MACS_peak_6026	0.767626	0.439149	B
MACS_peak_282	0.767599	0.438375	B
MACS_peak_1026	0.766927	0.268164	B
MACS_peak_3757	0.766757	0.448491	B
MACS_peak_5900	0.766655	0.115369	B
MACS_peak_4275	0.766442	0.358054	B
MACS_peak_1605	0.76616	0.465867	B
MACS_peak_804	0.766153	0.362405	B
MACS_peak_136	0.766124	0.728726	B
MACS_peak_3906	0.766014	0.540321	B
MACS_peak_127	0.765983	0.114486	B
MACS_peak_807	0.765625	0.9858	B
MACS_peak_5615	0.765263	0.390241	B
MACS_peak_3920	0.765085	0.247559	B
MACS_peak_2336	0.764398	0.501747	B
MACS_peak_812	0.764161	0.677158	B
MACS_peak_3495	0.763662	0.553757	B
MACS_peak_2461	0.763215	-0.0332647	B
MACS_peak_6579	0.76284	0.180372	B
MACS_peak_5187	0.762431	0.309595	B
MACS_peak_4401	0.762413	0.202044	B
MACS_peak_4828	0.762307	0.895122	B
MACS_peak_6096	0.761889	0.513301	B
MACS_peak_4756	0.761818	0.569131	B
MACS_peak_2992	0.761619	0.330121	B
MACS_peak_231	0.761543	0.315291	B
MACS_peak_1906	0.761063	0.160761	B
MACS_peak_4177	0.759975	0.398393	B
MACS_peak_308	0.759756	0.021278	B
MACS_peak_3829	0.758611	0.0521262	B
MACS_peak_6319	0.758251	0.253051	B
MACS_peak_2505	0.758116	0.654112	B
MACS_peak_5339	0.757629	0.263324	B
MACS_peak_2602	0.757588	0.0844155	B
MACS_peak_3637	0.757576	0.424133	B
MACS_peak_2933	0.757152	1.35905	B
MACS_peak_264	0.757136	0.280678	B
MACS_peak_1625	0.755984	0.637915	B
MACS_peak_91	0.755342	0.0395793	B
MACS_peak_3719	0.755229	0.101891	B
MACS_peak_6497	0.754202	0.478262	B
MACS_peak_4743	0.753938	0.313246	B
MACS_peak_4726	0.753904	0.305306	B
MACS_peak_5297	0.75372	0.726846	B
MACS_peak_452	0.753551	0.834352	B
MACS_peak_3079	0.753445	0.248088	B
MACS_peak_5133	0.752758	0.583538	B
MACS_peak_1191	0.752366	0.0805551	B
MACS_peak_1913	0.752274	0.554538	B
MACS_peak_5255	0.752114	0.199281	B
MACS_peak_222	0.751415	0.34237	B
MACS_peak_4772	0.751386	0.399379	B
MACS_peak_2127	0.751067	0.173429	B
MACS_peak_5236	0.750815	0.0534509	B
MACS_peak_1879	0.750484	0.590072	B
MACS_peak_3908	0.749618	0.224697	B
MACS_peak_2947	0.749539	0.147182	B
MACS_peak_4605	0.749436	0.752064	B
MACS_peak_3021	0.748414	0.359468	B
MACS_peak_3394	0.748406	0.377913	B
MACS_peak_290	0.748392	0.281856	B
MACS_peak_5980	0.747784	0.292468	B
MACS_peak_6580	0.747466	0.266495	B
MACS_peak_2841	0.747353	0.410792	B
MACS_peak_2885	0.747028	0.309941	B
MACS_peak_3761	0.746908	0.258972	B
MACS_peak_6081	0.746495	0.382852	B
MACS_peak_764	0.746257	0.125996	B
MACS_peak_6581	0.746176	0.17879	B
MACS_peak_4201	0.746071	0.866237	B
MACS_peak_5772	0.744421	-0.167314	B
MACS_peak_5952	0.744231	0.41157	B
MACS_peak_2606	0.744011	0.175951	B
MACS_peak_3894	0.743721	0.165647	B
MACS_peak_942	0.743718	0.0926583	B
MACS_peak_2895	0.743585	0.537345	B
MACS_peak_4835	0.74348	0.890835	B
MACS_peak_1344	0.743448	0.322662	B
MACS_peak_4651	0.743174	0.101755	B
MACS_peak_1545	0.742826	0.304415	B
MACS_peak_3182	0.742598	0.330957	B
MACS_peak_3897	0.742449	0.248239	B
MACS_peak_929	0.742208	0.273782	B
MACS_peak_2436	0.742124	0.345256	B
MACS_peak_646	0.741548	0.445971	B
MACS_peak_5131	0.741056	0.187756	B
MACS_peak_657	0.74068	0.420683	B
MACS_peak_6603	0.740615	0.888807	B
MACS_peak_3487	0.740592	0.213106	B
MACS_peak_5977	0.740532	0.173461	B
MACS_peak_3583	0.74053	0.354257	B
MACS_peak_4696	0.739937	-0.0203066	B
MACS_peak_6345	0.739923	0.500593	B
MACS_peak_702	0.739844	0.0359886	B
MACS_peak_4180	0.739638	-0.0565967	B
MACS_peak_1272	0.739593	0.295184	B
MACS_peak_4261	0.739308	0.91789	B
MACS_peak_325	0.738288	0.240676	B
MACS_peak_2892	0.738222	0.44205	B
MACS_peak_3957	0.738025	0.435254	B
MACS_peak_1850	0.737543	1.04957	B
MACS_peak_6161	0.737444	0.479364	B
MACS_peak_6607	0.737434	0.255647	B
MACS_peak_3383	0.736923	0.16389	B
MACS_peak_3703	0.736677	0.064716	B
MACS_peak_3697	0.735728	0.315885	B
MACS_peak_5682	0.735641	0.371289	B
MACS_peak_2611	0.735491	0.485499	B
MACS_peak_5736	0.735461	0.621939	B
MACS_peak_3937	0.735165	0.16588	B
MACS_peak_1381	0.735013	-0.203544	B
MACS_peak_4823	0.734247	0.562909	B
MACS_peak_443	0.734219	0.414343	B
MACS_peak_2086	0.733988	0.261963	B
MACS_peak_1949	0.73318	0.371281	B
MACS_peak_632	0.732889	0.226063	B
MACS_peak_4749	0.732815	0.523984	B
MACS_peak_4429	0.732462	0.141705	B
MACS_peak_2916	0.732315	0.590444	B
MACS_peak_5840	0.731995	-0.0149263	B
MACS_peak_72	0.731397	0.0469052	B
MACS_peak_2981	0.731126	0.286741	B
MACS_peak_1056	0.730968	0.205443	B
MACS_peak_489	0.730931	0.763854	B
MACS_peak_5673	0.730745	0.56304	B
MACS_peak_160	0.730288	0.309299	B
MACS_peak_2140	0.730247	0.59902	B
MACS_peak_3035	0.72981	0.434079	B
MACS_peak_1878	0.729683	0.956027	B
MACS_peak_1462	0.729282	0.386173	B
MACS_peak_3036	0.729243	0.432283	B
MACS_peak_6436	0.729052	0.739438	B
MACS_peak_1486	0.728881	0.56612	B
MACS_peak_5936	0.728404	0.523742	B
MACS_peak_5128	0.728364	-0.0133447	B
MACS_peak_135	0.727976	0.413169	B
MACS_peak_6437	0.727472	0.179921	B
MACS_peak_2893	0.726488	0.299358	B
MACS_peak_5052	0.726347	0.669127	B
MACS_peak_3945	0.726172	0.47801	B
MACS_peak_1933	0.725944	0.543821	B
MACS_peak_860	0.725869	-0.0461066	B
MACS_peak_5156	0.725168	0.502788	B
MACS_peak_4745	0.72398	0.395954	B
MACS_peak_3895	0.723654	0.607116	B
MACS_peak_4974	0.72358	0.357351	B
MACS_peak_785	0.723169	0.447428	B
MACS_peak_4375	0.723154	0.277598	B
MACS_peak_1840	0.722681	0.215547	B
MACS_peak_1964	0.722645	0.398997	B
MACS_peak_558	0.7225	0.233944	B
MACS_peak_4306	0.722326	1.18457	B
MACS_peak_1251	0.722311	0.23563	B
MACS_peak_4433	0.722099	-0.0131191	B
MACS_peak_4731	0.721689	0.354607	B
MACS_peak_775	0.721288	0.376258	B
MACS_peak_5116	0.721261	0.533924	B
MACS_peak_6621	0.720351	0.739555	B
MACS_peak_3179	0.720185	0.527885	B
MACS_peak_619	0.720106	0.388579	B
MACS_peak_6279	0.720052	0.456582	B
MACS_peak_3369	0.719607	0.156787	B
MACS_peak_4359	0.719218	0.875139	B
MACS_peak_2337	0.719047	0.530615	B
MACS_peak_3911	0.718767	0.272414	B
MACS_peak_438	0.718585	1.2714	B
MACS_peak_2348	0.718457	0.269999	B
MACS_peak_4209	0.718357	0.726122	B
MACS_peak_1868	0.718131	0.523569	B
MACS_peak_5175	0.717899	0.444339	B
MACS_peak_3634	0.717739	0.182223	B
MACS_peak_690	0.717699	0.142103	B
MACS_peak_647	0.71767	0.595907	B
MACS_peak_6352	0.717651	0.567489	B
MACS_peak_3294	0.717436	0.450422	B
MACS_peak_4068	0.717045	0.061705	B
MACS_peak_1952	0.716845	0.630894	B
MACS_peak_4644	0.716575	0.273386	B
MACS_peak_2509	0.716405	0.118858	B
MACS_peak_5249	0.716256	-0.00227633	B
MACS_peak_3603	0.715292	0.525011	B
MACS_peak_5839	0.715138	0.732253	B
MACS_peak_2906	0.715096	0.272486	B
MACS_peak_1894	0.715096	0.0848335	B
MACS_peak_890	0.714632	0.127333	B
MACS_peak_1474	0.714412	0.01092	B
MACS_peak_1912	0.714239	0.552164	B
MACS_peak_125	0.714023	0.859667	B
MACS_peak_2813	0.713659	0.29971	B
MACS_peak_2037	0.713381	0.759092	B
MACS_peak_3556	0.712853	0.266953	B
MACS_peak_5075	0.712211	0.182836	B
MACS_peak_5595	0.711932	0.272708	B
MACS_peak_3976	0.71181	0.387752	B
MACS_peak_2447	0.711762	0.749025	B
MACS_peak_2521	0.711665	0.137956	B
MACS_peak_3555	0.711484	0.310525	B
MACS_peak_6158	0.711058	0.647729	B
MACS_peak_2117	0.710843	-0.0790815	B
MACS_peak_2917	0.710705	0.177778	B
MACS_peak_5997	0.710237	0.556658	B
MACS_peak_4187	0.710048	0.507271	B
MACS_peak_6271	0.709675	0.194424	B
MACS_peak_5775	0.709562	0.256307	B
MACS_peak_1764	0.708709	0.273964	B
MACS_peak_5351	0.707918	0.454491	B
MACS_peak_1027	0.707609	0.237759	B
MACS_peak_4368	0.706993	0.395876	B
MACS_peak_979	0.706361	0.259515	B
MACS_peak_2169	0.706088	0.393882	B
MACS_peak_637	0.705698	0.21808	B
MACS_peak_5526	0.70549	0.130785	B
MACS_peak_1886	0.705041	0.300324	B
MACS_peak_936	0.704856	0.153041	B
MACS_peak_4215	0.704741	0.178691	B
MACS_peak_1883	0.704596	0.0514342	B
MACS_peak_311	0.704365	0.502463	B
MACS_peak_751	0.703945	0.315716	B
MACS_peak_4697	0.70366	-0.0057305	B
MACS_peak_6014	0.703335	0.354402	B
MACS_peak_4824	0.703057	0.468422	B
MACS_peak_3958	0.702875	0.404737	B
MACS_peak_1859	0.702849	0.175234	B
MACS_peak_961	0.70242	0.0436306	B
MACS_peak_818	0.701972	0.566388	B
MACS_peak_3910	0.701684	0.298957	B
MACS_peak_2252	0.701679	0.126755	B
MACS_peak_5817	0.701176	0.149922	B
MACS_peak_6250	0.700413	0.353078	B
MACS_peak_1154	0.700385	0.351947	B
MACS_peak_641	0.700039	0.403085	B
MACS_peak_614	0.699763	0.0252433	B
MACS_peak_266	0.699624	0.341556	B
MACS_peak_5803	0.699058	0.546759	B
MACS_peak_6252	0.698873	0.0950709	B
MACS_peak_1895	0.698687	0.0862367	B
MACS_peak_2755	0.69827	0.395941	B
MACS_peak_4376	0.698225	0.327598	B
MACS_peak_4648	0.698008	-0.00994685	B
MACS_peak_285	0.697712	0.356915	B
MACS_peak_4164	0.697705	0.405135	B
MACS_peak_2070	0.696597	0.446133	B
MACS_peak_6190	0.696492	0.0312539	B
MACS_peak_1572	0.695163	0.332303	B
MACS_peak_771	0.695116	0.0888167	B
MACS_peak_2859	0.694385	-0.0683772	B
MACS_peak_3647	0.693931	0.18686	B
MACS_peak_4072	0.693697	0.565195	B
MACS_peak_2557	0.69363	0.179026	B
MACS_peak_3194	0.69354	0.622205	B
MACS_peak_6721	0.693386	0.716461	B
MACS_peak_3639	0.693374	0.113855	B
MACS_peak_4855	0.693183	0.115255	B
MACS_peak_3087	0.692571	0.082645	B
MACS_peak_348	0.692438	0.0246658	B
MACS_peak_1432	0.692422	0.509376	B
MACS_peak_528	0.692398	0.728439	B
MACS_peak_6095	0.69235	0.258256	B
MACS_peak_3974	0.691506	0.801075	B
MACS_peak_4818	0.691381	0.366817	B
MACS_peak_5918	0.691069	-0.068019	B
MACS_peak_5047	0.690403	0.507487	B
MACS_peak_4559	0.689721	0.198833	B
MACS_peak_2905	0.689596	0.32209	B
MACS_peak_1409	0.689098	0.169804	B
MACS_peak_4196	0.688769	0.663623	B
MACS_peak_6214	0.688374	-0.267952	B
MACS_peak_5135	0.68803	-0.0979848	B
MACS_peak_6314	0.687564	0.665465	B
MACS_peak_433	0.687194	0.319896	B
MACS_peak_4199	0.686511	0.513959	B
MACS_peak_3951	0.686507	0.372161	B
MACS_peak_833	0.686501	0.214925	B
MACS_peak_5512	0.686187	0.40434	B
MACS_peak_2697	0.685783	0.26162	B
MACS_peak_1693	0.685595	0.214388	B
MACS_peak_5543	0.685071	0.539643	B
MACS_peak_3164	0.684908	0.141441	B
MACS_peak_5913	0.68422	0.458595	B
MACS_peak_1521	0.683429	0.367527	B
MACS_peak_4552	0.683375	0.154204	B
MACS_peak_2935	0.682956	0.394755	B
MACS_peak_4097	0.682888	0.859415	B
MACS_peak_5905	0.682694	0.242174	B
MACS_peak_3952	0.682419	0.385493	B
MACS_peak_4792	0.681802	0.0216273	B
MACS_peak_2498	0.681486	0.34694	B
MACS_peak_318	0.681393	0.47173	B
MACS_peak_1765	0.680802	0.207453	B
MACS_peak_2063	0.680786	0.256606	B
MACS_peak_6714	0.680688	0.503714	B
MACS_peak_128	0.680629	0.203682	B
MACS_peak_1834	0.680346	0.413354	B
MACS_peak_4069	0.678512	0.131019	B
MACS_peak_5348	0.678373	0.243944	B
MACS_peak_715	0.678141	-0.0621553	B
MACS_peak_5695	0.677841	0.308044	B
MACS_peak_6505	0.677589	-0.0707589	B
MACS_peak_1811	0.677457	0.208341	B
MACS_peak_3907	0.677214	0.556586	B
MACS_peak_6280	0.677203	0.396647	B
MACS_peak_1526	0.676977	0.0536642	B
MACS_peak_5070	0.676091	0.50888	B
MACS_peak_1431	0.675874	0.542752	B
MACS_peak_58	0.675789	0.0685532	B
MACS_peak_5357	0.67564	0.517225	B
MACS_peak_838	0.675622	0.54773	B
MACS_peak_3709	0.675245	0.435772	B
MACS_peak_6445	0.674985	0.266408	B
MACS_peak_5296	0.674508	0.6056	B
MACS_peak_46	0.674392	0.509155	B
MACS_peak_6281	0.674165	0.35865	B
MACS_peak_752	0.673074	0.20485	B
MACS_peak_4171	0.67296	0.460941	B
MACS_peak_6406	0.672535	0.185803	B
MACS_peak_2064	0.672416	0.367353	B
MACS_peak_4550	0.671943	0.255532	B
MACS_peak_1814	0.671329	0.48819	B
MACS_peak_2777	0.670971	0.4356	B
MACS_peak_1265	0.670966	0.101947	B
MACS_peak_6234	0.670703	0.147105	B
MACS_peak_253	0.670685	0.104981	B
MACS_peak_5849	0.670445	0.244288	B
MACS_peak_6255	0.670441	0.161932	B
MACS_peak_458	0.670396	0.251241	B
MACS_peak_4369	0.670179	0.311903	B
MACS_peak_3517	0.669615	0.525295	B
MACS_peak_6547	0.669478	0.231381	B
MACS_peak_3484	0.669338	0.400305	B
MACS_peak_5723	0.669337	0.44854	B
MACS_peak_1734	0.669279	0.0300516	B
MACS_peak_3633	0.669257	0.176089	B
MACS_peak_3090	0.669212	-0.154323	B
MACS_peak_1735	0.668508	0.286329	B
MACS_peak_249	0.668485	0.107398	B
MACS_peak_1414	0.66847	0.568319	B
MACS_peak_242	0.668296	0.184741	B
MACS_peak_3395	0.668217	0.22316	B
MACS_peak_5705	0.668001	0.281405	B
MACS_peak_5805	0.667771	0.143001	B
MACS_peak_3333	0.667673	0.219983	B
MACS_peak_2919	0.667488	0.760379	B
MACS_peak_6251	0.667475	0.204457	B
MACS_peak_217	0.667222	0.236841	B
MACS_peak_6914	0.667089	0.000840313	B
MACS_peak_3009	0.667022	-0.0802106	B
MACS_peak_5264	0.666926	0.443283	B
MACS_peak_3199	0.666732	0.206277	B
MACS_peak_6546	0.666692	0.190909	B
MACS_peak_1845	0.666607	0.563645	B
MACS_peak_6191	0.666129	-0.235932	B
MACS_peak_140	0.666022	0.00816078	B
MACS_peak_2087	0.665876	0.3658	B
MACS_peak_2812	0.665862	0.232706	B
MACS_peak_2448	0.66487	0.708755	B
MACS_peak_1896	0.664585	0.0737627	B
MACS_peak_3792	0.664059	0.335176	B
MACS_peak_3644	0.663763	0.56498	B
MACS_peak_5534	0.663735	0.521671	B
MACS_peak_368	0.663727	0.296738	B
MACS_peak_938	0.663174	0.583171	B
MACS_peak_1871	0.662692	-0.0906777	B
MACS_peak_538	0.662154	-0.0252373	B
MACS_peak_4325	0.661525	0.386829	B
MACS_peak_978	0.661418	0.204098	B
MACS_peak_4335	0.66122	0.757876	B
MACS_peak_284	0.661095	0.40204	B
MACS_peak_1586	0.660992	0.345813	B
MACS_peak_4682	0.660558	0.76303	B
MACS_peak_5862	0.659891	0.0664181	B
MACS_peak_4763	0.65974	0.334817	B
MACS_peak_2441	0.659715	0.36932	B
MACS_peak_514	0.659423	0.845655	B
MACS_peak_2097	0.658959	0.486069	B
MACS_peak_4452	0.658958	0.266591	B
MACS_peak_4570	0.658728	0.282511	B
MACS_peak_4326	0.658412	0.275269	B
MACS_peak_3581	0.658373	0.366457	B
MACS_peak_4677	0.658176	0.510694	B
MACS_peak_6137	0.658163	-0.0528789	B
MACS_peak_1974	0.657652	0.599976	B
MACS_peak_5035	0.657577	0.825247	B
MACS_peak_3635	0.657248	0.149832	B
MACS_peak_4765	0.657197	0.304981	B
MACS_peak_2119	0.656908	0.699048	B
MACS_peak_1510	0.65653	0.00792536	B
MACS_peak_1429	0.656504	0.642262	B
MACS_peak_5157	0.656427	0.635069	B
MACS_peak_765	0.656418	0.0919572	B
MACS_peak_5547	0.656369	0.0790413	B
MACS_peak_638	0.656116	0.466407	B
MACS_peak_5304	0.65574	0.309056	B
MACS_peak_3831	0.655624	0.103918	B
MACS_peak_6104	0.655478	0.25316	B
MACS_peak_369	0.655246	0.682727	B
MACS_peak_5624	0.654662	0.197902	B
MACS_peak_4426	0.654303	0.267182	B
MACS_peak_3465	0.654055	0.34566	B
MACS_peak_2045	0.653309	0.107375	B
MACS_peak_322	0.6531	0.329588	B
MACS_peak_3486	0.652583	0.460779	B
MACS_peak_4698	0.652168	-0.0545239	B
MACS_peak_6620	0.652161	0.255371	B
MACS_peak_2960	0.652138	0.355156	B
MACS_peak_3640	0.652056	0.310335	B
MACS_peak_3983	0.65147	0.0697624	B
MACS_peak_6571	0.651423	0.0471168	B
MACS_peak_1867	0.651388	0.419743	B
MACS_peak_776	0.651373	0.343684	B
MACS_peak_2595	0.650974	-0.0819206	B
MACS_peak_3367	0.65091	0.283252	B
MACS_peak_937	0.650424	0.151065	B
MACS_peak_932	0.650163	-0.0637199	B
MACS_peak_5829	0.649697	0.122743	B
MACS_peak_4043	0.649669	-0.0244193	B
MACS_peak_934	0.649595	0.0517387	B
MACS_peak_5857	0.6492	0.297487	B
MACS_peak_859	0.649136	-0.0609897	B
MACS_peak_2569	0.648997	0.561826	B
MACS_peak_492	0.648294	0.183789	B
MACS_peak_6086	0.648177	0.716893	B
MACS_peak_6938	0.647673	0.274079	B
MACS_peak_960	0.647124	0.175477	B
MACS_peak_4276	0.646895	0.560123	B
MACS_peak_658	0.646547	0.626148	B
MACS_peak_4652	0.646033	0.140271	B
MACS_peak_3918	0.645946	0.0530963	B
MACS_peak_2159	0.64573	0.081564	B
MACS_peak_26	0.645464	0.340477	B
MACS_peak_3912	0.64541	0.276043	B
MACS_peak_3685	0.644832	0.450573	B
MACS_peak_5555	0.644258	0.309121	B
MACS_peak_2951	0.644048	0.317164	B
MACS_peak_6003	0.643994	0.0887248	B
MACS_peak_468	0.64381	0.238572	B
MACS_peak_1929	0.643368	0.268121	B
MACS_peak_1968	0.643266	0.799671	B
MACS_peak_4190	0.643159	0.359613	B
MACS_peak_5681	0.642722	0.240792	B
MACS_peak_422	0.642566	0.435771	B
MACS_peak_5061	0.641555	0.00827785	B
MACS_peak_631	0.641334	0.18702	B
MACS_peak_6306	0.64119	0.160169	B
MACS_peak_4150	0.640933	0.284307	B
MACS_peak_2932	0.640667	0.88287	B
MACS_peak_3522	0.63996	0.971507	B
MACS_peak_1698	0.639864	0.109383	B
MACS_peak_965	0.639683	0.469515	B
MACS_peak_1135	0.639625	0.0802724	B
MACS_peak_2880	0.639623	0.14656	B
MACS_peak_1922	0.639528	0.77597	B
MACS_peak_5625	0.63947	0.192035	B
MACS_peak_1891	0.63879	0.140146	B
MACS_peak_4801	0.638785	0.408919	B
MACS_peak_1478	0.638636	0.37327	B
MACS_peak_36	0.638236	0.464007	B
MACS_peak_505	0.638146	-0.0841492	B
MACS_peak_2442	0.637945	0.362883	B
MACS_peak_1351	0.637904	0.363239	B
MACS_peak_1807	0.637678	0.197342	B
MACS_peak_997	0.637382	0.215778	B
MACS_peak_6573	0.637362	-0.11707	B
MACS_peak_2532	0.637336	0.11756	B
MACS_peak_5337	0.636856	0.194809	B
MACS_peak_4324	0.636518	0.356082	B
MACS_peak_5802	0.636149	0.406732	B
MACS_peak_551	0.636087	0.383338	B
MACS_peak_4781	0.635789	0.514479	B
MACS_peak_3680	0.635685	0.32024	B
MACS_peak_5872	0.635507	0.819558	B
MACS_peak_2095	0.635223	0.578103	B
MACS_peak_1596	0.634708	0.416184	B
MACS_peak_956	0.634382	0.504757	B
MACS_peak_2694	0.633987	0.211349	B
MACS_peak_138	0.633847	0.0060279	B
MACS_peak_2120	0.63369	0.318804	B
MACS_peak_5853	0.633687	0.310914	B
MACS_peak_2599	0.633591	0.2588	B
MACS_peak_1646	0.633186	0.179673	B
MACS_peak_2615	0.633164	0.42614	B
MACS_peak_1270	0.633022	0.135428	B
MACS_peak_3000	0.632768	0.300981	B
MACS_peak_1866	0.632313	0.59709	B
MACS_peak_4934	0.632117	0.627027	B
MACS_peak_1112	0.63211	0.281226	B
MACS_peak_1374	0.632109	0.0499386	B
MACS_peak_2854	0.632033	0.217464	B
MACS_peak_1938	0.631805	1.0461	B
MACS_peak_4825	0.631737	0.469664	B
MACS_peak_3171	0.631419	0.593972	B
MACS_peak_1720	0.63117	0.309051	B
MACS_peak_5951	0.630726	0.787018	B
MACS_peak_5107	0.630543	0.140978	B
MACS_peak_980	0.630515	0.380483	B
MACS_peak_2614	0.630341	0.132239	B
MACS_peak_144	0.629653	0.532061	B
[truncated: 2,187 more rows]

## Sheet: Fig.4g
peak	gene	WT_RR	TKO_RR	group
MACS_peak_5962	NM_025747	2.6434	0.834122	A_house
MACS_peak_3293	NM_001293685	2.04665	0.648653	A_house
MACS_peak_3998	NM_016784	2.00096	1.26794	A_house
MACS_peak_5961	NM_025747	1.97626	0.817228	A_house
MACS_peak_5960	NM_025747	1.76858	0.746563	A_house
MACS_peak_1777	NM_017373	1.65146	0.563639	A_house
MACS_peak_5938	NM_178395	1.57707	0.465586	A_house
MACS_peak_1776	NM_017373	1.53465	0.479886	A_house
MACS_peak_1525	NM_018814	1.49701	1.36157	A_house
MACS_peak_1733	NM_138746	1.40618	0.979777	A_house
MACS_peak_3348	NM_007552	1.36838	0.777398	A_house
MACS_peak_6177	NM_153507	1.31295	0.253736	A_house
MACS_peak_1801	NM_001164042	1.24831	0.966729	A_house
MACS_peak_5937	NM_178395	1.22099	0.303113	A_house
MACS_peak_3345	NM_147778	1.2183	0.888003	A_house
MACS_peak_3209	NM_029508	1.1689	0.543121	A_house
MACS_peak_1383	NM_172950	1.15303	-0.109317	A_house
MACS_peak_6266	NM_020584	1.13648	0.837603	A_house
MACS_peak_5851	NM_173189	1.12658	0.367831	A_house
MACS_peak_3347	NM_007552	1.11639	0.952183	A_house
MACS_peak_3885	NM_177660	1.08621	0.422526	A_house
MACS_peak_6356	NM_024214	1.06971	0.28897	A_house
MACS_peak_3211	NM_029508	1.05088	0.669904	A_house
MACS_peak_436	NM_030245	1.05036	0.620942	A_house
MACS_peak_3524	NM_024181	1.04478	0.0644588	A_house
MACS_peak_3210	NM_029508	1.03187	0.338606	A_house
MACS_peak_69	NM_028534	1.03128	0.0932497	A_house
MACS_peak_3212	NM_029508	1.02449	0.643889	A_house
MACS_peak_2520	NM_145972	1.001	0.495635	A_house
MACS_peak_5129	NM_001010930	0.988424	0.144628	A_house
MACS_peak_5136	NM_029555	0.960979	0.439257	A_house
MACS_peak_6284	NM_026844	0.957421	0.260399	A_house
MACS_peak_1512	NM_172952	0.919846	-0.0223895	A_house
MACS_peak_3346	NM_007552	0.905455	0.627372	A_house
MACS_peak_435	NM_030245	0.886999	0.64221	A_house
MACS_peak_434	NM_030245	0.880222	0.738666	A_house
MACS_peak_3884	NM_177660	0.866619	0.378465	A_house
MACS_peak_5082	NM_028900	0.860444	0.359619	A_house
MACS_peak_1862	NM_009321	0.848764	0.486484	A_house
MACS_peak_104	NM_001037918	0.834923	0.0957654	A_house
MACS_peak_3477	NM_021526	0.820555	0.388914	A_house
MACS_peak_3560	NM_001271461	0.799174	0.260068	A_house
MACS_peak_6522	NM_145615	0.798007	0.00542395	A_house
MACS_peak_2189	NM_199449	0.788952	0.595481	A_house
MACS_peak_3295	NM_007611	0.780917	0.527824	A_house
MACS_peak_5255	NM_172730	0.752114	0.199281	A_house
MACS_peak_6580	NM_001253865	0.747466	0.266495	A_house
MACS_peak_6581	NM_001253865	0.746176	0.17879	A_house
MACS_peak_5977	NM_001161516	0.740532	0.173461	A_house
MACS_peak_72	NM_026719	0.731397	0.0469052	A_house
MACS_peak_5128	NM_001010930	0.728364	-0.0133447	A_house
MACS_peak_4375	NM_001282737	0.723154	0.277598	A_house
MACS_peak_5175	NM_025520	0.717899	0.444339	A_house
MACS_peak_3294	NM_007611	0.717436	0.450422	A_house
MACS_peak_1474	NM_022028	0.714412	0.01092	A_house
MACS_peak_2521	NM_145972	0.711665	0.137956	A_house
MACS_peak_4376	NM_001282737	0.698225	0.327598	A_house
MACS_peak_3974	NM_025822	0.691506	0.801075	A_house
MACS_peak_6214	NM_026753	0.688374	-0.267952	A_house
MACS_peak_1693	NM_144516	0.685595	0.214388	A_house
MACS_peak_46	NM_025303	0.674392	0.509155	A_house
MACS_peak_5849	NM_173189	0.670445	0.244288	A_house
MACS_peak_4765	NM_030108	0.657197	0.304981	A_house
MACS_peak_1510	NM_172952	0.65653	0.00792536	A_house
MACS_peak_2595	NM_146073	0.650974	-0.0819206	A_house
MACS_peak_4043	NM_030116	0.649669	-0.0244193	A_house
MACS_peak_5555	NM_175215	0.644258	0.309121	A_house
MACS_peak_956	NM_133795	0.634382	0.504757	A_house
MACS_peak_2614	NM_008799	0.630341	0.132239	A_house
MACS_peak_1941	NM_207635	0.619072	0.369901	A_house
MACS_peak_836	NM_029364	0.604744	0.182254	A_house
MACS_peak_2190	NM_009572	0.602421	0.000766072	A_house
MACS_peak_6139	NM_030563	0.597965	0.729491	A_house
MACS_peak_612	NM_008229	0.596455	0.43919	A_house
MACS_peak_4274	NM_026343	0.586944	0.29479	A_house
MACS_peak_6140	NM_030563	0.583899	0.53546	A_house
MACS_peak_4764	NM_030108	0.574545	0.648693	A_house
MACS_peak_3506	NM_027133	0.572972	0.135919	A_house
MACS_peak_5254	NM_172730	0.563459	0.304047	A_house
MACS_peak_4317	NM_025849	0.562463	0.244893	A_house
MACS_peak_3756	NM_177263	0.558557	0.119776	A_house
MACS_peak_2488	NM_133752	0.556717	0.0797004	A_house
MACS_peak_6729	NM_153168	0.544292	0.0781002	A_house
MACS_peak_4356	NM_146145	0.540505	0.625165	A_house
MACS_peak_1863	NM_009321	0.535704	0.325266	A_house
MACS_peak_2594	NM_146073	0.515048	0.340732	A_house
MACS_peak_2821	NM_133747	0.5139	-0.0631459	A_house
MACS_peak_2203	NM_133766	0.501756	-0.0910488	A_house
MACS_peak_45	NM_025303	0.499356	0.560156	A_house
MACS_peak_2795	NM_015794	0.485204	0.277863	A_house
MACS_peak_1889	NM_022885	0.477508	0.0989577	A_house
MACS_peak_44	NM_025303	0.475145	0.48913	A_house
MACS_peak_5626	NM_199035	0.474393	-0.00230262	A_house
MACS_peak_2874	NM_029623	0.461336	0.461992	A_house
MACS_peak_3962	NM_009174	0.458338	0.369327	A_house
MACS_peak_1708	NM_013924	0.456999	0.306783	A_house
MACS_peak_6332	NM_144932	0.455181	0.0819387	A_house
MACS_peak_4316	NM_025849	0.454633	0.259172	A_house
MACS_peak_1438	NM_009706	0.44542	0.0814884	A_house
MACS_peak_2873	NM_029623	0.436822	0.513763	A_house
MACS_peak_2138	NM_020332	0.422114	0.408369	A_house
MACS_peak_47	NM_001271017	0.422021	0.0606781	A_house
MACS_peak_3944	NM_080793	0.419849	0.154254	A_house
MACS_peak_3921	NM_009517	0.41981	0.00958834	A_house
MACS_peak_405	NM_023268	0.417026	0.228122	A_house
MACS_peak_3811	NM_001199902	0.409016	0.0684741	A_house
MACS_peak_613	NM_008229	0.39523	0.366226	A_house
MACS_peak_4889	NM_031869	0.39048	0.0725186	A_house
MACS_peak_6249	NM_028018	0.375334	0.0676454	A_house
MACS_peak_2872	NM_029623	0.374569	0.418778	A_house
MACS_peak_406	NM_001160181	0.373351	0.725384	A_house
MACS_peak_3437	NM_001290626	0.372866	0.345454	A_house
MACS_peak_6141	NM_030563	0.360606	0.629472	A_house
MACS_peak_4168	NM_025662	0.356891	-0.018129	A_house
MACS_peak_2361	NM_173769	0.350214	0.246129	A_house
MACS_peak_5816	NM_176953	0.336102	0.139723	A_house
MACS_peak_2507	NM_001205287	0.329811	0.0324121	A_house
MACS_peak_5300	NM_026057	0.328353	0.203968	A_house
MACS_peak_1926	NM_001079849	0.325689	-0.00715679	A_house
MACS_peak_952	NM_134017	0.322854	0.16365	A_house
MACS_peak_5850	NM_173189	0.319024	0.0797309	A_house
MACS_peak_2871	NM_029623	0.317754	0.0810774	A_house
MACS_peak_2362	NM_173769	0.317116	0.189776	A_house
MACS_peak_5979	NM_001161515	0.317034	0.329715	A_house
MACS_peak_2137	NM_020332	0.316848	0.406996	A_house
MACS_peak_1864	NM_009321	0.313379	0.53536	A_house
MACS_peak_5978	NM_001161515	0.301335	0.322092	A_house
MACS_peak_2865	NM_144860	0.298074	0.0100692	A_house
MACS_peak_1794	NM_001159513	0.295768	0.208444	A_house
MACS_peak_6592	NM_027418	0.274627	-0.0511474	A_house
MACS_peak_3943	NM_080793	0.273421	-0.0449647	A_house
MACS_peak_3875	NM_001163306	0.265186	0.236295	A_house
MACS_peak_5198	NM_009543	0.262223	-0.0832333	A_house
MACS_peak_1093	NM_007754	0.258447	0.103307	A_house
MACS_peak_2018	NM_028643	0.250593	0.0331972	A_house
MACS_peak_417	NM_007453	0.24209	0.305902	A_house
MACS_peak_2308	NM_011144	0.239739	0.15269	A_house
MACS_peak_6285	NM_026844	0.231172	0.0866359	A_house
MACS_peak_1709	NM_013924	0.2299	0.297828	A_house
MACS_peak_248	NM_029846	0.229688	0.0133287	A_house
MACS_peak_2439	NM_001081400	0.229584	0.198648	A_house
MACS_peak_3622	NM_001290820	0.227088	-0.0470737	A_house
MACS_peak_4441	NM_019489	0.22678	0.0785437	A_house
MACS_peak_6413	NM_019482	0.226266	-0.0997948	A_house
MACS_peak_3189	NM_025950	0.225559	-0.025393	A_house
MACS_peak_4649	NM_001080977	0.224077	-0.0236245	A_house
MACS_peak_6084	NM_001083906	0.22163	0.41878	A_house
MACS_peak_6645	NM_025485	0.218837	0.00190254	A_house
MACS_peak_3868	NM_025901	0.198427	0.251535	A_house
MACS_peak_17	NM_021511	0.196469	0.00385851	A_house
MACS_peak_2182	NM_030132	0.193752	0.0583317	A_house
MACS_peak_922	NM_021372	0.191786	0.422139	A_house
MACS_peak_4650	NM_001080977	0.184462	0.0858494	A_house
MACS_peak_2503	NM_153550	0.176989	0.102381	A_house
MACS_peak_2962	NM_033577	0.169208	0.202571	A_house
MACS_peak_2961	NM_033577	0.16593	0.204907	A_house
MACS_peak_2191	NM_001042438	0.155665	0.255794	A_house
MACS_peak_3095	NM_018821	0.153645	0.0772194	A_house
MACS_peak_2246	NM_198119	0.151071	-0.0286762	A_house
MACS_peak_3270	NM_013907	0.151018	0.0797989	A_house
MACS_peak_1749	NM_178848	0.145715	-0.0212475	A_house
MACS_peak_3876	NM_001163306	0.145436	0.181713	A_house
MACS_peak_921	NM_021372	0.138451	0.460758	A_house
MACS_peak_4357	NM_146145	0.134743	0.631801	A_house
MACS_peak_6582	NM_146224	0.12998	0.318002	A_house
MACS_peak_3571	NM_020267	0.125606	0.0203221	A_house
MACS_peak_5728	NM_133942	0.120289	0.0491883	A_house
MACS_peak_3570	NM_020267	0.119192	0.0291921	A_house
MACS_peak_3200	NM_144792	0.115754	0.164043	A_house
MACS_peak_18	NM_021511	0.113838	0.00856696	A_house
MACS_peak_3867	NM_025901	0.111609	0.306944	A_house
MACS_peak_6296	NM_024219	0.105389	0.228364	A_house
MACS_peak_3866	NM_025901	0.104307	0.312007	A_house
MACS_peak_4710	NM_010753	0.104033	0.210296	A_house
MACS_peak_5007	NM_172726	0.0965893	0.106244	A_house
MACS_peak_5733	NM_009774	0.0916339	0.170045	A_house
MACS_peak_5015	NM_153599	0.0868333	0.0762173	A_house
MACS_peak_805	NM_001033474	0.0777173	0.077247	A_house
MACS_peak_2546	NM_173440	0.0711364	-0.0877777	A_house
MACS_peak_280	NM_026321	0.0691437	0.0948488	A_house
MACS_peak_4928	NM_144819	0.0664045	0.0458941	A_house
MACS_peak_6583	NM_146224	0.0646518	0.277793	A_house
MACS_peak_1005	NM_007476	0.0626821	0.0441005	A_house
MACS_peak_3269	NM_013907	0.059696	0.131261	A_house
MACS_peak_3201	NM_144792	0.0564441	0.112405	A_house
MACS_peak_3372	NM_001012518	0.0515856	0.0352032	A_house
MACS_peak_3389	NM_001256521	0.0420288	0.020063	A_house
MACS_peak_4759	NM_175174	0.0354992	-0.0784952	A_house
MACS_peak_3529	NM_001085453	0.0342935	0.0708568	A_house
MACS_peak_2422	NM_027885	0.031602	0.093638	A_house
MACS_peak_816	NM_001013391	0.0254538	0.147563	A_house
MACS_peak_2343	NM_026025	0.018812	-0.0872113	A_house
MACS_peak_5014	NM_153599	0.00930227	0.0732708	A_house
MACS_peak_3565	NM_007466	-0.0126	0.192578	A_house
MACS_peak_5666	NM_009287	-0.0349057	-0.0116005	A_house
MACS_peak_4843	NM_018759	-0.038578	0.308196	A_house
MACS_peak_924	NM_001035226	-0.0445647	0.0807309	A_house
MACS_peak_712	NM_053014	-0.0758256	-0.0773255	A_house
MACS_peak_376	NM_001038593	-0.07977	-0.014124	A_house
MACS_peak_5729	NM_133942	-0.112822	-0.0296964	A_house
MACS_peak_6156	NM_010241	-0.119412	-0.0800829	A_house
MACS_peak_484	NM_016805	-0.191791	0.0315725	A_house
MACS_peak_768	NM_008553	2.02685	1.7624	B_ES
MACS_peak_218	NM_008781	1.92318	0.879504	B_ES
MACS_peak_4786	NM_010612	1.81619	0.442484	B_ES
MACS_peak_769	NM_008553	1.64803	0.86695	B_ES
MACS_peak_4787	NM_010612	1.62594	0.451328	B_ES
MACS_peak_2867	NM_010258	1.47621	0.933994	B_ES
MACS_peak_1796	NM_010896	1.46585	0.684574	B_ES
MACS_peak_4136	NM_010703	1.37296	0.162965	B_ES
MACS_peak_3706	NM_010446	1.15076	1.05601	B_ES
MACS_peak_770	NM_008553	1.11209	0.804566	B_ES
MACS_peak_2028	NM_008092	0.978257	0.380589	B_ES
MACS_peak_2029	NM_008092	0.97387	-0.170535	B_ES
MACS_peak_923	NM_011023	0.865029	0.322276	B_ES
MACS_peak_1907	NM_010029	0.855422	0.152061	B_ES
MACS_peak_4830	NM_001277268	0.833158	0.213386	B_ES
MACS_peak_2	NM_001289466	0.807369	0.402621	B_ES
MACS_peak_1906	NM_001145885	0.761063	0.160761	B_ES
MACS_peak_637	NM_007548	0.705698	0.21808	B_ES
MACS_peak_3581	NM_013627	0.658373	0.366457	B_ES
MACS_peak_322	NM_009911	0.6531	0.329588	B_ES
MACS_peak_5829	NM_009233	0.649697	0.122743	B_ES
MACS_peak_1596	NM_010351	0.634708	0.416184	B_ES
MACS_peak_6911	NM_009237	0.519282	0.146104	B_ES
MACS_peak_373	NM_030676	0.504225	-0.00668082	B_ES
MACS_peak_4135	NM_001276402	0.463774	0.255904	B_ES
MACS_peak_2884	NM_007664	0.365217	-0.211672	B_ES
MACS_peak_2033	NM_011446	0.347826	0.274654	B_ES
MACS_peak_3	NM_001289465	0.344725	0.0556549	B_ES
MACS_peak_4	NM_001289465	0.337399	0.080444	B_ES
MACS_peak_4348	NM_010425	0.273221	0.0651065	B_ES
MACS_peak_2032	NM_011446	0.272648	0.121037	B_ES
MACS_peak_6711	NM_010136	0.267734	0.391075	B_ES
MACS_peak_6712	NM_010136	0.230929	0.351643	B_ES
MACS_peak_323	NM_009911	0.206302	0.414881	B_ES
MACS_peak_5828	NM_009233	0.190213	0.270773	B_ES
MACS_peak_4458	NM_011141	0.186764	0.265116	B_ES
MACS_peak_4278	NM_010637	0.176423	0.035995	B_ES
MACS_peak_5832	NM_009233	0.119583	-0.0819916	B_ES
MACS_peak_4457	NM_011141	0.0080386	0.224521	B_ES
MACS_peak_875	NM_030207	9.37169	2.1535	C_bivalent
MACS_peak_876	NM_030207	8.48662	1.75334	C_bivalent
MACS_peak_874	NM_030207	8.45498	2.36097	C_bivalent
MACS_peak_870	NM_030207	7.88049	1.13031	C_bivalent
MACS_peak_871	NM_030207	6.89832	1.6982	C_bivalent
MACS_peak_877	NM_030207	6.63396	2.00706	C_bivalent
MACS_peak_872	NM_030207	5.64899	1.31888	C_bivalent
MACS_peak_873	NM_030207	5.15317	1.84584	C_bivalent
MACS_peak_2346	NM_001033217	2.61494	1.35059	C_bivalent
MACS_peak_2125	NM_178717	2.37549	1.92153	C_bivalent
MACS_peak_6212	NM_001301165	2.34644	0.549834	C_bivalent
MACS_peak_320	NM_028135	2.34216	1.00668	C_bivalent
MACS_peak_2609	NM_022315	2.32904	1.01742	C_bivalent
MACS_peak_321	NM_028135	2.32547	0.43027	C_bivalent
MACS_peak_3948	NM_172862	2.23703	1.47162	C_bivalent
MACS_peak_3949	NM_172862	2.23165	1.10185	C_bivalent
MACS_peak_1452	NM_011041	2.20901	0.994437	C_bivalent
MACS_peak_5921	NM_027998	2.17906	1.11953	C_bivalent
MACS_peak_6167	NM_009209	2.12042	0.749008	C_bivalent
MACS_peak_5920	NM_027998	2.1081	1.17782	C_bivalent
MACS_peak_6275	NM_001025577	2.05843	2.00237	C_bivalent
MACS_peak_5966	NM_173789	2.03697	0.789707	C_bivalent
MACS_peak_3755	NM_010658	2.03305	1.49675	C_bivalent
MACS_peak_122	NM_053107	2.03296	1.08357	C_bivalent
MACS_peak_117	NM_001033289	2.02827	0.989621	C_bivalent
MACS_peak_6276	NM_001025577	2.01927	1.82801	C_bivalent
MACS_peak_6006	NM_001293769	1.97665	1.54643	C_bivalent
MACS_peak_4194	NM_013526	1.93711	1.36495	C_bivalent
MACS_peak_3975	NM_001039543	1.91991	0.667132	C_bivalent
MACS_peak_1528	NM_001282061	1.90941	0.8399	C_bivalent
MACS_peak_563	NM_001114333	1.87248	0.577152	C_bivalent
MACS_peak_685	NM_010118	1.85279	0.849095	C_bivalent
MACS_peak_6317	NM_013519	1.8524	0.79426	C_bivalent
MACS_peak_291	NM_178779	1.83934	0.785672	C_bivalent
MACS_peak_71	NM_007733	1.83731	0.89033	C_bivalent
MACS_peak_2616	NM_178615	1.82298	0.878579	C_bivalent
MACS_peak_3291	NM_007417	1.82194	1.02778	C_bivalent
MACS_peak_6164	NM_001301137	1.82178	0.776138	C_bivalent
MACS_peak_313	NM_010483	1.80562	0.34828	C_bivalent
MACS_peak_5686	NM_145584	1.80232	1.153	C_bivalent
MACS_peak_1527	NM_001282061	1.80188	1.1242	C_bivalent
MACS_peak_1936	NM_145459	1.79601	1.23512	C_bivalent
MACS_peak_6160	NM_008393	1.77941	1.12204	C_bivalent
MACS_peak_4273	NM_015743	1.77628	1.12882	C_bivalent
MACS_peak_3929	NM_019510	1.77348	0.40225	C_bivalent
MACS_peak_4193	NM_013526	1.76793	1.30263	C_bivalent
MACS_peak_1672	NM_011215	1.74523	0.0114853	C_bivalent
MACS_peak_1671	NM_011215	1.7217	0.0812868	C_bivalent
MACS_peak_4121	NM_173451	1.72038	0.0351451	C_bivalent
MACS_peak_3469	NM_013613	1.71716	1.39655	C_bivalent
MACS_peak_444	NM_033652	1.71679	1.60618	C_bivalent
MACS_peak_918	NM_001193271	1.70876	1.28696	C_bivalent
MACS_peak_4058	NM_172863	1.67981	1.27585	C_bivalent
MACS_peak_6318	NM_008024	1.67286	0.583831	C_bivalent
MACS_peak_3083	NM_008082	1.65644	0.797433	C_bivalent
MACS_peak_121	NM_053107	1.65461	1.22363	C_bivalent
MACS_peak_1368	NM_011859	1.64763	1.13963	C_bivalent
MACS_peak_16	NM_001290393	1.64418	0.798599	C_bivalent
MACS_peak_2040	NM_010095	1.63873	0.719726	C_bivalent
MACS_peak_5821	NM_009931	1.6367	0.691059	C_bivalent
MACS_peak_1440	NM_028133	1.63585	1.17486	C_bivalent
MACS_peak_4205	NM_009788	1.61541	0.660446	C_bivalent
MACS_peak_518	NM_009367	1.59969	0.264407	C_bivalent
MACS_peak_1523	NM_080440	1.59867	1.27384	C_bivalent
MACS_peak_1139	NM_009324	1.59184	0.573979	C_bivalent
MACS_peak_2207	NM_009177	1.58124	0.687514	C_bivalent
MACS_peak_6165	NM_001301137	1.58031	1.57678	C_bivalent
MACS_peak_60	NM_023872	1.57631	0.137523	C_bivalent
MACS_peak_5747	NM_001113414	1.57208	0.865579	C_bivalent
MACS_peak_5742	NM_183193	1.56779	0.506138	C_bivalent
MACS_peak_5284	NM_001081147	1.56571	1.43787	C_bivalent
MACS_peak_3947	NM_172862	1.56473	1.30033	C_bivalent
MACS_peak_5602	NM_007562	1.56087	0.699875	C_bivalent
MACS_peak_182	NM_010518	1.5543	1.24803	C_bivalent
MACS_peak_6099	NM_177378	1.53563	0.411566	C_bivalent
MACS_peak_3084	NM_008082	1.52954	0.445367	C_bivalent
MACS_peak_4424	NM_007902	1.52676	1.30963	C_bivalent
MACS_peak_24	NM_001037759	1.51887	0.669603	C_bivalent
MACS_peak_6159	NM_001253822	1.51869	0.676708	C_bivalent
MACS_peak_2344	NM_001033217	1.5134	1.09722	C_bivalent
MACS_peak_5911	NM_176933	1.50667	0.730645	C_bivalent
MACS_peak_1453	NM_011041	1.49352	0.922814	C_bivalent
MACS_peak_2345	NM_001033217	1.48424	0.494416	C_bivalent
MACS_peak_4733	NM_013503	1.48416	0.599097	C_bivalent
MACS_peak_3950	NM_172862	1.47298	0.942621	C_bivalent
MACS_peak_3301	NM_172840	1.47061	0.497061	C_bivalent
MACS_peak_2334	NM_016705	1.47	0.680377	C_bivalent
MACS_peak_2331	NM_018803	1.46858	0.654134	C_bivalent
MACS_peak_2206	NM_009177	1.46654	0.257582	C_bivalent
MACS_peak_1489	NM_008856	1.46573	0.850495	C_bivalent
MACS_peak_5067	NM_053116	1.4623	0.841614	C_bivalent
MACS_peak_4081	NM_145922	1.46007	0.943359	C_bivalent
MACS_peak_517	NM_009367	1.45974	0.619304	C_bivalent
MACS_peak_23	NM_001037759	1.45001	0.547419	C_bivalent
MACS_peak_4131	NM_001042502	1.44208	0.896239	C_bivalent
MACS_peak_2814	NM_007439	1.43848	0.636043	C_bivalent
MACS_peak_5846	NM_053171	1.43669	0.815473	C_bivalent
MACS_peak_1679	NM_177082	1.43115	1.10643	C_bivalent
MACS_peak_4714	NM_007418	1.4299	0.361939	C_bivalent
MACS_peak_5902	NM_025869	1.42865	0.319264	C_bivalent
MACS_peak_3673	NM_013460	1.42864	0.336702	C_bivalent
MACS_peak_3993	NM_001205099	1.42739	0.50047	C_bivalent
MACS_peak_2205	NM_009177	1.42006	0.219813	C_bivalent
MACS_peak_5145	NM_001085416	1.4199	0.353724	C_bivalent
MACS_peak_3355	NM_018809	1.41523	1.41821	C_bivalent
MACS_peak_6269	NM_172466	1.41377	1.23276	C_bivalent
MACS_peak_6142	NM_019626	1.41066	0.765897	C_bivalent
MACS_peak_4400	NM_015758	1.40585	0.877221	C_bivalent
MACS_peak_4944	NM_021371	1.40545	1.44351	C_bivalent
MACS_peak_6147	NM_027280	1.40468	1.37317	C_bivalent
MACS_peak_6270	NM_172466	1.40264	1.32344	C_bivalent
MACS_peak_3754	NM_010658	1.40207	0.731715	C_bivalent
MACS_peak_299	NM_177410	1.39244	0.716695	C_bivalent
MACS_peak_6355	NM_175434	1.39149	0.0415472	C_bivalent
MACS_peak_5972	NM_175162	1.38998	1.09415	C_bivalent
MACS_peak_6254	NM_028584	1.38773	0.545543	C_bivalent
MACS_peak_293	NM_009399	1.38198	0.62177	C_bivalent
MACS_peak_1566	NM_001113404	1.38092	-0.0912974	C_bivalent
MACS_peak_2066	NM_011613	1.38076	0.606701	C_bivalent
MACS_peak_2132	NM_007666	1.38017	0.488739	C_bivalent
MACS_peak_5538	NM_010882	1.37513	0.0116939	C_bivalent
MACS_peak_4943	NM_021371	1.37199	1.06558	C_bivalent
MACS_peak_396	NM_011267	1.37023	0.907178	C_bivalent
MACS_peak_5109	NM_175750	1.36843	0.421753	C_bivalent
MACS_peak_1419	NM_009132	1.36093	0.421941	C_bivalent
MACS_peak_418	NM_001038619	1.35583	0.725017	C_bivalent
MACS_peak_5601	NM_007562	1.3554	0.693893	C_bivalent
MACS_peak_2828	NM_026516	1.35382	0.579451	C_bivalent
MACS_peak_6146	NM_027280	1.35373	0.869454	C_bivalent
MACS_peak_525	NM_008937	1.34866	0.806876	C_bivalent
MACS_peak_809	NM_010195	1.34404	0.0481207	C_bivalent
MACS_peak_6102	NM_001111304	1.33943	0.437663	C_bivalent
MACS_peak_3354	NM_018809	1.33826	1.27273	C_bivalent
MACS_peak_1439	NM_013780	1.3367	1.03576	C_bivalent
MACS_peak_5068	NM_053116	1.33275	0.834088	C_bivalent
MACS_peak_5726	NM_201601	1.33125	1.95415	C_bivalent
MACS_peak_292	NM_009399	1.33062	0.767393	C_bivalent
MACS_peak_919	NM_010789	1.32666	0.703527	C_bivalent
MACS_peak_111	NM_008719	1.32158	0.760764	C_bivalent
MACS_peak_3306	NM_001285457	1.31995	0.33421	C_bivalent
MACS_peak_2617	NM_178615	1.31428	0.749332	C_bivalent
MACS_peak_5778	NM_001122736	1.31066	1.10581	C_bivalent
MACS_peak_1119	NM_023438	1.30903	0.726923	C_bivalent
MACS_peak_2065	NM_011613	1.30689	0.4319	C_bivalent
MACS_peak_4296	NM_025685	1.30484	0.938478	C_bivalent
MACS_peak_1275	NM_011448	1.3026	0.518777	C_bivalent
MACS_peak_4732	NM_013503	1.302	0.844631	C_bivalent
MACS_peak_5965	NM_173789	1.30076	1.35382	C_bivalent
MACS_peak_4268	NM_001024136	1.29794	0.692181	C_bivalent
MACS_peak_5697	NM_001081327	1.29725	1.20877	C_bivalent
MACS_peak_4130	NM_001042502	1.29633	0.847597	C_bivalent
MACS_peak_5510	NM_011510	1.29631	0.286573	C_bivalent
MACS_peak_5912	NM_176933	1.29577	1.06631	C_bivalent
MACS_peak_2584	NM_015775	1.2945	1.13038	C_bivalent
MACS_peak_3883	NM_010423	1.29212	0.368155	C_bivalent
MACS_peak_1726	NM_010225	1.29139	1.13683	C_bivalent
MACS_peak_5241	NM_176973	1.29074	0.211482	C_bivalent
MACS_peak_5727	NM_201601	1.28855	0.726917	C_bivalent
MACS_peak_4838	NM_144955	1.28853	0.915341	C_bivalent
MACS_peak_2175	NM_172815	1.28601	0.701468	C_bivalent
MACS_peak_1491	NM_172804	1.28085	0.610772	C_bivalent
MACS_peak_5040	NM_007588	1.27689	0.557973	C_bivalent
MACS_peak_697	NM_031397	1.27546	0.651489	C_bivalent
MACS_peak_5903	NM_025869	1.27395	0.506173	C_bivalent
MACS_peak_1724	NM_008239	1.27287	0.872921	C_bivalent
MACS_peak_6162	NM_018826	1.26648	0.535368	C_bivalent
MACS_peak_5570	NM_009181	1.26615	0.284451	C_bivalent
MACS_peak_1389	NM_201531	1.26373	0.407489	C_bivalent
MACS_peak_6093	NM_021356	1.26277	0.353241	C_bivalent
MACS_peak_4839	NM_144955	1.26258	1.29243	C_bivalent
MACS_peak_61	NM_001160139	1.26249	0.737504	C_bivalent
MACS_peak_5970	NM_001114311	1.26112	0.441828	C_bivalent
MACS_peak_5476	NM_172298	1.26022	1.39644	C_bivalent
MACS_peak_2209	NM_001033876	1.25886	0.522105	C_bivalent
MACS_peak_5914	NM_176933	1.25596	0.635976	C_bivalent
MACS_peak_6698	NM_016853	1.25585	0.90305	C_bivalent
MACS_peak_957	NM_007416	1.25544	0.563317	C_bivalent
MACS_peak_3313	NM_201615	1.25487	0.739886	C_bivalent
MACS_peak_2585	NM_015775	1.24957	1.03055	C_bivalent
MACS_peak_3023	NM_009182	1.24526	0.719033	C_bivalent
MACS_peak_6354	NM_175434	1.24478	-0.0153731	C_bivalent
MACS_peak_2583	NM_019517	1.24381	0.787674	C_bivalent
MACS_peak_1451	NM_008701	1.23858	0.945556	C_bivalent
MACS_peak_6021	NM_016708	1.23765	0.510682	C_bivalent
MACS_peak_5174	NM_001025372	1.23741	0.722314	C_bivalent
MACS_peak_1739	NM_007556	1.23456	0.562073	C_bivalent
MACS_peak_5819	NM_001081397	1.23243	0.650074	C_bivalent
MACS_peak_2938	NM_001003672	1.23199	0.836169	C_bivalent
MACS_peak_5511	NM_011510	1.22897	0.184384	C_bivalent
MACS_peak_4611	NM_001177995	1.22815	0.28765	C_bivalent
MACS_peak_2010	NM_008125	1.22706	0.563524	C_bivalent
MACS_peak_5170	NM_001171007	1.22622	0.340094	C_bivalent
MACS_peak_2012	NM_001271663	1.22607	0.234712	C_bivalent
MACS_peak_2019	NM_013518	1.22518	0.773659	C_bivalent
MACS_peak_5041	NM_007588	1.22517	0.358895	C_bivalent
MACS_peak_4172	NM_010713	1.22487	0.862497	C_bivalent
MACS_peak_4112	NM_178936	1.22445	1.10137	C_bivalent
MACS_peak_2931	NM_009961	1.2236	1.18187	C_bivalent
MACS_peak_3314	NM_201615	1.22298	0.901912	C_bivalent
MACS_peak_1279	NM_172800	1.22237	1.02089	C_bivalent
MACS_peak_4837	NM_144955	1.22032	0.517118	C_bivalent
MACS_peak_3955	NM_133231	1.21995	0.337874	C_bivalent
MACS_peak_3025	NM_194268	1.21973	0.604674	C_bivalent
MACS_peak_3026	NM_194268	1.21923	0.458264	C_bivalent
MACS_peak_5171	NM_001171007	1.21814	0.313279	C_bivalent
MACS_peak_5969	NM_001114311	1.21474	0.498273	C_bivalent
MACS_peak_2586	NM_015775	1.21225	0.819783	C_bivalent
MACS_peak_5597	NM_011983	1.21204	0.509401	C_bivalent
MACS_peak_4084	NM_007441	1.21005	0.420961	C_bivalent
MACS_peak_219	NM_001004173	1.20975	0.78513	C_bivalent
MACS_peak_1120	NM_023438	1.20617	0.72259	C_bivalent
MACS_peak_705	NM_009630	1.20518	0.226439	C_bivalent
MACS_peak_141	NM_172655	1.20486	0.719972	C_bivalent
MACS_peak_2604	NM_011395	1.20295	0.614854	C_bivalent
MACS_peak_1725	NM_008239	1.20175	0.719962	C_bivalent
MACS_peak_3033	NM_178793	1.1993	0.740686	C_bivalent
MACS_peak_5252	NM_001081437	1.19908	0.325052	C_bivalent
MACS_peak_2188	NM_016667	1.19872	0.670727	C_bivalent
MACS_peak_4118	NM_008939	1.19438	0.957409	C_bivalent
MACS_peak_3178	NM_028785	1.19257	1.04887	C_bivalent
MACS_peak_912	NM_010345	1.19027	0.818551	C_bivalent
MACS_peak_1628	NM_172119	1.1876	0.371259	C_bivalent
MACS_peak_5974	NM_175162	1.18554	0.473469	C_bivalent
MACS_peak_84	NM_011206	1.18304	0.719689	C_bivalent
MACS_peak_3882	NM_010423	1.18146	0.779622	C_bivalent
MACS_peak_5696	NM_001081327	1.18133	0.86847	C_bivalent
MACS_peak_2011	NM_008125	1.18121	0.699542	C_bivalent
MACS_peak_2921	NM_007766	1.18001	1.18417	C_bivalent
MACS_peak_223	NM_009255	1.17761	0.135101	C_bivalent
MACS_peak_5517	NM_001112739	1.17664	0.567419	C_bivalent
MACS_peak_3004	NM_175751	1.17451	1.15234	C_bivalent
MACS_peak_569	NM_001195065	1.17269	0.269871	C_bivalent
MACS_peak_3032	NM_013833	1.17232	0.0490362	C_bivalent
MACS_peak_4082	NM_145922	1.17216	0.90817	C_bivalent
MACS_peak_958	NM_001290709	1.16942	0.507045	C_bivalent
MACS_peak_544	NM_001111059	1.16692	0.409222	C_bivalent
MACS_peak_4160	NM_001005846	1.16479	0.693785	C_bivalent
MACS_peak_1719	NM_177577	1.16136	0.773546	C_bivalent
MACS_peak_1155	NM_172563	1.1591	0.686085	C_bivalent
MACS_peak_540	NM_198247	1.15522	0.768564	C_bivalent
MACS_peak_4057	NM_172863	1.15112	0.490547	C_bivalent
MACS_peak_181	NM_010518	1.14935	0.872064	C_bivalent
MACS_peak_317	NM_145100	1.14885	0.664083	C_bivalent
MACS_peak_4753	NM_001122758	1.14662	0.68987	C_bivalent
MACS_peak_445	NM_033652	1.14634	0.568202	C_bivalent
MACS_peak_686	NM_010118	1.14612	0.723514	C_bivalent
MACS_peak_3694	NM_016889	1.14541	0.544702	C_bivalent
MACS_peak_1670	NM_009511	1.14348	0.142228	C_bivalent
MACS_peak_5477	NM_172298	1.14213	0.831998	C_bivalent
MACS_peak_5560	NM_009697	1.14202	0.624367	C_bivalent
MACS_peak_526	NM_008937	1.14183	1.92408	C_bivalent
MACS_peak_480	NM_176916	1.13917	0.416034	C_bivalent
MACS_peak_162	NM_001077406	1.13887	0.578756	C_bivalent
MACS_peak_698	NM_031397	1.1383	0.51149	C_bivalent
MACS_peak_5571	NM_009181	1.1351	0.401343	C_bivalent
MACS_peak_1836	NM_001081060	1.13454	0.236402	C_bivalent
MACS_peak_909	NM_177033	1.13437	0.813004	C_bivalent
MACS_peak_3207	NM_172838	1.13299	1.02775	C_bivalent
MACS_peak_1921	NM_021459	1.13182	0.719968	C_bivalent
MACS_peak_3973	NM_013665	1.13049	0.797749	C_bivalent
MACS_peak_20	NM_133220	1.13043	0.608258	C_bivalent
MACS_peak_2021	NM_015803	1.12993	0.344004	C_bivalent
MACS_peak_2512	NM_170599	1.12977	0.56103	C_bivalent
MACS_peak_3054	NM_201600	1.12976	0.607818	C_bivalent
MACS_peak_3338	NM_145838	1.12705	0.272449	C_bivalent
MACS_peak_5242	NM_176973	1.12703	0.359313	C_bivalent
MACS_peak_426	NM_178593	1.12307	0.29961	C_bivalent
MACS_peak_3997	NM_023624	1.12239	0.855054	C_bivalent
MACS_peak_542	NM_008882	1.12138	0.0403109	C_bivalent
MACS_peak_813	NM_021452	1.11986	0.47254	C_bivalent
MACS_peak_5687	NM_011055	1.11749	0.316915	C_bivalent
MACS_peak_3470	NM_013613	1.11633	0.319	C_bivalent
MACS_peak_1937	NM_145459	1.11284	0.914873	C_bivalent
MACS_peak_2036	NM_001271759	1.11267	0.524869	C_bivalent
MACS_peak_5973	NM_175162	1.10924	0.856606	C_bivalent
MACS_peak_3055	NM_201600	1.10816	0.945728	C_bivalent
MACS_peak_5110	NM_175750	1.10621	0.145662	C_bivalent
MACS_peak_543	NM_133654	1.10522	0.531364	C_bivalent
MACS_peak_6278	NM_001025577	1.10445	0.156846	C_bivalent
MACS_peak_5623	NM_001162477	1.10252	0.526503	C_bivalent
MACS_peak_1488	NM_178715	1.1009	1.01374	C_bivalent
MACS_peak_3626	NM_025777	1.10064	0.642371	C_bivalent
MACS_peak_63	NM_001012625	1.09912	0.57977	C_bivalent
MACS_peak_5034	NM_001163493	1.09854	0.103362	C_bivalent
MACS_peak_294	NM_009399	1.09851	0.33589	C_bivalent
MACS_peak_1829	NM_010574	1.09735	0.884964	C_bivalent
MACS_peak_4430	NM_019563	1.09549	0.360255	C_bivalent
MACS_peak_718	NM_009200	1.09445	0.706996	C_bivalent
MACS_peak_1877	NM_008242	1.09323	0.246573	C_bivalent
MACS_peak_1700	NM_010317	1.09177	0.23689	C_bivalent
MACS_peak_6005	NM_001293769	1.08805	0.15216	C_bivalent
MACS_peak_3309	NM_009501	1.08431	0.645413	C_bivalent
MACS_peak_5293	NM_008285	1.08148	0.256086	C_bivalent
MACS_peak_1455	NM_008259	1.08147	0.517847	C_bivalent
MACS_peak_2202	NM_001291903	1.08139	0.555632	C_bivalent
MACS_peak_1390	NM_001159632	1.07932	0.256605	C_bivalent
MACS_peak_3362	NM_019456	1.07635	0.827109	C_bivalent
MACS_peak_911	NM_001177629	1.07554	0.515824	C_bivalent
MACS_peak_4297	NM_025685	1.07238	0.730682	C_bivalent
MACS_peak_6617	NM_001277982	1.06745	0.846429	C_bivalent
MACS_peak_1959	NM_001001796	1.06598	0.36101	C_bivalent
MACS_peak_3001	NM_001033281	1.06556	0.663431	C_bivalent
MACS_peak_6358	NM_008737	1.06472	-0.0508511	C_bivalent
MACS_peak_2890	NM_001161483	1.06464	0.368185	C_bivalent
MACS_peak_150	NM_139146	1.06462	1.12427	C_bivalent
MACS_peak_3881	NM_010423	1.063	0.19367	C_bivalent
MACS_peak_446	NM_033652	1.05992	0.578554	C_bivalent
MACS_peak_510	NM_145515	1.05959	0.382766	C_bivalent
MACS_peak_704	NM_009630	1.05825	0.251292	C_bivalent
MACS_peak_5744	NM_011212	1.05792	0.191845	C_bivalent
MACS_peak_2104	NM_177753	1.0576	0.342671	C_bivalent
MACS_peak_6414	NM_145712	1.05718	0.469304	C_bivalent
MACS_peak_1418	NM_008584	1.05697	0.423317	C_bivalent
MACS_peak_5194	NM_020047	1.0564	0.927575	C_bivalent
MACS_peak_516	NM_009367	1.05468	0.826758	C_bivalent
MACS_peak_5299	NM_009662	1.05241	0.729365	C_bivalent
MACS_peak_6007	NM_027756	1.05219	0.56891	C_bivalent
MACS_peak_2174	NM_172815	1.05152	0.784496	C_bivalent
MACS_peak_598	NM_008813	1.05102	0.470626	C_bivalent
MACS_peak_916	NM_001193271	1.04955	0.908993	C_bivalent
MACS_peak_6455	NM_008026	1.04878	0.639178	C_bivalent
MACS_peak_4997	NM_177879	1.04801	0.812616	C_bivalent
MACS_peak_4272	NM_009928	1.04214	0.745017	C_bivalent
MACS_peak_6253	NM_028584	1.0396	0.734013	C_bivalent
MACS_peak_3365	NM_008752	1.03665	0.498905	C_bivalent
MACS_peak_772	NM_145423	1.03309	0.563602	C_bivalent
MACS_peak_981	NM_177059	1.03197	0.31598	C_bivalent
MACS_peak_5967	NM_008391	1.03167	0.290728	C_bivalent
MACS_peak_2570	NM_001111023	1.03126	0.158073	C_bivalent
MACS_peak_1961	NM_145741	1.03115	1.32157	C_bivalent
MACS_peak_298	NM_177410	1.03095	0.786421	C_bivalent
MACS_peak_959	NM_001290709	1.02855	0.906236	C_bivalent
MACS_peak_6723	NM_011703	1.02772	0.528365	C_bivalent
MACS_peak_21	NM_133220	1.02741	0.685365	C_bivalent
MACS_peak_5596	NM_011983	1.02669	0.572445	C_bivalent
MACS_peak_3397	NM_015734	1.02308	0.0283513	C_bivalent
MACS_peak_1841	NM_030174	1.02229	0.171408	C_bivalent
MACS_peak_4223	NM_007726	1.02119	0.28499	C_bivalent
MACS_peak_1751	NM_001289915	1.02035	0.594425	C_bivalent
MACS_peak_5266	NM_025829	1.01752	0.41403	C_bivalent
MACS_peak_5060	NM_021050	1.01414	0.509802	C_bivalent
MACS_peak_1839	NM_175495	1.01298	0.409518	C_bivalent
MACS_peak_1498	NM_023275	1.0128	0.469533	C_bivalent
MACS_peak_5991	NM_008278	1.01156	0.712163	C_bivalent
MACS_peak_908	NM_177033	1.01046	0.884061	C_bivalent
MACS_peak_3507	NM_007967	1.0102	0.412741	C_bivalent
MACS_peak_6101	NM_001111304	1.00815	0.278373	C_bivalent
MACS_peak_6400	NM_001282086	1.00664	0.437766	C_bivalent
MACS_peak_3227	NM_011904	1.00519	0.132691	C_bivalent
MACS_peak_5262	NM_145148	1.00326	0.337438	C_bivalent
MACS_peak_2929	NM_138661	1.00223	1.04285	C_bivalent
MACS_peak_6606	NM_175074	1.0008	0.350325	C_bivalent
MACS_peak_917	NM_001193271	0.999727	0.622081	C_bivalent
MACS_peak_5990	NM_008278	0.999674	0.580829	C_bivalent
MACS_peak_4845	NM_001005477	0.99857	0.782203	C_bivalent
MACS_peak_5515	NM_008421	0.997691	0.143614	C_bivalent
MACS_peak_2928	NM_138661	0.996904	1.09207	C_bivalent
MACS_peak_5751	NM_011993	0.996369	0.584828	C_bivalent
MACS_peak_5675	NM_057173	0.996008	0.0136861	C_bivalent
MACS_peak_5822	NM_009932	0.99495	0.93763	C_bivalent
MACS_peak_2075	NM_001013753	0.994159	0.770403	C_bivalent
MACS_peak_2930	NM_009961	0.993881	0.922668	C_bivalent
MACS_peak_570	NM_001195065	0.992914	0.158804	C_bivalent
MACS_peak_1962	NM_145741	0.991821	0.669272	C_bivalent
MACS_peak_479	NM_176916	0.991311	0.426934	C_bivalent
MACS_peak_1752	NM_001289915	0.991244	0.633543	C_bivalent
MACS_peak_1524	NM_001033149	0.991129	0.0616073	C_bivalent
MACS_peak_3676	NM_144944	0.99081	0.101068	C_bivalent
MACS_peak_6154	NM_172913	0.989882	1.05963	C_bivalent
MACS_peak_4271	NM_009928	0.988137	0.871544	C_bivalent
MACS_peak_1456	NM_008259	0.987398	0.486278	C_bivalent
MACS_peak_2347	NM_001033217	0.986545	0.767832	C_bivalent
MACS_peak_4198	NM_010276	0.985789	0.46154	C_bivalent
MACS_peak_4222	NM_007726	0.981172	0.812132	C_bivalent
MACS_peak_3027	NM_001001488	0.980951	0.783835	C_bivalent
MACS_peak_6433	NM_028472	0.979715	0.537881	C_bivalent
MACS_peak_441	NM_009107	0.979184	0.691407	C_bivalent
MACS_peak_509	NM_145515	0.973434	0.612173	C_bivalent
MACS_peak_1750	NM_009856	0.968112	0.558264	C_bivalent
MACS_peak_6511	NM_177769	0.967539	0.800541	C_bivalent
MACS_peak_2990	NM_018744	0.965761	0.489967	C_bivalent
MACS_peak_2514	NM_001007460	0.964328	0.186038	C_bivalent
MACS_peak_1347	NM_144797	0.962562	0.253056	C_bivalent
MACS_peak_1736	NM_153529	0.962518	0.391984	C_bivalent
MACS_peak_2601	NM_009309	0.961207	-0.12695	C_bivalent
MACS_peak_5743	NM_011212	0.960691	0.110628	C_bivalent
MACS_peak_630	NM_175407	0.959246	0.634072	C_bivalent
MACS_peak_5779	NM_008554	0.959158	0.170337	C_bivalent
MACS_peak_1458	NM_009216	0.955569	0.411128	C_bivalent
MACS_peak_3205	NM_009890	0.954415	0.635249	C_bivalent
MACS_peak_4338	NM_175647	0.954218	0.716018	C_bivalent
MACS_peak_6523	NM_027397	0.953781	0.553913	C_bivalent
MACS_peak_2904	NM_001048207	0.952935	0.286431	C_bivalent
MACS_peak_6163	NM_018826	0.951036	1.24682	C_bivalent
MACS_peak_1853	NM_009027	0.950612	0.918039	C_bivalent
MACS_peak_3176	NM_008022	0.948123	0.502481	C_bivalent
MACS_peak_3177	NM_008022	0.946845	0.535233	C_bivalent
MACS_peak_2920	NM_138662	0.945045	1.02087	C_bivalent
MACS_peak_6257	NM_212447	0.942395	0.133262	C_bivalent
MACS_peak_267	NM_011066	0.942108	0.0810977	C_bivalent
MACS_peak_437	NM_001142948	0.940676	1.42792	C_bivalent
MACS_peak_453	NM_177068	0.940235	0.772976	C_bivalent
MACS_peak_4257	NM_018741	0.93925	0.69476	C_bivalent
MACS_peak_4657	NM_001081231	0.938472	0.400035	C_bivalent
MACS_peak_4041	NM_028307	0.937607	0.324182	C_bivalent
MACS_peak_3332	NM_133232	0.936468	0.069236	C_bivalent
MACS_peak_5919	NM_027998	0.935135	0.37591	C_bivalent
MACS_peak_783	NM_021320	0.933996	0.186983	C_bivalent
MACS_peak_996	NM_001290821	0.933726	0.29905	C_bivalent
MACS_peak_65	NM_001012625	0.933386	0.43489	C_bivalent
MACS_peak_3525	NM_011356	0.931404	0.641419	C_bivalent
MACS_peak_2211	NM_001033876	0.930137	0.336571	C_bivalent
MACS_peak_3167	NM_001043354	0.92882	0.602805	C_bivalent
MACS_peak_3170	NM_177034	0.928191	0.425477	C_bivalent
MACS_peak_3953	NM_019483	0.928175	0.439485	C_bivalent
MACS_peak_5257	NM_001081146	0.926955	0.249867	C_bivalent
MACS_peak_1860	NM_009712	0.925245	0.359392	C_bivalent
MACS_peak_161	NM_001077403	0.922054	0.347365	C_bivalent
MACS_peak_5358	NM_019923	0.921773	0.568508	C_bivalent
MACS_peak_1497	NM_023275	0.92114	0.502147	C_bivalent
MACS_peak_6569	NM_178396	0.919366	0.0852858	C_bivalent
MACS_peak_4343	NM_001122953	0.917923	0.342025	C_bivalent
MACS_peak_3024	NM_009182	0.916561	0.553471	C_bivalent
MACS_peak_622	NM_199058	0.915518	0.534526	C_bivalent
MACS_peak_2922	NM_009959	0.914528	0.294046	C_bivalent
MACS_peak_2113	NM_010201	0.910883	0.371197	C_bivalent
MACS_peak_5346	NM_001164401	0.910803	0.979634	C_bivalent
MACS_peak_1809	NM_001284221	0.910498	0.156037	C_bivalent
MACS_peak_4114	NM_172525	0.910251	0.418443	C_bivalent
MACS_peak_1386	NM_033270	0.90787	0.31531	C_bivalent
MACS_peak_5773	NM_001009929	0.907477	0.56036	C_bivalent
MACS_peak_1485	NM_011384	0.903035	0.221007	C_bivalent
MACS_peak_5551	NM_053080	0.902855	0.368293	C_bivalent
MACS_peak_6016	NM_013494	0.901171	0.0955342	C_bivalent
MACS_peak_536	NM_011633	0.898569	0.611134	C_bivalent
MACS_peak_1826	NM_010573	0.893984	0.849833	C_bivalent
MACS_peak_6401	NM_001282086	0.893229	0.487754	C_bivalent
MACS_peak_3029	NM_001001488	0.892755	0.833546	C_bivalent
MACS_peak_3494	NM_022435	0.892706	0.307366	C_bivalent
MACS_peak_1258	NM_008626	0.889306	-0.0423183	C_bivalent
MACS_peak_1856	NM_011582	0.887806	0.600486	C_bivalent
MACS_peak_2035	NM_172604	0.88638	0.356224	C_bivalent
MACS_peak_6636	NM_018763	0.885886	0.432093	C_bivalent
MACS_peak_2114	NM_010201	0.885867	0.648109	C_bivalent
MACS_peak_6415	NM_145712	0.885488	0.515085	C_bivalent
MACS_peak_252	NM_177305	0.885451	0.260667	C_bivalent
MACS_peak_2192	NM_026346	0.885414	0.227038	C_bivalent
MACS_peak_829	NM_177092	0.885259	0.560705	C_bivalent
MACS_peak_3183	NM_013703	0.885101	0.57539	C_bivalent
MACS_peak_3337	NM_145838	0.884328	0.466527	C_bivalent
MACS_peak_3965	NM_008772	0.88322	0.446608	C_bivalent
MACS_peak_6434	NM_028472	0.882755	0.344226	C_bivalent
MACS_peak_3334	NM_001271501	0.879921	0.657635	C_bivalent
MACS_peak_3002	NM_001033281	0.87903	1.03868	C_bivalent
MACS_peak_1413	NM_011658	0.878571	0.664699	C_bivalent
MACS_peak_1450	NM_008701	0.875203	0.359556	C_bivalent
MACS_peak_606	NM_028351	0.873593	0.34649	C_bivalent
MACS_peak_2168	NM_001162494	0.870915	0.399579	C_bivalent
MACS_peak_5917	NM_027998	0.870712	0.0455962	C_bivalent
MACS_peak_2940	NM_053126	0.870125	0.54413	C_bivalent
MACS_peak_270	NM_016696	0.870054	0.116604	C_bivalent
MACS_peak_3999	NM_009144	0.869444	0.228437	C_bivalent
MACS_peak_4826	NM_133738	0.868856	0.635241	C_bivalent
MACS_peak_1581	NM_001164426	0.867705	0.324155	C_bivalent
MACS_peak_3003	NM_175751	0.867669	0.34185	C_bivalent
MACS_peak_159	NM_001081050	0.86761	0.486756	C_bivalent
MACS_peak_1857	NM_022884	0.866131	0.157496	C_bivalent
MACS_peak_2210	NM_001033876	0.864937	0.417258	C_bivalent
MACS_peak_3972	NM_013665	0.863145	0.560955	C_bivalent
MACS_peak_1454	NM_172577	0.862786	0.248601	C_bivalent
MACS_peak_3766	NM_183023	0.861507	0.717508	C_bivalent
MACS_peak_1110	NM_175543	0.860325	0.18796	C_bivalent
MACS_peak_3887	NM_053182	0.860111	0.893502	C_bivalent
MACS_peak_5706	NM_001008700	0.859806	0.3692	C_bivalent
MACS_peak_5267	NM_008158	0.859025	0.374549	C_bivalent
MACS_peak_5059	NM_021050	0.855482	0.381793	C_bivalent
MACS_peak_4178	NM_011196	0.855129	0.228045	C_bivalent
MACS_peak_4073	NM_001276681	0.854736	0.806523	C_bivalent
MACS_peak_2825	NM_009994	0.853607	-0.000901656	C_bivalent
MACS_peak_4303	NM_021362	0.85344	0.532958	C_bivalent
MACS_peak_1973	NM_008962	0.853284	0.758474	C_bivalent
MACS_peak_440	NM_009107	0.852888	0.917031	C_bivalent
MACS_peak_4679	NM_010134	0.851572	0.115629	C_bivalent
MACS_peak_3671	NM_013460	0.851431	0.336512	C_bivalent
MACS_peak_5598	NM_001164086	0.851381	0.424103	C_bivalent
MACS_peak_6293	NM_019707	0.848801	0.354582	C_bivalent
MACS_peak_3602	NM_011580	0.848658	-0.00378297	C_bivalent
MACS_peak_2425	NM_008800	0.848534	0.317463	C_bivalent
MACS_peak_1810	NM_008086	0.848308	0.403486	C_bivalent
MACS_peak_717	NM_009200	0.847566	0.553433	C_bivalent
MACS_peak_4372	NM_147221	0.84462	0.663377	C_bivalent
MACS_peak_4042	NM_028307	0.842877	0.22091	C_bivalent
MACS_peak_1250	NM_009521	0.842062	0.299721	C_bivalent
MACS_peak_4252	NM_001081172	0.84054	0.506792	C_bivalent
MACS_peak_1953	NM_001083616	0.840156	0.556785	C_bivalent
MACS_peak_891	NM_144520	0.83943	0.174083	C_bivalent
MACS_peak_3166	NM_001043354	0.83935	0.494093	C_bivalent
MACS_peak_6153	NM_172913	0.83897	1.40665	C_bivalent
MACS_peak_6410	NM_010242	0.838749	0.230995	C_bivalent
MACS_peak_4739	NM_001163577	0.838414	0.192872	C_bivalent
MACS_peak_5941	NM_001044740	0.838225	0.92728	C_bivalent
MACS_peak_2927	NM_138661	0.838113	1.04516	C_bivalent
MACS_peak_3828	NM_201618	0.838003	0.410578	C_bivalent
MACS_peak_5205	NM_009313	0.836845	0.612917	C_bivalent
MACS_peak_991	NM_019417	0.836742	0.198401	C_bivalent
MACS_peak_3577	NM_001142335	0.835509	0.0861446	C_bivalent
MACS_peak_798	NM_177368	0.834373	0.12547	C_bivalent
MACS_peak_1591	NM_133364	0.834041	0.284745	C_bivalent
MACS_peak_1492	NM_172804	0.832109	0.0905272	C_bivalent
MACS_peak_2008	NM_016975	0.828032	0.674794	C_bivalent
MACS_peak_6716	NM_144557	0.82306	0.388862	C_bivalent
MACS_peak_5881	NM_001081187	0.821794	1.20487	C_bivalent
MACS_peak_3830	NR_003258	0.819482	0.141131	C_bivalent
MACS_peak_3078	NM_178280	0.818367	0.347008	C_bivalent
MACS_peak_6550	NM_176922	0.817443	0.0487049	C_bivalent
MACS_peak_4847	NM_011578	0.816704	0.106279	C_bivalent
MACS_peak_3810	NM_001013369	0.816164	0.103156	C_bivalent
MACS_peak_2105	NM_177753	0.815929	0.404037	C_bivalent
MACS_peak_3964	NM_008772	0.814672	0.43942	C_bivalent
MACS_peak_2523	NM_001252442	0.813017	0.615632	C_bivalent
MACS_peak_3359	NM_008078	0.812918	0.583656	C_bivalent
MACS_peak_4848	NM_011578	0.812087	0.602735	C_bivalent
MACS_peak_2991	NM_018744	0.810812	0.175159	C_bivalent
MACS_peak_1798	NM_019568	0.810002	0.534211	C_bivalent
MACS_peak_4768	NM_175519	0.809809	0.193415	C_bivalent
MACS_peak_2816	NM_029999	0.809532	0.750736	C_bivalent
MACS_peak_5698	NM_011326	0.808026	0.352179	C_bivalent
MACS_peak_2161	NM_054049	0.80732	0.532885	C_bivalent
MACS_peak_2131	NM_007666	0.804929	0.328585	C_bivalent
MACS_peak_5552	NM_053080	0.804554	0.37315	C_bivalent
MACS_peak_5527	NM_001146013	0.804145	0.565551	C_bivalent
MACS_peak_4358	NM_010704	0.802545	0.745933	C_bivalent
MACS_peak_2506	NM_153394	0.8013	0.696731	C_bivalent
MACS_peak_5057	NM_023653	0.799428	0.358313	C_bivalent
MACS_peak_784	NM_021320	0.797264	0.15571	C_bivalent
MACS_peak_4304	NM_021362	0.796047	0.878527	C_bivalent
MACS_peak_5301	NM_178045	0.794809	0.643911	C_bivalent
MACS_peak_3625	NM_177610	0.793054	0.369616	C_bivalent
MACS_peak_571	NM_010437	0.792608	0.027119	C_bivalent
MACS_peak_2934	NM_138663	0.792556	0.494469	C_bivalent
MACS_peak_115	NM_133193	0.792412	0.605961	C_bivalent
MACS_peak_2995	NM_001081224	0.790473	0.659082	C_bivalent
MACS_peak_4353	NM_198037	0.789486	0.276985	C_bivalent
MACS_peak_1057	NM_153081	0.788949	0.29702	C_bivalent
MACS_peak_5362	NM_198967	0.787976	0.42751	C_bivalent
MACS_peak_5847	NM_053171	0.787586	0.77307	C_bivalent
MACS_peak_2603	NM_001290707	0.787149	0.415303	C_bivalent
MACS_peak_2957	NM_033575	0.786723	0.189898	C_bivalent
MACS_peak_2130	NM_007666	0.786276	0.576126	C_bivalent
MACS_peak_6277	NM_001025577	0.78325	0.354821	C_bivalent
MACS_peak_22	NM_177547	0.782318	0.680085	C_bivalent
MACS_peak_6256	NM_212447	0.782176	0.129547	C_bivalent
MACS_peak_928	NM_001159290	0.782061	0.223021	C_bivalent
MACS_peak_6576	NM_022378	0.781828	1.21085	C_bivalent
MACS_peak_3308	NM_009501	0.78154	0.566308	C_bivalent
MACS_peak_2349	NM_177431	0.780905	0.372163	C_bivalent
MACS_peak_4129	NM_001042502	0.779451	0.320312	C_bivalent
MACS_peak_6549	NM_176922	0.778923	0.0541109	C_bivalent
MACS_peak_5659	NM_019990	0.77813	0.399773	C_bivalent
MACS_peak_2996	NM_001081224	0.77603	0.607497	C_bivalent
MACS_peak_2118	NM_177355	0.774508	-0.126674	C_bivalent
MACS_peak_2989	NM_018744	0.773651	0.828137	C_bivalent
MACS_peak_5172	NM_172729	0.772947	0.156064	C_bivalent
MACS_peak_535	NM_011633	0.772616	0.772898	C_bivalent
MACS_peak_66	NM_053270	0.772039	0.517108	C_bivalent
MACS_peak_4115	NM_172525	0.770436	0.266416	C_bivalent
MACS_peak_1500	NM_030750	0.770152	0.0998521	C_bivalent
MACS_peak_3672	NM_013460	0.768798	0.472169	C_bivalent
MACS_peak_1026	NM_018805	0.766927	0.268164	C_bivalent
MACS_peak_3757	NM_001291145	0.766757	0.448491	C_bivalent
MACS_peak_3906	NM_177586	0.766014	0.540321	C_bivalent
MACS_peak_5615	NM_008055	0.765263	0.390241	C_bivalent
MACS_peak_812	NM_021452	0.764161	0.677158	C_bivalent
MACS_peak_3495	NM_022435	0.763662	0.553757	C_bivalent
MACS_peak_4756	NM_029554	0.761818	0.569131	C_bivalent
MACS_peak_231	NM_010570	0.761543	0.315291	C_bivalent
MACS_peak_4177	NM_011196	0.759975	0.398393	C_bivalent
MACS_peak_308	NM_010133	0.759756	0.021278	C_bivalent
MACS_peak_3829	NM_201618	0.758611	0.0521262	C_bivalent
MACS_peak_2505	NM_153394	0.758116	0.654112	C_bivalent
MACS_peak_2602	NM_009309	0.757588	0.0844155	C_bivalent
MACS_peak_2933	NM_009960	0.757152	1.35905	C_bivalent
MACS_peak_264	NM_178401	0.757136	0.280678	C_bivalent
MACS_peak_452	NM_177068	0.753551	0.834352	C_bivalent
MACS_peak_3079	NM_178280	0.753445	0.248088	C_bivalent
MACS_peak_4772	NM_016869	0.751386	0.399379	C_bivalent
MACS_peak_2127	NM_001286395	0.751067	0.173429	C_bivalent
MACS_peak_1879	NM_008242	0.750484	0.590072	C_bivalent
MACS_peak_290	NM_001160368	0.748392	0.281856	C_bivalent
MACS_peak_2885	NM_013505	0.747028	0.309941	C_bivalent
MACS_peak_764	NM_011595	0.746257	0.125996	C_bivalent
MACS_peak_2606	NM_010515	0.744011	0.175951	C_bivalent
MACS_peak_4651	NM_008013	0.743174	0.101755	C_bivalent
MACS_peak_3182	NM_001161420	0.742598	0.330957	C_bivalent
MACS_peak_929	NM_001159290	0.742208	0.273782	C_bivalent
MACS_peak_3957	NM_010750	0.738025	0.435254	C_bivalent
MACS_peak_6607	NM_175074	0.737434	0.255647	C_bivalent
MACS_peak_2611	NM_007865	0.735491	0.485499	C_bivalent
MACS_peak_1381	NM_144551	0.735013	-0.203544	C_bivalent
MACS_peak_4823	NM_175473	0.734247	0.562909	C_bivalent
MACS_peak_443	NM_033652	0.734219	0.414343	C_bivalent
MACS_peak_2086	NM_001081278	0.733988	0.261963	C_bivalent
MACS_peak_1949	NM_019583	0.73318	0.371281	C_bivalent
MACS_peak_4429	NM_194060	0.732462	0.141705	C_bivalent
MACS_peak_2916	NM_054072	0.732315	0.590444	C_bivalent
MACS_peak_2981	NM_138945	0.731126	0.286741	C_bivalent
MACS_peak_1056	NM_153081	0.730968	0.205443	C_bivalent
MACS_peak_5673	NM_021885	0.730745	0.56304	C_bivalent
MACS_peak_160	NM_001081050	0.730288	0.309299	C_bivalent
MACS_peak_3035	NM_016977	0.72981	0.434079	C_bivalent
MACS_peak_1878	NM_008242	0.729683	0.956027	C_bivalent
MACS_peak_3036	NM_016977	0.729243	0.432283	C_bivalent
MACS_peak_1486	NM_011384	0.728881	0.56612	C_bivalent
MACS_peak_5936	NM_030610	0.728404	0.523742	C_bivalent
MACS_peak_1840	NM_175495	0.722681	0.215547	C_bivalent
MACS_peak_1964	NM_001013777	0.722645	0.398997	C_bivalent
MACS_peak_1251	NM_009521	0.722311	0.23563	C_bivalent
MACS_peak_5116	NM_001081206	0.721261	0.533924	C_bivalent
MACS_peak_6621	NM_023814	0.720351	0.739555	C_bivalent
MACS_peak_3179	NM_177360	0.720185	0.527885	C_bivalent
MACS_peak_6279	NM_001025577	0.720052	0.456582	C_bivalent
MACS_peak_3369	NM_011040	0.719607	0.156787	C_bivalent
MACS_peak_4359	NM_010704	0.719218	0.875139	C_bivalent
MACS_peak_438	NM_001142948	0.718585	1.2714	C_bivalent
MACS_peak_2348	NM_177431	0.718457	0.269999	C_bivalent
MACS_peak_4209	NM_001080771	0.718357	0.726122	C_bivalent
MACS_peak_3634	NM_001290993	0.717739	0.182223	C_bivalent
MACS_peak_690	NM_001252637	0.717699	0.142103	C_bivalent
MACS_peak_1952	NM_001083616	0.716845	0.630894	C_bivalent
MACS_peak_4644	NM_001110844	0.716575	0.273386	C_bivalent
MACS_peak_3603	NM_201367	0.715292	0.525011	C_bivalent
MACS_peak_2906	NM_009793	0.715096	0.272486	C_bivalent
MACS_peak_890	NM_144520	0.714632	0.127333	C_bivalent
MACS_peak_2813	NM_030179	0.713659	0.29971	C_bivalent
MACS_peak_2037	NM_001271759	0.713381	0.759092	C_bivalent
MACS_peak_3556	NM_030725	0.712853	0.266953	C_bivalent
MACS_peak_5075	NM_010338	0.712211	0.182836	C_bivalent
MACS_peak_5595	NM_007755	0.711932	0.272708	C_bivalent
MACS_peak_6158	NM_001253822	0.711058	0.647729	C_bivalent
MACS_peak_2117	NM_177355	0.710843	-0.0790815	C_bivalent
MACS_peak_6271	NM_172466	0.709675	0.194424	C_bivalent
MACS_peak_4368	NM_153565	0.706993	0.395876	C_bivalent
MACS_peak_979	NM_153393	0.706361	0.259515	C_bivalent
MACS_peak_2169	NM_008056	0.706088	0.393882	C_bivalent
MACS_peak_5526	NM_001005232	0.70549	0.130785	C_bivalent
MACS_peak_1883	NM_001025606	0.704596	0.0514342	C_bivalent
MACS_peak_751	NM_177388	0.703945	0.315716	C_bivalent
MACS_peak_6014	NM_009390	0.703335	0.354402	C_bivalent
MACS_peak_4824	NM_133738	0.703057	0.468422	C_bivalent
MACS_peak_1859	NM_009712	0.702849	0.175234	C_bivalent
MACS_peak_961	NM_001290711	0.70242	0.0436306	C_bivalent
MACS_peak_5817	NM_033622	0.701176	0.149922	C_bivalent
MACS_peak_1154	NM_008711	0.700385	0.351947	C_bivalent
MACS_peak_266	NM_019479	0.699624	0.341556	C_bivalent
MACS_peak_2755	NM_172621	0.69827	0.395941	C_bivalent
MACS_peak_4072	NM_001276679	0.693697	0.565195	C_bivalent
MACS_peak_3194	NM_010051	0.69354	0.622205	C_bivalent
MACS_peak_3639	NM_025613	0.693374	0.113855	C_bivalent
MACS_peak_5918	NM_027998	0.691069	-0.068019	C_bivalent
MACS_peak_2905	NM_009793	0.689596	0.32209	C_bivalent
MACS_peak_1409	NM_011158	0.689098	0.169804	C_bivalent
MACS_peak_6314	NM_008320	0.687564	0.665465	C_bivalent
MACS_peak_3951	NM_001253683	0.686507	0.372161	C_bivalent
MACS_peak_2697	NM_207105	0.685783	0.26162	C_bivalent
MACS_peak_5543	NM_130880	0.685071	0.539643	C_bivalent
MACS_peak_5913	NM_176933	0.68422	0.458595	C_bivalent
MACS_peak_2935	NM_138663	0.682956	0.394755	C_bivalent
MACS_peak_5905	NM_178591	0.682694	0.242174	C_bivalent
MACS_peak_3952	NM_001253683	0.682419	0.385493	C_bivalent
MACS_peak_1834	NM_028186	0.680346	0.413354	C_bivalent
MACS_peak_5348	NM_018779	0.678373	0.243944	C_bivalent
MACS_peak_6505	NM_175535	0.677589	-0.0707589	C_bivalent
MACS_peak_1811	NM_008086	0.677457	0.208341	C_bivalent
MACS_peak_3907	NM_177586	0.677214	0.556586	C_bivalent
MACS_peak_6280	NM_001025577	0.677203	0.396647	C_bivalent
MACS_peak_1526	NM_015812	0.676977	0.0536642	C_bivalent
MACS_peak_5357	NM_019923	0.67564	0.517225	C_bivalent
MACS_peak_838	NM_016847	0.675622	0.54773	C_bivalent
MACS_peak_752	NM_177388	0.673074	0.20485	C_bivalent
MACS_peak_4171	NM_001081263	0.67296	0.460941	C_bivalent
MACS_peak_2777	NM_181397	0.670971	0.4356	C_bivalent
MACS_peak_6234	NM_021491	0.670703	0.147105	C_bivalent
MACS_peak_6255	NM_212447	0.670441	0.161932	C_bivalent
MACS_peak_4369	NM_153565	0.670179	0.311903	C_bivalent
MACS_peak_3517	NM_001290733	0.669615	0.525295	C_bivalent
MACS_peak_6547	NM_026235	0.669478	0.231381	C_bivalent
MACS_peak_3484	NM_015736	0.669338	0.400305	C_bivalent
MACS_peak_5723	NM_026418	0.669337	0.44854	C_bivalent
MACS_peak_3633	NM_001290993	0.669257	0.176089	C_bivalent
MACS_peak_1414	NM_011658	0.66847	0.568319	C_bivalent
MACS_peak_242	NM_001277925	0.668296	0.184741	C_bivalent
MACS_peak_3333	NM_001177758	0.667673	0.219983	C_bivalent
MACS_peak_2919	NM_138662	0.667488	0.760379	C_bivalent
MACS_peak_6914	NM_009566	0.667089	0.000840313	C_bivalent
MACS_peak_3009	NM_010181	0.667022	-0.0802106	C_bivalent
MACS_peak_6546	NM_026235	0.666692	0.190909	C_bivalent
MACS_peak_2087	NM_001081278	0.665876	0.3658	C_bivalent
MACS_peak_2812	NM_030179	0.665862	0.232706	C_bivalent
MACS_peak_368	NM_001039472	0.663727	0.296738	C_bivalent
MACS_peak_938	NM_011491	0.663174	0.583171	C_bivalent
MACS_peak_978	NM_153393	0.661418	0.204098	C_bivalent
MACS_peak_1586	NM_011812	0.660992	0.345813	C_bivalent
MACS_peak_4326	NM_027326	0.658412	0.275269	C_bivalent
MACS_peak_5035	NM_146258	0.657577	0.825247	C_bivalent
MACS_peak_2119	NM_001136079	0.656908	0.699048	C_bivalent
MACS_peak_765	NM_011595	0.656418	0.0919572	C_bivalent
MACS_peak_638	NM_024286	0.656116	0.466407	C_bivalent
MACS_peak_3831	NR_003258	0.655624	0.103918	C_bivalent
MACS_peak_4426	NM_194060	0.654303	0.267182	C_bivalent
MACS_peak_2045	NM_033325	0.653309	0.107375	C_bivalent
MACS_peak_6620	NM_023814	0.652161	0.255371	C_bivalent
MACS_peak_2960	NM_033576	0.652138	0.355156	C_bivalent
MACS_peak_3640	NM_199022	0.652056	0.310335	C_bivalent
MACS_peak_3983	NM_178726	0.65147	0.0697624	C_bivalent
MACS_peak_6571	NM_173413	0.651423	0.0471168	C_bivalent
MACS_peak_2569	NM_009821	0.648997	0.561826	C_bivalent
MACS_peak_6938	NM_021487	0.647673	0.274079	C_bivalent
MACS_peak_960	NM_001290711	0.647124	0.175477	C_bivalent
MACS_peak_4652	NM_008013	0.646033	0.140271	C_bivalent
MACS_peak_3918	NM_008770	0.645946	0.0530963	C_bivalent
MACS_peak_4190	NM_007592	0.643159	0.359613	C_bivalent
MACS_peak_5681	NM_009627	0.642722	0.240792	C_bivalent
MACS_peak_5061	NM_080285	0.641555	0.00827785	C_bivalent
MACS_peak_631	NM_175407	0.641334	0.18702	C_bivalent
MACS_peak_6306	NM_030209	0.64119	0.160169	C_bivalent
MACS_peak_2932	NM_009960	0.640667	0.88287	C_bivalent
MACS_peak_3522	NM_010894	0.63996	0.971507	C_bivalent
MACS_peak_965	NM_011891	0.639683	0.469515	C_bivalent
MACS_peak_1922	NM_021459	0.639528	0.77597	C_bivalent
MACS_peak_505	NM_016928	0.638146	-0.0841492	C_bivalent
MACS_peak_997	NM_001290821	0.637382	0.215778	C_bivalent
MACS_peak_5337	NM_009829	0.636856	0.194809	C_bivalent
MACS_peak_551	NM_133485	0.636087	0.383338	C_bivalent
MACS_peak_3680	NM_007553	0.635685	0.32024	C_bivalent
MACS_peak_5872	NR_102386	0.635507	0.819558	C_bivalent
MACS_peak_2694	NM_013585	0.633987	0.211349	C_bivalent
MACS_peak_138	NM_008384	0.633847	0.0060279	C_bivalent
MACS_peak_2120	NM_008965	0.63369	0.318804	C_bivalent
MACS_peak_2615	NM_178615	0.633164	0.42614	C_bivalent
MACS_peak_3000	NM_001199154	0.632768	0.300981	C_bivalent
MACS_peak_1866	NM_011021	0.632313	0.59709	C_bivalent
MACS_peak_4934	NM_172885	0.632117	0.627027	C_bivalent
MACS_peak_2854	NM_177595	0.632033	0.217464	C_bivalent
MACS_peak_1938	NM_145459	0.631805	1.0461	C_bivalent
MACS_peak_4825	NM_133738	0.631737	0.469664	C_bivalent
MACS_peak_3171	NM_177034	0.631419	0.593972	C_bivalent
MACS_peak_5107	NM_013723	0.630543	0.140978	C_bivalent
MACS_peak_980	NM_177059	0.630515	0.380483	C_bivalent
MACS_peak_3594	NM_011824	0.629218	1.08982	C_bivalent
MACS_peak_3028	NM_001001488	0.628491	0.904986	C_bivalent
MACS_peak_2781	NM_172829	0.62718	0.342386	C_bivalent
MACS_peak_6615	NM_001164792	0.626575	0.182674	C_bivalent
MACS_peak_3646	NM_178047	0.625448	0.05288	C_bivalent
MACS_peak_332	NM_018750	0.62427	0.305158	C_bivalent
MACS_peak_5065	NM_173007	0.622908	0.316734	C_bivalent
MACS_peak_4384	NM_172296	0.622728	0.250732	C_bivalent
MACS_peak_766	NM_011595	0.622088	0.359621	C_bivalent
MACS_peak_2580	NM_010606	0.620993	0.112238	C_bivalent
MACS_peak_6937	NM_010572	0.620189	0.690553	C_bivalent
MACS_peak_5024	NM_007513	0.620107	0.325719	C_bivalent
MACS_peak_3360	NM_008078	0.619969	0.657709	C_bivalent
MACS_peak_1827	NM_010573	0.618975	0.249076	C_bivalent
MACS_peak_787	NM_172051	0.618044	0.273857	C_bivalent
MACS_peak_3586	NM_001285418	0.617996	0.737409	C_bivalent
MACS_peak_5019	NM_010229	0.61633	0.0590385	C_bivalent
MACS_peak_2558	NM_009621	0.61586	-0.0143808	C_bivalent
MACS_peak_3837	NM_009867	0.615187	0.212628	C_bivalent
MACS_peak_1055	NM_153081	0.61476	0.0294683	C_bivalent
MACS_peak_910	NM_001025597	0.614518	0.642316	C_bivalent
MACS_peak_2982	NR_073583	0.614006	0.36538	C_bivalent
MACS_peak_610	NM_001253355	0.61297	0.0673377	C_bivalent
MACS_peak_3206	NM_009890	0.612854	0.593831	C_bivalent
MACS_peak_4139	NM_001287103	0.612796	0.105025	C_bivalent
MACS_peak_5333	NM_001164035	0.611779	0.636615	C_bivalent
MACS_peak_5754	NM_183248	0.610433	-0.346993	C_bivalent
MACS_peak_1249	NM_009521	0.610418	0.1381	C_bivalent
MACS_peak_5182	NM_007500	0.60918	0.526126	C_bivalent
MACS_peak_180	NM_010518	0.60881	0.33966	C_bivalent
MACS_peak_4646	NM_013657	0.608747	0.33603	C_bivalent
MACS_peak_5531	NM_008074	0.608409	0.263703	C_bivalent
MACS_peak_251	NM_177305	0.608161	0.467914	C_bivalent
MACS_peak_1153	NM_008711	0.607399	0.678925	C_bivalent
MACS_peak_5954	NM_133969	0.606886	0.0652535	C_bivalent
MACS_peak_5572	NM_023908	0.60537	0.497971	C_bivalent
MACS_peak_6034	NM_026818	0.603585	0.0982616	C_bivalent
MACS_peak_3172	NM_177034	0.603272	0.622202	C_bivalent
MACS_peak_6901	NR_045434	0.602567	0.204717	C_bivalent
MACS_peak_387	NM_016846	0.601179	0.458338	C_bivalent
MACS_peak_2123	NM_001289498	0.598994	0.334684	C_bivalent
MACS_peak_1280	NM_172800	0.596821	0.665057	C_bivalent
MACS_peak_4494	NM_011214	0.59567	0.461748	C_bivalent
MACS_peak_5834	NM_001293667	0.595401	0.0672933	C_bivalent
MACS_peak_5730	NM_019564	0.594736	0.00683751	C_bivalent
MACS_peak_4085	NM_007441	0.594042	0.71988	C_bivalent
MACS_peak_2817	NM_029999	0.592407	0.491238	C_bivalent
MACS_peak_2451	NM_011415	0.5913	0.342497	C_bivalent
MACS_peak_6152	NM_172913	0.591239	0.254024	C_bivalent
MACS_peak_597	NM_021509	0.590297	0.0546154	C_bivalent
MACS_peak_4075	NM_009520	0.590156	0.544398	C_bivalent
MACS_peak_3175	NM_175013	0.589507	0.376474	C_bivalent
MACS_peak_1382	NM_144551	0.588436	0.0994208	C_bivalent
MACS_peak_3513	NM_010467	0.588408	0.594286	C_bivalent
MACS_peak_6614	NM_001164792	0.588252	0.0749655	C_bivalent
MACS_peak_3609	NM_170593	0.587497	0.105571	C_bivalent
MACS_peak_1122	NM_183201	0.586364	0.0907984	C_bivalent
MACS_peak_5117	NM_001081206	0.585244	0.422863	C_bivalent
MACS_peak_5243	NM_008881	0.584589	0.188992	C_bivalent
MACS_peak_2515	NM_198034	0.584466	0.510959	C_bivalent
MACS_peak_4100	NM_020505	0.582922	0.0681951	C_bivalent
MACS_peak_3822	NM_007557	0.582449	-0.0201872	C_bivalent
MACS_peak_4647	NM_010305	0.582097	0.612434	C_bivalent
MACS_peak_5868	NM_001110783	0.580653	0.656414	C_bivalent
MACS_peak_2324	NM_021423	0.579903	0.212128	C_bivalent
MACS_peak_5528	NM_148931	0.57875	0.183735	C_bivalent
MACS_peak_1955	NM_011894	0.578554	0.314335	C_bivalent
MACS_peak_6022	NM_010934	0.576485	0.344437	C_bivalent
MACS_peak_5311	NM_011763	0.575255	0.58063	C_bivalent
MACS_peak_964	NM_011891	0.574945	0.548927	C_bivalent
MACS_peak_3627	NM_145395	0.574885	-0.0914513	C_bivalent
MACS_peak_4092	NM_017392	0.574834	0.105912	C_bivalent
MACS_peak_1547	NM_008827	0.574473	0.138806	C_bivalent
MACS_peak_5553	NM_001033877	0.574414	0.178611	C_bivalent
MACS_peak_989	NM_019687	0.574332	0.496478	C_bivalent
MACS_peak_2039	NM_001276387	0.574216	-0.0571322	C_bivalent
MACS_peak_6295	NM_019707	0.574198	-0.0911084	C_bivalent
MACS_peak_3471	NM_013613	0.573182	0.000718159	C_bivalent
MACS_peak_4003	NM_177130	0.572558	0.315204	C_bivalent
MACS_peak_5021	NM_010228	0.571591	0.192839	C_bivalent
MACS_peak_5737	NM_009123	0.570806	0.169873	C_bivalent
MACS_peak_2754	NM_172621	0.569639	0.292341	C_bivalent
MACS_peak_2399	NM_033073	0.568213	0.319367	C_bivalent
MACS_peak_5731	NM_019564	0.56786	0.167431	C_bivalent
MACS_peak_5315	NM_009525	0.56709	0.0703074	C_bivalent
MACS_peak_1766	NM_007526	0.565264	0.317774	C_bivalent
MACS_peak_2556	NM_001198826	0.563629	0.349542	C_bivalent
MACS_peak_2693	NM_013585	0.563584	0.283497	C_bivalent
MACS_peak_2009	NM_016975	0.562982	0.532857	C_bivalent
MACS_peak_350	NM_001291928	0.558999	0.190822	C_bivalent
MACS_peak_5480	NM_172385	0.558859	0.694387	C_bivalent
MACS_peak_3196	NM_010051	0.558605	0.361007	C_bivalent
MACS_peak_4117	NM_153422	0.558531	0.0203597	C_bivalent
MACS_peak_5694	NM_001024138	0.557541	0.207949	C_bivalent
MACS_peak_4337	NM_175647	0.55596	0.486931	C_bivalent
MACS_peak_2485	NM_001159318	0.555099	0.11602	C_bivalent
MACS_peak_5660	NM_019990	0.553707	0.299611	C_bivalent
MACS_peak_3939	NM_130448	0.553679	0.339918	C_bivalent
MACS_peak_5869	NM_001277280	0.553541	0.569987	C_bivalent
MACS_peak_5835	NM_019521	0.553386	0.130878	C_bivalent
MACS_peak_4975	NM_001033416	0.551912	-0.119525	C_bivalent
MACS_peak_2983	NM_001291455	0.551548	0.135095	C_bivalent
MACS_peak_5782	NM_009876	0.551174	0.286695	C_bivalent
MACS_peak_5350	NM_008428	0.550517	0.721077	C_bivalent
MACS_peak_1123	NM_183201	0.550485	0.192124	C_bivalent
MACS_peak_6103	NM_009463	0.55011	0.229437	C_bivalent
MACS_peak_5554	NM_001033877	0.550078	0.245167	C_bivalent
MACS_peak_4140	NM_001004367	0.549967	0.0702165	C_bivalent
MACS_peak_1748	NM_001005748	0.547914	0.0708016	C_bivalent
MACS_peak_3663	NM_001136063	0.547856	0.314695	C_bivalent
MACS_peak_3051	NM_007831	0.54429	0.226588	C_bivalent
MACS_peak_4208	NM_001080771	0.544243	0.38071	C_bivalent
MACS_peak_4810	NM_009704	0.543587	0.362918	C_bivalent
MACS_peak_579	NM_008580	0.54237	0.475122	C_bivalent
MACS_peak_4636	NM_008830	0.542217	0.200927	C_bivalent
MACS_peak_789	NM_018797	0.541825	0.425696	C_bivalent
MACS_peak_6090	NM_020259	0.541168	0.632796	C_bivalent
MACS_peak_1508	NM_134050	0.540646	0.0910384	C_bivalent
MACS_peak_4427	NM_194060	0.539972	0.139404	C_bivalent
MACS_peak_6728	NM_001002267	0.539814	0.52687	C_bivalent
MACS_peak_3080	NM_008082	0.537159	0.358394	C_bivalent
MACS_peak_3081	NM_008082	0.537159	0.358394	C_bivalent
MACS_peak_6307	NM_030209	0.536507	0.401107	C_bivalent
MACS_peak_5700	NR_073548	0.536301	0.540775	C_bivalent
MACS_peak_554	NM_177387	0.534163	0.490204	C_bivalent
MACS_peak_6313	NM_008320	0.533952	0.117135	C_bivalent
MACS_peak_1571	NM_201518	0.532654	0.442967	C_bivalent
MACS_peak_1398	NM_010496	0.532098	-0.0485193	C_bivalent
MACS_peak_5108	NM_013723	0.531118	0.0838362	C_bivalent
MACS_peak_4831	NM_173404	0.530682	0.259199	C_bivalent
MACS_peak_611	NM_001253355	0.529797	0.111405	C_bivalent
MACS_peak_6327	NM_009569	0.529272	0.203287	C_bivalent
MACS_peak_4327	NM_027326	0.527865	0.244533	C_bivalent
MACS_peak_5807	NM_010111	0.525727	0.151263	C_bivalent
MACS_peak_2939	NM_053126	0.524506	0.409734	C_bivalent
MACS_peak_5661	NM_001243757	0.524046	0.0713629	C_bivalent
MACS_peak_4868	NM_001081235	0.523871	0.300454	C_bivalent
MACS_peak_4360	NM_001122899	0.523111	0.783538	C_bivalent
MACS_peak_6622	NM_023814	0.522278	0.556647	C_bivalent
MACS_peak_3429	NM_178888	0.522149	0.367947	C_bivalent
MACS_peak_5576	NM_007424	0.52124	0.630401	C_bivalent
MACS_peak_4000	NM_009144	0.521195	0.656061	C_bivalent
MACS_peak_4138	NM_020265	0.521064	0.4435	C_bivalent
MACS_peak_3018	NM_198649	0.520398	0.114911	C_bivalent
MACS_peak_307	NM_010133	0.519798	0.464611	C_bivalent
MACS_peak_6294	NM_019707	0.51851	0.269275	C_bivalent
MACS_peak_4149	NM_001293561	0.514457	0.383563	C_bivalent
MACS_peak_3368	NM_011040	0.513237	0.297465	C_bivalent
MACS_peak_4387	NM_172296	0.512277	0.352878	C_bivalent
MACS_peak_2094	NM_011143	0.510881	1.45392	C_bivalent
MACS_peak_1828	NM_010573	0.510342	0.475199	C_bivalent
MACS_peak_1918	NM_008396	0.509872	0.239697	C_bivalent
MACS_peak_3516	NM_001290734	0.507854	0.613011	C_bivalent
MACS_peak_6409	NM_028013	0.507468	0.0670354	C_bivalent
MACS_peak_990	NM_019687	0.506697	0.477111	C_bivalent
MACS_peak_4832	NM_008926	0.506306	0.625691	C_bivalent
MACS_peak_594	NM_011545	0.505299	0.469988	C_bivalent
MACS_peak_3185	NM_175459	0.504916	0.398414	C_bivalent
MACS_peak_2856	NM_008058	0.504474	0.312407	C_bivalent
MACS_peak_442	NM_001159731	0.503509	0.675755	C_bivalent
MACS_peak_4270	NM_172693	0.503028	0.69942	C_bivalent
MACS_peak_1923	NM_001081009	0.502878	1.09744	C_bivalent
MACS_peak_4637	NM_008830	0.501025	0.0875239	C_bivalent
MACS_peak_577	NM_029529	0.500783	0.282823	C_bivalent
MACS_peak_977	NM_013744	0.500197	0.351853	C_bivalent
MACS_peak_1529	NM_058212	0.499597	-0.265044	C_bivalent
MACS_peak_4319	NM_010820	0.499334	0.352877	C_bivalent
MACS_peak_3463	NM_001141982	0.497717	0.193266	C_bivalent
MACS_peak_85	NM_007685	0.496875	0.198468	C_bivalent
MACS_peak_2793	NM_207654	0.496238	0.658232	C_bivalent
MACS_peak_2605	NM_010515	0.496179	0.0807237	C_bivalent
MACS_peak_689	NM_001252638	0.496048	0.0767358	C_bivalent
MACS_peak_3158	NM_172442	0.495666	0.612497	C_bivalent
MACS_peak_6519	NM_176844	0.494445	0.152052	C_bivalent
MACS_peak_1473	NM_183294	0.494112	0.144334	C_bivalent
MACS_peak_5755	NR_027857	0.493624	-0.133228	C_bivalent
MACS_peak_1727	NM_008592	0.493149	0.2414	C_bivalent
MACS_peak_6324	NM_009569	0.491813	0.235109	C_bivalent
MACS_peak_402	NM_010500	0.489314	0.516773	C_bivalent
MACS_peak_4844	NM_001005477	0.489117	0.217899	C_bivalent
MACS_peak_578	NM_029529	0.485429	0.0418526	C_bivalent
MACS_peak_6513	NM_177350	0.484808	-0.0546752	C_bivalent
MACS_peak_224	NM_009255	0.484471	0.334092	C_bivalent
MACS_peak_684	NM_010118	0.483378	0.699128	C_bivalent
MACS_peak_3195	NM_010051	0.482468	0.518742	C_bivalent
MACS_peak_4263	NM_183298	0.480706	0.332165	C_bivalent
MACS_peak_5561	NM_183261	0.480509	0.203078	C_bivalent
MACS_peak_5183	NM_007500	0.479471	0.218518	C_bivalent
MACS_peak_2998	NM_001286181	0.478997	0.978035	C_bivalent
MACS_peak_4318	NM_011211	0.478781	0.144021	C_bivalent
MACS_peak_4643	NM_011348	0.478553	0.246824	C_bivalent
MACS_peak_531	NM_007498	0.47709	0.20862	C_bivalent
MACS_peak_2499	NM_001012765	0.476871	0.160407	C_bivalent
MACS_peak_6453	NM_013800	0.476844	0.244099	C_bivalent
MACS_peak_5550	NM_146191	0.476453	0.191295	C_bivalent
MACS_peak_1799	NM_019568	0.475726	0.531301	C_bivalent
MACS_peak_6261	NM_178086	0.475489	0.159693	C_bivalent
MACS_peak_5118	NM_001081206	0.474221	0.520469	C_bivalent
MACS_peak_2857	NM_008058	0.47273	0.361522	C_bivalent
MACS_peak_1915	NM_019960	0.471834	0.2376	C_bivalent
MACS_peak_3576	NM_178890	0.470763	0.197577	C_bivalent
MACS_peak_1210	NM_011771	0.469195	0.188151	C_bivalent
MACS_peak_4721	NM_030889	0.468805	-0.0427998	C_bivalent
MACS_peak_6325	NM_009569	0.4669	0.351653	C_bivalent
MACS_peak_3515	NM_001081033	0.46539	0.445709	C_bivalent
MACS_peak_4143	NM_021382	0.463721	0.358187	C_bivalent
MACS_peak_6518	NM_176844	0.463099	0.191284	C_bivalent
MACS_peak_5139	NM_011777	0.462179	0.312667	C_bivalent
MACS_peak_4344	NM_001122953	0.462082	0.619227	C_bivalent
MACS_peak_6910	NM_001009549	0.461507	0.0433699	C_bivalent
MACS_peak_4166	NM_199465	0.460699	0.190851	C_bivalent
MACS_peak_5054	NM_175088	0.460206	0.125666	C_bivalent
MACS_peak_3971	NM_008987	0.459882	0.687831	C_bivalent
MACS_peak_5466	NM_001287523	0.459143	0.307394	C_bivalent
MACS_peak_5277	NM_007697	0.458371	0.00926411	C_bivalent
MACS_peak_3063	NM_013666	0.455243	0.581478	C_bivalent
MACS_peak_3508	NM_013555	0.453777	0.195438	C_bivalent
MACS_peak_1747	NM_001005740	0.453453	0.3647	C_bivalent
MACS_peak_4635	NM_008830	0.453287	0.233129	C_bivalent
MACS_peak_4811	NM_009704	0.452881	0.439246	C_bivalent
MACS_peak_5662	NM_001243757	0.451738	0.030004	C_bivalent
MACS_peak_1865	NM_011021	0.451392	0.14419	C_bivalent
MACS_peak_786	NM_172051	0.451268	0.161891	C_bivalent
MACS_peak_3341	NM_028757	0.448504	0.0737735	C_bivalent
MACS_peak_4425	NM_007902	0.446756	0.181092	C_bivalent
MACS_peak_5479	NM_172385	0.446422	0.56213	C_bivalent
MACS_peak_2548	NM_139134	0.4459	0.331896	C_bivalent
MACS_peak_5193	NM_008354	0.445662	0.462751	C_bivalent
MACS_peak_2959	NM_033590	0.444268	-0.0684991	C_bivalent
MACS_peak_2122	NM_011019	0.44327	-0.0477086	C_bivalent
MACS_peak_3232	NM_015748	0.443053	-0.101761	C_bivalent
MACS_peak_6516	NM_021422	0.442843	0.262253	C_bivalent
MACS_peak_1268	NM_015732	0.441755	-0.0562068	C_bivalent
MACS_peak_2808	NM_145158	0.440596	0.512438	C_bivalent
MACS_peak_5541	NM_013788	0.440031	0.458345	C_bivalent
MACS_peak_2170	NM_026778	0.439848	0.440843	C_bivalent
MACS_peak_3917	NM_008770	0.439395	0.136861	C_bivalent
MACS_peak_4155	NM_026993	0.437317	0.141912	C_bivalent
MACS_peak_2082	NM_053105	0.437096	0.291289	C_bivalent
MACS_peak_5062	NM_019697	0.4365	0.191042	C_bivalent
MACS_peak_139	NM_008384	0.435966	0.149742	C_bivalent
MACS_peak_4821	NM_001077596	0.435271	0.134122	C_bivalent
MACS_peak_524	NM_008976	0.434878	-0.0354241	C_bivalent
MACS_peak_552	NM_133485	0.43484	0.571328	C_bivalent
MACS_peak_4286	NM_022814	0.434276	0.675085	C_bivalent
MACS_peak_6173	NM_011787	0.434015	0.766146	C_bivalent
MACS_peak_1402	NM_009234	0.433395	0.130049	C_bivalent
MACS_peak_2958	NM_033588	0.432713	0.218678	C_bivalent
MACS_peak_1253	NM_007762	0.427751	0.250343	C_bivalent
MACS_peak_2997	NM_001286181	0.427091	0.903353	C_bivalent
MACS_peak_1757	NM_001081425	0.427001	0.44659	C_bivalent
MACS_peak_5537	NM_009728	0.425342	0.608079	C_bivalent
MACS_peak_4269	NM_172693	0.424892	0.564768	C_bivalent
MACS_peak_2587	NM_023663	0.423697	0.0965946	C_bivalent
MACS_peak_3688	NM_001291061	0.423529	0.104481	C_bivalent
MACS_peak_2980	NM_138945	0.423008	0.140395	C_bivalent
MACS_peak_5674	NM_057173	0.422605	0.17949	C_bivalent
MACS_peak_2956	NM_033574	0.42214	0.287255	C_bivalent
MACS_peak_5089	NM_008493	0.421834	-0.105676	C_bivalent
MACS_peak_4355	NM_183024	0.4213	0.194342	C_bivalent
MACS_peak_6145	NM_007406	0.420836	0.032363	C_bivalent
MACS_peak_5542	NM_130880	0.420036	0.458563	C_bivalent
MACS_peak_3197	NM_010051	0.419753	0.115557	C_bivalent
MACS_peak_5020	NM_010229	0.418754	0.22589	C_bivalent
MACS_peak_508	NM_178692	0.416118	0.184959	C_bivalent
MACS_peak_4145	NR_121195	0.415944	0.158619	C_bivalent
MACS_peak_5992	NM_008278	0.413196	0.125592	C_bivalent
MACS_peak_5192	NM_001177556	0.411933	0.112049	C_bivalent
MACS_peak_621	NM_001114332	0.411912	0.44203	C_bivalent
MACS_peak_5940	NM_007514	0.410864	0.280141	C_bivalent
MACS_peak_2459	NM_153790	0.410567	0.14516	C_bivalent
MACS_peak_2936	NM_001003671	0.409307	1.18776	C_bivalent
MACS_peak_5320	NM_017379	0.407879	-0.0933232	C_bivalent
MACS_peak_4403	NM_001003947	0.407371	0.0755385	C_bivalent
MACS_peak_3807	NM_080455	0.407239	0.439326	C_bivalent
MACS_peak_2081	NM_053105	0.406972	0.274173	C_bivalent
MACS_peak_289	NM_001160368	0.406667	0.108799	C_bivalent
MACS_peak_2881	NM_001142731	0.404966	0.181739	C_bivalent
MACS_peak_6570	NM_026674	0.40403	0.00790121	C_bivalent
MACS_peak_1425	NM_144552	0.40324	-0.0813877	C_bivalent
MACS_peak_4634	NM_008830	0.402991	0.164321	C_bivalent
MACS_peak_3552	NM_011957	0.402509	0.0949387	C_bivalent
MACS_peak_5536	NM_009728	0.40204	0.657938	C_bivalent
MACS_peak_753	NM_153543	0.401823	0.169005	C_bivalent
MACS_peak_1876	NM_008242	0.401339	0.280148	C_bivalent
MACS_peak_5138	NM_011777	0.399961	0.30239	C_bivalent
MACS_peak_2970	NM_033582	0.399246	0.0869618	C_bivalent
MACS_peak_927	NM_001242934	0.399043	0.181311	C_bivalent
MACS_peak_5699	NM_001272023	0.399022	0.59727	C_bivalent
MACS_peak_4694	NM_008037	0.398919	-0.168513	C_bivalent
MACS_peak_2833	NM_011380	0.39851	0.504441	C_bivalent
MACS_peak_1816	NM_019986	0.398094	0.240543	C_bivalent
MACS_peak_6508	NM_144784	0.396172	0.222616	C_bivalent
MACS_peak_2103	NM_001079844	0.394108	0.0199755	C_bivalent
MACS_peak_2864	NM_134130	0.393951	-0.0498661	C_bivalent
MACS_peak_4346	NM_010905	0.392849	0.245617	C_bivalent
MACS_peak_5063	NM_019697	0.392602	0.226711	C_bivalent
MACS_peak_4734	NM_010474	0.389597	0.341769	C_bivalent
MACS_peak_3715	NM_054068	0.389324	0.564289	C_bivalent
MACS_peak_926	NM_016707	0.387648	0.255232	C_bivalent
MACS_peak_2752	NM_178589	0.387441	-0.130213	C_bivalent
MACS_peak_100	NM_001290797	0.387113	0.135577	C_bivalent
MACS_peak_2965	NM_033593	0.386	0.356376	C_bivalent
MACS_peak_3523	NM_010894	0.385336	0.2153	C_bivalent
MACS_peak_5130	NM_175528	0.385216	0.100445	C_bivalent
MACS_peak_3466	NM_023396	0.384654	0.213615	C_bivalent
MACS_peak_1248	NM_011719	0.384621	0.31181	C_bivalent
MACS_peak_1767	NM_007526	0.384603	0.196323	C_bivalent
MACS_peak_2855	NM_008058	0.384141	0.211186	C_bivalent
MACS_peak_5683	NM_020606	0.384018	0.0785028	C_bivalent
MACS_peak_2794	NM_207654	0.380494	0.161903	C_bivalent
MACS_peak_6100	NM_027758	0.3803	0.0527569	C_bivalent
MACS_peak_3601	NM_011246	0.380026	0.0906826	C_bivalent
MACS_peak_3187	NM_009199	0.379527	0.0376443	C_bivalent
MACS_peak_2863	NM_134130	0.379454	-0.03844	C_bivalent
MACS_peak_5781	NM_008434	0.378057	0.276653	C_bivalent
MACS_peak_5274	NM_018884	0.377558	0.273581	C_bivalent
MACS_peak_5347	NM_018779	0.37649	0.363469	C_bivalent
MACS_peak_3838	NM_009867	0.376237	0.38918	C_bivalent
MACS_peak_2937	NM_001003671	0.373518	1.21011	C_bivalent
MACS_peak_5253	NM_009527	0.373178	0.144807	C_bivalent
MACS_peak_750	NM_021439	0.37275	-0.0317366	C_bivalent
MACS_peak_5280	NM_008516	0.370961	0.0592577	C_bivalent
MACS_peak_4842	NM_133897	0.370809	0.247163	C_bivalent
MACS_peak_2093	NM_007904	0.369843	0.254708	C_bivalent
MACS_peak_5693	NM_001195774	0.369802	0.423296	C_bivalent
MACS_peak_1289	NM_021411	0.368034	0.341046	C_bivalent
MACS_peak_3540	NM_008982	0.368028	0.0122178	C_bivalent
MACS_peak_377	NM_009061	0.367702	0.481102	C_bivalent
MACS_peak_4402	NM_001003947	0.367046	0.0341958	C_bivalent
MACS_peak_4156	NM_026993	0.366095	0.435752	C_bivalent
MACS_peak_5042	NM_009364	0.365232	0.248929	C_bivalent
MACS_peak_6509	NM_144784	0.364648	0.241689	C_bivalent
MACS_peak_2963	NM_033578	0.362963	0.704989	C_bivalent
MACS_peak_3483	NM_177025	0.360507	0.2897	C_bivalent
MACS_peak_2333	NM_025815	0.359788	-0.0617083	C_bivalent
MACS_peak_6708	NM_029575	0.356591	0.220136	C_bivalent
MACS_peak_416	NM_013862	0.356467	0.301641	C_bivalent
MACS_peak_6089	NM_020259	0.356114	0.193998	C_bivalent
MACS_peak_3588	NM_001285417	0.355155	0.473084	C_bivalent
MACS_peak_6468	NM_172768	0.352996	0.00813464	C_bivalent
MACS_peak_3229	NM_031376	0.351409	0.504117	C_bivalent
MACS_peak_4207	NM_019724	0.350506	0.0789468	C_bivalent
MACS_peak_561	NM_026405	0.347208	0.368521	C_bivalent
MACS_peak_596	NM_021509	0.347158	0.0772773	C_bivalent
MACS_peak_3767	NM_183023	0.346236	0.614266	C_bivalent
MACS_peak_1415	NM_011658	0.345318	0.231119	C_bivalent
MACS_peak_3638	NM_007993	0.344925	0.558212	C_bivalent
MACS_peak_6469	NM_172768	0.344834	0.406356	C_bivalent
MACS_peak_2638	NM_013855	0.34434	0.12901	C_bivalent
MACS_peak_6157	NM_001253822	0.342203	0.20187	C_bivalent
MACS_peak_5904	NM_178591	0.342174	-0.11723	C_bivalent
MACS_peak_5558	NM_010513	0.340854	0.150686	C_bivalent
MACS_peak_5573	NM_182809	0.339646	0.200746	C_bivalent
MACS_peak_3839	NM_009867	0.338751	0.277352	C_bivalent
MACS_peak_5870	NM_001277281	0.337964	0.579507	C_bivalent
MACS_peak_6926	NM_009197	0.33759	0.261445	C_bivalent
MACS_peak_1038	NM_008744	0.337004	-0.0646545	C_bivalent
MACS_peak_43	NM_133832	0.335498	-0.0410178	C_bivalent
MACS_peak_6178	NM_026385	0.334572	0.354345	C_bivalent
MACS_peak_4189	NM_145711	0.331764	0.475219	C_bivalent
MACS_peak_1530	NM_058212	0.331554	-0.0862799	C_bivalent
MACS_peak_4362	NM_001285852	0.330285	0.0819723	C_bivalent
MACS_peak_4718	NM_001042615	0.328612	-0.0441517	C_bivalent
MACS_peak_2538	NM_008310	0.324926	0.651679	C_bivalent
MACS_peak_2152	NM_009154	0.323345	-0.0467974	C_bivalent
MACS_peak_1569	NM_201518	0.323126	0.182946	C_bivalent
MACS_peak_5072	NM_001252105	0.322572	0.256066	C_bivalent
MACS_peak_550	NM_133485	0.322275	0.0525239	C_bivalent
MACS_peak_2519	NM_172506	0.322184	-0.144772	C_bivalent
MACS_peak_4785	NM_011058	0.321623	0.24357	C_bivalent
MACS_peak_1267	NM_011101	0.317039	0.509338	C_bivalent
MACS_peak_346	NM_175443	0.31686	0.242733	C_bivalent
MACS_peak_568	NM_001195096	0.314593	-0.0926524	C_bivalent
MACS_peak_826	NM_028679	0.311889	-0.0233306	C_bivalent
MACS_peak_2358	NM_009504	0.311017	-0.0224997	C_bivalent
MACS_peak_3008	NM_009194	0.310942	0.0637348	C_bivalent
MACS_peak_4820	NM_001077596	0.310498	-0.0414087	C_bivalent
MACS_peak_5281	NM_008516	0.308284	-0.000346068	C_bivalent
MACS_peak_1062	NM_009660	0.3077	0.115217	C_bivalent
MACS_peak_4370	NM_177667	0.307546	0.0379692	C_bivalent
MACS_peak_763	NM_011595	0.306389	0.199905	C_bivalent
MACS_peak_3662	NM_001271002	0.304901	0.117871	C_bivalent
MACS_peak_3186	NM_009199	0.304385	0.207568	C_bivalent
MACS_peak_2969	NM_033581	0.304148	0.252081	C_bivalent
MACS_peak_3082	NM_008082	0.303594	0.00504755	C_bivalent
MACS_peak_5557	NM_010513	0.303461	0.0706324	C_bivalent
MACS_peak_5278	NM_007697	0.302897	0.079125	C_bivalent
MACS_peak_271	NM_181405	0.302571	0.0940939	C_bivalent
MACS_peak_4638	NM_172706	0.301782	0.406944	C_bivalent
MACS_peak_6572	NM_001164251	0.30068	0.0588266	C_bivalent
MACS_peak_3604	NM_001145854	0.299466	-0.101829	C_bivalent
MACS_peak_2543	NM_019413	0.297885	0.418299	C_bivalent
MACS_peak_1815	NM_019986	0.297666	0.166383	C_bivalent
MACS_peak_4477	NM_178110	0.294258	0.149242	C_bivalent
MACS_peak_1570	NM_201518	0.293763	0.140151	C_bivalent
MACS_peak_2897	NM_026779	0.293525	-0.0813891	C_bivalent
MACS_peak_5265	NM_025829	0.293231	0.0934929	C_bivalent
MACS_peak_1697	NM_023868	0.291122	-0.0642356	C_bivalent
MACS_peak_6088	NM_138944	0.290008	0.0585222	C_bivalent
MACS_peak_795	NM_013598	0.289176	0.119781	C_bivalent
MACS_peak_4354	NM_183024	0.286632	0.19762	C_bivalent
MACS_peak_4152	NM_027770	0.283355	0.288584	C_bivalent
MACS_peak_5809	NM_010111	0.282754	0.820368	C_bivalent
MACS_peak_1024	NM_018805	0.282276	0.429353	C_bivalent
MACS_peak_1060	NM_007440	0.282267	0.280754	C_bivalent
MACS_peak_401	NM_010500	0.281398	0.561134	C_bivalent
MACS_peak_1754	NM_153789	0.281163	0.193002	C_bivalent
MACS_peak_1589	NM_177620	0.280816	-0.0454155	C_bivalent
MACS_peak_6467	NM_172768	0.280627	-0.0340675	C_bivalent
MACS_peak_5871	NM_001277284	0.27951	0.599163	C_bivalent
MACS_peak_4093	NM_017392	0.278639	0.0658804	C_bivalent
MACS_peak_1262	NM_207624	0.276753	-0.000557851	C_bivalent
MACS_peak_1919	NM_001033228	0.275259	0.147167	C_bivalent
MACS_peak_4719	NM_030127	0.273917	-0.0142956	C_bivalent
MACS_peak_3849	NM_009936	0.273726	0.0648051	C_bivalent
MACS_peak_1552	NM_009368	0.269132	0.110828	C_bivalent
MACS_peak_1756	NM_009124	0.268681	0.00990427	C_bivalent
MACS_peak_943	NM_008005	0.268339	-0.0187686	C_bivalent
MACS_peak_5971	NM_175162	0.267714	0.325265	C_bivalent
MACS_peak_1025	NM_018805	0.266558	0.459429	C_bivalent
MACS_peak_5808	NM_010111	0.26609	0.473735	C_bivalent
MACS_peak_5825	NM_011227	0.265682	0.337483	C_bivalent
MACS_peak_4386	NM_172296	0.264708	0.412682	C_bivalent
MACS_peak_5013	NM_016789	0.264677	0.100606	C_bivalent
MACS_peak_6489	NM_001013390	0.264486	0.403549	C_bivalent
MACS_peak_3561	NM_007442	0.26182	0.387706	C_bivalent
MACS_peak_2780	NM_172829	0.2606	0.176116	C_bivalent
MACS_peak_3161	NM_008137	0.257482	0.395088	C_bivalent
MACS_peak_1261	NM_001281819	0.25748	-0.0327857	C_bivalent
MACS_peak_5845	NM_053171	0.256727	-0.238659	C_bivalent
MACS_peak_3658	NM_009732	0.255897	-0.163096	C_bivalent
MACS_peak_2858	NM_130449	0.255812	0.414234	C_bivalent
MACS_peak_2458	NM_153790	0.254475	0.381719	C_bivalent
MACS_peak_312	NM_001025156	0.253076	0.149946	C_bivalent
MACS_peak_3296	NM_007419	0.251572	0.386794	C_bivalent
MACS_peak_5616	NM_181407	0.249808	0.59921	C_bivalent
MACS_peak_4807	NM_008176	0.248741	0.284063	C_bivalent
MACS_peak_3067	NM_013831	0.248052	-0.0945897	C_bivalent
MACS_peak_4352	NM_198037	0.24702	0.262081	C_bivalent
MACS_peak_1568	NM_201518	0.246588	0.00785988	C_bivalent
MACS_peak_4366	NR_104385	0.246353	0.138349	C_bivalent
MACS_peak_1403	NM_009234	0.246104	0.0987893	C_bivalent
MACS_peak_4812	NM_009704	0.246	0.382222	C_bivalent
MACS_peak_6540	NM_001081192	0.245463	0.200647	C_bivalent
MACS_peak_6470	NM_172768	0.24529	-0.0147016	C_bivalent
MACS_peak_6174	NM_011787	0.244774	0.152747	C_bivalent
MACS_peak_1696	NM_023868	0.244546	-0.107888	C_bivalent
MACS_peak_2545	NM_175549	0.243616	0.393557	C_bivalent
MACS_peak_676	NM_009719	0.242698	0.127829	C_bivalent
MACS_peak_2048	NM_001271407	0.241417	0.109355	C_bivalent
MACS_peak_4328	NM_027326	0.240238	0.077129	C_bivalent
MACS_peak_5818	NM_033622	0.239747	-0.13227	C_bivalent
MACS_peak_1977	NM_026832	0.236702	0.165168	C_bivalent
MACS_peak_6548	NM_176922	0.235347	0.0286218	C_bivalent
MACS_peak_1888	NM_008756	0.234518	0.168958	C_bivalent
MACS_peak_3587	NM_001048142	0.232626	0.542045	C_bivalent
MACS_peak_3056	NM_010720	0.231725	0.0393183	C_bivalent
MACS_peak_3231	NM_031376	0.230387	0.35827	C_bivalent
MACS_peak_1522	NM_001167920	0.230008	0.111869	C_bivalent
MACS_peak_6566	NM_001025612	0.22979	-0.0493359	C_bivalent
MACS_peak_6287	NM_001081151	0.229376	0.452125	C_bivalent
MACS_peak_3554	NM_145832	0.227889	0.188481	C_bivalent
MACS_peak_1825	NM_172053	0.227724	-0.00827111	C_bivalent
MACS_peak_5617	NM_181407	0.2277	0.562793	C_bivalent
MACS_peak_6605	NM_010482	0.225775	0.0761944	C_bivalent
MACS_peak_1290	NM_021411	0.224365	0.37213	C_bivalent
MACS_peak_5873	NR_102385	0.222818	-0.0544451	C_bivalent
MACS_peak_527	NM_008937	0.221103	0.364601	C_bivalent
MACS_peak_4345	NM_010905	0.219041	0.279363	C_bivalent
MACS_peak_4004	NM_011839	0.216749	0.251482	C_bivalent
MACS_peak_6899	NM_173414	0.216643	0.236372	C_bivalent
MACS_peak_1994	NM_016972	0.215653	0.389282	C_bivalent
MACS_peak_5824	NM_011227	0.214652	0.369328	C_bivalent
MACS_peak_6450	NM_013906	0.214154	0.305395	C_bivalent
MACS_peak_5125	NM_001294144	0.212755	0.0992725	C_bivalent
MACS_peak_3932	NM_008006	0.211533	0.368086	C_bivalent
MACS_peak_1947	NM_009524	0.210983	0.153656	C_bivalent
MACS_peak_983	NM_001290789	0.210937	0.0797519	C_bivalent
MACS_peak_4096	NM_001033304	0.208424	-0.00772019	C_bivalent
MACS_peak_2225	NM_001163465	0.207796	-0.00271202	C_bivalent
MACS_peak_1759	NM_175340	0.207422	0.167353	C_bivalent
MACS_peak_6441	NM_023277	0.2056	0.325093	C_bivalent
MACS_peak_3077	NM_178280	0.205241	0.252445	C_bivalent
MACS_peak_5635	NM_026384	0.204358	-0.21523	C_bivalent
MACS_peak_2968	NM_033581	0.203296	0.250259	C_bivalent
MACS_peak_4217	NM_001012451	0.200643	-0.0899504	C_bivalent
MACS_peak_257	NM_010262	0.199721	0.00347785	C_bivalent
MACS_peak_2531	NM_009655	0.197884	0.0923853	C_bivalent
MACS_peak_4720	NM_027373	0.197815	0.361617	C_bivalent
MACS_peak_2183	NM_178920	0.197602	0.320335	C_bivalent
MACS_peak_2121	NM_001037905	0.196929	0.246318	C_bivalent
MACS_peak_158	NM_027407	0.196764	0.0799992	C_bivalent
MACS_peak_6451	NM_013906	0.196616	0.412867	C_bivalent
MACS_peak_749	NM_021439	0.195882	-0.0740447	C_bivalent
MACS_peak_2047	NM_001253736	0.192603	-0.00160036	C_bivalent
MACS_peak_339	NM_001195025	0.192577	0.0995447	C_bivalent
MACS_peak_2136	NM_176959	0.191352	0.311595	C_bivalent
MACS_peak_1124	NM_183201	0.187735	-0.233361	C_bivalent
MACS_peak_5191	NM_001177559	0.186476	0.0983704	C_bivalent
MACS_peak_5259	NM_008377	0.186133	0.187291	C_bivalent
MACS_peak_4371	NM_177667	0.185912	0.000497655	C_bivalent
MACS_peak_2126	NM_008728	0.1842	0.0587323	C_bivalent
MACS_peak_973	NM_021540	0.183399	0.232666	C_bivalent
MACS_peak_6348	NM_053207	0.182102	0.183694	C_bivalent
MACS_peak_5465	NM_175140	0.181061	0.266065	C_bivalent
MACS_peak_6411	NM_010287	0.179143	0.0854798	C_bivalent
MACS_peak_1745	NM_010104	0.175417	0.00705609	C_bivalent
MACS_peak_3436	NM_001290576	0.173696	-0.0325913	C_bivalent
MACS_peak_305	NM_001012322	0.17023	0.641184	C_bivalent
MACS_peak_3954	NM_133231	0.169595	0.000762503	C_bivalent
MACS_peak_567	NM_009538	0.168109	0.243967	C_bivalent
MACS_peak_5848	NM_053171	0.166862	0.0149586	C_bivalent
MACS_peak_1995	NM_016972	0.165939	0.334984	C_bivalent
MACS_peak_1981	NM_008102	0.163932	0.0092517	C_bivalent
MACS_peak_4244	NM_009416	0.163076	0.0591216	C_bivalent
MACS_peak_1445	NM_020287	0.163032	0.219688	C_bivalent
MACS_peak_2194	NM_144549	0.162296	-0.136955	C_bivalent
MACS_peak_1991	NM_015772	0.162151	0.250174	C_bivalent
MACS_peak_62	NM_001160139	0.161844	0.168659	C_bivalent
MACS_peak_3072	NM_053117	0.161786	0.0379234	C_bivalent
MACS_peak_1288	NM_021411	0.161702	0.354	C_bivalent
MACS_peak_340	NM_028778	0.159932	-0.0237047	C_bivalent
MACS_peak_1904	NM_152804	0.159036	0.295037	C_bivalent
MACS_peak_4342	NM_010591	0.158552	0.191163	C_bivalent
MACS_peak_931	NM_001166661	0.155925	0.0422034	C_bivalent
MACS_peak_2797	NM_008549	0.155394	0.269569	C_bivalent
MACS_peak_3624	NM_009735	0.153488	-0.163717	C_bivalent
MACS_peak_2276	NM_001044308	0.152802	0.223988	C_bivalent
MACS_peak_4351	NM_013845	0.152391	0.147682	C_bivalent
MACS_peak_2636	NM_001163850	0.151356	-0.0142613	C_bivalent
MACS_peak_1459	NM_009216	0.150667	-8.69e-05	C_bivalent
MACS_peak_6288	NM_001081151	0.150335	0.12359	C_bivalent
MACS_peak_1755	NM_153789	0.147882	0.0475037	C_bivalent
MACS_peak_6627	NM_001003911	0.147402	0.235071	C_bivalent
MACS_peak_3659	NM_009732	0.147016	-0.133398	C_bivalent
MACS_peak_6289	NM_001081151	0.141481	0.0431722	C_bivalent
MACS_peak_3435	NM_001290576	0.140322	0.0448102	C_bivalent
MACS_peak_3931	NM_008006	0.139998	0.332255	C_bivalent
MACS_peak_1399	NM_010496	0.139873	0.0103309	C_bivalent
MACS_peak_2838	NM_199251	0.138313	0.23596	C_bivalent
MACS_peak_1978	NM_026832	0.137786	0.0505331	C_bivalent
MACS_peak_6939	NM_001114385	0.136964	0.165349	C_bivalent
MACS_peak_5355	NM_001024468	0.135805	0.289347	C_bivalent
MACS_peak_4153	NM_027770	0.133963	0.22322	C_bivalent
MACS_peak_194	NM_009526	0.133725	-0.00168771	C_bivalent
MACS_peak_5641	NM_201352	0.133271	0.120522	C_bivalent
MACS_peak_1292	NM_010350	0.131583	0.265812	C_bivalent
MACS_peak_1022	NM_007413	0.130397	0.0539932	C_bivalent
MACS_peak_761	NM_028709	0.124994	0.266227	C_bivalent
MACS_peak_5876	NM_013834	0.124035	0.118871	C_bivalent
MACS_peak_3068	NM_013831	0.121888	-0.0129191	C_bivalent
MACS_peak_1059	NM_007528	0.120448	0.253662	C_bivalent
MACS_peak_1813	NM_019395	0.120328	0.00922339	C_bivalent
MACS_peak_6596	NM_198962	0.119873	0.0111629	C_bivalent
MACS_peak_634	NM_009846	0.118519	0.252203	C_bivalent
MACS_peak_6087	NM_138944	0.11726	-0.0479153	C_bivalent
MACS_peak_2698	NM_030890	0.114111	0.0235943	C_bivalent
MACS_peak_3324	NM_028804	0.112223	-0.0701132	C_bivalent
MACS_peak_6624	NM_011851	0.110775	0.197457	C_bivalent
MACS_peak_2357	NM_009504	0.110648	0.0423683	C_bivalent
MACS_peak_1260	NM_181071	0.109876	0.202143	C_bivalent
MACS_peak_3252	NM_011037	0.109127	-0.051921	C_bivalent
MACS_peak_580	NM_008580	0.107797	0.0572945	C_bivalent
MACS_peak_1951	NM_001083616	0.106443	0.544372	C_bivalent
MACS_peak_3960	NM_001081229	0.10613	0.0406493	C_bivalent
MACS_peak_5823	NM_011227	0.104891	0.26988	C_bivalent
MACS_peak_6665	NM_029385	0.104656	0.102659	C_bivalent
MACS_peak_1252	NM_007762	0.104407	0.281341	C_bivalent
MACS_peak_4363	NM_001285852	0.103287	0.0875881	C_bivalent
MACS_peak_4840	NM_173370	0.101896	0.328839	C_bivalent
MACS_peak_1746	NM_010104	0.0977438	0.163219	C_bivalent
MACS_peak_211	NM_001085370	0.0967757	0.171941	C_bivalent
MACS_peak_3069	NM_013831	0.0934569	0.100966	C_bivalent
MACS_peak_4113	NM_010171	0.0916057	0.112664	C_bivalent
MACS_peak_6459	NM_001029838	0.0905861	0.182427	C_bivalent
MACS_peak_5478	NM_172385	0.0899918	0.0434697	C_bivalent
MACS_peak_3110	NM_001033447	0.0874409	0.0532535	C_bivalent
MACS_peak_4188	NM_145711	0.0850502	0.491633	C_bivalent
MACS_peak_5158	NM_010903	0.082922	0.107861	C_bivalent
MACS_peak_4525	NM_010142	0.0790804	0.212831	C_bivalent
MACS_peak_6666	NM_029385	0.0778196	0.0975885	C_bivalent
MACS_peak_1884	NM_013732	0.0774023	0.479864	C_bivalent
MACS_peak_6498	NM_207675	0.0722257	-0.00376419	C_bivalent
MACS_peak_1691	NM_001081426	0.0718588	-0.0721906	C_bivalent
MACS_peak_1692	NM_001081426	0.0717638	-0.0425292	C_bivalent
MACS_peak_3240	NM_053083	0.0715949	-0.0132864	C_bivalent
MACS_peak_6347	NM_053207	0.0710644	0.153107	C_bivalent
MACS_peak_1369	NM_011859	0.0691948	0.031189	C_bivalent
MACS_peak_5134	NM_001146351	0.0656489	-0.0848071	C_bivalent
MACS_peak_1061	NM_007440	0.0648621	0.0520218	C_bivalent
MACS_peak_5636	NM_026384	0.0646275	-0.184081	C_bivalent
MACS_peak_245	NM_028889	0.0617615	0.0957304	C_bivalent
MACS_peak_4431	NM_019563	0.0610696	0.16018	C_bivalent
MACS_peak_6460	NM_001029838	0.0596611	0.361276	C_bivalent
MACS_peak_1058	NM_007528	0.0575086	0.251224	C_bivalent
MACS_peak_4836	NM_144955	0.0560143	0.205757	C_bivalent
MACS_peak_2275	NM_001044308	0.0555427	0.256427	C_bivalent
MACS_peak_275	NM_172463	0.0546733	0.0951043	C_bivalent
MACS_peak_5178	NM_001042451	0.0530231	0.0104423	C_bivalent
MACS_peak_349	NM_001291928	0.0512626	-0.147206	C_bivalent
MACS_peak_254	NM_010262	0.0490232	-0.00581937	C_bivalent
MACS_peak_1014	NM_009026	0.0456676	0.24406	C_bivalent
MACS_peak_5631	NM_001285794	0.0433585	-0.0461206	C_bivalent
MACS_peak_5210	NM_001136227	0.038148	-0.0132431	C_bivalent
MACS_peak_2240	NM_144847	0.0370679	0.240357	C_bivalent
MACS_peak_3120	NM_010235	0.032304	0.101939	C_bivalent
MACS_peak_5279	NM_007697	0.0237974	0.151099	C_bivalent
MACS_peak_3553	NM_145832	0.0213364	0.0790167	C_bivalent
MACS_peak_1161	NM_172261	0.0192871	-0.014393	C_bivalent
MACS_peak_244	NM_028889	0.014521	0.148899	C_bivalent
MACS_peak_4120	NM_011674	0.0129876	-0.0986166	C_bivalent
MACS_peak_602	NM_172787	0.0056884	0.03569	C_bivalent
MACS_peak_1548	NM_010234	0.00464895	-0.0748735	C_bivalent
MACS_peak_839	NM_016847	-0.0156958	0.0889596	C_bivalent
MACS_peak_212	NM_001085370	-0.0160705	0.199793	C_bivalent
MACS_peak_2239	NM_144847	-0.0200426	0.0940172	C_bivalent
MACS_peak_2322	NM_021921	-0.0249143	0.172247	C_bivalent
MACS_peak_6180	NM_053246	-0.0324607	0.0320584	C_bivalent
MACS_peak_5783	NM_001199227	-0.0332078	0.126568	C_bivalent
MACS_peak_1737	NM_026830	-0.0354808	0.235469	C_bivalent
MACS_peak_3184	NM_183179	-0.0646968	0.125297	C_bivalent
MACS_peak_5008	NM_133355	-0.0745682	0.0253232	C_bivalent
MACS_peak_4907	NM_008499	-0.0814823	0.0834387	C_bivalent
MACS_peak_5630	NM_001285794	-0.126625	0.00186405	C_bivalent
MACS_peak_4298	NM_001008791	-0.132135	-0.071166	C_bivalent
MACS_peak_142	NM_001081433	-0.1371	0.0206213	C_bivalent
MACS_peak_4806	NM_009141	-0.143215	0.249964	C_bivalent
MACS_peak_2772	NM_001109973	-0.14417	0.0300067	C_bivalent
MACS_peak_39	NM_010827	-0.275537	0.20536	C_bivalent
MACS_peak_3569	NM_178725	6.19464	4.21767	D_tissue
MACS_peak_3568	NM_178725	5.01884	3.958	D_tissue
MACS_peak_90	NM_183019	2.70548	1.13929	D_tissue
MACS_peak_3567	NM_178725	2.66419	1.90631	D_tissue
MACS_peak_1449	NM_009385	2.63612	1.0228	D_tissue
MACS_peak_4398	NM_008593	2.50787	0.819637	D_tissue
MACS_peak_6629	NM_009573	2.47165	1.73238	D_tissue
MACS_peak_4083	NM_172271	2.35091	1.11718	D_tissue
MACS_peak_6628	NM_009573	2.33821	1.55708	D_tissue
MACS_peak_3478	NM_009322	2.20569	1.31237	D_tissue
MACS_peak_464	NM_010584	2.19919	0.77694	D_tissue
MACS_peak_89	NM_183019	2.09735	0.705196	D_tissue
MACS_peak_6630	NM_009573	2.05527	0.736561	D_tissue
MACS_peak_1362	NM_013527	2.04934	1.21967	D_tissue
MACS_peak_3566	NM_178725	2.01337	1.34197	D_tissue
MACS_peak_67	NM_172124	1.99112	1.26689	D_tissue
MACS_peak_268	NM_007855	1.92417	1.35921	D_tissue
MACS_peak_306	NM_207233	1.90735	1.10133	D_tissue
MACS_peak_49	NM_020604	1.89415	0.982745	D_tissue
MACS_peak_50	NM_020604	1.88231	0.807266	D_tissue
MACS_peak_1457	NM_001037743	1.86768	0.954638	D_tissue
MACS_peak_5290	NM_172890	1.82328	0.47313	D_tissue
MACS_peak_269	NM_007855	1.81115	1.71292	D_tissue
MACS_peak_6316	NR_045471	1.77936	0.80651	D_tissue
MACS_peak_4134	NM_198711	1.77793	0.991405	D_tissue
MACS_peak_250	NM_008299	1.74627	0.237287	D_tissue
MACS_peak_5295	NM_013681	1.74565	0.51687	D_tissue
MACS_peak_463	NM_010584	1.74527	0.685981	D_tissue
MACS_peak_1830	NM_018885	1.73237	0.993569	D_tissue
MACS_peak_409	NM_130456	1.69445	0.948711	D_tissue
MACS_peak_2741	NM_008208	1.69034	0.309863	D_tissue
MACS_peak_1384	NM_008747	1.65909	0.469789	D_tissue
MACS_peak_3336	NM_153155	1.65702	0.44494	D_tissue
MACS_peak_366	NM_019645	1.65572	0.301841	D_tissue
MACS_peak_462	NM_010584	1.62816	0.585235	D_tissue
MACS_peak_5048	NM_010057	1.62373	1.14946	D_tissue
MACS_peak_5322	NM_001033354	1.6234	0.566238	D_tissue
MACS_peak_6591	NM_008262	1.60059	1.01721	D_tissue
MACS_peak_2043	NR_045931	1.59826	1.35617	D_tissue
MACS_peak_2900	NM_001146295	1.59703	0.505436	D_tissue
MACS_peak_3085	NM_001025245	1.58224	0.951531	D_tissue
MACS_peak_414	NM_022312	1.57678	0.592964	D_tissue
MACS_peak_2753	NM_001161367	1.5593	0.830088	D_tissue
MACS_peak_5741	NM_007400	1.55902	0.561869	D_tissue
MACS_peak_1831	NM_018885	1.53802	1.17982	D_tissue
MACS_peak_3299	NM_031387	1.52921	0.663826	D_tissue
MACS_peak_3298	NM_031387	1.52919	0.695031	D_tissue
MACS_peak_476	NM_029084	1.51085	0.84053	D_tissue
MACS_peak_4169	NM_012028	1.50805	0.560617	D_tissue
MACS_peak_3364	NM_027635	1.50556	0.58566	D_tissue
MACS_peak_2562	NM_016967	1.4649	0.969216	D_tissue
MACS_peak_3695	NM_001033298	1.46215	0.584185	D_tissue
MACS_peak_68	NM_172124	1.45788	0.606756	D_tissue
MACS_peak_247	NM_019867	1.43312	0.638151	D_tissue
MACS_peak_102	NM_028096	1.42954	0.597445	D_tissue
MACS_peak_4761	NM_001001980	1.42887	0.281264	D_tissue
MACS_peak_3363	NM_027635	1.42861	0.555144	D_tissue
MACS_peak_5289	NM_172890	1.42365	0.607276	D_tissue
MACS_peak_5321	NR_110358	1.422	0.686821	D_tissue
MACS_peak_3704	NM_008780	1.41952	0.683957	D_tissue
MACS_peak_5827	NM_029326	1.41889	0.34115	D_tissue
MACS_peak_1899	NM_008308	1.41739	0.524371	D_tissue
MACS_peak_1722	NM_013674	1.40881	0.507883	D_tissue
MACS_peak_1430	NR_026733	1.40247	1.16186	D_tissue
MACS_peak_777	NM_001177398	1.39484	0.917244	D_tissue
MACS_peak_3578	NM_001033347	1.39244	1.42357	D_tissue
MACS_peak_3168	NM_010266	1.39235	0.368649	D_tissue
MACS_peak_2567	NM_172469	1.38639	0.528789	D_tissue
MACS_peak_5734	NM_173410	1.38632	0.978671	D_tissue
MACS_peak_2563	NM_016967	1.38497	0.603874	D_tissue
MACS_peak_4877	NM_001253916	1.38018	0.435262	D_tissue
MACS_peak_103	NM_028096	1.37349	0.748495	D_tissue
MACS_peak_415	NM_022312	1.37155	0.234617	D_tissue
MACS_peak_4715	NM_010445	1.3615	0.4145	D_tissue
MACS_peak_3352	NM_001001334	1.34964	0.555588	D_tissue
MACS_peak_3297	NM_001002238	1.33735	0.703423	D_tissue
MACS_peak_5189	NM_172399	1.33232	1.00081	D_tissue
MACS_peak_1835	NM_182839	1.32572	0.18779	D_tissue
MACS_peak_3335	NM_153155	1.31442	0.425622	D_tissue
MACS_peak_6272	NM_001290181	1.31409	0.594794	D_tissue
MACS_peak_915	NM_207655	1.31016	0.365958	D_tissue
MACS_peak_5815	NM_173446	1.30354	1.31997	D_tissue
MACS_peak_3579	NM_001159638	1.30336	0.437868	D_tissue
MACS_peak_6590	NR_045284	1.29281	0.567095	D_tissue
MACS_peak_2901	NM_001174074	1.29059	0.553496	D_tissue
MACS_peak_5352	NM_001113559	1.28939	0.84615	D_tissue
MACS_peak_395	NM_026380	1.27948	0.378538	D_tissue
MACS_peak_1621	NM_001163175	1.26874	0.891654	D_tissue
MACS_peak_3300	NM_031387	1.26141	0.509486	D_tissue
MACS_peak_5190	NM_001161773	1.25917	0.905253	D_tissue
MACS_peak_6724	NM_028202	1.25716	0.503722	D_tissue
MACS_peak_5245	NM_177738	1.24175	0.407365	D_tissue
MACS_peak_1804	NM_001166464	1.24165	0.701962	D_tissue
MACS_peak_778	NM_001177398	1.24152	1.13639	D_tissue
MACS_peak_3919	NM_172861	1.2408	0.400068	D_tissue
MACS_peak_2110	NM_015820	1.24029	0.674762	D_tissue
MACS_peak_5335	NM_013568	1.24008	0.59388	D_tissue
MACS_peak_2564	NM_016968	1.2376	0.748256	D_tissue
MACS_peak_5786	NM_001113373	1.23663	0.74943	D_tissue
MACS_peak_1247	NM_001033212	1.23112	0.48577	D_tissue
MACS_peak_4850	NM_001001804	1.22897	0.0825004	D_tissue
MACS_peak_6198	NM_009866	1.2279	0.20693	D_tissue
MACS_peak_1808	NM_001025074	1.22209	0.769046	D_tissue
MACS_peak_1823	NM_001145162	1.22204	1.49896	D_tissue
MACS_peak_1848	NR_015561	1.22058	0.694758	D_tissue
MACS_peak_1246	NM_001033212	1.21917	0.228835	D_tissue
MACS_peak_5669	NM_007627	1.21628	0.530507	D_tissue
MACS_peak_1604	NM_021399	1.21603	0.329099	D_tissue
MACS_peak_42	NM_001243238	1.21058	0.84535	D_tissue
MACS_peak_394	NM_026380	1.20524	0.489575	D_tissue
MACS_peak_4040	NM_001136117	1.20223	0.780748	D_tissue
MACS_peak_6454	NM_010605	1.19451	1.01564	D_tissue
MACS_peak_2440	NM_008170	1.18814	0.561348	D_tissue
MACS_peak_5381	NM_001099277	1.18789	0.309565	D_tissue
MACS_peak_3938	NM_011043	1.18609	0.738055	D_tissue
MACS_peak_513	NM_146106	1.18342	0.812006	D_tissue
MACS_peak_123	NM_010212	1.17879	1.21397	D_tissue
MACS_peak_3718	NM_001291076	1.17372	0.174046	D_tissue
MACS_peak_1404	NM_001177964	1.17271	0.361925	D_tissue
MACS_peak_3350	NM_001001334	1.16114	0.481521	D_tissue
MACS_peak_3496	NR_040496	1.16027	0.271713	D_tissue
MACS_peak_502	NM_001033547	1.15186	0.596171	D_tissue
MACS_peak_3287	NM_025696	1.15147	0.789767	D_tissue
MACS_peak_1361	NM_013527	1.15017	0.993515	D_tissue
MACS_peak_4104	NM_022427	1.1429	1.24181	D_tissue
MACS_peak_3310	NM_172523	1.14245	0.344641	D_tissue
MACS_peak_2290	NM_172610	1.13942	0.539556	D_tissue
MACS_peak_76	NM_001033764	1.133	0.356353	D_tissue
MACS_peak_48	NM_020604	1.12954	0.869452	D_tissue
MACS_peak_3358	NM_001004761	1.12917	0.279887	D_tissue
MACS_peak_1898	NM_008308	1.12531	0.601078	D_tissue
MACS_peak_6722	NM_026915	1.12336	0.532463	D_tissue
MACS_peak_2899	NM_001146295	1.12287	0.395634	D_tissue
MACS_peak_5799	NM_130903	1.12056	0.744261	D_tissue
MACS_peak_324	NM_172485	1.12047	-0.0495133	D_tissue
MACS_peak_5334	NM_010595	1.12012	0.642504	D_tissue
MACS_peak_236	NM_027300	1.11964	0.522221	D_tissue
MACS_peak_3574	NM_001077514	1.11871	0.393529	D_tissue
MACS_peak_5033	NM_013823	1.11729	0.539833	D_tissue
MACS_peak_2404	NM_008473	1.10922	0.576239	D_tissue
MACS_peak_3398	NM_001038612	1.10897	0.178027	D_tissue
MACS_peak_2178	NM_176998	1.10843	0.278401	D_tissue
MACS_peak_3705	NM_008780	1.10552	1.18237	D_tissue
MACS_peak_2819	NM_053188	1.10475	0.757928	D_tissue
MACS_peak_648	NM_001300957	1.10357	1.38169	D_tissue
MACS_peak_5879	NM_008324	1.10279	0.231359	D_tissue
MACS_peak_5288	NM_009723	1.09889	0.587306	D_tissue
MACS_peak_328	NM_009581	1.09495	0.247374	D_tissue
MACS_peak_235	NM_027300	1.09352	0.452162	D_tissue
MACS_peak_4754	NM_177006	1.08734	0.598924	D_tissue
MACS_peak_3934	NR_040445	1.08654	1.09201	D_tissue
MACS_peak_5076	NM_008174	1.08573	0.678321	D_tissue
MACS_peak_6439	NM_029792	1.08296	0.625964	D_tissue
MACS_peak_682	NM_178678	1.08291	0.564603	D_tissue
MACS_peak_3935	NM_178386	1.07407	0.605337	D_tissue
MACS_peak_5752	NM_021302	1.07366	0.317899	D_tissue
MACS_peak_4340	NM_001177883	1.06995	0.229408	D_tissue
MACS_peak_3155	NM_027058	1.0683	0.163498	D_tissue
MACS_peak_5878	NM_177086	1.06682	0.610373	D_tissue
MACS_peak_3717	NM_001291076	1.06628	0.0819076	D_tissue
MACS_peak_4674	NM_010075	1.06581	0.963831	D_tissue
MACS_peak_1476	NM_001286387	1.06495	0.297196	D_tissue
MACS_peak_1624	NM_001190704	1.04725	0.513185	D_tissue
MACS_peak_5901	NM_153135	1.04495	0.50799	D_tissue
MACS_peak_5703	NM_019430	1.04221	0.295241	D_tissue
MACS_peak_2861	NM_001083628	1.03994	0.845562	D_tissue
MACS_peak_6656	NM_001168296	1.03913	0.633506	D_tissue
MACS_peak_3988	NM_001083806	1.03319	0.254837	D_tissue
MACS_peak_537	NM_001038607	1.03241	0.657923	D_tissue
MACS_peak_3243	NM_031396	1.0246	0.298403	D_tissue
MACS_peak_4546	NM_001162983	1.02422	0.781688	D_tissue
MACS_peak_1493	NR_030733	1.02325	0.696602	D_tissue
MACS_peak_6456	NM_026324	1.02283	0.984871	D_tissue
MACS_peak_4211	NM_008899	1.02183	0.653186	D_tissue
MACS_peak_3696	NM_001033298	1.01447	0.219901	D_tissue
MACS_peak_3482	NM_016719	1.01117	0.00906705	D_tissue
MACS_peak_3991	NM_010298	1.01061	0.391184	D_tissue
MACS_peak_5530	NM_080853	1.00965	0.856117	D_tissue
MACS_peak_3331	NM_177386	1.00895	0.385715	D_tissue
MACS_peak_913	NM_145967	1.00795	0.661258	D_tissue
MACS_peak_811	NM_029928	1.00693	0.455282	D_tissue
MACS_peak_4675	NM_010075	1.0055	1.01276	D_tissue
MACS_peak_4639	NM_181850	1.00492	0.58305	D_tissue
MACS_peak_3575	NM_001077514	0.996059	0.510094	D_tissue
MACS_peak_5051	NM_008751	0.995903	0.722712	D_tissue
MACS_peak_4727	NM_010835	0.993666	0.327879	D_tissue
MACS_peak_3591	NM_029232	0.987897	0.614495	D_tissue
MACS_peak_3699	NM_023504	0.987129	0.696544	D_tissue
MACS_peak_77	NM_001033764	0.986112	0.217699	D_tissue
MACS_peak_5996	NM_009136	0.985818	0.713518	D_tissue
MACS_peak_907	NM_177576	0.985781	0.160223	D_tissue
MACS_peak_3349	NM_001001334	0.985338	0.672999	D_tissue
MACS_peak_4144	NM_001135150	0.983492	0.43676	D_tissue
MACS_peak_2582	NM_031174	0.983439	1.01303	D_tissue
MACS_peak_2250	NM_013645	0.983191	0.30158	D_tissue
MACS_peak_4179	NM_001291453	0.982675	0.222111	D_tissue
MACS_peak_1477	NM_001286387	0.98255	0.179073	D_tissue
MACS_peak_461	NM_010584	0.981377	0.164732	D_tissue
MACS_peak_1035	NM_008088	0.980463	0.391047	D_tissue
MACS_peak_5151	NM_023456	0.978146	0.411404	D_tissue
MACS_peak_3813	NR_040509	0.977499	0.225625	D_tissue
MACS_peak_1592	NM_001195726	0.975761	0.246433	D_tissue
MACS_peak_4729	NM_010942	0.974088	1.08114	D_tissue
MACS_peak_2044	NM_010921	0.971534	0.16003	D_tissue
MACS_peak_2898	NM_001146295	0.969603	0.382665	D_tissue
MACS_peak_5668	NM_007627	0.969531	1.40919	D_tissue
MACS_peak_1824	NM_001145162	0.969383	1.76533	D_tissue
MACS_peak_413	NM_207583	0.968058	0.104719	D_tissue
MACS_peak_3353	NM_001001334	0.966971	0.413321	D_tissue
MACS_peak_5814	NM_173446	0.963657	1.11405	D_tissue
MACS_peak_4173	NM_009968	0.959393	0.174215	D_tissue
MACS_peak_1370	NR_045966	0.957437	0.330154	D_tissue
MACS_peak_6496	NM_183104	0.9563	0.431536	D_tissue
MACS_peak_4267	NM_001081141	0.953909	0.50636	D_tissue
MACS_peak_6442	NM_177906	0.951206	0.396131	D_tissue
MACS_peak_3321	NM_008579	0.949068	0.222864	D_tissue
MACS_peak_4035	NM_008508	0.948113	0.478793	D_tissue
MACS_peak_3990	NM_001281969	0.947585	0.366767	D_tissue
MACS_peak_1897	NM_029879	0.944956	0.156855	D_tissue
MACS_peak_6643	NM_022319	0.943193	0.547361	D_tissue
MACS_peak_4755	NM_177006	0.939942	0.644468	D_tissue
MACS_peak_3371	NM_007579	0.93933	0.235525	D_tissue
MACS_peak_882	NM_152818	0.938381	0.278202	D_tissue
MACS_peak_6213	NM_019662	0.93771	0.538489	D_tissue
MACS_peak_5753	NM_021302	0.936785	0.196666	D_tissue
MACS_peak_1132	NR_038057	0.934425	0.362535	D_tissue
MACS_peak_1623	NM_001163175	0.933273	0.667209	D_tissue
MACS_peak_2818	NM_053188	0.932992	1.13253	D_tissue
MACS_peak_498	NM_001160212	0.932546	0.898365	D_tissue
MACS_peak_430	NM_175296	0.932333	0.161257	D_tissue
MACS_peak_4804	NM_001136260	0.931801	0.991144	D_tissue
MACS_peak_3512	NR_110447	0.928286	0.56727	D_tissue
MACS_peak_3995	NM_001277170	0.926861	0.564181	D_tissue
MACS_peak_4251	NM_008782	0.926173	0.564004	D_tissue
MACS_peak_503	NM_001033547	0.924808	0.505282	D_tissue
MACS_peak_2099	NM_198865	0.921826	0.648375	D_tissue
MACS_peak_88	NM_183019	0.918976	0.362382	D_tissue
MACS_peak_1622	NM_001163175	0.91397	1.08503	D_tissue
MACS_peak_4080	NM_008417	0.913861	1.0231	D_tissue
MACS_peak_4871	NR_045377	0.913032	0.359017	D_tissue
MACS_peak_6195	NM_001285913	0.91298	0.724416	D_tissue
MACS_peak_5150	NM_023456	0.912212	0.384162	D_tissue
MACS_peak_497	NM_001160212	0.911399	0.983389	D_tissue
MACS_peak_3700	NM_023504	0.909978	0.803283	D_tissue
MACS_peak_2487	NM_001276419	0.909812	0.377173	D_tissue
MACS_peak_412	NM_207583	0.902266	0.250266	D_tissue
MACS_peak_1715	NM_175663	0.900124	0.409271	D_tissue
MACS_peak_6440	NM_029792	0.899044	0.476014	D_tissue
MACS_peak_1979	NM_028966	0.898544	0.0909411	D_tissue
MACS_peak_5188	NM_172399	0.89545	0.807687	D_tissue
MACS_peak_3092	NM_144946	0.894766	0.276259	D_tissue
MACS_peak_1494	NR_030733	0.893731	0.54328	D_tissue
MACS_peak_6625	NM_011245	0.882811	0.587078	D_tissue
MACS_peak_2102	NM_175500	0.881627	1.09385	D_tissue
MACS_peak_6443	NM_177906	0.878877	0.549096	D_tissue
MACS_peak_902	NM_009622	0.874944	0.425473	D_tissue
MACS_peak_4266	NM_001081141	0.874828	0.785607	D_tissue
MACS_peak_5287	NM_009723	0.874186	0.490948	D_tissue
MACS_peak_4750	NM_011402	0.873295	0.379532	D_tissue
MACS_peak_451	NM_001109985	0.871657	0.674383	D_tissue
MACS_peak_3989	NM_001083806	0.87003	0.0947921	D_tissue
MACS_peak_5897	NM_026256	0.868269	0.34302	D_tissue
MACS_peak_539	NR_040468	0.861204	0.698117	D_tissue
MACS_peak_5382	NM_001099277	0.859544	0.138529	D_tissue
MACS_peak_6004	NM_011834	0.85858	0.321155	D_tissue
MACS_peak_3351	NM_001001334	0.858308	0.19742	D_tissue
MACS_peak_110	NM_001029878	0.857943	0.493228	D_tissue
MACS_peak_5354	NR_040519	0.856562	0.519114	D_tissue
MACS_peak_221	NM_026713	0.856219	0.48174	D_tissue
MACS_peak_5898	NM_026256	0.851982	0.0429058	D_tissue
MACS_peak_3994	NM_001277170	0.850142	0.548744	D_tissue
MACS_peak_496	NM_028408	0.848118	0.746696	D_tissue
MACS_peak_4059	NM_009323	0.847738	1.13396	D_tissue
MACS_peak_2353	NM_207533	0.847376	0.534406	D_tissue
MACS_peak_3759	NM_001291151	0.843495	0.526424	D_tissue
MACS_peak_5268	NM_001170419	0.839241	0.375869	D_tissue
MACS_peak_3286	NM_025696	0.837346	0.6223	D_tissue
MACS_peak_2465	NM_022982	0.836422	0.227038	D_tissue
MACS_peak_1424	NM_176930	0.829558	0.312851	D_tissue
MACS_peak_1322	NM_001039167	0.828929	0.631176	D_tissue
MACS_peak_5086	NM_138682	0.826072	-0.00678924	D_tissue
MACS_peak_3592	NM_029232	0.823237	0.721094	D_tissue
MACS_peak_2195	NM_027668	0.822845	0.187813	D_tissue
MACS_peak_5529	NM_001037906	0.820648	0.340179	D_tissue
MACS_peak_5342	NM_008171	0.819638	0.648678	D_tissue
MACS_peak_3826	NM_001199955	0.818584	0.590515	D_tissue
MACS_peak_4709	NM_001001985	0.818446	0.20811	D_tissue
MACS_peak_113	NM_170597	0.814592	0.462169	D_tissue
MACS_peak_450	NM_001109985	0.812453	0.773501	D_tissue
MACS_peak_3833	NM_001177789	0.810925	-0.0347432	D_tissue
MACS_peak_474	NR_027644	0.806069	0.361416	D_tissue
MACS_peak_1321	NM_001285438	0.80514	0.167041	D_tissue
MACS_peak_1140	NM_011536	0.804567	0.136175	D_tissue
MACS_peak_2212	NM_001033365	0.803115	-0.0484663	D_tissue
MACS_peak_1849	NR_015561	0.802409	0.576065	D_tissue
MACS_peak_5865	NM_183253	0.801164	-0.189315	D_tissue
MACS_peak_287	NM_011800	0.799966	0.381968	D_tissue
MACS_peak_5676	NM_054103	0.796512	0.515127	D_tissue
MACS_peak_3996	NR_040382	0.7953	0.591157	D_tissue
MACS_peak_2799	NM_177278	0.795033	0.32148	D_tissue
MACS_peak_1980	NM_001037221	0.792895	0.113705	D_tissue
MACS_peak_3198	NM_011160	0.791969	0.453983	D_tissue
MACS_peak_315	NM_199021	0.79148	0.450311	D_tissue
MACS_peak_134	NM_019790	0.790162	0.55455	D_tissue
MACS_peak_4078	NM_008418	0.789333	0.472505	D_tissue
MACS_peak_519	NM_033077	0.786313	1.02388	D_tissue
MACS_peak_830	NM_011915	0.784389	-0.0320529	D_tissue
MACS_peak_220	NM_026713	0.783957	0.363344	D_tissue
MACS_peak_5548	NM_001291166	0.783696	0.358689	D_tissue
MACS_peak_3814	NM_175631	0.782239	0.756459	D_tissue
MACS_peak_808	NM_146241	0.779032	0.950623	D_tissue
MACS_peak_5137	NM_001113327	0.777044	0.461696	D_tissue
MACS_peak_1773	NM_009167	0.776096	0.484861	D_tissue
MACS_peak_4079	NM_008418	0.775036	0.520189	D_tissue
MACS_peak_272	NM_001294149	0.774372	0.46536	D_tissue
MACS_peak_1821	NM_001001185	0.770013	0.0674903	D_tissue
MACS_peak_6026	NM_008509	0.767626	0.439149	D_tissue
MACS_peak_5900	NM_153135	0.766655	0.115369	D_tissue
MACS_peak_1605	NM_021399	0.76616	0.465867	D_tissue
MACS_peak_804	NM_001025581	0.766153	0.362405	D_tissue
MACS_peak_807	NM_146241	0.765625	0.9858	D_tissue
MACS_peak_2336	NM_001033633	0.764398	0.501747	D_tissue
MACS_peak_6319	NM_029597	0.758251	0.253051	D_tissue
MACS_peak_1625	NM_001190704	0.755984	0.637915	D_tissue
MACS_peak_6497	NM_183104	0.754202	0.478262	D_tissue
MACS_peak_4726	NM_001136058	0.753904	0.305306	D_tissue
MACS_peak_1191	NM_001033186	0.752366	0.0805551	D_tissue
MACS_peak_3394	NM_175427	0.748406	0.377913	D_tissue
MACS_peak_5772	NM_028801	0.744421	-0.167314	D_tissue
MACS_peak_3894	NR_033490	0.743721	0.165647	D_tissue
MACS_peak_942	NM_027050	0.743718	0.0926583	D_tissue
MACS_peak_657	NM_001039051	0.74068	0.420683	D_tissue
MACS_peak_3487	NM_016866	0.740592	0.213106	D_tissue
MACS_peak_4180	NM_001291453	0.739638	-0.0565967	D_tissue
MACS_peak_325	NM_172485	0.738288	0.240676	D_tissue
MACS_peak_3383	NM_001145403	0.736923	0.16389	D_tissue
MACS_peak_3697	NM_001033298	0.735728	0.315885	D_tissue
MACS_peak_5682	NM_001193305	0.735641	0.371289	D_tissue
MACS_peak_3937	NM_001040399	0.735165	0.16588	D_tissue
MACS_peak_4749	NM_011402	0.732815	0.523984	D_tissue
MACS_peak_1462	NM_178714	0.729282	0.386173	D_tissue
MACS_peak_6436	NM_001166207	0.729052	0.739438	D_tissue
MACS_peak_135	NM_019790	0.727976	0.413169	D_tissue
MACS_peak_5052	NM_008751	0.726347	0.669127	D_tissue
MACS_peak_3895	NM_021560	0.723654	0.607116	D_tissue
MACS_peak_775	NM_001177398	0.721288	0.376258	D_tissue
MACS_peak_2337	NM_001033633	0.719047	0.530615	D_tissue
MACS_peak_647	NM_153786	0.71767	0.595907	D_tissue
MACS_peak_5839	NM_172910	0.715138	0.732253	D_tissue
MACS_peak_2447	NM_028277	0.711762	0.749025	D_tissue
MACS_peak_1764	NM_207232	0.708709	0.273964	D_tissue
MACS_peak_1886	NM_011353	0.705041	0.300324	D_tissue
MACS_peak_4215	NM_001122889	0.704741	0.178691	D_tissue
MACS_peak_4648	NM_001170746	0.698008	-0.00994685	D_tissue
MACS_peak_771	NM_027878	0.695116	0.0888167	D_tissue
MACS_peak_2859	NM_001083628	0.694385	-0.0683772	D_tissue
MACS_peak_6721	NM_031161	0.693386	0.716461	D_tissue
MACS_peak_1432	NR_026733	0.692422	0.509376	D_tissue
MACS_peak_5047	NR_040255	0.690403	0.507487	D_tissue
MACS_peak_4559	NR_045468	0.689721	0.198833	D_tissue
MACS_peak_5512	NM_010866	0.686187	0.40434	D_tissue
MACS_peak_4097	NM_025723	0.682888	0.859415	D_tissue
MACS_peak_1765	NM_207232	0.680802	0.207453	D_tissue
MACS_peak_6714	NM_001253860	0.680688	0.503714	D_tissue
MACS_peak_5695	NM_016669	0.677841	0.308044	D_tissue
MACS_peak_5070	NM_001081306	0.676091	0.50888	D_tissue
MACS_peak_1431	NR_026733	0.675874	0.542752	D_tissue
MACS_peak_6445	NM_172290	0.674985	0.266408	D_tissue
MACS_peak_1265	NM_019431	0.670966	0.101947	D_tissue
MACS_peak_253	NR_015540	0.670685	0.104981	D_tissue
MACS_peak_1734	NM_027967	0.669279	0.0300516	D_tissue
MACS_peak_3395	NM_175427	0.668217	0.22316	D_tissue
MACS_peak_5705	NM_001252072	0.668001	0.281405	D_tissue
MACS_peak_3199	NM_011160	0.666732	0.206277	D_tissue
MACS_peak_2448	NM_001174086	0.66487	0.708755	D_tissue
MACS_peak_3644	NM_009633	0.663763	0.56498	D_tissue
MACS_peak_5534	NM_176942	0.663735	0.521671	D_tissue
MACS_peak_538	NM_001038607	0.662154	-0.0252373	D_tissue
MACS_peak_4325	NM_172426	0.661525	0.386829	D_tissue
MACS_peak_5862	NM_183253	0.659891	0.0664181	D_tissue
[truncated: 431 more rows]

## Sheet: Fig.4h
peak	H3K27me3 fold change	Fold change class
MACS_peak_1000	-0.253757	A
MACS_peak_1001	-0.274101	A
MACS_peak_1002	-0.410028	A
MACS_peak_1013	-0.977823	A
MACS_peak_1026	-0.214189	A
MACS_peak_1029	-0.324754	A
MACS_peak_1030	-0.294183	A
MACS_peak_1031	-0.315254	A
MACS_peak_1042	-0.565054	A
MACS_peak_1049	-0.278664	A
MACS_peak_1055	-0.250052	A
MACS_peak_1066	-0.50696	A
MACS_peak_1070	-0.237989	A
MACS_peak_1073	-0.20755	A
MACS_peak_1074	-0.52089	A
MACS_peak_1080	-0.217387	A
MACS_peak_1082	-0.19998	A
MACS_peak_1083	-0.290177	A
MACS_peak_1084	-0.312916	A
MACS_peak_1085	-0.342106	A
MACS_peak_1086	-0.67423	A
MACS_peak_1089	-0.19349	A
MACS_peak_1094	-0.3178	A
MACS_peak_1098	-0.344058	A
MACS_peak_1105	-0.192453	A
MACS_peak_1114	-0.250433	A
MACS_peak_1115	-0.226784	A
MACS_peak_1122	-0.320588	A
MACS_peak_1123	-0.247359	A
MACS_peak_1125	-0.299906	A
MACS_peak_1126	-0.268448	A
MACS_peak_1130	-0.383164	A
MACS_peak_1133	-0.305554	A
MACS_peak_1136	-0.207325	A
MACS_peak_1137	-0.213499	A
MACS_peak_1140	-0.248763	A
MACS_peak_1146	-0.45823	A
MACS_peak_1148	-0.454628	A
MACS_peak_1149	-0.25695	A
MACS_peak_1152	-0.228051	A
MACS_peak_1156	-0.681223	A
MACS_peak_1159	-0.754575	A
MACS_peak_1160	-0.274157	A
MACS_peak_1172	-1.02162	A
MACS_peak_1175	-0.246375	A
MACS_peak_1185	-1.12744	A
MACS_peak_1186	-0.448444	A
MACS_peak_1189	-0.234171	A
MACS_peak_1190	-0.33526	A
MACS_peak_1196	-0.197692	A
MACS_peak_1197	-0.409255	A
MACS_peak_1200	-0.207842	A
MACS_peak_1201	-0.196078	A
MACS_peak_1208	-0.252469	A
MACS_peak_1213	-0.273412	A
MACS_peak_1216	-0.3524	A
MACS_peak_1229	-0.346379	A
MACS_peak_1230	-0.356576	A
MACS_peak_1231	-0.339007	A
MACS_peak_1232	-0.193862	A
MACS_peak_1233	-0.525901	A
MACS_peak_1234	-0.540533	A
MACS_peak_1241	-0.294163	A
MACS_peak_1244	-0.235239	A
MACS_peak_1245	-0.245366	A
MACS_peak_1256	-0.214471	A
MACS_peak_1258	-0.277723	A
MACS_peak_1259	-0.252627	A
MACS_peak_1260	-0.381671	A
MACS_peak_1263	-0.49302	A
MACS_peak_1264	-0.564796	A
MACS_peak_1266	-0.330695	A
MACS_peak_1268	-0.278388	A
MACS_peak_1269	-0.931731	A
MACS_peak_1270	-0.403143	A
MACS_peak_1271	-0.208228	A
MACS_peak_1274	-0.218365	A
MACS_peak_1288	-0.657391	A
MACS_peak_1289	-0.714822	A
MACS_peak_1290	-0.80487	A
MACS_peak_1297	-0.52837	A
MACS_peak_1298	-0.750883	A
MACS_peak_1304	-0.530292	A
MACS_peak_1305	-0.198745	A
MACS_peak_131	-0.452236	A
MACS_peak_1313	-0.243338	A
MACS_peak_1325	-0.399645	A
MACS_peak_1334	-0.234993	A
MACS_peak_1335	-0.215479	A
MACS_peak_1340	-0.533203	A
MACS_peak_1343	-0.24	A
MACS_peak_1348	-0.238229	A
MACS_peak_1358	-0.210303	A
MACS_peak_1359	-0.518711	A
MACS_peak_1360	-0.384143	A
MACS_peak_1361	-0.231641	A
MACS_peak_1363	-0.572937	A
MACS_peak_1364	-0.32687	A
MACS_peak_1365	-0.331366	A
MACS_peak_1366	-0.297605	A
MACS_peak_1370	-0.687843	A
MACS_peak_1371	-0.271302	A
MACS_peak_1372	-0.37008	A
MACS_peak_1373	-0.332961	A
MACS_peak_1374	-0.287626	A
MACS_peak_1377	-0.517535	A
MACS_peak_1378	-0.604443	A
MACS_peak_1381	-0.491411	A
MACS_peak_1382	-0.500296	A
MACS_peak_1384	-0.211413	A
MACS_peak_1385	-0.502542	A
MACS_peak_1386	-0.353213	A
MACS_peak_1387	-0.447339	A
MACS_peak_1388	-0.318361	A
MACS_peak_1389	-0.475287	A
MACS_peak_1390	-0.447894	A
MACS_peak_1391	-0.192177	A
MACS_peak_1392	-0.239818	A
MACS_peak_1395	-0.279335	A
MACS_peak_1396	-0.263277	A
MACS_peak_1398	-0.521232	A
MACS_peak_1399	-0.306661	A
MACS_peak_1400	-0.19805	A
MACS_peak_1402	-0.233454	A
MACS_peak_1405	-0.291779	A
MACS_peak_1409	-0.618156	A
MACS_peak_1410	-0.194503	A
MACS_peak_1413	-0.214697	A
MACS_peak_1414	-0.280726	A
MACS_peak_1415	-0.491388	A
MACS_peak_1416	-0.797567	A
MACS_peak_1417	-0.213866	A
MACS_peak_1419	-0.273153	A
MACS_peak_142	-0.327736	A
MACS_peak_1422	-0.676941	A
MACS_peak_1423	-0.261342	A
MACS_peak_1424	-0.349218	A
MACS_peak_1425	-0.458259	A
MACS_peak_1426	-0.354655	A
MACS_peak_1433	-0.383518	A
MACS_peak_1434	-0.370784	A
MACS_peak_1435	-0.497743	A
MACS_peak_1436	-0.435179	A
MACS_peak_1437	-0.232995	A
MACS_peak_1438	-0.250756	A
MACS_peak_1439	-0.346915	A
MACS_peak_1441	-0.410497	A
MACS_peak_1447	-0.43618	A
MACS_peak_1452	-0.28131	A
MACS_peak_1453	-0.214003	A
MACS_peak_1454	-0.678165	A
MACS_peak_1456	-0.249285	A
MACS_peak_1457	-0.370229	A
MACS_peak_1459	-0.243014	A
MACS_peak_1461	-0.499088	A
MACS_peak_1462	-0.577097	A
MACS_peak_1463	-0.193788	A
MACS_peak_1464	-0.587946	A
MACS_peak_1470	-0.313409	A
MACS_peak_1473	-0.318367	A
MACS_peak_1474	-0.872244	A
MACS_peak_1478	-0.456796	A
MACS_peak_1479	-0.433923	A
MACS_peak_1484	-0.290842	A
MACS_peak_1490	-0.382286	A
MACS_peak_1491	-0.290807	A
MACS_peak_1492	-0.456413	A
MACS_peak_1493	-0.515906	A
MACS_peak_1494	-0.447662	A
MACS_peak_1497	-0.391077	A
MACS_peak_1498	-0.41533	A
MACS_peak_1501	-0.194203	A
MACS_peak_1503	-0.571226	A
MACS_peak_1504	-0.55438	A
MACS_peak_1505	-0.238472	A
MACS_peak_1506	-0.359286	A
MACS_peak_1507	-0.283483	A
MACS_peak_1508	-0.270293	A
MACS_peak_1511	-0.24875	A
MACS_peak_1520	-0.41611	A
MACS_peak_1522	-1.28454	A
MACS_peak_1531	-0.328474	A
MACS_peak_1532	-0.277281	A
MACS_peak_1533	-0.29503	A
MACS_peak_1535	-0.344446	A
MACS_peak_1541	-0.553928	A
MACS_peak_1542	-0.398268	A
MACS_peak_1543	-0.288192	A
MACS_peak_1544	-0.390105	A
MACS_peak_1545	-0.339635	A
MACS_peak_1549	-0.201383	A
MACS_peak_1555	-0.458186	A
MACS_peak_1556	-0.417354	A
MACS_peak_1557	-0.44288	A
MACS_peak_1558	-0.392905	A
MACS_peak_1559	-0.308961	A
MACS_peak_1560	-0.365978	A
MACS_peak_1563	-0.7764	A
MACS_peak_1566	-0.277038	A
MACS_peak_1567	-0.760971	A
MACS_peak_1568	-0.433032	A
MACS_peak_1569	-0.272978	A
MACS_peak_1570	-0.360494	A
MACS_peak_1571	-0.59172	A
MACS_peak_1573	-0.283109	A
MACS_peak_1576	-0.337747	A
MACS_peak_1581	-0.198437	A
MACS_peak_1582	-0.341964	A
MACS_peak_1584	-0.730477	A
MACS_peak_1585	-0.444887	A
MACS_peak_1586	-0.243962	A
MACS_peak_1587	-0.227901	A
MACS_peak_1589	-0.526481	A
MACS_peak_1590	-0.831666	A
MACS_peak_1591	-0.468825	A
MACS_peak_1592	-0.585198	A
MACS_peak_1595	-1.05842	A
MACS_peak_1596	-0.211173	A
MACS_peak_1598	-0.295152	A
MACS_peak_1600	-0.376933	A
MACS_peak_1605	-0.20138	A
MACS_peak_1610	-0.199646	A
MACS_peak_1611	-0.219438	A
MACS_peak_1612	-0.454248	A
MACS_peak_1613	-0.193414	A
MACS_peak_1617	-0.251249	A
MACS_peak_1623	-0.355499	A
MACS_peak_1624	-0.318501	A
MACS_peak_1625	-0.301676	A
MACS_peak_1626	-0.28016	A
MACS_peak_1629	-0.449668	A
MACS_peak_1630	-0.365094	A
MACS_peak_1631	-0.749035	A
MACS_peak_1632	-0.194318	A
MACS_peak_1636	-0.301531	A
MACS_peak_1638	-0.328501	A
MACS_peak_1639	-0.555158	A
MACS_peak_1640	-0.513716	A
MACS_peak_1641	-0.335823	A
MACS_peak_1644	-0.270634	A
MACS_peak_1645	-0.28739	A
MACS_peak_1646	-0.236041	A
MACS_peak_1648	-0.23659	A
MACS_peak_1649	-0.57653	A
MACS_peak_1650	-0.309133	A
MACS_peak_1655	-0.448846	A
MACS_peak_1657	-0.240633	A
MACS_peak_1662	-0.363883	A
MACS_peak_1666	-0.21786	A
MACS_peak_1669	-0.356416	A
MACS_peak_1671	-0.31853	A
MACS_peak_1672	-0.254143	A
MACS_peak_1677	-0.423288	A
MACS_peak_1678	-0.242061	A
MACS_peak_1680	-0.584963	A
MACS_peak_1681	-0.336013	A
MACS_peak_1682	-0.406898	A
MACS_peak_1683	-0.540365	A
MACS_peak_1684	-0.386897	A
MACS_peak_1685	-0.45097	A
MACS_peak_1686	-0.491077	A
MACS_peak_1687	-0.337376	A
MACS_peak_169	-0.470079	A
MACS_peak_1690	-0.201361	A
MACS_peak_1693	-0.265181	A
MACS_peak_1694	-0.234366	A
MACS_peak_1695	-0.241715	A
MACS_peak_1702	-0.532495	A
MACS_peak_1707	-0.792195	A
MACS_peak_1708	-0.292641	A
MACS_peak_1709	-0.394143	A
MACS_peak_1715	-0.282184	A
MACS_peak_1720	-0.480854	A
MACS_peak_1721	-0.294235	A
MACS_peak_1727	-0.302254	A
MACS_peak_1729	-0.780102	A
MACS_peak_1734	-0.364419	A
MACS_peak_1737	-0.235103	A
MACS_peak_1743	-0.267877	A
MACS_peak_1749	-0.297544	A
MACS_peak_1752	-0.213772	A
MACS_peak_1757	-0.300761	A
MACS_peak_1760	-0.669818	A
MACS_peak_1761	-0.203029	A
MACS_peak_1762	-0.315385	A
MACS_peak_1764	-0.30387	A
MACS_peak_1765	-0.197925	A
MACS_peak_1770	-0.268822	A
MACS_peak_1771	-0.326357	A
MACS_peak_1778	-0.990947	A
MACS_peak_1779	-0.620268	A
MACS_peak_1780	-0.471999	A
MACS_peak_1784	-0.982365	A
MACS_peak_1800	-0.261652	A
MACS_peak_1805	-0.557363	A
MACS_peak_1819	-0.4605	A
MACS_peak_1834	-0.245088	A
MACS_peak_1836	-0.560545	A
MACS_peak_1837	-0.295735	A
MACS_peak_1843	-0.413404	A
MACS_peak_1845	-0.293047	A
MACS_peak_1858	-0.250588	A
MACS_peak_1860	-0.676914	A
MACS_peak_1869	-0.204696	A
MACS_peak_1871	-0.406516	A
MACS_peak_1885	-0.352711	A
MACS_peak_1886	-0.365556	A
MACS_peak_1889	-0.544689	A
MACS_peak_1891	-0.373363	A
MACS_peak_1892	-0.7967	A
MACS_peak_1893	-0.412994	A
MACS_peak_1894	-0.431457	A
MACS_peak_1895	-0.439364	A
MACS_peak_1896	-0.496636	A
MACS_peak_1897	-0.270926	A
MACS_peak_1900	-0.523987	A
MACS_peak_1903	-0.386167	A
MACS_peak_1904	-0.405275	A
MACS_peak_1905	-0.74587	A
MACS_peak_1908	-0.287445	A
MACS_peak_1915	-0.357173	A
MACS_peak_1918	-0.280108	A
MACS_peak_1919	-0.292936	A
MACS_peak_1925	-0.311352	A
MACS_peak_1926	-0.337077	A
MACS_peak_1931	-0.320108	A
MACS_peak_1942	-0.311139	A
MACS_peak_1948	-0.268382	A
MACS_peak_1956	-0.376522	A
MACS_peak_1965	-0.288676	A
MACS_peak_1976	-0.435229	A
MACS_peak_1979	-0.244889	A
MACS_peak_1986	-0.216542	A
MACS_peak_2001	-0.255968	A
MACS_peak_2003	-0.325278	A
MACS_peak_2005	-0.415037	A
MACS_peak_2006	-0.288242	A
MACS_peak_2009	-0.195684	A
MACS_peak_2013	-0.451629	A
MACS_peak_2018	-0.223147	A
MACS_peak_2031	-0.247863	A
MACS_peak_2032	-0.248119	A
MACS_peak_2034	-0.414674	A
MACS_peak_2049	-0.286542	A
MACS_peak_2053	-0.355875	A
MACS_peak_2054	-0.238354	A
MACS_peak_2055	-0.766587	A
MACS_peak_2061	-0.198879	A
MACS_peak_2069	-0.321264	A
MACS_peak_2070	-0.366141	A
MACS_peak_2078	-0.342695	A
MACS_peak_2079	-0.334639	A
MACS_peak_208	-0.503081	A
MACS_peak_2095	-0.60583	A
MACS_peak_2098	-0.547849	A
MACS_peak_2099	-0.365066	A
MACS_peak_2100	-0.334299	A
MACS_peak_2115	-0.308602	A
MACS_peak_2116	-0.318297	A
MACS_peak_2120	-0.538866	A
MACS_peak_2121	-0.733275	A
MACS_peak_2126	-0.429083	A
MACS_peak_2127	-0.625003	A
MACS_peak_2128	-0.482707	A
MACS_peak_2129	-0.521598	A
MACS_peak_2130	-0.244503	A
MACS_peak_2134	-0.437653	A
MACS_peak_2135	-0.276311	A
MACS_peak_2154	-0.47003	A
MACS_peak_2155	-0.593244	A
MACS_peak_2158	-0.531633	A
MACS_peak_2161	-0.231752	A
MACS_peak_2162	-0.376601	A
MACS_peak_2164	-0.282067	A
MACS_peak_2167	-0.417691	A
MACS_peak_2168	-0.406009	A
MACS_peak_2172	-0.429481	A
MACS_peak_2177	-0.282771	A
MACS_peak_2178	-0.235738	A
MACS_peak_2183	-0.222129	A
MACS_peak_2184	-0.279093	A
MACS_peak_2189	-0.335985	A
MACS_peak_2192	-0.359667	A
MACS_peak_2193	-0.358648	A
MACS_peak_2194	-0.410284	A
MACS_peak_2197	-0.244479	A
MACS_peak_2198	-0.602769	A
MACS_peak_2200	-0.232585	A
MACS_peak_2201	-0.478307	A
MACS_peak_2203	-0.668514	A
MACS_peak_2204	-0.248415	A
MACS_peak_2205	-0.412305	A
MACS_peak_2206	-0.400121	A
MACS_peak_2207	-0.342071	A
MACS_peak_2211	-0.22317	A
MACS_peak_2224	-0.497958	A
MACS_peak_2226	-0.293496	A
MACS_peak_2230	-0.255979	A
MACS_peak_2231	-0.264294	A
MACS_peak_2246	-0.267759	A
MACS_peak_2247	-0.311299	A
MACS_peak_2251	-0.377491	A
MACS_peak_2253	-0.593968	A
MACS_peak_2254	-0.515949	A
MACS_peak_2258	-0.232885	A
MACS_peak_2275	-0.24037	A
MACS_peak_228	-0.475167	A
MACS_peak_2280	-0.853409	A
MACS_peak_2282	-0.195294	A
MACS_peak_2283	-0.213452	A
MACS_peak_2297	-0.34072	A
MACS_peak_2312	-0.333709	A
MACS_peak_2313	-0.500074	A
MACS_peak_2327	-0.781165	A
MACS_peak_233	-0.259466	A
MACS_peak_2339	-0.202054	A
MACS_peak_2340	-0.210523	A
MACS_peak_2343	-0.225965	A
MACS_peak_2356	-0.848664	A
MACS_peak_2364	-0.842459	A
MACS_peak_2365	-0.371434	A
MACS_peak_2370	-0.236831	A
MACS_peak_2375	-0.220155	A
MACS_peak_2376	-0.28604	A
MACS_peak_2377	-0.289771	A
MACS_peak_2378	-0.373107	A
MACS_peak_2383	-0.305973	A
MACS_peak_2384	-0.338114	A
MACS_peak_2385	-0.275235	A
MACS_peak_2387	-0.242755	A
MACS_peak_2388	-0.208685	A
MACS_peak_2390	-0.819077	A
MACS_peak_2393	-0.198445	A
MACS_peak_2394	-0.310558	A
MACS_peak_2407	-0.711124	A
MACS_peak_2410	-0.221338	A
MACS_peak_2411	-0.279485	A
MACS_peak_2418	-0.766215	A
MACS_peak_2419	-0.588398	A
MACS_peak_2420	-0.360838	A
MACS_peak_2421	-0.293039	A
MACS_peak_2422	-0.386742	A
MACS_peak_2424	-0.194464	A
MACS_peak_2425	-0.362988	A
MACS_peak_2426	-0.932096	A
MACS_peak_2429	-0.496312	A
MACS_peak_2430	-0.465735	A
MACS_peak_2435	-0.240433	A
MACS_peak_2440	-0.197758	A
MACS_peak_2444	-0.518692	A
MACS_peak_2447	-0.208485	A
MACS_peak_2451	-0.300425	A
MACS_peak_2452	-0.199601	A
MACS_peak_2455	-0.681032	A
MACS_peak_2456	-0.219634	A
MACS_peak_2460	-0.254112	A
MACS_peak_2467	-0.247348	A
MACS_peak_2476	-0.588109	A
MACS_peak_248	-0.2824	A
MACS_peak_2480	-0.216597	A
MACS_peak_2485	-0.632913	A
MACS_peak_2488	-0.769387	A
MACS_peak_2489	-0.191587	A
MACS_peak_2491	-0.244639	A
MACS_peak_2492	-0.28124	A
MACS_peak_2493	-0.460341	A
MACS_peak_2497	-0.215283	A
MACS_peak_2498	-0.271634	A
MACS_peak_2500	-0.698379	A
MACS_peak_2501	-0.260725	A
MACS_peak_2502	-0.244109	A
MACS_peak_2506	-0.197434	A
MACS_peak_2511	-0.650147	A
MACS_peak_2512	-0.457371	A
MACS_peak_2516	-0.203989	A
MACS_peak_2517	-0.529526	A
MACS_peak_2521	-0.231414	A
MACS_peak_2522	-0.39533	A
MACS_peak_2524	-0.309417	A
MACS_peak_2525	-0.3178	A
MACS_peak_2526	-0.330216	A
MACS_peak_2531	-0.351339	A
MACS_peak_2533	-0.355278	A
MACS_peak_2534	-0.666854	A
MACS_peak_2537	-0.236718	A
MACS_peak_2539	-0.485682	A
MACS_peak_2543	-0.250363	A
MACS_peak_2546	-0.372752	A
MACS_peak_2549	-1.46476	A
MACS_peak_2550	-0.367423	A
MACS_peak_2551	-0.374808	A
MACS_peak_2552	-0.346781	A
MACS_peak_2553	-0.557412	A
MACS_peak_2554	-0.557412	A
MACS_peak_2557	-0.6765	A
MACS_peak_2558	-0.492151	A
MACS_peak_2561	-0.334838	A
MACS_peak_2567	-0.368796	A
MACS_peak_2568	-0.325613	A
MACS_peak_2571	-0.193236	A
MACS_peak_2572	-0.723447	A
MACS_peak_2575	-0.436157	A
MACS_peak_2581	-0.334505	A
MACS_peak_2587	-0.197093	A
MACS_peak_2590	-0.58945	A
MACS_peak_2592	-0.721914	A
MACS_peak_2593	-0.313242	A
MACS_peak_2595	-0.379374	A
MACS_peak_2606	-0.255131	A
MACS_peak_2610	-0.316821	A
MACS_peak_2614	-0.328433	A
MACS_peak_2615	-0.466379	A
MACS_peak_2618	-0.971921	A
MACS_peak_2620	-0.22933	A
MACS_peak_2622	-0.453173	A
MACS_peak_2623	-0.398694	A
MACS_peak_2626	-0.759578	A
MACS_peak_2629	-0.83927	A
MACS_peak_2630	-0.50692	A
MACS_peak_2631	-0.415037	A
MACS_peak_2638	-0.545028	A
MACS_peak_2667	-0.249078	A
MACS_peak_2668	-0.332878	A
MACS_peak_2682	-0.500898	A
MACS_peak_2683	-0.552438	A
MACS_peak_2684	-0.669164	A
MACS_peak_2685	-0.291305	A
MACS_peak_2695	-0.271281	A
MACS_peak_2700	-0.209746	A
MACS_peak_2701	-0.416099	A
MACS_peak_2703	-0.249306	A
MACS_peak_2704	-0.709099	A
MACS_peak_2712	-1.70044	A
MACS_peak_2713	-0.534523	A
MACS_peak_2718	-0.252788	A
MACS_peak_2719	-0.23644	A
MACS_peak_2720	-0.286693	A
MACS_peak_2721	-0.240197	A
MACS_peak_2723	-0.293437	A
MACS_peak_2724	-0.287187	A
MACS_peak_2730	-0.259622	A
MACS_peak_2733	-0.818655	A
MACS_peak_2734	-0.289769	A
MACS_peak_2743	-0.265009	A
MACS_peak_2745	-0.361651	A
MACS_peak_2752	-0.457207	A
MACS_peak_2755	-0.543469	A
MACS_peak_2773	-0.275149	A
MACS_peak_2774	-0.377372	A
MACS_peak_2776	-0.481884	A
MACS_peak_2779	-0.417668	A
MACS_peak_2780	-0.313467	A
MACS_peak_2786	-0.233013	A
MACS_peak_2789	-0.356431	A
MACS_peak_2792	-0.304196	A
MACS_peak_2795	-0.206841	A
MACS_peak_2803	-0.730699	A
MACS_peak_2806	-0.236606	A
MACS_peak_2810	-0.773208	A
MACS_peak_2811	-0.772875	A
MACS_peak_2812	-0.342602	A
MACS_peak_2820	-0.632187	A
MACS_peak_2821	-0.248406	A
MACS_peak_2823	-0.268935	A
MACS_peak_2832	-0.352	A
MACS_peak_2853	-0.932115	A
MACS_peak_2854	-0.379893	A
MACS_peak_2855	-0.438972	A
MACS_peak_286	-0.202747	A
MACS_peak_2860	-0.628621	A
MACS_peak_2865	-0.808904	A
MACS_peak_2866	-0.221929	A
MACS_peak_2871	-0.31526	A
MACS_peak_2879	-0.261921	A
MACS_peak_2880	-0.300242	A
MACS_peak_2882	-0.437435	A
MACS_peak_2884	-0.282927	A
MACS_peak_2887	-0.292056	A
MACS_peak_2896	-0.48304	A
MACS_peak_2898	-0.448665	A
MACS_peak_2899	-0.403395	A
MACS_peak_2902	-0.38672	A
MACS_peak_2903	-0.668218	A
MACS_peak_2904	-0.386893	A
MACS_peak_2905	-0.205238	A
MACS_peak_2907	-0.24774	A
MACS_peak_2911	-0.223439	A
MACS_peak_2915	-0.278695	A
MACS_peak_2924	-0.716914	A
MACS_peak_2925	-0.658054	A
MACS_peak_2941	-0.358142	A
MACS_peak_2943	-0.276697	A
MACS_peak_2944	-0.318921	A
MACS_peak_2945	-0.567955	A
MACS_peak_2946	-0.792331	A
MACS_peak_2947	-0.648402	A
MACS_peak_2948	-0.488235	A
MACS_peak_2949	-0.325879	A
MACS_peak_2950	-0.445157	A
MACS_peak_2951	-0.690918	A
MACS_peak_2953	-0.298713	A
MACS_peak_2955	-0.315167	A
MACS_peak_2956	-0.42995	A
MACS_peak_2958	-0.513365	A
MACS_peak_2959	-0.539073	A
MACS_peak_2960	-0.642326	A
MACS_peak_2962	-0.231748	A
MACS_peak_2965	-0.197428	A
MACS_peak_2966	-0.194947	A
MACS_peak_2968	-0.300674	A
MACS_peak_2969	-0.219986	A
MACS_peak_2971	-0.40457	A
MACS_peak_2972	-0.349121	A
MACS_peak_2973	-0.445869	A
MACS_peak_2974	-0.463837	A
MACS_peak_2975	-0.532376	A
MACS_peak_2984	-1.14282	A
MACS_peak_2985	-0.250061	A
MACS_peak_2988	-0.245348	A
MACS_peak_2992	-0.809508	A
MACS_peak_2997	-0.19259	A
MACS_peak_2999	-0.586799	A
MACS_peak_300	-0.438824	A
MACS_peak_3000	-0.513619	A
MACS_peak_301	-0.263405	A
MACS_peak_3010	-0.51893	A
MACS_peak_3011	-0.397287	A
MACS_peak_3015	-0.26109	A
MACS_peak_3017	-0.758943	A
MACS_peak_302	-0.230026	A
MACS_peak_3020	-0.417804	A
MACS_peak_3035	-0.410306	A
MACS_peak_3036	-0.362347	A
MACS_peak_304	-0.295096	A
MACS_peak_3040	-0.717424	A
MACS_peak_3041	-0.665939	A
MACS_peak_3042	-0.47004	A
MACS_peak_3046	-0.352475	A
MACS_peak_3047	-0.223164	A
MACS_peak_3050	-0.200768	A
MACS_peak_3053	-0.519671	A
MACS_peak_3060	-0.43479	A
MACS_peak_307	-0.296599	A
MACS_peak_3077	-0.21864	A
MACS_peak_3082	-0.483715	A
MACS_peak_3086	-0.5589	A
MACS_peak_3090	-0.800391	A
MACS_peak_3095	-0.279862	A
MACS_peak_3112	-0.399215	A
MACS_peak_312	-0.482209	A
MACS_peak_3120	-0.325436	A
MACS_peak_3121	-0.285949	A
MACS_peak_3126	-0.297105	A
MACS_peak_3127	-0.306661	A
MACS_peak_3136	-0.358698	A
MACS_peak_314	-0.460634	A
MACS_peak_3140	-0.299596	A
MACS_peak_3149	-0.359816	A
MACS_peak_3150	-0.303853	A
MACS_peak_3151	-0.265775	A
MACS_peak_3153	-0.354901	A
MACS_peak_3154	-0.358381	A
MACS_peak_3155	-0.359476	A
MACS_peak_3156	-0.285445	A
MACS_peak_3159	-0.478686	A
MACS_peak_3160	-0.418698	A
MACS_peak_3162	-0.763962	A
MACS_peak_3164	-0.2262	A
MACS_peak_3168	-0.328083	A
MACS_peak_3184	-0.524604	A
MACS_peak_3188	-0.364929	A
MACS_peak_3189	-0.3129	A
MACS_peak_3190	-0.54993	A
MACS_peak_3194	-0.258007	A
MACS_peak_3195	-0.214295	A
MACS_peak_3196	-0.251688	A
MACS_peak_3197	-0.21864	A
MACS_peak_3198	-0.445419	A
MACS_peak_3199	-0.534103	A
MACS_peak_3216	-0.197939	A
MACS_peak_3225	-0.470612	A
MACS_peak_3226	-0.836091	A
MACS_peak_323	-0.269972	A
MACS_peak_3239	-0.439532	A
MACS_peak_3240	-0.308001	A
MACS_peak_3243	-0.493434	A
MACS_peak_3262	-0.272358	A
MACS_peak_3264	-0.327075	A
MACS_peak_3265	-0.397138	A
MACS_peak_3266	-0.252766	A
MACS_peak_3272	-0.380961	A
MACS_peak_3283	-0.604071	A
MACS_peak_3284	-0.631383	A
MACS_peak_3288	-0.470815	A
MACS_peak_3315	-0.225528	A
MACS_peak_3316	-0.333165	A
MACS_peak_3317	-0.254768	A
MACS_peak_3321	-0.457359	A
MACS_peak_3324	-0.19222	A
MACS_peak_3325	-0.220622	A
MACS_peak_333	-0.605915	A
MACS_peak_3340	-0.444853	A
MACS_peak_3341	-0.454272	A
MACS_peak_3343	-0.233045	A
MACS_peak_3351	-0.531057	A
MACS_peak_3356	-0.319132	A
MACS_peak_3357	-0.553664	A
MACS_peak_3359	-0.313795	A
MACS_peak_3369	-0.214053	A
MACS_peak_337	-0.195675	A
MACS_peak_3399	-0.510061	A
MACS_peak_3403	-0.353831	A
MACS_peak_3406	-0.459043	A
MACS_peak_3409	-0.193597	A
MACS_peak_341	-0.543717	A
MACS_peak_3414	-0.27208	A
MACS_peak_3415	-0.23556	A
MACS_peak_3418	-0.372796	A
MACS_peak_3424	-0.3084	A
MACS_peak_3435	-0.534998	A
MACS_peak_3443	-0.441705	A
MACS_peak_3453	-0.427853	A
MACS_peak_3455	-0.269432	A
MACS_peak_3471	-0.229821	A
MACS_peak_3479	-0.318452	A
MACS_peak_348	-0.330555	A
MACS_peak_3481	-0.288345	A
MACS_peak_3485	-0.307916	A
MACS_peak_3488	-0.29537	A
MACS_peak_3489	-0.253277	A
MACS_peak_3492	-0.282757	A
MACS_peak_3497	-0.221763	A
MACS_peak_3498	-0.333067	A
MACS_peak_3500	-0.888186	A
MACS_peak_3504	-0.2227	A
MACS_peak_3505	-0.288593	A
MACS_peak_351	-0.206003	A
MACS_peak_3515	-0.246996	A
MACS_peak_3523	-0.793251	A
MACS_peak_3524	-0.274973	A
MACS_peak_3540	-0.260236	A
MACS_peak_3548	-0.698866	A
MACS_peak_3549	-0.699397	A
MACS_peak_3554	-0.291323	A
MACS_peak_3558	-0.49284	A
MACS_peak_3564	-0.194921	A
MACS_peak_3565	-0.266012	A
MACS_peak_3570	-0.231431	A
MACS_peak_3585	-0.241462	A
MACS_peak_3586	-0.520533	A
MACS_peak_3588	-0.198136	A
MACS_peak_3589	-0.248154	A
MACS_peak_3592	-0.195563	A
MACS_peak_3598	-0.286757	A
MACS_peak_3600	-0.679318	A
MACS_peak_3607	-0.239347	A
MACS_peak_3609	-0.759358	A
MACS_peak_3611	-0.494458	A
MACS_peak_3612	-0.451143	A
MACS_peak_3613	-0.353526	A
MACS_peak_3614	-0.696442	A
MACS_peak_3619	-0.507207	A
MACS_peak_3622	-0.680214	A
MACS_peak_3624	-0.298404	A
MACS_peak_3630	-0.369749	A
MACS_peak_3631	-0.409903	A
MACS_peak_3632	-0.250942	A
MACS_peak_3634	-0.211371	A
MACS_peak_3639	-0.806142	A
MACS_peak_3640	-0.253021	A
MACS_peak_3642	-0.454274	A
MACS_peak_365	-0.297507	A
MACS_peak_3652	-1.25992	A
MACS_peak_3655	-0.494895	A
MACS_peak_3656	-0.34719	A
MACS_peak_3658	-0.264956	A
MACS_peak_3659	-0.208175	A
MACS_peak_3667	-0.323823	A
MACS_peak_3668	-0.386283	A
MACS_peak_3672	-0.226651	A
MACS_peak_3696	-0.370084	A
MACS_peak_3703	-0.342025	A
MACS_peak_3709	-0.320973	A
MACS_peak_3710	-0.323919	A
MACS_peak_3711	-0.216198	A
MACS_peak_3713	-0.193092	A
MACS_peak_3715	-0.323155	A
MACS_peak_3717	-0.213106	A
MACS_peak_3718	-0.286716	A
MACS_peak_3719	-0.513287	A
MACS_peak_3721	-0.206145	A
MACS_peak_3724	-0.195099	A
MACS_peak_3739	-0.433277	A
MACS_peak_3740	-0.446556	A
MACS_peak_3752	-0.295627	A
MACS_peak_3756	-0.428496	A
MACS_peak_3758	-0.238512	A
MACS_peak_3761	-0.211334	A
MACS_peak_3770	-0.293078	A
MACS_peak_3776	-0.286928	A
MACS_peak_3778	-0.294403	A
MACS_peak_3779	-0.305936	A
MACS_peak_3785	-0.41229	A
MACS_peak_3788	-0.370838	A
MACS_peak_379	-0.323368	A
MACS_peak_3794	-0.374089	A
MACS_peak_3804	-0.357649	A
MACS_peak_3805	-0.44078	A
MACS_peak_3807	-0.526208	A
MACS_peak_3811	-0.813587	A
MACS_peak_3812	-0.270544	A
MACS_peak_3813	-0.342065	A
MACS_peak_3815	-0.326965	A
MACS_peak_3820	-0.296367	A
MACS_peak_3828	-0.372887	A
MACS_peak_3829	-0.436597	A
MACS_peak_3830	-0.355329	A
MACS_peak_3831	-0.21121	A
MACS_peak_3832	-0.395848	A
MACS_peak_3834	-0.206623	A
MACS_peak_3838	-0.208478	A
MACS_peak_3865	-1.01683	A
MACS_peak_3880	-0.43849	A
MACS_peak_3888	-0.274429	A
MACS_peak_3889	-0.214505	A
MACS_peak_3890	-0.214762	A
MACS_peak_3892	-0.227728	A
MACS_peak_3894	-0.399462	A
MACS_peak_3904	-0.341776	A
MACS_peak_3905	-0.264528	A
MACS_peak_3910	-0.254241	A
MACS_peak_3911	-0.231648	A
MACS_peak_3912	-0.296982	A
MACS_peak_3920	-0.275415	A
MACS_peak_3923	-0.262198	A
MACS_peak_3925	-0.431357	A
MACS_peak_3926	-0.513082	A
MACS_peak_3928	-0.270103	A
MACS_peak_3930	-0.220921	A
MACS_peak_3931	-0.317331	A
MACS_peak_3932	-0.340347	A
MACS_peak_3935	-0.257569	A
MACS_peak_3936	-0.36257	A
MACS_peak_3940	-0.368431	A
MACS_peak_3946	-0.581596	A
MACS_peak_3954	-0.398007	A
MACS_peak_3955	-0.226842	A
MACS_peak_3959	-0.22456	A
MACS_peak_3969	-0.355762	A
MACS_peak_3971	-0.375578	A
MACS_peak_3978	-0.767547	A
MACS_peak_3979	-0.844201	A
MACS_peak_3984	-0.326501	A
MACS_peak_3986	-0.22196	A
MACS_peak_3987	-0.225099	A
MACS_peak_3988	-0.236975	A
MACS_peak_3989	-0.195815	A
MACS_peak_3990	-0.287521	A
MACS_peak_3991	-0.263833	A
MACS_peak_3995	-0.204807	A
MACS_peak_3999	-0.20096	A
MACS_peak_4012	-0.448093	A
MACS_peak_4013	-0.394373	A
MACS_peak_4014	-0.225461	A
MACS_peak_4015	-0.521455	A
MACS_peak_4035	-0.221989	A
MACS_peak_4036	-0.417437	A
MACS_peak_4046	-0.457554	A
MACS_peak_4047	-0.696504	A
MACS_peak_4052	-0.218626	A
MACS_peak_4054	-0.719356	A
MACS_peak_4060	-0.471681	A
MACS_peak_4063	-0.444319	A
MACS_peak_4067	-0.213318	A
MACS_peak_4071	-0.300968	A
MACS_peak_4092	-0.570239	A
MACS_peak_4095	-0.296527	A
MACS_peak_4096	-0.338949	A
MACS_peak_4098	-0.204539	A
MACS_peak_4099	-0.338821	A
MACS_peak_410	-0.272245	A
MACS_peak_4100	-0.302395	A
MACS_peak_4105	-0.694272	A
MACS_peak_4106	-0.422691	A
MACS_peak_4114	-0.400972	A
MACS_peak_4115	-0.494765	A
MACS_peak_4116	-0.208392	A
MACS_peak_4117	-0.276098	A
MACS_peak_4119	-0.608313	A
MACS_peak_4120	-0.389871	A
MACS_peak_4121	-0.250692	A
MACS_peak_4122	-0.312518	A
MACS_peak_4123	-0.694391	A
MACS_peak_4139	-0.198159	A
MACS_peak_4140	-0.367966	A
MACS_peak_4141	-0.204629	A
MACS_peak_4142	-0.761876	A
MACS_peak_4150	-0.460781	A
MACS_peak_4153	-0.243862	A
MACS_peak_4154	-0.378209	A
MACS_peak_4164	-0.217468	A
MACS_peak_4165	-0.432959	A
MACS_peak_4168	-0.661198	A
MACS_peak_4175	-0.414637	A
MACS_peak_4176	-0.271419	A
MACS_peak_4187	-0.218893	A
MACS_peak_4190	-0.334556	A
MACS_peak_4191	-0.724149	A
MACS_peak_4197	-0.497073	A
MACS_peak_4203	-0.335726	A
MACS_peak_4204	-0.374159	A
MACS_peak_4207	-0.202396	A
MACS_peak_4213	-0.309169	A
MACS_peak_4214	-0.258562	A
MACS_peak_4217	-0.199437	A
MACS_peak_4221	-0.261986	A
MACS_peak_4224	-0.355481	A
MACS_peak_4227	-0.505924	A
MACS_peak_4230	-0.76457	A
MACS_peak_4239	-0.195436	A
MACS_peak_4244	-0.282492	A
MACS_peak_4253	-0.194269	A
MACS_peak_4258	-0.520481	A
MACS_peak_4259	-0.351419	A
MACS_peak_4277	-0.211593	A
MACS_peak_4287	-0.575984	A
MACS_peak_4288	-0.272429	A
MACS_peak_4291	-0.498602	A
MACS_peak_4292	-0.622046	A
MACS_peak_4294	-0.640878	A
MACS_peak_4299	-0.688592	A
MACS_peak_4308	-0.295815	A
MACS_peak_4321	-0.2457	A
MACS_peak_4329	-0.291198	A
MACS_peak_4332	-0.241008	A
MACS_peak_4340	-0.460339	A
MACS_peak_4342	-0.392158	A
MACS_peak_4343	-0.280881	A
MACS_peak_4347	-0.821942	A
MACS_peak_4352	-0.224577	A
MACS_peak_4353	-0.414183	A
MACS_peak_4359	-0.214944	A
MACS_peak_4360	-0.23605	A
MACS_peak_4362	-0.229437	A
MACS_peak_4363	-0.22531	A
MACS_peak_4364	-0.286513	A
MACS_peak_4366	-0.364914	A
MACS_peak_4370	-0.440683	A
MACS_peak_4371	-0.391168	A
MACS_peak_4386	-0.213779	A
MACS_peak_4392	-0.351472	A
MACS_peak_4393	-0.485827	A
MACS_peak_4394	-0.446786	A
MACS_peak_4395	-0.228139	A
MACS_peak_4396	-0.199521	A
MACS_peak_4402	-0.311434	A
MACS_peak_4403	-0.261502	A
MACS_peak_4405	-0.194964	A
MACS_peak_4407	-0.262218	A
MACS_peak_4410	-0.326883	A
MACS_peak_4411	-0.552779	A
MACS_peak_4413	-0.532647	A
MACS_peak_4414	-1.0425	A
MACS_peak_4415	-1.47913	A
MACS_peak_4418	-0.314997	A
MACS_peak_4419	-0.257854	A
MACS_peak_4420	-0.334919	A
MACS_peak_4428	-0.2125	A
MACS_peak_4429	-0.245655	A
MACS_peak_4438	-0.551536	A
MACS_peak_4439	-0.444812	A
MACS_peak_4442	-0.435477	A
MACS_peak_4450	-0.213986	A
MACS_peak_4464	-0.385724	A
MACS_peak_4473	-0.739323	A
MACS_peak_4476	-0.256841	A
MACS_peak_4479	-0.264712	A
MACS_peak_4485	-1.11784	A
MACS_peak_4487	-0.231843	A
MACS_peak_4488	-0.224922	A
MACS_peak_4489	-0.29589	A
MACS_peak_4507	-0.607025	A
MACS_peak_4519	-1.47181	A
MACS_peak_4530	-0.37142	A
MACS_peak_4533	-0.28129	A
MACS_peak_4534	-0.308807	A
MACS_peak_4535	-0.222289	A
MACS_peak_4537	-0.255302	A
MACS_peak_4541	-0.886455	A
MACS_peak_4548	-0.249095	A
MACS_peak_4549	-0.252036	A
MACS_peak_4554	-0.467779	A
MACS_peak_4557	-0.48292	A
MACS_peak_4558	-0.747179	A
MACS_peak_4579	-0.192429	A
MACS_peak_4581	-0.312213	A
MACS_peak_4582	-0.371696	A
MACS_peak_4590	-0.274766	A
MACS_peak_4594	-0.360604	A
MACS_peak_4595	-0.476416	A
MACS_peak_4606	-0.827622	A
MACS_peak_4613	-0.293577	A
MACS_peak_4627	-0.5333	A
MACS_peak_4629	-0.620501	A
MACS_peak_4630	-0.773515	A
MACS_peak_4633	-0.364908	A
MACS_peak_4638	-0.622147	A
MACS_peak_4644	-0.209453	A
MACS_peak_4646	-0.40833	A
MACS_peak_4651	-0.276248	A
MACS_peak_4652	-0.244037	A
MACS_peak_4653	-0.484723	A
MACS_peak_4666	-0.895377	A
MACS_peak_4671	-0.232584	A
MACS_peak_4672	-0.235574	A
MACS_peak_4673	-0.244482	A
MACS_peak_4676	-0.389009	A
MACS_peak_4677	-0.490152	A
MACS_peak_4678	-0.224913	A
MACS_peak_4687	-0.565775	A
MACS_peak_4688	-0.246056	A
MACS_peak_4689	-0.198567	A
MACS_peak_4712	-0.690268	A
MACS_peak_4716	-0.207219	A
MACS_peak_4717	-0.218272	A
MACS_peak_472	-0.354512	A
MACS_peak_4722	-0.278053	A
MACS_peak_4723	-0.341782	A
MACS_peak_4736	-0.58823	A
MACS_peak_4740	-0.279642	A
MACS_peak_4749	-0.233638	A
MACS_peak_4750	-0.35585	A
MACS_peak_4752	-0.205338	A
MACS_peak_4760	-0.271546	A
MACS_peak_4771	-0.347173	A
MACS_peak_4783	-0.229482	A
MACS_peak_4785	-0.220336	A
MACS_peak_4788	-0.424052	A
MACS_peak_4796	-0.315647	A
MACS_peak_4805	-0.248549	A
MACS_peak_4806	-0.321928	A
MACS_peak_4808	-0.289172	A
MACS_peak_4809	-0.247518	A
MACS_peak_4814	-0.299444	A
MACS_peak_4816	-0.342665	A
MACS_peak_4823	-0.35107	A
MACS_peak_4833	-0.232467	A
MACS_peak_4836	-0.442687	A
MACS_peak_4843	-0.2702	A
MACS_peak_4846	-0.238512	A
MACS_peak_4847	-0.482729	A
MACS_peak_4848	-0.545135	A
MACS_peak_4866	-0.633117	A
MACS_peak_4869	-0.614536	A
MACS_peak_4871	-0.19992	A
MACS_peak_4872	-0.228417	A
MACS_peak_4873	-0.218335	A
MACS_peak_4876	-0.620507	A
MACS_peak_4878	-0.256643	A
MACS_peak_4879	-0.232157	A
MACS_peak_4880	-0.303309	A
MACS_peak_4889	-0.517042	A
MACS_peak_4901	-0.313708	A
MACS_peak_4903	-0.60195	A
MACS_peak_4908	-0.241035	A
MACS_peak_4910	-0.264449	A
MACS_peak_4920	-0.453153	A
MACS_peak_4923	-0.477892	A
MACS_peak_4924	-0.19233	A
MACS_peak_4935	-0.393555	A
MACS_peak_4936	-0.343831	A
MACS_peak_4937	-0.545897	A
MACS_peak_4938	-0.564529	A
MACS_peak_4939	-0.36034	A
MACS_peak_4941	-0.493815	A
MACS_peak_4942	-0.447459	A
MACS_peak_4947	-0.776471	A
MACS_peak_4948	-0.767228	A
MACS_peak_4949	-0.450461	A
MACS_peak_4953	-0.310661	A
MACS_peak_4954	-0.260963	A
MACS_peak_4958	-0.286439	A
MACS_peak_4964	-0.563032	A
MACS_peak_4966	-0.211113	A
MACS_peak_4973	-0.266515	A
MACS_peak_4975	-0.329098	A
MACS_peak_4984	-0.518686	A
MACS_peak_4985	-0.222487	A
MACS_peak_4989	-0.326999	A
MACS_peak_4995	-0.260937	A
MACS_peak_4996	-0.247051	A
MACS_peak_5001	-0.469511	A
MACS_peak_5002	-0.518809	A
MACS_peak_5003	-0.352631	A
MACS_peak_5007	-0.342935	A
MACS_peak_5016	-0.376744	A
MACS_peak_5019	-0.28302	A
MACS_peak_5022	-0.290942	A
MACS_peak_5023	-0.415037	A
MACS_peak_5025	-0.412406	A
MACS_peak_5027	-0.420108	A
MACS_peak_5030	-0.452859	A
MACS_peak_5036	-0.834116	A
MACS_peak_5038	-0.507748	A
MACS_peak_5039	-0.206566	A
MACS_peak_5040	-0.21755	A
MACS_peak_5041	-0.257517	A
MACS_peak_5042	-0.732822	A
MACS_peak_5052	-0.204254	A
MACS_peak_5062	-0.275614	A
MACS_peak_5063	-0.429964	A
MACS_peak_5064	-0.994776	A
MACS_peak_5065	-0.315059	A
MACS_peak_5066	-0.276739	A
MACS_peak_5069	-0.249669	A
MACS_peak_5070	-0.329367	A
MACS_peak_5077	-0.273259	A
MACS_peak_5078	-0.247471	A
MACS_peak_5079	-0.280384	A
MACS_peak_5080	-0.390941	A
MACS_peak_5089	-0.375995	A
MACS_peak_5096	-0.269559	A
MACS_peak_5097	-0.361261	A
MACS_peak_5099	-0.19162	A
MACS_peak_51	-0.253908	A
MACS_peak_5100	-0.218289	A
MACS_peak_5102	-0.261125	A
MACS_peak_5110	-0.344924	A
MACS_peak_5111	-0.901484	A
MACS_peak_5115	-0.249886	A
MACS_peak_5119	-0.578141	A
MACS_peak_5120	-0.644976	A
MACS_peak_5121	-0.253835	A
MACS_peak_5126	-0.424526	A
MACS_peak_5127	-0.644812	A
MACS_peak_5128	-0.208566	A
MACS_peak_5131	-0.630493	A
MACS_peak_5136	-0.514573	A
MACS_peak_5137	-0.271212	A
MACS_peak_5140	-0.71082	A
MACS_peak_5141	-0.531589	A
MACS_peak_5149	-0.276945	A
MACS_peak_5154	-0.259387	A
MACS_peak_5166	-0.428925	A
MACS_peak_5168	-0.326077	A
MACS_peak_5169	-0.404818	A
MACS_peak_5175	-0.625382	A
MACS_peak_5178	-0.191978	A
MACS_peak_5180	-0.314618	A
MACS_peak_5191	-0.410953	A
MACS_peak_5202	-0.299109	A
MACS_peak_5206	-0.464219	A
MACS_peak_5208	-0.19759	A
MACS_peak_5209	-0.233561	A
MACS_peak_5221	-0.359061	A
MACS_peak_5232	-0.297426	A
MACS_peak_5233	-0.273927	A
MACS_peak_5235	-0.473895	A
MACS_peak_5236	-0.498862	A
MACS_peak_5237	-0.197155	A
MACS_peak_5240	-0.571496	A
MACS_peak_5245	-0.441788	A
MACS_peak_5246	-0.206735	A
MACS_peak_5252	-0.249987	A
MACS_peak_5262	-0.334597	A
MACS_peak_5263	-0.327466	A
MACS_peak_5269	-0.38478	A
MACS_peak_5275	-0.344395	A
MACS_peak_5276	-0.336904	A
MACS_peak_5279	-0.568049	A
MACS_peak_5300	-0.500323	A
MACS_peak_5306	-0.242555	A
MACS_peak_5324	-0.406054	A
MACS_peak_5327	-0.432743	A
MACS_peak_5328	-0.487581	A
MACS_peak_5329	-0.267136	A
MACS_peak_5330	-0.1971	A
MACS_peak_5336	-0.527794	A
MACS_peak_5337	-0.294739	A
MACS_peak_5348	-0.310385	A
MACS_peak_5350	-0.212974	A
MACS_peak_5364	-0.457682	A
MACS_peak_5365	-0.350359	A
MACS_peak_5369	-0.587577	A
MACS_peak_5370	-0.378631	A
MACS_peak_5371	-0.58688	A
MACS_peak_5372	-0.386058	A
MACS_peak_5379	-0.571448	A
MACS_peak_5388	-0.642789	A
MACS_peak_5404	-0.50114	A
MACS_peak_5406	-0.207143	A
MACS_peak_5414	-0.215319	A
MACS_peak_5417	-0.645908	A
MACS_peak_5427	-0.295703	A
MACS_peak_5433	-0.353637	A
MACS_peak_5434	-0.354872	A
MACS_peak_5442	-0.473931	A
MACS_peak_5450	-0.305302	A
MACS_peak_5451	-0.68994	A
MACS_peak_5455	-0.291975	A
MACS_peak_5462	-0.260652	A
MACS_peak_5475	-0.600242	A
MACS_peak_5477	-0.237993	A
MACS_peak_5478	-0.241434	A
MACS_peak_548	-0.303533	A
MACS_peak_5490	-0.345483	A
MACS_peak_5503	-0.622953	A
MACS_peak_5508	-0.41552	A
MACS_peak_5509	-0.404201	A
MACS_peak_5511	-0.295782	A
MACS_peak_5512	-0.260164	A
MACS_peak_5524	-0.194453	A
MACS_peak_5539	-0.266961	A
MACS_peak_5542	-0.508445	A
MACS_peak_5543	-0.544817	A
MACS_peak_5544	-0.196143	A
MACS_peak_5550	-0.317216	A
MACS_peak_5557	-0.308549	A
MACS_peak_5558	-0.303485	A
MACS_peak_5559	-0.418844	A
MACS_peak_5566	-0.272052	A
MACS_peak_557	-0.225555	A
MACS_peak_5573	-0.249603	A
MACS_peak_558	-0.233344	A
MACS_peak_5581	-0.255723	A
MACS_peak_5588	-0.306286	A
MACS_peak_5589	-0.262144	A
MACS_peak_5607	-0.316006	A
MACS_peak_561	-0.530086	A
MACS_peak_5612	-0.263466	A
MACS_peak_5618	-0.329488	A
MACS_peak_5619	-0.434215	A
MACS_peak_5620	-0.249862	A
MACS_peak_5622	-0.453934	A
MACS_peak_5626	-0.344409	A
MACS_peak_5628	-0.388555	A
MACS_peak_5632	-0.358048	A
MACS_peak_5635	-0.584963	A
MACS_peak_5636	-0.551443	A
MACS_peak_5637	-0.215792	A
MACS_peak_5638	-0.242137	A
MACS_peak_5642	-0.291157	A
MACS_peak_5644	-0.464138	A
MACS_peak_5655	-0.219437	A
MACS_peak_5668	-0.385588	A
MACS_peak_567	-0.213669	A
MACS_peak_5672	-0.534451	A
MACS_peak_5676	-0.249569	A
MACS_peak_5677	-0.391747	A
MACS_peak_5680	-0.201889	A
MACS_peak_5685	-0.243685	A
MACS_peak_5688	-0.665148	A
MACS_peak_5692	-0.242414	A
MACS_peak_5693	-0.297328	A
MACS_peak_5698	-0.317244	A
MACS_peak_5717	-0.858842	A
MACS_peak_5718	-0.814289	A
MACS_peak_5719	-0.539138	A
MACS_peak_5721	-0.312528	A
MACS_peak_5722	-0.576091	A
MACS_peak_5737	-0.51891	A
MACS_peak_5738	-0.919514	A
MACS_peak_5739	-0.885308	A
MACS_peak_574	-0.245534	A
MACS_peak_5744	-0.22419	A
MACS_peak_5746	-0.969677	A
MACS_peak_5748	-0.540335	A
MACS_peak_576	-0.347728	A
MACS_peak_5762	-0.390875	A
MACS_peak_5763	-0.411681	A
MACS_peak_5771	-0.296524	A
MACS_peak_5784	-0.442284	A
MACS_peak_5785	-0.313321	A
MACS_peak_5795	-0.287962	A
MACS_peak_5796	-0.196708	A
MACS_peak_5798	-0.507028	A
MACS_peak_5799	-0.31855	A
MACS_peak_58	-0.546117	A
MACS_peak_5804	-0.74048	A
MACS_peak_5807	-0.192773	A
MACS_peak_5808	-0.270648	A
MACS_peak_581	-0.336263	A
MACS_peak_5810	-0.311208	A
MACS_peak_5811	-0.327103	A
MACS_peak_5816	-0.256014	A
MACS_peak_5817	-0.205123	A
MACS_peak_5823	-0.240573	A
MACS_peak_5826	-0.342756	A
MACS_peak_5830	-0.365616	A
MACS_peak_5831	-0.284075	A
MACS_peak_5833	-0.428002	A
MACS_peak_5836	-0.318738	A
MACS_peak_5837	-0.220016	A
MACS_peak_5845	-0.424885	A
MACS_peak_5848	-0.285043	A
MACS_peak_5849	-0.410351	A
MACS_peak_5850	-0.434642	A
MACS_peak_5851	-0.931847	A
MACS_peak_5852	-0.594257	A
MACS_peak_5853	-0.60498	A
MACS_peak_5858	-0.440573	A
MACS_peak_5859	-0.453173	A
MACS_peak_5860	-0.441219	A
MACS_peak_5866	-0.300069	A
MACS_peak_5867	-0.681938	A
MACS_peak_5871	-0.253502	A
MACS_peak_5876	-0.566634	A
MACS_peak_5878	-0.568866	A
MACS_peak_5880	-0.339983	A
MACS_peak_5882	-0.379474	A
MACS_peak_5887	-0.815191	A
MACS_peak_5892	-0.491853	A
MACS_peak_5893	-0.308336	A
MACS_peak_5894	-0.285846	A
MACS_peak_5895	-0.405118	A
MACS_peak_5896	-0.310997	A
MACS_peak_5897	-0.484405	A
MACS_peak_5900	-0.849419	A
MACS_peak_5901	-0.229283	A
MACS_peak_5902	-0.254346	A
MACS_peak_5904	-0.213436	A
MACS_peak_5905	-0.245079	A
MACS_peak_5906	-0.396275	A
MACS_peak_591	-0.893085	A
MACS_peak_5910	-0.889576	A
MACS_peak_5913	-0.422675	A
MACS_peak_5914	-0.326917	A
MACS_peak_5915	-0.567711	A
MACS_peak_5916	-0.329911	A
MACS_peak_592	-0.298658	A
MACS_peak_5922	-0.385038	A
MACS_peak_5927	-0.651976	A
MACS_peak_5928	-0.518995	A
MACS_peak_5929	-0.216972	A
MACS_peak_593	-0.204435	A
MACS_peak_5930	-0.431365	A
MACS_peak_5931	-0.45767	A
MACS_peak_5932	-0.369301	A
MACS_peak_5933	-0.401505	A
MACS_peak_5934	-1.49033	A
MACS_peak_5935	-0.249791	A
MACS_peak_5936	-0.217138	A
MACS_peak_5940	-0.226015	A
MACS_peak_5943	-0.222048	A
MACS_peak_5944	-0.202987	A
MACS_peak_5946	-0.360266	A
MACS_peak_5947	-0.445688	A
MACS_peak_5948	-0.372045	A
MACS_peak_5949	-0.436809	A
MACS_peak_5950	-0.629033	A
MACS_peak_5952	-0.348048	A
MACS_peak_5954	-0.382347	A
MACS_peak_5969	-0.244697	A
MACS_peak_5972	-0.291896	A
MACS_peak_5973	-0.342869	A
MACS_peak_5974	-0.200234	A
MACS_peak_5977	-0.52426	A
MACS_peak_5978	-0.516136	A
MACS_peak_5979	-0.246313	A
MACS_peak_598	-0.223682	A
MACS_peak_5980	-0.590454	A
MACS_peak_5981	-0.249249	A
MACS_peak_5982	-0.247025	A
MACS_peak_5983	-0.279446	A
MACS_peak_5984	-0.428473	A
MACS_peak_5985	-0.455924	A
MACS_peak_5986	-0.320899	A
MACS_peak_5987	-0.257197	A
MACS_peak_5988	-0.834546	A
MACS_peak_5989	-0.456149	A
MACS_peak_5992	-0.704015	A
MACS_peak_5993	-0.791943	A
MACS_peak_5998	-0.359403	A
MACS_peak_5999	-0.260937	A
MACS_peak_6000	-0.584963	A
MACS_peak_6003	-0.45395	A
MACS_peak_6004	-0.51646	A
MACS_peak_6008	-0.549557	A
MACS_peak_6009	-0.737268	A
MACS_peak_6012	-0.319431	A
MACS_peak_6014	-0.577405	A
MACS_peak_6016	-0.501087	A
MACS_peak_6017	-0.49674	A
MACS_peak_6018	-0.603995	A
MACS_peak_6019	-0.699619	A
MACS_peak_6020	-0.595872	A
MACS_peak_6021	-0.417909	A
MACS_peak_6024	-0.345942	A
MACS_peak_6025	-0.341423	A
MACS_peak_6026	-0.53804	A
MACS_peak_6029	-0.280983	A
MACS_peak_6034	-0.262284	A
MACS_peak_6037	-0.251297	A
MACS_peak_6038	-0.432192	A
MACS_peak_604	-0.352439	A
MACS_peak_605	-0.339792	A
MACS_peak_6052	-0.269866	A
MACS_peak_6053	-0.269866	A
MACS_peak_6057	-0.713119	A
MACS_peak_6064	-0.345035	A
MACS_peak_6066	-0.271416	A
MACS_peak_6071	-0.225135	A
MACS_peak_6072	-0.333424	A
MACS_peak_6080	-0.26566	A
MACS_peak_6081	-0.355631	A
MACS_peak_6085	-0.268399	A
MACS_peak_6086	-0.296715	A
MACS_peak_6087	-0.380158	A
MACS_peak_6088	-0.277922	A
MACS_peak_6089	-0.19953	A
MACS_peak_609	-0.797285	A
MACS_peak_6091	-0.24257	A
MACS_peak_6093	-0.231973	A
MACS_peak_6094	-0.302947	A
MACS_peak_6095	-0.255124	A
MACS_peak_6096	-0.293777	A
MACS_peak_6097	-0.225713	A
MACS_peak_6098	-0.704993	A
MACS_peak_6099	-0.364334	A
MACS_peak_6104	-0.403761	A
MACS_peak_6105	-0.502116	A
MACS_peak_6106	-0.226921	A
MACS_peak_6108	-0.650543	A
MACS_peak_6110	-0.218994	A
MACS_peak_6111	-0.367838	A
MACS_peak_6112	-0.349263	A
MACS_peak_6118	-0.302357	A
MACS_peak_6134	-0.462119	A
MACS_peak_6139	-0.288695	A
MACS_peak_6140	-0.342609	A
MACS_peak_6142	-0.282976	A
MACS_peak_6144	-0.469547	A
MACS_peak_6148	-0.289425	A
MACS_peak_6149	-0.628877	A
MACS_peak_6152	-0.203899	A
MACS_peak_6157	-0.233714	A
MACS_peak_6159	-0.233057	A
MACS_peak_6160	-0.23151	A
MACS_peak_6163	-0.211881	A
MACS_peak_6164	-0.361549	A
MACS_peak_6166	-0.460527	A
MACS_peak_6168	-0.453137	A
MACS_peak_6169	-0.238387	A
MACS_peak_617	-0.216855	A
MACS_peak_6170	-0.524449	A
MACS_peak_6172	-0.223632	A
MACS_peak_6175	-1.17685	A
MACS_peak_6176	-0.817493	A
MACS_peak_6178	-0.280518	A
MACS_peak_6179	-0.214939	A
MACS_peak_618	-0.298724	A
MACS_peak_6180	-0.262678	A
MACS_peak_6187	-0.491795	A
MACS_peak_6189	-0.736017	A
MACS_peak_619	-0.311692	A
MACS_peak_6190	-0.913253	A
MACS_peak_6191	-1.00873	A
MACS_peak_6192	-0.517848	A
MACS_peak_6193	-0.298777	A
MACS_peak_6199	-0.387198	A
MACS_peak_620	-0.692103	A
MACS_peak_6206	-0.308521	A
MACS_peak_6209	-0.661045	A
MACS_peak_6210	-0.227746	A
MACS_peak_6211	-0.339749	A
MACS_peak_6214	-0.214841	A
MACS_peak_6215	-0.303192	A
MACS_peak_6216	-0.705964	A
MACS_peak_6217	-0.465855	A
MACS_peak_6218	-0.224587	A
MACS_peak_6219	-0.238213	A
MACS_peak_6222	-0.193741	A
MACS_peak_6223	-0.339114	A
MACS_peak_6227	-0.553254	A
MACS_peak_6228	-0.234257	A
MACS_peak_623	-0.428469	A
MACS_peak_6230	-0.496625	A
MACS_peak_6233	-0.477309	A
MACS_peak_6238	-0.422303	A
MACS_peak_624	-0.250448	A
MACS_peak_6245	-0.212304	A
MACS_peak_6247	-0.460703	A
MACS_peak_6248	-0.343089	A
MACS_peak_6249	-0.330384	A
MACS_peak_6250	-0.503071	A
MACS_peak_6251	-0.381489	A
MACS_peak_6253	-0.447459	A
MACS_peak_6254	-0.699434	A
MACS_peak_6255	-1.18952	A
MACS_peak_6256	-1.10836	A
MACS_peak_6257	-1.01613	A
MACS_peak_6258	-1.09941	A
MACS_peak_6259	-0.393197	A
MACS_peak_6260	-0.319124	A
MACS_peak_627	-0.207829	A
MACS_peak_6278	-0.229364	A
MACS_peak_628	-0.204837	A
MACS_peak_6281	-0.303268	A
MACS_peak_6282	-0.592576	A
MACS_peak_6283	-0.710493	A
MACS_peak_6284	-0.258865	A
MACS_peak_6293	-0.289007	A
MACS_peak_6294	-0.260629	A
MACS_peak_6297	-0.226544	A
MACS_peak_6298	-0.559705	A
MACS_peak_6299	-0.396071	A
MACS_peak_6300	-0.211301	A
MACS_peak_6301	-0.363538	A
MACS_peak_6311	-0.256728	A
MACS_peak_6313	-0.319961	A
MACS_peak_6315	-0.293549	A
MACS_peak_6319	-0.299907	A
MACS_peak_6320	-0.378512	A
MACS_peak_6323	-0.238656	A
MACS_peak_6326	-0.331794	A
MACS_peak_6332	-0.45562	A
MACS_peak_6335	-0.211731	A
MACS_peak_6336	-0.254386	A
MACS_peak_6337	-0.234122	A
MACS_peak_6338	-0.429936	A
MACS_peak_6339	-0.490892	A
MACS_peak_634	-0.215586	A
MACS_peak_6341	-0.490733	A
MACS_peak_6342	-0.427325	A
MACS_peak_6343	-0.405808	A
MACS_peak_6346	-0.673942	A
MACS_peak_6349	-0.470277	A
MACS_peak_6350	-0.37609	A
MACS_peak_6354	-0.330299	A
MACS_peak_6355	-0.318066	A
MACS_peak_6356	-0.221419	A
MACS_peak_6358	-0.392472	A
MACS_peak_6359	-0.457473	A
MACS_peak_6361	-0.215013	A
MACS_peak_6364	-0.206087	A
MACS_peak_638	-0.264002	A
MACS_peak_6398	-0.37466	A
MACS_peak_6402	-0.24002	A
MACS_peak_6403	-0.258159	A
MACS_peak_6404	-0.196009	A
MACS_peak_6405	-0.408572	A
MACS_peak_6409	-0.367187	A
MACS_peak_6413	-0.268775	A
MACS_peak_6416	-0.310476	A
MACS_peak_6417	-0.251436	A
MACS_peak_6418	-0.249383	A
MACS_peak_6420	-0.464385	A
MACS_peak_6428	-0.252012	A
MACS_peak_6436	-0.25295	A
MACS_peak_6437	-0.214989	A
MACS_peak_6438	-0.742425	A
MACS_peak_6439	-0.212836	A
MACS_peak_6441	-0.356074	A
MACS_peak_6443	-0.229721	A
MACS_peak_6444	-0.347859	A
MACS_peak_6446	-0.201331	A
MACS_peak_6448	-0.206056	A
MACS_peak_6454	-0.269973	A
MACS_peak_6461	-0.40882	A
MACS_peak_6467	-0.61091	A
MACS_peak_6468	-0.515275	A
MACS_peak_6470	-0.511656	A
MACS_peak_6476	-0.397425	A
MACS_peak_6481	-0.214964	A
MACS_peak_6483	-0.203331	A
MACS_peak_6484	-0.32367	A
MACS_peak_6486	-0.410524	A
MACS_peak_6487	-0.383432	A
MACS_peak_6488	-0.260989	A
MACS_peak_6490	-0.239784	A
MACS_peak_6495	-0.279886	A
MACS_peak_6500	-0.357894	A
MACS_peak_6503	-0.619539	A
MACS_peak_6504	-0.625315	A
MACS_peak_6507	-0.191597	A
MACS_peak_6510	-0.303145	A
MACS_peak_6526	-0.218888	A
MACS_peak_6531	-0.409175	A
MACS_peak_6532	-0.302987	A
MACS_peak_6533	-0.246222	A
MACS_peak_6535	-0.968916	A
MACS_peak_6536	-0.906284	A
MACS_peak_6537	-1.08537	A
MACS_peak_654	-0.298191	A
MACS_peak_6543	-0.364611	A
MACS_peak_655	-0.262392	A
MACS_peak_6559	-0.274744	A
MACS_peak_656	-0.268574	A
MACS_peak_6561	-0.472468	A
MACS_peak_6562	-0.420516	A
MACS_peak_6563	-0.349439	A
MACS_peak_6567	-0.192645	A
MACS_peak_6568	-0.279128	A
MACS_peak_657	-0.316141	A
MACS_peak_6578	-0.295487	A
MACS_peak_6579	-0.453441	A
MACS_peak_658	-0.351256	A
MACS_peak_659	-0.412003	A
MACS_peak_6598	-0.358979	A
MACS_peak_6599	-0.216423	A
MACS_peak_6602	-0.314053	A
MACS_peak_6608	-0.491031	A
MACS_peak_6609	-0.546121	A
MACS_peak_661	-0.454235	A
MACS_peak_6610	-0.576976	A
MACS_peak_6611	-0.527529	A
MACS_peak_6612	-0.566874	A
MACS_peak_662	-0.36257	A
MACS_peak_6623	-0.528834	A
MACS_peak_6624	-0.412383	A
MACS_peak_6639	-0.44615	A
MACS_peak_6640	-0.192799	A
MACS_peak_6644	-0.395072	A
MACS_peak_6645	-0.400538	A
MACS_peak_6648	-0.288332	A
MACS_peak_6653	-0.277373	A
MACS_peak_6654	-0.240802	A
MACS_peak_6657	-0.205755	A
MACS_peak_6662	-0.260455	A
MACS_peak_6663	-0.647657	A
MACS_peak_6668	-0.298758	A
MACS_peak_6669	-0.359509	A
MACS_peak_6681	-0.222841	A
MACS_peak_6684	-0.255494	A
MACS_peak_6702	-0.373368	A
MACS_peak_671	-0.325791	A
MACS_peak_6721	-0.436219	A
MACS_peak_6726	-0.251457	A
MACS_peak_6729	-0.563708	A
MACS_peak_674	-0.341331	A
MACS_peak_6746	-1.01974	A
MACS_peak_675	-0.229304	A
MACS_peak_6760	-0.710674	A
MACS_peak_6761	-0.710674	A
MACS_peak_6765	-0.370491	A
MACS_peak_6766	-0.371598	A
MACS_peak_6767	-0.516169	A
MACS_peak_679	-0.797296	A
MACS_peak_6790	-0.247389	A
MACS_peak_6791	-0.254723	A
MACS_peak_6792	-0.217418	A
MACS_peak_6794	-0.196614	A
MACS_peak_6825	-0.230298	A
MACS_peak_6827	-0.23102	A
MACS_peak_6828	-0.23102	A
MACS_peak_683	-0.445889	A
MACS_peak_689	-1.1463	A
MACS_peak_6898	-0.224881	A
MACS_peak_690	-0.793909	A
MACS_peak_6900	-0.577976	A
MACS_peak_6901	-0.222674	A
MACS_peak_6905	-0.418918	A
MACS_peak_6910	-0.192008	A
MACS_peak_6914	-0.709145	A
MACS_peak_6923	-0.300256	A
MACS_peak_6924	-0.504869	A
MACS_peak_6926	-0.341366	A
MACS_peak_6929	-0.282824	A
MACS_peak_6930	-0.294405	A
MACS_peak_6931	-0.36448	A
MACS_peak_6939	-0.280744	A
MACS_peak_6942	-0.266891	A
MACS_peak_695	-0.543088	A
MACS_peak_6956	-0.457617	A
MACS_peak_6957	-0.386387	A
MACS_peak_709	-0.257975	A
MACS_peak_710	-0.317747	A
MACS_peak_716	-0.229368	A
MACS_peak_722	-0.265894	A
MACS_peak_730	-0.389423	A
MACS_peak_731	-0.660766	A
MACS_peak_747	-0.302391	A
MACS_peak_748	-0.194364	A
MACS_peak_75	-0.349508	A
MACS_peak_750	-0.395605	A
MACS_peak_756	-0.340385	A
MACS_peak_757	-0.193473	A
MACS_peak_758	-0.37104	A
MACS_peak_759	-0.468149	A
MACS_peak_762	-0.603442	A
MACS_peak_766	-0.249725	A
MACS_peak_771	-0.259087	A
MACS_peak_775	-0.695534	A
MACS_peak_776	-0.686823	A
MACS_peak_78	-0.233672	A
MACS_peak_782	-0.560578	A
MACS_peak_791	-0.307019	A
MACS_peak_795	-0.332201	A
MACS_peak_796	-0.308668	A
MACS_peak_798	-0.376793	A
MACS_peak_80	-0.475841	A
MACS_peak_802	-0.372614	A
MACS_peak_803	-0.534068	A
MACS_peak_806	-0.230734	A
MACS_peak_812	-0.326228	A
MACS_peak_816	-0.453024	A
MACS_peak_821	-0.241906	A
MACS_peak_822	-0.487878	A
MACS_peak_824	-0.192063	A
MACS_peak_826	-0.702433	A
MACS_peak_83	-0.230736	A
MACS_peak_830	-0.246598	A
MACS_peak_832	-0.512674	A
MACS_peak_835	-0.360687	A
MACS_peak_839	-0.447769	A
MACS_peak_841	-0.262679	A
MACS_peak_842	-0.256843	A
MACS_peak_847	-0.497156	A
MACS_peak_86	-0.239291	A
MACS_peak_880	-0.455446	A
MACS_peak_881	-0.532952	A
MACS_peak_889	-0.262467	A
MACS_peak_899	-0.466225	A
MACS_peak_900	-0.252332	A
MACS_peak_907	-0.569529	A
MACS_peak_909	-0.236766	A
MACS_peak_910	-0.312873	A
MACS_peak_911	-0.25775	A
MACS_peak_920	-0.268648	A
MACS_peak_924	-0.515082	A
MACS_peak_925	-0.479376	A
MACS_peak_932	-0.605721	A
MACS_peak_934	-0.207878	A
MACS_peak_939	-0.217029	A
MACS_peak_947	-0.435194	A
MACS_peak_948	-0.321424	A
MACS_peak_951	-0.371489	A
MACS_peak_955	-0.775968	A
MACS_peak_956	-0.425244	A
MACS_peak_957	-0.309938	A
MACS_peak_963	-0.19388	A
MACS_peak_966	-0.471542	A
MACS_peak_985	-0.315502	A
MACS_peak_986	-0.317699	A
MACS_peak_987	-0.204208	A
MACS_peak_990	-0.225111	A
MACS_peak_993	-0.260161	A
MACS_peak_995	-0.976768	A
MACS_peak_997	-0.471006	A
MACS_peak_1004	-0.102103	B
MACS_peak_1006	-0.111117	B
MACS_peak_1007	-0.0505041	B
MACS_peak_1012	-0.0884609	B
MACS_peak_1018	-0.0456841	B
MACS_peak_1025	-0.152509	B
MACS_peak_1028	-0.0651414	B
MACS_peak_1032	-0.0306208	B
MACS_peak_1033	-0.129056	B
MACS_peak_104	-0.132267	B
MACS_peak_1041	-0.160025	B
MACS_peak_1043	-0.0367275	B
MACS_peak_1044	-0.0972304	B
MACS_peak_1045	-0.186203	B
MACS_peak_1053	-0.0564319	B
MACS_peak_1065	-0.105774	B
MACS_peak_1067	-0.138425	B
MACS_peak_1068	-0.0925851	B
MACS_peak_1075	-0.0222647	B
MACS_peak_1076	-0.113061	B
MACS_peak_1078	-0.014485	B
MACS_peak_1079	-0.0953527	B
MACS_peak_1091	-0.0153661	B
MACS_peak_1095	-0.115133	B
MACS_peak_1096	-0.186115	B
MACS_peak_1097	-0.0657753	B
MACS_peak_1099	-0.162057	B
MACS_peak_1103	-0.0850009	B
MACS_peak_1104	-0.0522945	B
MACS_peak_1108	-0.0317188	B
MACS_peak_1109	-0.0542082	B
MACS_peak_1112	-0.0888245	B
MACS_peak_1118	-0.144693	B
MACS_peak_1121	-0.0687128	B
MACS_peak_1124	-0.186711	B
MACS_peak_1127	-0.108397	B
MACS_peak_1131	-0.127781	B
MACS_peak_1132	-0.0368884	B
MACS_peak_1142	-0.177176	B
MACS_peak_1150	-0.0220745	B
MACS_peak_1157	-0.07797	B
MACS_peak_1158	-0.0737097	B
MACS_peak_116	-0.120692	B
MACS_peak_1161	-0.175547	B
MACS_peak_1162	-0.153636	B
MACS_peak_1163	-0.141703	B
MACS_peak_1164	-0.0700208	B
MACS_peak_1167	-0.144438	B
MACS_peak_1168	-0.111889	B
MACS_peak_1169	-0.116782	B
MACS_peak_1170	-0.103585	B
MACS_peak_1173	-0.0880698	B
MACS_peak_1174	-0.0272858	B
MACS_peak_1178	-0.0206595	B
MACS_peak_1184	-0.0588601	B
MACS_peak_1187	-0.0637231	B
MACS_peak_119	-0.164821	B
MACS_peak_1195	-0.0606726	B
MACS_peak_1199	-0.083485	B
MACS_peak_1202	-0.1688	B
MACS_peak_1205	-0.182075	B
MACS_peak_1209	-0.1073	B
MACS_peak_1210	-0.0722843	B
MACS_peak_1215	-0.124783	B
MACS_peak_1220	-0.0295838	B
MACS_peak_1221	-0.100345	B
MACS_peak_1223	-0.0953398	B
MACS_peak_1224	-0.188225	B
MACS_peak_1226	-0.0536306	B
MACS_peak_1236	-0.0464481	B
MACS_peak_1237	-0.0863442	B
MACS_peak_1238	-0.127967	B
MACS_peak_1243	-0.0914666	B
MACS_peak_1246	-0.0574503	B
MACS_peak_1247	-0.134965	B
MACS_peak_1249	-0.112635	B
MACS_peak_1253	-0.0986982	B
MACS_peak_1254	-0.0637046	B
MACS_peak_1262	-0.0509668	B
MACS_peak_1267	-0.0975245	B
MACS_peak_1272	-0.172673	B
MACS_peak_1277	-0.0601287	B
MACS_peak_1278	-0.022852	B
MACS_peak_1279	-0.0118347	B
MACS_peak_1280	-0.093519	B
MACS_peak_1281	-0.0360635	B
MACS_peak_1282	-0.0328061	B
MACS_peak_1283	-0.166518	B
MACS_peak_1295	-0.189634	B
MACS_peak_1296	-0.179461	B
MACS_peak_1299	-0.0388476	B
MACS_peak_1303	-0.189731	B
MACS_peak_1307	-0.0280277	B
MACS_peak_1308	-0.0468864	B
MACS_peak_1310	-0.0962153	B
MACS_peak_1312	-0.0848106	B
MACS_peak_1318	-0.114375	B
MACS_peak_132	-0.0326508	B
MACS_peak_1323	-0.065257	B
MACS_peak_1326	-0.179751	B
MACS_peak_1328	-0.0349871	B
MACS_peak_133	-0.176846	B
MACS_peak_1331	-0.0528104	B
MACS_peak_134	-0.170181	B
MACS_peak_135	-0.0397897	B
MACS_peak_1355	-0.0806185	B
MACS_peak_1356	-0.0956976	B
MACS_peak_1357	-0.139806	B
MACS_peak_1362	-0.0345163	B
MACS_peak_1367	-0.0196983	B
MACS_peak_1368	-0.166715	B
MACS_peak_1369	-0.100084	B
MACS_peak_1379	-0.0307105	B
MACS_peak_1383	-0.0568623	B
MACS_peak_1397	-0.183381	B
MACS_peak_1401	-0.167905	B
MACS_peak_1403	-0.156119	B
MACS_peak_1404	-0.0845867	B
MACS_peak_1406	-0.118447	B
MACS_peak_1407	-0.108489	B
MACS_peak_1408	-0.113472	B
MACS_peak_1418	-0.187855	B
MACS_peak_1428	-0.0767258	B
MACS_peak_1429	-0.0567593	B
MACS_peak_143	-0.0132793	B
MACS_peak_1430	-0.0159057	B
MACS_peak_1431	-0.0458456	B
MACS_peak_1432	-0.0649973	B
MACS_peak_144	-0.0576019	B
MACS_peak_1442	-0.0880967	B
MACS_peak_1443	-0.0776526	B
MACS_peak_1444	-0.160452	B
MACS_peak_1448	-0.158861	B
MACS_peak_1449	-0.0515451	B
MACS_peak_1451	-0.118342	B
MACS_peak_1455	-0.0762938	B
MACS_peak_1458	-0.0139464	B
MACS_peak_1468	-0.126532	B
MACS_peak_1471	-0.0146527	B
MACS_peak_1475	-0.0303905	B
MACS_peak_1476	-0.103232	B
MACS_peak_1477	-0.0656304	B
MACS_peak_1483	-0.178996	B
MACS_peak_1485	-0.0816304	B
MACS_peak_1486	-0.145405	B
MACS_peak_1487	-0.143337	B
MACS_peak_1489	-0.0392956	B
MACS_peak_1495	-0.163753	B
MACS_peak_1496	-0.157193	B
MACS_peak_1499	-0.125205	B
MACS_peak_1500	-0.148164	B
MACS_peak_1502	-0.148548	B
MACS_peak_1512	-0.128277	B
MACS_peak_1514	-0.0154356	B
MACS_peak_1518	-0.159478	B
MACS_peak_153	-0.177538	B
MACS_peak_1534	-0.078757	B
MACS_peak_1538	-0.070543	B
MACS_peak_1539	-0.0698184	B
MACS_peak_1546	-0.0338588	B
MACS_peak_1548	-0.123462	B
MACS_peak_1550	-0.137957	B
MACS_peak_1551	-0.152939	B
MACS_peak_1552	-0.0215208	B
MACS_peak_1553	-0.0412591	B
MACS_peak_1564	-0.166794	B
MACS_peak_1574	-0.184859	B
MACS_peak_1588	-0.168822	B
MACS_peak_1593	-0.0947236	B
MACS_peak_1594	-0.057675	B
MACS_peak_1599	-0.0980659	B
MACS_peak_1604	-0.154042	B
MACS_peak_1606	-0.117764	B
MACS_peak_1615	-0.155406	B
MACS_peak_1616	-0.0437885	B
MACS_peak_1619	-0.026967	B
MACS_peak_1620	-0.0417194	B
MACS_peak_1627	-0.0463863	B
MACS_peak_1628	-0.0972397	B
MACS_peak_163	-0.0948454	B
MACS_peak_1634	-0.0214446	B
MACS_peak_1637	-0.190707	B
MACS_peak_1643	-0.0165646	B
MACS_peak_1656	-0.0105886	B
MACS_peak_166	-0.0666833	B
MACS_peak_1661	-0.166728	B
MACS_peak_1665	-0.177905	B
MACS_peak_167	-0.0306968	B
MACS_peak_1673	-0.0702655	B
MACS_peak_1674	-0.0114956	B
MACS_peak_1698	-0.146946	B
MACS_peak_1699	-0.0332802	B
MACS_peak_1701	-0.183712	B
MACS_peak_1704	-0.166782	B
MACS_peak_1705	-0.114365	B
MACS_peak_1718	-0.0911011	B
MACS_peak_172	-0.0296455	B
MACS_peak_1722	-0.0183276	B
MACS_peak_1723	-0.1552	B
MACS_peak_1725	-0.0649206	B
MACS_peak_173	-0.115477	B
MACS_peak_1733	-0.0494896	B
MACS_peak_1750	-0.115598	B
MACS_peak_1751	-0.137685	B
MACS_peak_1754	-0.0475456	B
MACS_peak_176	-0.162049	B
MACS_peak_1776	-0.0605588	B
MACS_peak_1781	-0.0730172	B
MACS_peak_1783	-0.0392252	B
MACS_peak_1799	-0.0389125	B
MACS_peak_1808	-0.0213874	B
MACS_peak_1809	-0.129411	B
MACS_peak_1813	-0.0395988	B
MACS_peak_1816	-0.0160215	B
MACS_peak_1818	-0.129132	B
MACS_peak_1820	-0.0750704	B
MACS_peak_1821	-0.0377938	B
MACS_peak_1822	-0.061317	B
MACS_peak_1823	-0.0178721	B
MACS_peak_1825	-0.125584	B
MACS_peak_1828	-0.1451	B
MACS_peak_1838	-0.165303	B
MACS_peak_1840	-0.183509	B
MACS_peak_1856	-0.0926951	B
MACS_peak_1859	-0.175126	B
MACS_peak_1862	-0.0591406	B
MACS_peak_1863	-0.0940569	B
MACS_peak_1864	-0.147672	B
MACS_peak_1866	-0.122388	B
MACS_peak_1870	-0.184656	B
MACS_peak_1873	-0.161028	B
MACS_peak_1876	-0.0713968	B
MACS_peak_1879	-0.0196969	B
MACS_peak_1883	-0.132514	B
MACS_peak_19	-0.0252226	B
MACS_peak_1901	-0.182974	B
MACS_peak_1907	-0.0204368	B
MACS_peak_191	-0.0860444	B
MACS_peak_1916	-0.124163	B
MACS_peak_1917	-0.0486608	B
MACS_peak_192	-0.100016	B
MACS_peak_1924	-0.11571	B
MACS_peak_1927	-0.126305	B
MACS_peak_1932	-0.156754	B
MACS_peak_1938	-0.0207689	B
MACS_peak_1939	-0.151631	B
MACS_peak_1952	-0.0380082	B
MACS_peak_1953	-0.066503	B
MACS_peak_1955	-0.190153	B
MACS_peak_1962	-0.158818	B
MACS_peak_1966	-0.116624	B
MACS_peak_1977	-0.0941481	B
MACS_peak_1980	-0.167732	B
MACS_peak_1989	-0.0696234	B
MACS_peak_1990	-0.0263204	B
MACS_peak_1994	-0.110477	B
MACS_peak_2000	-0.0980928	B
MACS_peak_2004	-0.0255445	B
MACS_peak_2007	-0.185105	B
MACS_peak_2008	-0.160268	B
[truncated: 4,958 more rows]

## Sheet: Fig.4i
peak	H1e reads density	Fold change class
MACS_peak_1	1.32015	D
MACS_peak_10	0.829572	C
MACS_peak_100	1.03371	D
MACS_peak_1000	0.278696	A
MACS_peak_1001	0.347929	A
MACS_peak_1002	0.422641	A
MACS_peak_1003	0.517263	C
MACS_peak_1004	0.701524	B
MACS_peak_1005	0.463154	C
MACS_peak_1006	0.604364	B
MACS_peak_1007	0.52086	B
MACS_peak_1008	0.368629	C
MACS_peak_1009	0.42059	C
MACS_peak_101	0.817465	C
MACS_peak_1010	0.521765	C
MACS_peak_1011	0.457798	C
MACS_peak_1012	0.629102	B
MACS_peak_1013	1.13495	A
MACS_peak_1014	0.560435	C
MACS_peak_1015	0.331559	D
MACS_peak_1016	0.448853	D
MACS_peak_1017	0.790273	D
MACS_peak_1018	0.767506	B
MACS_peak_1019	0.549962	D
MACS_peak_102	0.870382	D
MACS_peak_1020	0.801784	C
MACS_peak_1021	0.738546	C
MACS_peak_1022	0.380929	C
MACS_peak_1023	0.627614	C
MACS_peak_1024	0.227335	D
MACS_peak_1025	0.381063	B
MACS_peak_1026	0.601559	A
MACS_peak_1027	0.781417	C
MACS_peak_1028	1.10131	B
MACS_peak_1029	1.05577	A
MACS_peak_103	0.866235	D
MACS_peak_1030	0.91309	A
MACS_peak_1031	0.895493	A
MACS_peak_1032	0.599369	B
MACS_peak_1033	0.593929	B
MACS_peak_1034	0.726091	C
MACS_peak_1035	0.816545	C
MACS_peak_1036	0.574734	D
MACS_peak_1037	0.510789	D
MACS_peak_1038	0.442676	D
MACS_peak_1039	0.650528	D
MACS_peak_104	1.26207	B
MACS_peak_1040	0.309826	D
MACS_peak_1041	0.873272	B
MACS_peak_1042	0.914713	A
MACS_peak_1043	0.820701	B
MACS_peak_1044	0.727162	B
MACS_peak_1045	0.615057	B
MACS_peak_1046	0.529644	D
MACS_peak_1047	0.588423	D
MACS_peak_1048	0.612806	D
MACS_peak_1049	0.359016	A
MACS_peak_105	1.02472	D
MACS_peak_1050	0.467235	D
MACS_peak_1051	0.452157	D
MACS_peak_1052	0.358827	D
MACS_peak_1053	0.654187	B
MACS_peak_1054	0.558551	D
MACS_peak_1055	0.992694	A
MACS_peak_1056	0.620585	D
MACS_peak_1057	0.620585	D
MACS_peak_1058	0.685557	D
MACS_peak_1059	0.706139	D
MACS_peak_106	1.33306	D
MACS_peak_1060	0.677507	C
MACS_peak_1061	1.09726	C
MACS_peak_1062	0.760658	C
MACS_peak_1063	0.830404	C
MACS_peak_1064	0.717033	C
MACS_peak_1065	0.575068	B
MACS_peak_1066	0.54309	A
MACS_peak_1067	0.764543	B
MACS_peak_1068	0.850915	B
MACS_peak_1069	0.594532	C
MACS_peak_107	1.06491	D
MACS_peak_1070	0.602932	A
MACS_peak_1071	0.585795	D
MACS_peak_1072	0.661265	D
MACS_peak_1073	0.773416	A
MACS_peak_1074	1.0211	A
MACS_peak_1075	0.744108	B
MACS_peak_1076	0.684514	B
MACS_peak_1077	0.666626	C
MACS_peak_1078	0.647492	B
MACS_peak_1079	0.64221	B
MACS_peak_108	0.92297	D
MACS_peak_1080	0.222856	A
MACS_peak_1081	0.360784	C
MACS_peak_1082	0.505009	A
MACS_peak_1083	0.574288	A
MACS_peak_1084	0.623608	A
MACS_peak_1085	0.606033	A
MACS_peak_1086	0.733831	A
MACS_peak_1087	0.428062	C
MACS_peak_1088	0.583521	C
MACS_peak_1089	0.700053	A
MACS_peak_109	0.794335	D
MACS_peak_1090	0.790609	D
MACS_peak_1091	0.553306	B
MACS_peak_1092	0.604774	C
MACS_peak_1093	0.783321	C
MACS_peak_1094	0.994225	A
MACS_peak_1095	0.722827	B
MACS_peak_1096	0.707184	B
MACS_peak_1097	1.1772	B
MACS_peak_1098	1.04365	A
MACS_peak_1099	1.17171	B
MACS_peak_11	1.33817	D
MACS_peak_110	0.839188	D
MACS_peak_1100	0.766308	C
MACS_peak_1101	0.54451	D
MACS_peak_1102	0.751088	D
MACS_peak_1103	0.669155	B
MACS_peak_1104	0.790613	B
MACS_peak_1105	0.536506	A
MACS_peak_1106	0.875845	D
MACS_peak_1107	0.538656	C
MACS_peak_1108	0.564736	B
MACS_peak_1109	0.666557	B
MACS_peak_111	0.810374	D
MACS_peak_1110	0.605567	C
MACS_peak_1111	0.852133	C
MACS_peak_1112	0.850415	B
MACS_peak_1113	0.743453	D
MACS_peak_1114	0.898748	A
MACS_peak_1115	0.615082	A
MACS_peak_1116	0.629472	D
MACS_peak_1117	0.75908	D
MACS_peak_1118	0.326455	B
MACS_peak_1119	0.666358	C
MACS_peak_112	0.909015	D
MACS_peak_1120	0.719283	C
MACS_peak_1121	0.987522	B
MACS_peak_1122	0.392743	A
MACS_peak_1123	0.553306	A
MACS_peak_1124	0.78453	B
MACS_peak_1125	0.665738	A
MACS_peak_1126	0.654251	A
MACS_peak_1127	0.435589	B
MACS_peak_1128	0.851275	D
MACS_peak_1129	0.804128	D
MACS_peak_113	0.811048	D
MACS_peak_1130	0.852972	A
MACS_peak_1131	0.534224	B
MACS_peak_1132	0.798926	B
MACS_peak_1133	0.914401	A
MACS_peak_1134	0.662977	C
MACS_peak_1135	0.654304	C
MACS_peak_1136	0.856125	A
MACS_peak_1137	0.698231	A
MACS_peak_1138	0.582126	C
MACS_peak_1139	0.47389	C
MACS_peak_114	1.06633	C
MACS_peak_1140	0.805485	A
MACS_peak_1141	0.64741	C
MACS_peak_1142	0.766747	B
MACS_peak_1143	0.970775	C
MACS_peak_1144	1.01742	C
MACS_peak_1145	1.03211	C
MACS_peak_1146	0.763365	A
MACS_peak_1147	0.621772	C
MACS_peak_1148	0.562144	A
MACS_peak_1149	0.45922	A
MACS_peak_115	0.89	C
MACS_peak_1150	0.251709	B
MACS_peak_1151	0.718439	D
MACS_peak_1152	0.547249	A
MACS_peak_1153	0.595538	C
MACS_peak_1154	0.442026	C
MACS_peak_1155	0.834534	C
MACS_peak_1156	1.72309	A
MACS_peak_1157	0.611419	B
MACS_peak_1158	0.559395	B
MACS_peak_1159	1.07873	A
MACS_peak_116	1.26044	B
MACS_peak_1160	0.734781	A
MACS_peak_1161	0.336578	B
MACS_peak_1162	0.714858	B
MACS_peak_1163	0.723102	B
MACS_peak_1164	0.760193	B
MACS_peak_1165	0.416311	C
MACS_peak_1166	0.468803	C
MACS_peak_1167	0.782046	B
MACS_peak_1168	0.636089	B
MACS_peak_1169	0.794409	B
MACS_peak_117	0.768	D
MACS_peak_1170	0.82979	B
MACS_peak_1171	0.670306	D
MACS_peak_1172	0.785193	A
MACS_peak_1173	0.689371	B
MACS_peak_1174	0.509596	B
MACS_peak_1175	0.480362	A
MACS_peak_1176	0.60946	C
MACS_peak_1177	0.577921	D
MACS_peak_1178	0.87402	B
MACS_peak_1179	0.771965	C
MACS_peak_118	1.10598	D
MACS_peak_1180	0.453977	C
MACS_peak_1181	0.819519	D
MACS_peak_1182	0.748557	C
MACS_peak_1183	0.457542	D
MACS_peak_1184	0.645505	B
MACS_peak_1185	0.896059	A
MACS_peak_1186	0.562597	A
MACS_peak_1187	0.557986	B
MACS_peak_1188	0.544176	C
MACS_peak_1189	0.679472	A
MACS_peak_119	1.19214	B
MACS_peak_1190	0.826061	A
MACS_peak_1191	0.964252	C
MACS_peak_1192	0.762298	D
MACS_peak_1193	0.675016	C
MACS_peak_1194	0.759186	C
MACS_peak_1195	0.673731	B
MACS_peak_1196	0.569439	A
MACS_peak_1197	0.754389	A
MACS_peak_1198	0.273513	D
MACS_peak_1199	0.476218	B
MACS_peak_12	1.33817	D
MACS_peak_120	0.917778	C
MACS_peak_1200	0.53926	A
MACS_peak_1201	0.557434	A
MACS_peak_1202	0.549219	B
MACS_peak_1203	0.666905	D
MACS_peak_1204	0.677739	C
MACS_peak_1205	0.769014	B
MACS_peak_1206	0.619468	C
MACS_peak_1207	0.668717	D
MACS_peak_1208	0.603035	A
MACS_peak_1209	0.70653	B
MACS_peak_121	0.751005	D
MACS_peak_1210	0.955504	B
MACS_peak_1211	0.841573	D
MACS_peak_1212	0.806744	D
MACS_peak_1213	0.386029	A
MACS_peak_1214	0.564557	D
MACS_peak_1215	0.316164	B
MACS_peak_1216	0.43619	A
MACS_peak_1217	0.59003	C
MACS_peak_1218	0.580907	D
MACS_peak_1219	0.543868	C
MACS_peak_122	0.807036	C
MACS_peak_1220	0.547242	B
MACS_peak_1221	0.575068	B
MACS_peak_1222	0.568792	D
MACS_peak_1223	0.556226	B
MACS_peak_1224	0.680031	B
MACS_peak_1225	0.585072	C
MACS_peak_1226	0.719461	B
MACS_peak_1227	0.76559	D
MACS_peak_1228	0.622485	D
MACS_peak_1229	0.808577	A
MACS_peak_123	0.93126	C
MACS_peak_1230	0.854624	A
MACS_peak_1231	0.857596	A
MACS_peak_1232	0.423032	A
MACS_peak_1233	0.484548	A
MACS_peak_1234	0.495543	A
MACS_peak_1235	0.588967	D
MACS_peak_1236	0.34552	B
MACS_peak_1237	0.334474	B
MACS_peak_1238	0.303787	B
MACS_peak_1239	0.589432	D
MACS_peak_124	1.24193	D
MACS_peak_1240	0.483711	C
MACS_peak_1241	0.6571	A
MACS_peak_1242	0.571224	D
MACS_peak_1243	0.575209	B
MACS_peak_1244	0.440112	A
MACS_peak_1245	0.561254	A
MACS_peak_1246	0.735634	B
MACS_peak_1247	0.729925	B
MACS_peak_1248	0.632062	C
MACS_peak_1249	0.474926	B
MACS_peak_125	1.19654	D
MACS_peak_1250	0.618361	C
MACS_peak_1251	0.566803	C
MACS_peak_1252	0.854758	D
MACS_peak_1253	0.5617	B
MACS_peak_1254	0.387296	B
MACS_peak_1255	0.509742	C
MACS_peak_1256	0.922866	A
MACS_peak_1257	0.714637	C
MACS_peak_1258	0.728704	A
MACS_peak_1259	0.962513	A
MACS_peak_126	1.27416	D
MACS_peak_1260	0.28169	A
MACS_peak_1261	0.814451	C
MACS_peak_1262	0.307856	B
MACS_peak_1263	0.726091	A
MACS_peak_1264	0.73991	A
MACS_peak_1265	0.5617	D
MACS_peak_1266	0.651091	A
MACS_peak_1267	0.6823	B
MACS_peak_1268	0.336855	A
MACS_peak_1269	0.617459	A
MACS_peak_127	1.53408	D
MACS_peak_1270	0.649842	A
MACS_peak_1271	0.621778	A
MACS_peak_1272	0.797095	B
MACS_peak_1273	1.2383	D
MACS_peak_1274	0.862352	A
MACS_peak_1275	0.680956	C
MACS_peak_1276	0.713414	C
MACS_peak_1277	0.478185	B
MACS_peak_1278	0.499882	B
MACS_peak_1279	0.667321	B
MACS_peak_128	0.938979	C
MACS_peak_1280	0.410261	B
MACS_peak_1281	0.632767	B
MACS_peak_1282	0.674125	B
MACS_peak_1283	0.519302	B
MACS_peak_1284	0.559465	C
MACS_peak_1285	0.540167	C
MACS_peak_1286	0.60788	D
MACS_peak_1287	0.473979	D
MACS_peak_1288	0.595571	A
MACS_peak_1289	0.654162	A
MACS_peak_129	1.57512	D
MACS_peak_1290	0.705508	A
MACS_peak_1291	0.515921	D
MACS_peak_1292	0.725582	C
MACS_peak_1293	0.559367	D
MACS_peak_1294	0.499865	C
MACS_peak_1295	0.645258	B
MACS_peak_1296	0.644104	B
MACS_peak_1297	0.654251	A
MACS_peak_1298	0.599236	A
MACS_peak_1299	0.637936	B
MACS_peak_13	1.23485	D
MACS_peak_130	1.46359	D
MACS_peak_1300	0.517833	C
MACS_peak_1301	0.637543	D
MACS_peak_1302	0.304404	C
MACS_peak_1303	0.541802	B
MACS_peak_1304	0.384008	A
MACS_peak_1305	0.761489	A
MACS_peak_1306	0.718098	D
MACS_peak_1307	0.639423	B
MACS_peak_1308	0.551823	B
MACS_peak_1309	0.595048	C
MACS_peak_131	1.70073	A
MACS_peak_1310	2.20858	B
MACS_peak_1311	1.56631	C
MACS_peak_1312	1.62342	B
MACS_peak_1313	1.56111	A
MACS_peak_1314	1.68344	D
MACS_peak_1315	1.73487	D
MACS_peak_1316	1.7549	D
MACS_peak_1317	1.06421	D
MACS_peak_1318	0.623153	B
MACS_peak_1319	0.729283	D
MACS_peak_132	1.09763	B
MACS_peak_1320	0.485411	C
MACS_peak_1321	0.727016	D
MACS_peak_1322	0.568154	C
MACS_peak_1323	0.595228	B
MACS_peak_1324	0.551382	C
MACS_peak_1325	1.07385	A
MACS_peak_1326	0.785812	B
MACS_peak_1327	0.593453	C
MACS_peak_1328	0.650481	B
MACS_peak_1329	0.611979	C
MACS_peak_133	0.628398	B
MACS_peak_1330	0.21078	D
MACS_peak_1331	0.425098	B
MACS_peak_1332	0.619315	D
MACS_peak_1333	0.577695	D
MACS_peak_1334	0.519302	A
MACS_peak_1335	0.583753	A
MACS_peak_1336	0.675088	C
MACS_peak_1337	0.765511	C
MACS_peak_1338	0.62124	C
MACS_peak_1339	0.686465	C
MACS_peak_134	0.603795	B
MACS_peak_1340	0.630599	A
MACS_peak_1341	0.622332	C
MACS_peak_1342	0.577702	C
MACS_peak_1343	0.618062	A
MACS_peak_1344	0.63363	C
MACS_peak_1345	0.710104	D
MACS_peak_1346	0.746634	D
MACS_peak_1347	0.668078	C
MACS_peak_1348	0.887813	A
MACS_peak_1349	0.866431	C
MACS_peak_135	0.657017	B
MACS_peak_1350	2.35226	D
MACS_peak_1351	0.489965	D
MACS_peak_1352	0.463154	D
MACS_peak_1353	0.505009	D
MACS_peak_1354	0.325826	D
MACS_peak_1355	0.662979	B
MACS_peak_1356	0.693543	B
MACS_peak_1357	0.670745	B
MACS_peak_1358	0.361656	A
MACS_peak_1359	1.29513	A
MACS_peak_136	0.940161	D
MACS_peak_1360	1.4995	A
MACS_peak_1361	0.546166	A
MACS_peak_1362	0.397977	B
MACS_peak_1363	1.13632	A
MACS_peak_1364	1.33565	A
MACS_peak_1365	1.30119	A
MACS_peak_1366	1.31891	A
MACS_peak_1367	1.3941	B
MACS_peak_1368	0.704638	B
MACS_peak_1369	0.794326	B
MACS_peak_137	1.02962	D
MACS_peak_1370	0.804043	A
MACS_peak_1371	1.14045	A
MACS_peak_1372	1.57977	A
MACS_peak_1373	1.07926	A
MACS_peak_1374	1.38129	A
MACS_peak_1375	0.516994	C
MACS_peak_1376	1.26543	D
MACS_peak_1377	1.1219	A
MACS_peak_1378	1.43643	A
MACS_peak_1379	0.258895	B
MACS_peak_138	1.43539	D
MACS_peak_1380	1.1962	D
MACS_peak_1381	0.730364	A
MACS_peak_1382	0.694039	A
MACS_peak_1383	1.07192	B
MACS_peak_1384	0.747049	A
MACS_peak_1385	0.668888	A
MACS_peak_1386	0.897528	A
MACS_peak_1387	0.880189	A
MACS_peak_1388	0.943001	A
MACS_peak_1389	0.552095	A
MACS_peak_139	0.853183	D
MACS_peak_1390	0.846318	A
MACS_peak_1391	0.696302	A
MACS_peak_1392	0.717033	A
MACS_peak_1393	1.05853	D
MACS_peak_1394	0.960536	D
MACS_peak_1395	0.874043	A
MACS_peak_1396	0.659078	A
MACS_peak_1397	0.671824	B
MACS_peak_1398	0.605648	A
MACS_peak_1399	0.591075	A
MACS_peak_14	2.6068	C
MACS_peak_140	1.26474	D
MACS_peak_1400	0.478138	A
MACS_peak_1401	1.25582	B
MACS_peak_1402	0.624526	A
MACS_peak_1403	1.10029	B
MACS_peak_1404	0.805029	B
MACS_peak_1405	0.822572	A
MACS_peak_1406	0.80283	B
MACS_peak_1407	0.91316	B
MACS_peak_1408	0.868454	B
MACS_peak_1409	0.814885	A
MACS_peak_141	1.18662	D
MACS_peak_1410	0.925738	A
MACS_peak_1411	0.814156	C
MACS_peak_1412	0.740768	C
MACS_peak_1413	1.0043	A
MACS_peak_1414	0.623547	A
MACS_peak_1415	1.28649	A
MACS_peak_1416	0.999949	A
MACS_peak_1417	0.68572	A
MACS_peak_1418	0.775871	B
MACS_peak_1419	1.03181	A
MACS_peak_142	0.687079	A
MACS_peak_1420	0.852972	C
MACS_peak_1421	0.97844	C
MACS_peak_1422	1.38751	A
MACS_peak_1423	0.465752	A
MACS_peak_1424	0.443813	A
MACS_peak_1425	0.762752	A
MACS_peak_1426	0.928295	A
MACS_peak_1427	1.13495	C
MACS_peak_1428	1.20739	B
MACS_peak_1429	1.27182	B
MACS_peak_143	1.16719	B
MACS_peak_1430	1.02318	B
MACS_peak_1431	0.945656	B
MACS_peak_1432	0.965125	B
MACS_peak_1433	0.816345	A
MACS_peak_1434	0.816345	A
MACS_peak_1435	0.758682	A
MACS_peak_1436	0.916621	A
MACS_peak_1437	0.842802	A
MACS_peak_1438	0.824152	A
MACS_peak_1439	0.829572	A
MACS_peak_144	0.945527	B
MACS_peak_1440	0.669587	C
MACS_peak_1441	0.715188	A
MACS_peak_1442	0.742782	B
MACS_peak_1443	0.771953	B
MACS_peak_1444	0.742782	B
MACS_peak_1445	0.910747	C
MACS_peak_1446	0.719028	D
MACS_peak_1447	1.16912	A
MACS_peak_1448	0.820838	B
MACS_peak_1449	0.580907	B
MACS_peak_145	1.08751	C
MACS_peak_1450	0.654304	C
MACS_peak_1451	0.647157	B
MACS_peak_1452	0.386081	A
MACS_peak_1453	0.694046	A
MACS_peak_1454	0.931277	A
MACS_peak_1455	0.72473	B
MACS_peak_1456	0.618062	A
MACS_peak_1457	0.859949	A
MACS_peak_1458	0.43321	B
MACS_peak_1459	1.1632	A
MACS_peak_146	1.06472	C
MACS_peak_1460	0.77519	C
MACS_peak_1461	1.02758	A
MACS_peak_1462	0.53098	A
MACS_peak_1463	1.10082	A
MACS_peak_1464	1.26376	A
MACS_peak_1465	1.08235	D
MACS_peak_1466	1.08622	D
MACS_peak_1467	0.622485	C
MACS_peak_1468	0.686202	B
MACS_peak_1469	1.22631	D
MACS_peak_147	1.35449	C
MACS_peak_1470	1.10866	A
MACS_peak_1471	0.727526	B
MACS_peak_1472	0.570093	D
MACS_peak_1473	0.836706	A
MACS_peak_1474	0.888014	A
MACS_peak_1475	1.00404	B
MACS_peak_1476	0.683884	B
MACS_peak_1477	0.608222	B
MACS_peak_1478	0.691713	A
MACS_peak_1479	1.16497	A
MACS_peak_148	1.43257	C
MACS_peak_1480	0.760055	C
MACS_peak_1481	0.791435	C
MACS_peak_1482	0.66394	C
MACS_peak_1483	1.05496	B
MACS_peak_1484	0.848819	A
MACS_peak_1485	0.765511	B
MACS_peak_1486	1.06185	B
MACS_peak_1487	0.590018	B
MACS_peak_1488	0.56922	C
MACS_peak_1489	0.672614	B
MACS_peak_149	1.28464	C
MACS_peak_1490	1.06931	A
MACS_peak_1491	0.864461	A
MACS_peak_1492	0.927823	A
MACS_peak_1493	0.913349	A
MACS_peak_1494	0.911884	A
MACS_peak_1495	0.875445	B
MACS_peak_1496	0.864683	B
MACS_peak_1497	0.904158	A
MACS_peak_1498	0.890406	A
MACS_peak_1499	1.22394	B
MACS_peak_15	1.25585	D
MACS_peak_150	0.790467	D
MACS_peak_1500	0.838656	B
MACS_peak_1501	0.678176	A
MACS_peak_1502	1.10162	B
MACS_peak_1503	0.780242	A
MACS_peak_1504	0.835752	A
MACS_peak_1505	0.531651	A
MACS_peak_1506	1.00817	A
MACS_peak_1507	0.948562	A
MACS_peak_1508	0.743327	A
MACS_peak_1509	1.07801	C
MACS_peak_151	1.06003	D
MACS_peak_1510	1.10017	D
MACS_peak_1511	1.07892	A
MACS_peak_1512	1.04021	B
MACS_peak_1513	0.763683	D
MACS_peak_1514	0.786964	B
MACS_peak_1515	0.766793	D
MACS_peak_1516	0.757135	D
MACS_peak_1517	0.890406	D
MACS_peak_1518	1.00391	B
MACS_peak_1519	0.703118	C
MACS_peak_152	0.654285	C
MACS_peak_1520	0.557986	A
MACS_peak_1521	0.766747	C
MACS_peak_1522	1.14239	A
MACS_peak_1523	0.660225	D
MACS_peak_1524	0.624071	D
MACS_peak_1525	0.646386	D
MACS_peak_1526	1.0219	D
MACS_peak_1527	0.808436	D
MACS_peak_1528	0.745862	D
MACS_peak_1529	0.935119	D
MACS_peak_153	1.41394	B
MACS_peak_1530	0.760658	D
MACS_peak_1531	1.0914	A
MACS_peak_1532	0.992132	A
MACS_peak_1533	0.956714	A
MACS_peak_1534	0.904158	B
MACS_peak_1535	1.11957	A
MACS_peak_1536	1.10619	D
MACS_peak_1537	0.611419	C
MACS_peak_1538	0.983062	B
MACS_peak_1539	0.882191	B
MACS_peak_154	1.17736	D
MACS_peak_1540	0.984171	C
MACS_peak_1541	0.791685	A
MACS_peak_1542	0.972225	A
MACS_peak_1543	1.04888	A
MACS_peak_1544	0.81786	A
MACS_peak_1545	0.646386	A
MACS_peak_1546	0.724075	B
MACS_peak_1547	0.664515	C
MACS_peak_1548	0.435628	B
MACS_peak_1549	0.94252	A
MACS_peak_155	1.02853	D
MACS_peak_1550	0.71591	B
MACS_peak_1551	0.681891	B
MACS_peak_1552	0.623608	B
MACS_peak_1553	0.856125	B
MACS_peak_1554	0.842802	C
MACS_peak_1555	0.71492	A
MACS_peak_1556	0.990389	A
MACS_peak_1557	0.83694	A
MACS_peak_1558	0.821876	A
MACS_peak_1559	0.780242	A
MACS_peak_156	1.04356	D
MACS_peak_1560	0.795587	A
MACS_peak_1561	0.850458	C
MACS_peak_1562	0.616028	D
MACS_peak_1563	1.23696	A
MACS_peak_1564	0.943777	B
MACS_peak_1565	0.825812	C
MACS_peak_1566	0.758421	A
MACS_peak_1567	1.23969	A
MACS_peak_1568	1.23331	A
MACS_peak_1569	0.826941	A
MACS_peak_157	1.10131	D
MACS_peak_1570	0.67286	A
MACS_peak_1571	0.874081	A
MACS_peak_1572	0.904127	D
MACS_peak_1573	1.2085	A
MACS_peak_1574	0.820793	B
MACS_peak_1575	0.865008	D
MACS_peak_1576	0.708962	A
MACS_peak_1577	0.974352	D
MACS_peak_1578	0.988883	D
MACS_peak_1579	0.999563	D
MACS_peak_158	1.14938	D
MACS_peak_1580	0.997254	D
MACS_peak_1581	0.657867	A
MACS_peak_1582	1.15484	A
MACS_peak_1583	0.798715	D
MACS_peak_1584	1.00817	A
MACS_peak_1585	0.855425	A
MACS_peak_1586	0.744729	A
MACS_peak_1587	0.698869	A
MACS_peak_1588	0.637936	B
MACS_peak_1589	0.620011	A
MACS_peak_159	1.01157	D
MACS_peak_1590	0.626254	A
MACS_peak_1591	0.490556	A
MACS_peak_1592	0.567151	A
MACS_peak_1593	0.911088	B
MACS_peak_1594	0.926041	B
MACS_peak_1595	1.45583	A
MACS_peak_1596	0.633152	A
MACS_peak_1597	0.587327	C
MACS_peak_1598	0.954288	A
MACS_peak_1599	0.731408	B
MACS_peak_16	0.828337	C
MACS_peak_160	1.06211	D
MACS_peak_1600	0.64063	A
MACS_peak_1601	0.787855	C
MACS_peak_1602	0.76648	D
MACS_peak_1603	0.852358	D
MACS_peak_1604	0.54812	B
MACS_peak_1605	0.715616	A
MACS_peak_1606	0.209067	B
MACS_peak_1607	0.55065	D
MACS_peak_1608	0.484641	D
MACS_peak_1609	0.434243	D
MACS_peak_161	1.55775	C
MACS_peak_1610	0.778574	A
MACS_peak_1611	0.712086	A
MACS_peak_1612	0.692224	A
MACS_peak_1613	0.658682	A
MACS_peak_1614	0.576145	C
MACS_peak_1615	0.77534	B
MACS_peak_1616	0.754511	B
MACS_peak_1617	0.728764	A
MACS_peak_1618	0.553288	C
MACS_peak_1619	0.539665	B
MACS_peak_162	0.682613	D
MACS_peak_1620	0.896059	B
MACS_peak_1621	0.696582	C
MACS_peak_1622	0.34865	C
MACS_peak_1623	0.580847	A
MACS_peak_1624	0.639911	A
MACS_peak_1625	0.786552	A
MACS_peak_1626	0.510904	A
MACS_peak_1627	0.361439	B
MACS_peak_1628	0.543812	B
MACS_peak_1629	1.17724	A
MACS_peak_163	0.891769	B
MACS_peak_1630	0.869536	A
MACS_peak_1631	0.832877	A
MACS_peak_1632	0.349627	A
MACS_peak_1633	0.785119	C
MACS_peak_1634	0.725234	B
MACS_peak_1635	0.68824	C
MACS_peak_1636	0.774725	A
MACS_peak_1637	0.722182	B
MACS_peak_1638	0.820701	A
MACS_peak_1639	0.759565	A
MACS_peak_164	1.19029	D
MACS_peak_1640	0.680078	A
MACS_peak_1641	0.915212	A
MACS_peak_1642	0.731549	C
MACS_peak_1643	0.773233	B
MACS_peak_1644	0.820631	A
MACS_peak_1645	0.74993	A
MACS_peak_1646	0.620867	A
MACS_peak_1647	0.660556	C
MACS_peak_1648	0.611162	A
MACS_peak_1649	0.786346	A
MACS_peak_165	1.19712	C
MACS_peak_1650	0.596629	A
MACS_peak_1651	0.543911	C
MACS_peak_1652	0.338684	C
MACS_peak_1653	0.728764	C
MACS_peak_1654	0.647492	D
MACS_peak_1655	2.06379	A
MACS_peak_1656	1.81979	B
MACS_peak_1657	2.14331	A
MACS_peak_1658	1.4805	D
MACS_peak_1659	0.865681	C
MACS_peak_166	1.20381	B
MACS_peak_1660	0.850328	C
MACS_peak_1661	1.53356	B
MACS_peak_1662	1.88906	A
MACS_peak_1663	1.7976	D
MACS_peak_1664	2.18449	D
MACS_peak_1665	2.18171	B
MACS_peak_1666	2.06419	A
MACS_peak_1667	1.93214	C
MACS_peak_1668	1.86042	C
MACS_peak_1669	2.59236	A
MACS_peak_167	1.54133	B
MACS_peak_1670	0.823149	C
MACS_peak_1671	0.600641	A
MACS_peak_1672	0.577007	A
MACS_peak_1673	0.333142	B
MACS_peak_1674	0.864445	B
MACS_peak_1675	0.585252	D
MACS_peak_1676	0.627614	D
MACS_peak_1677	0.779345	A
MACS_peak_1678	0.754484	A
MACS_peak_1679	0.931277	C
MACS_peak_168	1.19541	D
MACS_peak_1680	1.17753	A
MACS_peak_1681	1.00326	A
MACS_peak_1682	1.44654	A
MACS_peak_1683	1.50403	A
MACS_peak_1684	1.27262	A
MACS_peak_1685	1.20665	A
MACS_peak_1686	1.01187	A
MACS_peak_1687	1.07385	A
MACS_peak_1688	0.518513	D
MACS_peak_1689	1.517	D
MACS_peak_169	1.495	A
MACS_peak_1690	0.9727	A
MACS_peak_1691	0.754511	C
MACS_peak_1692	0.732515	C
MACS_peak_1693	1.26858	A
MACS_peak_1694	0.91476	A
MACS_peak_1695	0.785022	A
MACS_peak_1696	0.796978	C
MACS_peak_1697	0.738713	C
MACS_peak_1698	0.788953	B
MACS_peak_1699	1.50623	B
MACS_peak_17	0.904278	D
MACS_peak_170	1.21148	C
MACS_peak_1700	0.993339	D
MACS_peak_1701	1.03858	B
MACS_peak_1702	0.961063	A
MACS_peak_1703	0.888014	D
MACS_peak_1704	0.897661	B
MACS_peak_1705	0.926686	B
MACS_peak_1706	0.777918	C
MACS_peak_1707	0.886666	A
MACS_peak_1708	1.4922	A
MACS_peak_1709	1.14422	A
MACS_peak_171	0.999432	D
MACS_peak_1710	0.934723	D
MACS_peak_1711	0.950687	D
MACS_peak_1712	0.837636	D
MACS_peak_1713	0.63598	D
MACS_peak_1714	0.512529	D
MACS_peak_1715	0.578382	A
MACS_peak_1716	0.650811	C
MACS_peak_1717	0.643794	C
MACS_peak_1718	0.833555	B
MACS_peak_1719	0.498217	D
MACS_peak_172	1.26233	B
MACS_peak_1720	0.88873	A
MACS_peak_1721	0.680078	A
MACS_peak_1722	0.64098	B
MACS_peak_1723	0.953246	B
MACS_peak_1724	0.733571	C
MACS_peak_1725	0.566085	B
MACS_peak_1726	0.732507	C
MACS_peak_1727	0.974444	A
MACS_peak_1728	1.12793	D
MACS_peak_1729	0.935757	A
MACS_peak_173	1.04086	B
MACS_peak_1730	0.733563	D
MACS_peak_1731	0.49853	D
MACS_peak_1732	0.552213	C
MACS_peak_1733	0.585168	B
MACS_peak_1734	0.955454	A
MACS_peak_1735	0.661681	C
MACS_peak_1736	0.571169	C
MACS_peak_1737	0.600286	A
MACS_peak_1738	0.538148	D
MACS_peak_1739	0.683884	C
MACS_peak_174	0.878859	C
MACS_peak_1740	0.754432	C
MACS_peak_1741	0.621464	C
MACS_peak_1742	0.596299	C
MACS_peak_1743	0.795002	A
MACS_peak_1744	0.691698	C
MACS_peak_1745	0.457678	C
MACS_peak_1746	0.501103	C
MACS_peak_1747	0.815842	D
MACS_peak_1748	0.789698	C
MACS_peak_1749	0.832549	A
MACS_peak_175	0.965644	D
MACS_peak_1750	0.832877	B
MACS_peak_1751	0.829624	B
MACS_peak_1752	0.846251	A
MACS_peak_1753	0.998726	C
MACS_peak_1754	0.670146	B
MACS_peak_1755	0.862352	D
MACS_peak_1756	0.290531	C
MACS_peak_1757	0.670745	A
MACS_peak_1758	1.08964	C
MACS_peak_1759	0.781941	D
MACS_peak_176	0.878548	B
MACS_peak_1760	0.751251	A
MACS_peak_1761	0.488315	A
MACS_peak_1762	0.84911	A
MACS_peak_1763	1.08037	C
MACS_peak_1764	1.03941	A
MACS_peak_1765	1.05724	A
MACS_peak_1766	0.741625	C
MACS_peak_1767	0.680952	C
MACS_peak_1768	0.693543	D
MACS_peak_1769	0.626306	D
MACS_peak_177	1.50237	D
MACS_peak_1770	0.704286	A
MACS_peak_1771	0.736134	A
MACS_peak_1772	0.817274	D
MACS_peak_1773	0.442929	C
MACS_peak_1774	0.57734	D
MACS_peak_1775	0.534782	D
MACS_peak_1776	0.767506	B
MACS_peak_1777	0.865783	C
MACS_peak_1778	0.592862	A
MACS_peak_1779	0.523632	A
MACS_peak_178	1.53794	C
MACS_peak_1780	0.632564	A
MACS_peak_1781	0.650842	B
MACS_peak_1782	0.822021	D
MACS_peak_1783	0.635051	B
MACS_peak_1784	0.80283	A
MACS_peak_1785	0.693802	D
MACS_peak_1786	0.822175	C
MACS_peak_1787	0.703372	D
MACS_peak_1788	0.852592	C
MACS_peak_1789	0.713621	C
MACS_peak_179	0.921469	D
MACS_peak_1790	0.502133	D
MACS_peak_1791	0.509742	D
MACS_peak_1792	0.696017	C
MACS_peak_1793	0.462353	D
MACS_peak_1794	0.908627	C
MACS_peak_1795	0.627614	D
MACS_peak_1796	0.700109	D
MACS_peak_1797	0.758763	D
MACS_peak_1798	0.712797	C
MACS_peak_1799	0.685228	B
MACS_peak_18	0.974444	D
MACS_peak_180	0.697657	D
MACS_peak_1800	0.723235	A
MACS_peak_1801	0.720122	C
MACS_peak_1802	0.884312	D
MACS_peak_1803	0.735634	D
MACS_peak_1804	0.63296	C
MACS_peak_1805	0.684726	A
MACS_peak_1806	0.942088	C
MACS_peak_1807	1.05882	C
MACS_peak_1808	0.590922	B
MACS_peak_1809	0.946855	B
MACS_peak_181	0.677782	D
MACS_peak_1810	0.904424	C
MACS_peak_1811	0.553343	D
MACS_peak_1812	1.31635	C
MACS_peak_1813	0.666129	B
MACS_peak_1814	0.816743	C
MACS_peak_1815	0.695175	C
MACS_peak_1816	0.757049	B
MACS_peak_1817	0.705696	D
MACS_peak_1818	0.527316	B
MACS_peak_1819	1.10812	A
MACS_peak_182	0.927954	C
MACS_peak_1820	0.968367	B
MACS_peak_1821	0.910986	B
MACS_peak_1822	0.754484	B
MACS_peak_1823	0.817465	B
MACS_peak_1824	0.613543	C
MACS_peak_1825	0.686842	B
MACS_peak_1826	1.11427	D
MACS_peak_1827	0.541388	C
MACS_peak_1828	0.619244	B
MACS_peak_1829	0.697033	C
MACS_peak_183	0.713621	D
MACS_peak_1830	0.658007	C
MACS_peak_1831	0.69513	C
MACS_peak_1832	0.688922	D
MACS_peak_1833	0.637543	C
MACS_peak_1834	0.774402	A
MACS_peak_1835	0.904306	D
MACS_peak_1836	0.654323	A
MACS_peak_1837	0.738713	A
MACS_peak_1838	1.59768	B
MACS_peak_1839	0.828298	C
MACS_peak_184	0.791383	D
MACS_peak_1840	0.606754	B
MACS_peak_1841	0.659287	C
MACS_peak_1842	0.699331	D
MACS_peak_1843	1.11744	A
MACS_peak_1844	0.532569	C
MACS_peak_1845	0.492465	A
MACS_peak_1846	0.73939	D
MACS_peak_1847	1.07192	D
MACS_peak_1848	0.685181	C
MACS_peak_1849	0.435774	C
MACS_peak_185	1.08228	C
MACS_peak_1850	0.844242	D
MACS_peak_1851	0.852064	D
MACS_peak_1852	0.580641	D
MACS_peak_1853	0.72183	D
MACS_peak_1854	0.86529	C
MACS_peak_1855	0.805029	C
MACS_peak_1856	0.861787	B
MACS_peak_1857	0.792939	C
MACS_peak_1858	0.857948	A
MACS_peak_1859	0.437914	B
MACS_peak_186	0.678475	D
MACS_peak_1860	0.722649	A
MACS_peak_1861	0.786276	D
MACS_peak_1862	0.904321	B
MACS_peak_1863	0.516139	B
MACS_peak_1864	0.696827	B
MACS_peak_1865	0.457542	C
MACS_peak_1866	0.341374	B
MACS_peak_1867	0.731385	C
MACS_peak_1868	0.784221	C
MACS_peak_1869	0.771237	A
MACS_peak_187	0.811663	D
MACS_peak_1870	0.773537	B
MACS_peak_1871	0.602988	A
MACS_peak_1872	1.01547	D
MACS_peak_1873	0.707978	B
MACS_peak_1874	0.654399	C
MACS_peak_1875	0.240806	D
MACS_peak_1876	0.801784	B
MACS_peak_1877	0.812673	C
MACS_peak_1878	0.693429	C
MACS_peak_1879	0.674826	B
MACS_peak_188	0.837308	D
MACS_peak_1880	0.626642	C
MACS_peak_1881	0.810317	C
MACS_peak_1882	0.613929	C
MACS_peak_1883	0.579762	B
MACS_peak_1884	0.476178	D
MACS_peak_1885	0.754583	A
MACS_peak_1886	0.745325	A
MACS_peak_1887	0.851237	D
MACS_peak_1888	0.677149	D
MACS_peak_1889	1.04261	A
MACS_peak_189	0.879395	D
MACS_peak_1890	0.798886	D
MACS_peak_1891	1.08577	A
MACS_peak_1892	0.987937	A
MACS_peak_1893	0.807605	A
MACS_peak_1894	1.0374	A
MACS_peak_1895	1.09237	A
MACS_peak_1896	1.13364	A
MACS_peak_1897	0.509321	A
MACS_peak_1898	0.569486	C
MACS_peak_1899	0.588011	C
MACS_peak_19	1.21757	B
MACS_peak_190	0.890716	D
MACS_peak_1900	1.33469	A
MACS_peak_1901	0.754583	B
MACS_peak_1902	0.563987	D
MACS_peak_1903	1.04414	A
MACS_peak_1904	0.649219	A
MACS_peak_1905	0.835794	A
MACS_peak_1906	0.762467	C
MACS_peak_1907	0.810317	B
MACS_peak_1908	0.626493	A
MACS_peak_1909	0.19987	C
MACS_peak_191	1.02239	B
MACS_peak_1910	0.472555	C
MACS_peak_1911	0.584668	D
MACS_peak_1912	0.701081	C
MACS_peak_1913	0.589632	C
MACS_peak_1914	0.586987	C
MACS_peak_1915	0.636967	A
MACS_peak_1916	0.414568	B
MACS_peak_1917	0.257308	B
MACS_peak_1918	0.624071	A
MACS_peak_1919	0.790467	A
MACS_peak_192	0.941944	B
MACS_peak_1920	1.33306	D
MACS_peak_1921	0.537742	D
MACS_peak_1922	0.870695	C
MACS_peak_1923	0.667583	D
MACS_peak_1924	0.27673	B
MACS_peak_1925	0.566427	A
MACS_peak_1926	0.824576	A
MACS_peak_1927	0.833311	B
MACS_peak_1928	0.599369	C
MACS_peak_1929	0.74604	C
MACS_peak_193	0.78453	C
MACS_peak_1930	0.654389	D
MACS_peak_1931	0.644669	A
MACS_peak_1932	0.55584	B
MACS_peak_1933	0.682798	C
MACS_peak_1934	0.623153	C
MACS_peak_1935	0.616898	C
MACS_peak_1936	0.429933	C
MACS_peak_1937	0.636943	C
MACS_peak_1938	0.749223	B
MACS_peak_1939	1.34363	B
MACS_peak_194	0.762496	D
MACS_peak_1940	0.741472	D
MACS_peak_1941	1.01761	D
MACS_peak_1942	0.292194	A
MACS_peak_1943	0.647492	D
MACS_peak_1944	0.721325	C
MACS_peak_1945	0.694039	C
MACS_peak_1946	1.25931	D
MACS_peak_1947	1.19461	D
MACS_peak_1948	0.80637	A
MACS_peak_1949	0.745155	C
MACS_peak_195	0.855538	C
MACS_peak_1950	0.774944	C
MACS_peak_1951	0.680956	C
MACS_peak_1952	0.671824	B
MACS_peak_1953	0.798851	B
MACS_peak_1954	0.737693	C
MACS_peak_1955	0.681442	B
MACS_peak_1956	0.918759	A
MACS_peak_1957	1.0918	D
MACS_peak_1958	0.507898	D
MACS_peak_1959	0.610186	C
MACS_peak_196	0.842425	D
MACS_peak_1960	0.702331	C
MACS_peak_1961	0.577422	C
MACS_peak_1962	0.573364	B
MACS_peak_1963	0.71875	C
MACS_peak_1964	0.695175	D
MACS_peak_1965	0.84733	A
MACS_peak_1966	0.735634	B
MACS_peak_1967	0.486283	C
MACS_peak_1968	0.440299	C
MACS_peak_1969	0.580899	D
MACS_peak_197	0.718346	D
MACS_peak_1970	0.869054	D
MACS_peak_1971	0.682155	C
MACS_peak_1972	0.472714	D
MACS_peak_1973	0.950901	D
MACS_peak_1974	1.29221	D
MACS_peak_1975	1.07385	D
MACS_peak_1976	1.17077	A
MACS_peak_1977	1.02677	B
MACS_peak_1978	1.05397	C
MACS_peak_1979	0.450628	A
MACS_peak_198	0.881288	D
MACS_peak_1980	0.20917	B
MACS_peak_1981	0.974307	C
MACS_peak_1982	0.744276	C
MACS_peak_1983	1.23372	D
MACS_peak_1984	1.17753	D
MACS_peak_1985	0.965331	C
MACS_peak_1986	1.04982	A
MACS_peak_1987	0.840496	C
MACS_peak_1988	1.19136	C
MACS_peak_1989	0.688599	B
MACS_peak_199	0.427593	C
MACS_peak_1990	0.631798	B
MACS_peak_1991	0.689387	C
MACS_peak_1992	0.827548	C
MACS_peak_1993	0.808436	C
MACS_peak_1994	0.926041	B
MACS_peak_1995	0.88273	C
MACS_peak_1996	0.934891	D
MACS_peak_1997	0.817465	D
MACS_peak_1998	0.778556	D
MACS_peak_1999	0.611419	D
MACS_peak_2	0.910259	D
MACS_peak_20	1.04459	D
MACS_peak_200	0.393808	C
MACS_peak_2000	0.952674	B
MACS_peak_2001	0.674477	A
MACS_peak_2002	0.627904	D
MACS_peak_2003	0.782046	A
MACS_peak_2004	0.498217	B
MACS_peak_2005	1.26841	A
MACS_peak_2006	0.838507	A
MACS_peak_2007	0.833913	B
MACS_peak_2008	0.904281	B
MACS_peak_2009	1.04021	A
MACS_peak_201	0.72183	B
MACS_peak_2010	0.809254	C
MACS_peak_2011	0.643429	B
MACS_peak_2012	0.780441	D
MACS_peak_2013	1.2055	A
MACS_peak_2014	0.646264	C
MACS_peak_2015	0.594806	B
MACS_peak_2016	0.870681	B
MACS_peak_2017	0.865515	C
MACS_peak_2018	0.875845	A
MACS_peak_2019	0.29117	B
MACS_peak_202	0.754511	B
MACS_peak_2020	0.719965	B
MACS_peak_2021	1.05158	C
MACS_peak_2022	0.722446	D
MACS_peak_2023	0.809723	C
MACS_peak_2024	0.806315	B
MACS_peak_2025	0.505137	C
MACS_peak_2026	0.550796	C
MACS_peak_2027	1.06796	C
MACS_peak_2028	0.630414	D
MACS_peak_2029	0.398619	D
MACS_peak_203	0.661038	C
MACS_peak_2030	0.696302	C
MACS_peak_2031	0.684726	A
MACS_peak_2032	0.675088	A
MACS_peak_2033	0.607436	B
MACS_peak_2034	0.801303	A
MACS_peak_2035	0.977389	B
MACS_peak_2036	0.415649	C
MACS_peak_2037	0.599722	C
MACS_peak_2038	0.541468	D
MACS_peak_2039	0.833383	B
MACS_peak_204	0.776677	B
MACS_peak_2040	0.632847	C
MACS_peak_2041	0.322742	B
MACS_peak_2042	0.604364	D
MACS_peak_2043	0.689371	C
MACS_peak_2044	0.930635	D
MACS_peak_2045	0.806744	C
MACS_peak_2046	0.307511	B
MACS_peak_2047	0.552279	D
MACS_peak_2048	0.645578	D
MACS_peak_2049	0.743058	A
MACS_peak_205	0.707279	D
MACS_peak_2050	0.664783	C
MACS_peak_2051	0.671756	D
MACS_peak_2052	0.668422	D
MACS_peak_2053	0.727223	A
MACS_peak_2054	0.757106	A
MACS_peak_2055	1.24748	A
MACS_peak_2056	0.868798	B
MACS_peak_2057	0.776949	B
MACS_peak_2058	0.672614	B
MACS_peak_2059	0.939313	C
MACS_peak_206	0.627089	B
MACS_peak_2060	0.8193	B
MACS_peak_2061	0.852064	A
MACS_peak_2062	0.80283	C
MACS_peak_2063	0.770957	B
MACS_peak_2064	0.747638	B
MACS_peak_2065	1.05202	B
MACS_peak_2066	1.05935	B
MACS_peak_2067	0.676834	D
MACS_peak_2068	0.926686	D
MACS_peak_2069	0.763818	A
MACS_peak_207	0.857596	D
MACS_peak_2070	0.708671	A
MACS_peak_2071	0.509321	C
MACS_peak_2072	0.384977	D
MACS_peak_2073	0.701833	D
MACS_peak_2074	0.585103	C
MACS_peak_2075	0.691228	C
MACS_peak_2076	0.903936	D
MACS_peak_2077	0.852856	D
MACS_peak_2078	1.27497	A
MACS_peak_2079	1.23579	A
MACS_peak_208	0.981554	A
MACS_peak_2080	1.28006	C
MACS_peak_2081	1.12352	C
MACS_peak_2082	1.09941	C
MACS_peak_2083	0.554402	B
MACS_peak_2084	0.50342	B
MACS_peak_2085	1.08757	B
MACS_peak_2086	0.589899	B
MACS_peak_2087	0.791435	B
MACS_peak_2088	0.800985	B
MACS_peak_2089	0.791435	B
MACS_peak_209	0.88645	D
MACS_peak_2090	0.767506	C
MACS_peak_2091	0.89636	D
MACS_peak_2092	0.217945	B
MACS_peak_2093	0.782275	B
MACS_peak_2094	0.799578	C
MACS_peak_2095	0.904127	A
MACS_peak_2096	1.22721	B
MACS_peak_2097	0.768011	C
MACS_peak_2098	0.552512	A
MACS_peak_2099	0.56295	A
MACS_peak_21	1.19712	D
MACS_peak_210	0.783052	D
MACS_peak_2100	0.568318	A
MACS_peak_2101	0.788825	C
MACS_peak_2102	1.02758	D
MACS_peak_2103	0.456997	B
MACS_peak_2104	0.764593	D
MACS_peak_2105	0.452748	B
MACS_peak_2106	0.624355	C
MACS_peak_2107	0.735265	D
MACS_peak_2108	0.789698	B
MACS_peak_2109	0.754389	D
MACS_peak_211	0.66912	D
MACS_peak_2110	0.80283	B
MACS_peak_2111	0.623547	B
MACS_peak_2112	0.820663	D
MACS_peak_2113	0.443775	C
MACS_peak_2114	0.44012	C
MACS_peak_2115	0.826399	A
MACS_peak_2116	0.785119	A
MACS_peak_2117	0.864461	B
MACS_peak_2118	0.682809	B
MACS_peak_2119	0.533964	B
MACS_peak_212	0.756319	C
MACS_peak_2120	1.15646	A
MACS_peak_2121	0.897147	A
MACS_peak_2122	0.874646	C
MACS_peak_2123	0.747471	B
MACS_peak_2124	0.591075	C
MACS_peak_2125	0.577921	C
MACS_peak_2126	0.477839	A
MACS_peak_2127	0.447588	A
MACS_peak_2128	0.569439	A
MACS_peak_2129	0.596428	A
MACS_peak_213	0.723102	D
MACS_peak_2130	0.952674	A
MACS_peak_2131	0.395441	B
MACS_peak_2132	0.50417	C
MACS_peak_2133	1.20096	D
MACS_peak_2134	0.754583	A
MACS_peak_2135	0.852191	A
MACS_peak_2136	0.467445	B
MACS_peak_2137	0.601311	D
MACS_peak_2138	0.523658	D
MACS_peak_2139	0.641983	B
MACS_peak_214	0.797088	C
MACS_peak_2140	0.320772	C
MACS_peak_2141	0.895266	D
MACS_peak_2142	1.17726	D
MACS_peak_2143	1.06192	C
MACS_peak_2144	0.566427	C
MACS_peak_2145	1.22022	B
MACS_peak_2146	0.635051	C
MACS_peak_2147	0.698774	C
MACS_peak_2148	0.779403	D
MACS_peak_2149	0.726169	C
MACS_peak_215	0.80489	C
MACS_peak_2150	0.531811	C
MACS_peak_2151	0.625949	C
MACS_peak_2152	0.777852	B
MACS_peak_2153	0.798458	D
MACS_peak_2154	0.767842	A
MACS_peak_2155	0.758849	A
MACS_peak_2156	0.754574	B
MACS_peak_2157	0.699918	C
MACS_peak_2158	0.92123	A
MACS_peak_2159	0.638721	D
MACS_peak_216	0.537914	D
MACS_peak_2160	1.22369	D
MACS_peak_2161	0.437173	A
MACS_peak_2162	0.912571	A
MACS_peak_2163	0.927331	D
MACS_peak_2164	0.685228	A
MACS_peak_2165	0.970177	B
MACS_peak_2166	1.00383	C
MACS_peak_2167	1.04703	A
MACS_peak_2168	1.02285	A
MACS_peak_2169	0.745325	B
MACS_peak_217	1.3107	D
MACS_peak_2170	0.659664	D
MACS_peak_2171	0.918701	D
MACS_peak_2172	1.20381	A
MACS_peak_2173	0.862296	B
MACS_peak_2174	0.504299	B
MACS_peak_2175	0.488824	C
MACS_peak_2176	0.857948	B
MACS_peak_2177	0.957827	A
MACS_peak_2178	0.894972	A
MACS_peak_2179	0.795211	B
MACS_peak_218	1.01	D
MACS_peak_2180	0.46271	B
MACS_peak_2181	0.378769	B
MACS_peak_2182	1.12158	C
MACS_peak_2183	0.720696	A
MACS_peak_2184	0.757425	A
MACS_peak_2185	0.801303	B
MACS_peak_2186	0.760055	B
MACS_peak_2187	0.633307	C
MACS_peak_2188	0.563242	B
MACS_peak_2189	0.394843	A
MACS_peak_219	0.697438	C
MACS_peak_2190	0.727016	C
MACS_peak_2191	0.779285	D
MACS_peak_2192	0.535056	A
MACS_peak_2193	0.373686	A
MACS_peak_2194	0.952325	A
MACS_peak_2195	0.910875	D
MACS_peak_2196	0.404013	B
MACS_peak_2197	1.21775	A
MACS_peak_2198	1.14218	A
MACS_peak_2199	0.521357	C
MACS_peak_22	1.15547	D
MACS_peak_220	0.811219	B
MACS_peak_2200	1.03612	A
MACS_peak_2201	0.615113	A
MACS_peak_2202	0.64221	C
MACS_peak_2203	1.00563	A
MACS_peak_2204	0.58311	A
MACS_peak_2205	0.722138	A
MACS_peak_2206	0.556766	A
MACS_peak_2207	0.800441	A
MACS_peak_2208	1.3941	C
MACS_peak_2209	0.737315	D
MACS_peak_221	0.814838	B
MACS_peak_2210	0.482783	B
MACS_peak_2211	0.558172	A
MACS_peak_2212	0.555775	C
MACS_peak_2213	0.539802	B
MACS_peak_2214	0.736622	B
MACS_peak_2215	0.712797	C
MACS_peak_2216	0.555694	B
MACS_peak_2217	0.764881	D
MACS_peak_2218	0.942489	D
MACS_peak_2219	0.942489	D
MACS_peak_222	0.990305	C
MACS_peak_2220	0.944578	D
MACS_peak_2221	0.944744	D
MACS_peak_2222	0.969758	B
MACS_peak_2223	0.926106	C
MACS_peak_2224	0.794409	A
MACS_peak_2225	0.673235	C
MACS_peak_2226	0.630753	A
MACS_peak_2227	0.910558	D
MACS_peak_2228	0.299364	C
MACS_peak_2229	0.487816	C
MACS_peak_223	0.987158	C
MACS_peak_2230	0.453939	A
MACS_peak_2231	0.467235	A
MACS_peak_2232	0.464527	C
MACS_peak_2233	0.42453	D
MACS_peak_2234	0.537402	D
MACS_peak_2235	0.732378	B
MACS_peak_2236	0.56393	C
MACS_peak_2237	0.710141	B
MACS_peak_2238	0.647867	B
MACS_peak_2239	0.473979	D
MACS_peak_224	1.13385	C
MACS_peak_2240	0.478185	D
MACS_peak_2241	0.402159	D
MACS_peak_2242	0.580716	C
MACS_peak_2243	0.704702	B
MACS_peak_2244	0.509179	D
MACS_peak_2245	0.300386	C
MACS_peak_2246	0.598323	A
MACS_peak_2247	0.734267	A
MACS_peak_2248	0.689371	B
MACS_peak_2249	0.802533	B
MACS_peak_225	0.991298	D
MACS_peak_2250	0.758471	B
MACS_peak_2251	0.73638	A
MACS_peak_2252	0.812144	C
MACS_peak_2253	0.910259	A
MACS_peak_2254	0.680278	A
MACS_peak_2255	0.71492	D
MACS_peak_2256	0.608705	C
MACS_peak_2257	0.486053	B
MACS_peak_2258	0.460802	A
MACS_peak_2259	0.743842	D
MACS_peak_226	0.889144	B
MACS_peak_2260	1.31803	B
MACS_peak_2261	0.685181	D
MACS_peak_2262	0.598586	D
MACS_peak_2263	0.756829	D
MACS_peak_2264	0.811997	D
MACS_peak_2265	0.607089	C
MACS_peak_2266	0.571461	D
MACS_peak_2267	0.702642	B
MACS_peak_2268	0.507072	D
MACS_peak_2269	0.763818	C
MACS_peak_227	0.957422	B
MACS_peak_2270	0.681344	D
MACS_peak_2271	0.363936	D
MACS_peak_2272	0.869054	C
MACS_peak_2273	0.452298	D
MACS_peak_2274	0.626254	D
MACS_peak_2275	0.425637	A
MACS_peak_2276	0.332047	B
MACS_peak_2277	0.944652	D
MACS_peak_2278	0.639055	C
MACS_peak_2279	0.412993	C
MACS_peak_228	1.37855	A
MACS_peak_2280	0.782736	A
MACS_peak_2281	0.787501	B
MACS_peak_2282	0.680278	A
MACS_peak_2283	0.798477	A
MACS_peak_2284	0.863188	B
MACS_peak_2285	0.744729	C
MACS_peak_2286	0.731353	C
MACS_peak_2287	0.94033	D
MACS_peak_2288	0.800325	D
MACS_peak_2289	0.754448	D
MACS_peak_229	1.35056	C
MACS_peak_2290	0.702943	D
MACS_peak_2291	0.654404	D
MACS_peak_2292	0.950187	C
MACS_peak_2293	0.823507	B
MACS_peak_2294	0.673819	B
MACS_peak_2295	0.904278	D
MACS_peak_2296	0.816345	B
MACS_peak_2297	0.957079	A
MACS_peak_2298	0.580732	D
MACS_peak_2299	0.605495	D
MACS_peak_23	1.01742	D
MACS_peak_230	0.643589	D
MACS_peak_2300	0.893005	C
MACS_peak_2301	0.676834	D
MACS_peak_2302	0.478138	D
MACS_peak_2303	0.469738	C
MACS_peak_2304	0.631076	D
MACS_peak_2305	0.738546	B
MACS_peak_2306	0.764113	B
MACS_peak_2307	0.516368	D
MACS_peak_2308	0.731534	D
MACS_peak_2309	0.498392	D
MACS_peak_231	0.506568	C
MACS_peak_2310	0.609009	C
MACS_peak_2311	0.643164	B
MACS_peak_2312	0.708263	A
MACS_peak_2313	0.836706	A
MACS_peak_2314	0.843292	B
MACS_peak_2315	0.50568	D
MACS_peak_2316	0.678891	B
MACS_peak_2317	0.531922	B
MACS_peak_2318	0.687079	D
MACS_peak_2319	0.695964	D
MACS_peak_232	0.827548	C
MACS_peak_2320	0.561293	C
MACS_peak_2321	0.74993	D
MACS_peak_2322	0.643952	D
MACS_peak_2323	0.595333	D
MACS_peak_2324	0.644931	D
MACS_peak_2325	0.630731	D
MACS_peak_2326	0.564557	C
MACS_peak_2327	1.28448	A
MACS_peak_2328	1.22219	B
MACS_peak_2329	1.49353	D
MACS_peak_233	1.21305	A
MACS_peak_2330	1.41938	D
MACS_peak_2331	0.780398	B
MACS_peak_2332	0.904296	B
MACS_peak_2333	0.542114	C
MACS_peak_2334	0.972936	D
MACS_peak_2335	1.04021	C
MACS_peak_2336	0.931277	D
MACS_peak_2337	0.888014	D
MACS_peak_2338	1.04227	D
MACS_peak_2339	1.26244	A
MACS_peak_234	0.82177	B
MACS_peak_2340	0.971616	A
MACS_peak_2341	0.745862	C
MACS_peak_2342	0.915705	D
MACS_peak_2343	0.814156	A
MACS_peak_2344	0.904188	C
MACS_peak_2345	0.843739	D
MACS_peak_2346	0.782046	C
MACS_peak_2347	0.817465	D
MACS_peak_2348	0.690292	B
MACS_peak_2349	0.678732	B
MACS_peak_235	0.971034	D
MACS_peak_2350	0.62061	B
MACS_peak_2351	0.928437	B
MACS_peak_2352	0.86312	C
MACS_peak_2353	0.458075	B
MACS_peak_2354	1.03092	C
MACS_peak_2355	1.20291	D
MACS_peak_2356	0.88882	A
MACS_peak_2357	0.694529	D
MACS_peak_2358	0.67247	D
MACS_peak_2359	0.807596	C
MACS_peak_236	0.917446	D
MACS_peak_2360	0.718346	B
MACS_peak_2361	0.705696	B
MACS_peak_2362	0.770025	B
MACS_peak_2363	0.619158	B
MACS_peak_2364	0.760718	A
MACS_peak_2365	0.918547	A
MACS_peak_2366	0.524005	B
MACS_peak_2367	0.442679	B
MACS_peak_2368	0.577695	C
MACS_peak_2369	0.431404	B
MACS_peak_237	1.09619	D
MACS_peak_2370	0.56393	A
MACS_peak_2371	0.57734	B
MACS_peak_2372	0.654127	B
MACS_peak_2373	0.769317	C
MACS_peak_2374	0.730782	C
MACS_peak_2375	0.52086	A
MACS_peak_2376	0.457652	A
MACS_peak_2377	0.442913	A
MACS_peak_2378	0.606033	A
MACS_peak_2379	0.566085	B
MACS_peak_238	0.694234	C
MACS_peak_2380	0.626254	B
MACS_peak_2381	0.687978	B
MACS_peak_2382	0.743236	B
MACS_peak_2383	0.673199	A
MACS_peak_2384	0.657846	A
MACS_peak_2385	0.74822	A
MACS_peak_2386	0.568318	B
MACS_peak_2387	0.538564	A
MACS_peak_2388	0.576017	A
MACS_peak_2389	0.620183	B
MACS_peak_239	0.760356	C
MACS_peak_2390	0.945656	A
MACS_peak_2391	0.897976	C
MACS_peak_2392	1.00974	C
MACS_peak_2393	0.868204	A
MACS_peak_2394	0.794503	A
MACS_peak_2395	0.33342	C
MACS_peak_2396	0.727223	D
MACS_peak_2397	0.78891	C
MACS_peak_2398	0.76669	C
MACS_peak_2399	0.694946	D
MACS_peak_24	1.07873	D
MACS_peak_240	0.912544	D
MACS_peak_2400	0.643083	D
MACS_peak_2401	0.705515	C
MACS_peak_2402	0.999563	B
MACS_peak_2403	0.840049	B
MACS_peak_2404	0.726568	B
MACS_peak_2405	0.527159	B
MACS_peak_2406	0.710469	C
MACS_peak_2407	1.23648	A
MACS_peak_2408	0.854743	D
MACS_peak_2409	0.717182	B
MACS_peak_241	0.966113	D
MACS_peak_2410	0.705515	A
MACS_peak_2411	0.633582	A
MACS_peak_2412	0.904311	C
MACS_peak_2413	0.751505	B
MACS_peak_2414	0.435628	C
MACS_peak_2415	0.68824	C
MACS_peak_2416	0.593453	B
MACS_peak_2417	0.805506	C
MACS_peak_2418	0.919838	A
MACS_peak_2419	0.678357	A
MACS_peak_242	0.605251	D
MACS_peak_2420	0.569486	A
MACS_peak_2421	0.674477	A
MACS_peak_2422	0.770286	A
MACS_peak_2423	0.662343	B
MACS_peak_2424	0.542446	A
MACS_peak_2425	0.643202	A
MACS_peak_2426	0.766439	A
MACS_peak_2427	0.814532	B
MACS_peak_2428	0.571461	D
MACS_peak_2429	0.856125	A
MACS_peak_243	0.714172	D
MACS_peak_2430	0.698946	A
MACS_peak_2431	0.622272	B
MACS_peak_2432	0.608624	B
MACS_peak_2433	1.02175	C
MACS_peak_2434	1.03474	C
MACS_peak_2435	0.910558	A
MACS_peak_2436	0.668781	C
MACS_peak_2437	0.666557	B
MACS_peak_2438	0.568445	B
MACS_peak_2439	0.83928	D
MACS_peak_244	0.709324	D
MACS_peak_2440	0.511543	A
MACS_peak_2441	0.627005	C
MACS_peak_2442	0.506167	C
MACS_peak_2443	0.948082	B
MACS_peak_2444	0.333943	A
MACS_peak_2445	0.846197	C
MACS_peak_2446	0.851873	C
MACS_peak_2447	0.672059	A
MACS_peak_2448	0.376673	C
MACS_peak_2449	0.69799	B
MACS_peak_245	0.783636	D
MACS_peak_2450	0.78847	C
MACS_peak_2451	0.766747	A
MACS_peak_2452	1.37712	A
MACS_peak_2453	0.64063	B
MACS_peak_2454	0.624439	C
MACS_peak_2455	0.644366	A
MACS_peak_2456	0.890134	A
MACS_peak_2457	0.586743	B
MACS_peak_2458	0.541802	B
MACS_peak_2459	0.378737	D
MACS_peak_246	0.92032	D
MACS_peak_2460	0.816345	A
MACS_peak_2461	0.646868	B
MACS_peak_2462	0.595538	C
MACS_peak_2463	0.613015	B
MACS_peak_2464	0.616177	C
MACS_peak_2465	0.276657	D
MACS_peak_2466	0.778556	D
MACS_peak_2467	0.85534	A
MACS_peak_2468	0.465305	D
MACS_peak_2469	0.576571	C
MACS_peak_247	0.827548	C
MACS_peak_2470	0.577702	D
MACS_peak_2471	0.595228	D
MACS_peak_2472	0.537025	D
MACS_peak_2473	0.540378	D
MACS_peak_2474	0.745658	C
MACS_peak_2475	0.754511	B
MACS_peak_2476	0.705508	A
MACS_peak_2477	0.740559	D
MACS_peak_2478	0.779345	D
MACS_peak_2479	0.870776	B
MACS_peak_248	1.29806	A
MACS_peak_2480	0.83101	A
MACS_peak_2481	0.871463	B
MACS_peak_2482	0.759186	C
MACS_peak_2483	0.532935	B
MACS_peak_2484	0.563571	B
MACS_peak_2485	0.910875	A
MACS_peak_2486	0.295346	C
MACS_peak_2487	0.895266	D
MACS_peak_2488	1.52598	A
MACS_peak_2489	0.646137	A
MACS_peak_249	1.48302	C
MACS_peak_2490	0.603994	B
MACS_peak_2491	0.623153	A
MACS_peak_2492	0.752371	A
MACS_peak_2493	0.688866	A
MACS_peak_2494	1.0981	B
MACS_peak_2495	0.72473	C
MACS_peak_2496	0.649355	C
MACS_peak_2497	0.654399	A
MACS_peak_2498	0.628141	A
MACS_peak_2499	0.600871	D
MACS_peak_25	0.878535	D
MACS_peak_250	1.06643	B
MACS_peak_2500	1.26836	A
MACS_peak_2501	0.822974	A
MACS_peak_2502	0.817206	A
MACS_peak_2503	0.825316	B
MACS_peak_2504	0.857133	B
MACS_peak_2505	0.904294	B
MACS_peak_2506	0.775572	A
MACS_peak_2507	0.885973	C
MACS_peak_2508	0.673199	B
MACS_peak_2509	0.832437	C
MACS_peak_251	0.980146	C
MACS_peak_2510	1.06683	B
MACS_peak_2511	1.08917	A
MACS_peak_2512	1.06202	A
MACS_peak_2513	0.618062	C
MACS_peak_2514	0.972398	B
MACS_peak_2515	0.787855	B
MACS_peak_2516	0.88882	A
MACS_peak_2517	0.748629	A
MACS_peak_2518	0.827548	B
MACS_peak_2519	0.813563	B
MACS_peak_252	0.788876	D
MACS_peak_2520	1.05918	C
MACS_peak_2521	1.22669	A
MACS_peak_2522	1.07467	A
MACS_peak_2523	0.897528	B
MACS_peak_2524	1.31884	A
MACS_peak_2525	1.32531	A
MACS_peak_2526	1.10607	A
MACS_peak_2527	0.765511	B
MACS_peak_2528	0.781417	C
MACS_peak_2529	1.34363	B
MACS_peak_253	0.514925	D
MACS_peak_2530	1.22022	B
MACS_peak_2531	0.698774	A
MACS_peak_2532	0.899678	B
MACS_peak_2533	1.15759	A
MACS_peak_2534	1.70866	A
MACS_peak_2535	0.955571	B
MACS_peak_2536	0.895827	B
MACS_peak_2537	1.24393	A
MACS_peak_2538	0.964252	C
MACS_peak_2539	1.0211	A
MACS_peak_254	1.10187	C
MACS_peak_2540	0.820838	B
MACS_peak_2541	1.05397	C
MACS_peak_2542	0.724476	C
MACS_peak_2543	0.614801	A
MACS_peak_2544	0.694673	B
MACS_peak_2545	0.928295	D
MACS_peak_2546	0.776455	A
MACS_peak_2547	0.91309	D
MACS_peak_2548	0.559085	B
MACS_peak_2549	1.66913	A
MACS_peak_255	1.03396	C
MACS_peak_2550	0.854939	A
MACS_peak_2551	0.840049	A
MACS_peak_2552	0.850251	A
MACS_peak_2553	1.20397	A
MACS_peak_2554	1.2473	A
MACS_peak_2555	0.423461	C
MACS_peak_2556	0.707184	D
MACS_peak_2557	0.94641	A
MACS_peak_2558	0.408163	A
MACS_peak_2559	0.48388	C
MACS_peak_256	0.628727	D
MACS_peak_2560	0.583483	B
MACS_peak_2561	0.74871	A
MACS_peak_2562	0.720696	B
MACS_peak_2563	0.7772	C
MACS_peak_2564	0.54646	B
MACS_peak_2565	0.735471	B
MACS_peak_2566	0.631798	B
MACS_peak_2567	0.729925	A
MACS_peak_2568	0.754473	A
MACS_peak_2569	0.742782	C
MACS_peak_257	0.822356	D
MACS_peak_2570	0.782893	B
MACS_peak_2571	0.654162	A
MACS_peak_2572	1.12055	A
MACS_peak_2573	0.719028	C
MACS_peak_2574	0.607812	C
MACS_peak_2575	0.820712	A
MACS_peak_2576	0.791253	C
MACS_peak_2577	0.425794	D
MACS_peak_2578	0.339379	D
MACS_peak_2579	0.834793	B
MACS_peak_258	0.715489	D
MACS_peak_2580	0.806315	C
MACS_peak_2581	0.766109	A
MACS_peak_2582	0.746068	D
MACS_peak_2583	0.837093	D
MACS_peak_2584	0.743058	D
MACS_peak_2585	0.769026	D
MACS_peak_2586	0.771943	D
MACS_peak_2587	0.805029	A
MACS_peak_2588	0.90429	D
MACS_peak_2589	1.08914	D
MACS_peak_259	0.690908	C
MACS_peak_2590	0.960271	A
MACS_peak_2591	0.599722	B
MACS_peak_2592	0.771325	A
MACS_peak_2593	1.02244	A
MACS_peak_2594	0.383939	D
MACS_peak_2595	0.807596	A
MACS_peak_2596	0.734267	C
MACS_peak_2597	1.06184	B
MACS_peak_2598	0.872295	C
MACS_peak_2599	0.62737	C
MACS_peak_26	0.719592	D
MACS_peak_260	0.718346	B
MACS_peak_2600	0.852972	B
MACS_peak_2601	0.569698	B
MACS_peak_2602	0.657979	C
MACS_peak_2603	0.59598	B
MACS_peak_2604	1.03896	C
MACS_peak_2605	0.696176	B
MACS_peak_2606	0.702605	A
MACS_peak_2607	0.119695	D
MACS_peak_2608	0.16611	D
MACS_peak_2609	0.619707	B
MACS_peak_261	0.904167	D
MACS_peak_2610	0.754333	A
MACS_peak_2611	0.568366	D
MACS_peak_2612	1.12857	C
MACS_peak_2613	0.805029	C
MACS_peak_2614	0.952105	A
MACS_peak_2615	1.09078	A
MACS_peak_2616	0.829624	B
MACS_peak_2617	0.837901	C
MACS_peak_2618	1.11309	A
MACS_peak_2619	0.823801	B
MACS_peak_262	0.836525	D
MACS_peak_2620	0.918547	A
MACS_peak_2621	1.51743	D
MACS_peak_2622	2.24451	A
MACS_peak_2623	1.86247	A
MACS_peak_2624	1.66932	D
MACS_peak_2625	1.75709	D
MACS_peak_2626	1.06638	A
MACS_peak_2627	1.24249	B
MACS_peak_2628	0.663185	C
MACS_peak_2629	1.20291	A
MACS_peak_263	0.754432	D
MACS_peak_2630	0.534049	A
MACS_peak_2631	0.505488	A
MACS_peak_2632	0.728501	B
MACS_peak_2633	0.744949	B
MACS_peak_2634	0.859807	D
MACS_peak_2635	0.505294	D
MACS_peak_2636	0.363627	D
MACS_peak_2637	0.445902	D
MACS_peak_2638	0.519993	A
MACS_peak_2639	0.809723	C
MACS_peak_264	0.873264	C
MACS_peak_2640	0.795378	C
MACS_peak_2641	0.785812	C
MACS_peak_2642	0.552095	C
MACS_peak_2643	0.763063	D
MACS_peak_2644	0.687332	D
MACS_peak_2645	0.713621	D
MACS_peak_2646	0.766308	B
MACS_peak_2647	0.710104	D
MACS_peak_2648	0.721325	D
MACS_peak_2649	0.569698	C
MACS_peak_265	0.786276	C
MACS_peak_2650	0.663602	D
MACS_peak_2651	0.561245	D
MACS_peak_2652	0.722649	C
MACS_peak_2653	0.603994	C
MACS_peak_2654	0.586341	D
MACS_peak_2655	0.813221	D
MACS_peak_2656	0.730803	C
MACS_peak_2657	0.710991	C
MACS_peak_2658	1.00256	C
MACS_peak_2659	0.952783	C
MACS_peak_266	0.791383	D
MACS_peak_2660	0.756658	C
MACS_peak_2661	0.598411	B
MACS_peak_2662	0.718575	D
MACS_peak_2663	0.74263	D
MACS_peak_2664	0.624905	C
MACS_peak_2665	0.531158	C
MACS_peak_2666	0.608222	B
MACS_peak_2667	0.724516	A
MACS_peak_2668	0.851584	A
MACS_peak_2669	0.526952	D
MACS_peak_267	0.884581	B
MACS_peak_2670	0.766468	D
MACS_peak_2671	0.506167	C
MACS_peak_2672	0.715616	D
MACS_peak_2673	0.790613	B
MACS_peak_2674	0.684055	D
MACS_peak_2675	0.604842	D
MACS_peak_2676	0.737908	D
MACS_peak_2677	0.689619	D
MACS_peak_2678	0.770345	D
MACS_peak_2679	0.688969	B
MACS_peak_268	0.529053	D
MACS_peak_2680	0.81411	B
MACS_peak_2681	0.780242	B
MACS_peak_2682	1.41296	A
MACS_peak_2683	1.00748	A
MACS_peak_2684	0.710523	A
MACS_peak_2685	0.757106	A
MACS_peak_2686	0.688866	B
MACS_peak_2687	0.620183	C
MACS_peak_2688	0.89	C
MACS_peak_2689	0.74325	B
MACS_peak_269	0.543273	D
MACS_peak_2690	0.811678	B
MACS_peak_2691	1.18614	B
MACS_peak_2692	0.740768	B
MACS_peak_2693	0.605251	B
MACS_peak_2694	0.664515	C
MACS_peak_2695	0.795587	A
MACS_peak_2696	0.878548	B
MACS_peak_2697	0.773537	B
MACS_peak_2698	0.629621	D
MACS_peak_2699	0.520826	C
MACS_peak_27	0.775572	B
MACS_peak_270	0.898748	D
MACS_peak_2700	0.769014	A
MACS_peak_2701	0.947526	A
MACS_peak_2702	0.987707	B
MACS_peak_2703	0.804877	A
MACS_peak_2704	0.947638	A
MACS_peak_2705	1.42736	B
MACS_peak_2706	1.33756	B
MACS_peak_2707	1.20764	B
MACS_peak_2708	0.990139	D
MACS_peak_2709	1.00026	D
MACS_peak_271	0.613477	D
MACS_peak_2710	1.27416	C
MACS_peak_2711	0.812673	B
MACS_peak_2712	2.44616	A
MACS_peak_2713	1.65273	A
MACS_peak_2714	1.47777	D
MACS_peak_2715	1.29763	C
MACS_peak_2716	1.28927	C
MACS_peak_2717	0.771325	D
MACS_peak_2718	1.50967	A
MACS_peak_2719	1.49599	A
MACS_peak_272	0.703144	D
MACS_peak_2720	1.53264	A
MACS_peak_2721	1.53982	A
MACS_peak_2722	1.74797	C
MACS_peak_2723	1.68603	A
MACS_peak_2724	1.62617	A
MACS_peak_2725	1.46014	D
MACS_peak_2726	1.42486	D
MACS_peak_2727	1.37712	C
MACS_peak_2728	1.29751	C
MACS_peak_2729	1.31114	C
MACS_peak_273	0.670169	D
MACS_peak_2730	1.6937	A
MACS_peak_2731	1.61931	D
MACS_peak_2732	1.56288	C
MACS_peak_2733	1.43116	A
MACS_peak_2734	0.547015	A
MACS_peak_2735	0.556747	D
MACS_peak_2736	0.622847	D
MACS_peak_2737	0.654695	D
MACS_peak_2738	0.301514	B
MACS_peak_2739	0.301514	B
MACS_peak_274	0.750251	C
MACS_peak_2740	0.201397	B
MACS_peak_2741	1.15964	B
MACS_peak_2742	0.654842	B
MACS_peak_2743	0.548335	A
MACS_peak_2744	0.787986	D
MACS_peak_2745	0.873264	A
MACS_peak_2746	0.70019	D
MACS_peak_2747	0.980146	B
MACS_peak_2748	0.29681	B
MACS_peak_2749	0.278541	B
MACS_peak_275	0.550709	D
MACS_peak_2750	0.705319	B
MACS_peak_2751	0.799831	D
MACS_peak_2752	0.389784	A
MACS_peak_2753	0.673731	C
MACS_peak_2754	0.943001	D
MACS_peak_2755	0.849479	A
MACS_peak_2756	0.89636	D
MACS_peak_2757	0.786077	C
MACS_peak_2758	0.564557	B
MACS_peak_2759	0.728065	C
MACS_peak_276	0.813108	D
MACS_peak_2760	0.47359	C
MACS_peak_2761	0.731511	D
MACS_peak_2762	0.843739	D
MACS_peak_2763	0.684055	D
MACS_peak_2764	0.792701	C
MACS_peak_2765	0.604834	C
MACS_peak_2766	0.703677	C
MACS_peak_2767	0.749172	C
MACS_peak_2768	0.784455	B
MACS_peak_2769	0.339256	D
MACS_peak_277	1.25175	D
MACS_peak_2770	0.740036	D
MACS_peak_2771	0.780669	D
MACS_peak_2772	0.401968	D
MACS_peak_2773	0.738964	A
MACS_peak_2774	0.515804	A
MACS_peak_2775	0.793264	D
MACS_peak_2776	0.804877	A
MACS_peak_2777	0.772943	C
MACS_peak_2778	0.997355	D
MACS_peak_2779	0.736175	A
MACS_peak_278	1.5985	B
MACS_peak_2780	1.27741	A
MACS_peak_2781	0.864461	C
MACS_peak_2782	0.80791	C
MACS_peak_2783	0.774725	D
MACS_peak_2784	0.754448	C
MACS_peak_2785	0.568787	D
MACS_peak_2786	0.616393	A
MACS_peak_2787	0.577007	B
MACS_peak_2788	0.650481	D
MACS_peak_2789	0.607436	A
MACS_peak_279	1.31177	D
MACS_peak_2790	0.83061	B
MACS_peak_2791	0.592453	D
MACS_peak_2792	1.517	A
MACS_peak_2793	0.715188	C
MACS_peak_2794	0.576571	C
MACS_peak_2795	1.12148	A
MACS_peak_2796	1.31408	B
MACS_peak_2797	0.550438	D
MACS_peak_2798	0.536468	C
[truncated: 4,958 more rows]

## Sheet: Fig.4j
peak	RR fold change	Fold change class
MACS_peak_1	1.14833	D
MACS_peak_10	0.327964	C
MACS_peak_100	0.350224	D
MACS_peak_1000	0.223284	A
MACS_peak_1001	0.323864	A
MACS_peak_1002	0.266666	A
MACS_peak_1003	0.508148	C
MACS_peak_1004	2.13992	B
MACS_peak_1005	0.703559	C
MACS_peak_1006	-2.35573	B
MACS_peak_1007	0.196172	B
MACS_peak_1008	0.253096	C
MACS_peak_1009	0.559489	C
MACS_peak_101	0.566936	C
MACS_peak_1010	0.646086	C
MACS_peak_1011	0.907531	C
MACS_peak_1012	3.04661	B
MACS_peak_1013	0.642891	A
MACS_peak_1014	5.34428	C
MACS_peak_1015	2.06633	D
MACS_peak_1016	1.24801	D
MACS_peak_1017	1.05262	D
MACS_peak_1018	0.742631	B
MACS_peak_1019	0.072405	D
MACS_peak_102	0.417927	D
MACS_peak_1020	0.979453	C
MACS_peak_1021	0.635505	C
MACS_peak_1022	0.414066	C
MACS_peak_1023	0.0163541	C
MACS_peak_1024	1.52104	D
MACS_peak_1025	1.72356	B
MACS_peak_1026	0.349661	A
MACS_peak_1027	0.336002	C
MACS_peak_1028	0.496915	B
MACS_peak_1029	0.376475	A
MACS_peak_103	0.544959	D
MACS_peak_1030	0.389386	A
MACS_peak_1031	0.319185	A
MACS_peak_1032	0.503798	B
MACS_peak_1033	0.298024	B
MACS_peak_1034	0.54579	C
MACS_peak_1035	0.398839	C
MACS_peak_1036	0.767395	D
MACS_peak_1037	0.712844	D
MACS_peak_1038	-0.191851	D
MACS_peak_1039	-0.811683	D
MACS_peak_104	0.1147	B
MACS_peak_1040	-0.354152	D
MACS_peak_1041	-1.33982	B
MACS_peak_1042	0.188508	A
MACS_peak_1043	1.41613	B
MACS_peak_1044	0.154669	B
MACS_peak_1045	1.25387	B
MACS_peak_1046	-0.309699	D
MACS_peak_1047	-0.0591242	D
MACS_peak_1048	-0.356297	D
MACS_peak_1049	0.430003	A
MACS_peak_105	0.729126	D
MACS_peak_1050	-0.163915	D
MACS_peak_1051	-1.01958	D
MACS_peak_1052	-40.8293	D
MACS_peak_1053	4.25627	B
MACS_peak_1054	5.27829	D
MACS_peak_1055	0.0479347	A
MACS_peak_1056	0.281056	D
MACS_peak_1057	0.376475	D
MACS_peak_1058	4.36846	D
MACS_peak_1059	2.10599	D
MACS_peak_106	0.254244	D
MACS_peak_1060	0.994641	C
MACS_peak_1061	0.802037	C
MACS_peak_1062	0.374446	C
MACS_peak_1063	0.0630348	C
MACS_peak_1064	-1.43928	C
MACS_peak_1065	-1.04372	B
MACS_peak_1066	-5.83846	A
MACS_peak_1067	0.659471	B
MACS_peak_1068	0.0290964	B
MACS_peak_1069	0.742253	C
MACS_peak_107	0.80643	D
MACS_peak_1070	12.5777	A
MACS_peak_1071	-0.093331	D
MACS_peak_1072	1.21265	D
MACS_peak_1073	1.51109	A
MACS_peak_1074	0.41804	A
MACS_peak_1075	0.636152	B
MACS_peak_1076	0.163993	B
MACS_peak_1077	1.26874	C
MACS_peak_1078	3.20256	B
MACS_peak_1079	-0.669093	B
MACS_peak_108	0.721803	D
MACS_peak_1080	0.355535	A
MACS_peak_1081	0.852384	C
MACS_peak_1082	-0.751247	A
MACS_peak_1083	-0.209928	A
MACS_peak_1084	1.36678	A
MACS_peak_1085	0.0800552	A
MACS_peak_1086	-63.9646	A
MACS_peak_1087	210.003	C
MACS_peak_1088	1.11414	C
MACS_peak_1089	0.176292	A
MACS_peak_109	0.807113	D
MACS_peak_1090	0.962444	D
MACS_peak_1091	0.313858	B
MACS_peak_1092	3.6523	C
MACS_peak_1093	0.399723	C
MACS_peak_1094	0.0767966	A
MACS_peak_1095	0.108655	B
MACS_peak_1096	0.0217057	B
MACS_peak_1097	0.157366	B
MACS_peak_1098	0.352985	A
MACS_peak_1099	0.639644	B
MACS_peak_11	1.27431	D
MACS_peak_110	0.574896	D
MACS_peak_1100	2.86188	C
MACS_peak_1101	0.692781	D
MACS_peak_1102	-72.7261	D
MACS_peak_1103	-0.277209	B
MACS_peak_1104	-7.20196	B
MACS_peak_1105	-1.06955	A
MACS_peak_1106	-0.14851	D
MACS_peak_1107	0.234401	C
MACS_peak_1108	0.757384	B
MACS_peak_1109	0.943124	B
MACS_peak_111	0.575648	D
MACS_peak_1110	0.218475	C
MACS_peak_1111	0.64036	C
MACS_peak_1112	0.4449	B
MACS_peak_1113	6.79701	D
MACS_peak_1114	-0.477849	A
MACS_peak_1115	0.277698	A
MACS_peak_1116	1.5535	D
MACS_peak_1117	0.640545	D
MACS_peak_1118	0.420044	B
MACS_peak_1119	0.555315	C
MACS_peak_112	0.180653	D
MACS_peak_1120	0.599076	C
MACS_peak_1121	0.348614	B
MACS_peak_1122	0.15485	A
MACS_peak_1123	0.349008	A
MACS_peak_1124	-1.24303	B
MACS_peak_1125	1.51388	A
MACS_peak_1126	1.44503	A
MACS_peak_1127	0.0813219	B
MACS_peak_1128	0.912404	D
MACS_peak_1129	0.990128	D
MACS_peak_113	0.567363	D
MACS_peak_1130	0.0147054	A
MACS_peak_1131	0.0233209	B
MACS_peak_1132	0.387976	B
MACS_peak_1133	0.0614564	A
MACS_peak_1134	0.271681	C
MACS_peak_1135	0.125499	C
MACS_peak_1136	-0.154889	A
MACS_peak_1137	0.0540238	A
MACS_peak_1138	-0.0783652	C
MACS_peak_1139	0.360575	C
MACS_peak_114	1.03186	C
MACS_peak_1140	0.169252	A
MACS_peak_1141	1.01362	C
MACS_peak_1142	0.972239	B
MACS_peak_1143	0.118861	C
MACS_peak_1144	-0.0132625	C
MACS_peak_1145	-0.0895018	C
MACS_peak_1146	0.115891	A
MACS_peak_1147	0.204675	C
MACS_peak_1148	-0.550452	A
MACS_peak_1149	-0.9221	A
MACS_peak_115	0.764704	C
MACS_peak_1150	0.983448	B
MACS_peak_1151	-1.40076	D
MACS_peak_1152	-1.6103	A
MACS_peak_1153	1.11776	C
MACS_peak_1154	0.502505	C
MACS_peak_1155	0.591913	C
MACS_peak_1156	0.282056	A
MACS_peak_1157	0.37231	B
MACS_peak_1158	0.32266	B
MACS_peak_1159	0.0819494	A
MACS_peak_116	0.413685	B
MACS_peak_1160	0.678292	A
MACS_peak_1161	-0.74625	B
MACS_peak_1162	0.499751	B
MACS_peak_1163	0.760629	B
MACS_peak_1164	1.22685	B
MACS_peak_1165	-0.100629	C
MACS_peak_1166	-0.342268	C
MACS_peak_1167	1.26665	B
MACS_peak_1168	0.242748	B
MACS_peak_1169	0.149957	B
MACS_peak_117	0.487915	D
MACS_peak_1170	0.772605	B
MACS_peak_1171	-3.2909	D
MACS_peak_1172	-0.320748	A
MACS_peak_1173	0.307525	B
MACS_peak_1174	1.03851	B
MACS_peak_1175	0.610007	A
MACS_peak_1176	-0.634386	C
MACS_peak_1177	-0.411722	D
MACS_peak_1178	-1.12802	B
MACS_peak_1179	-2.24196	C
MACS_peak_118	2.40399	D
MACS_peak_1180	1.10128	C
MACS_peak_1181	206.021	D
MACS_peak_1182	40.6818	C
MACS_peak_1183	3.50912	D
MACS_peak_1184	-0.128714	B
MACS_peak_1185	0.545375	A
MACS_peak_1186	20.561	A
MACS_peak_1187	0.786961	B
MACS_peak_1188	0.502773	C
MACS_peak_1189	2.18692	A
MACS_peak_119	2.87433	B
MACS_peak_1190	-0.0914115	A
MACS_peak_1191	0.107069	C
MACS_peak_1192	-0.253332	D
MACS_peak_1193	0.124565	C
MACS_peak_1194	-7.67737	C
MACS_peak_1195	-0.711949	B
MACS_peak_1196	-0.736716	A
MACS_peak_1197	-2.60079	A
MACS_peak_1198	-2.57442	D
MACS_peak_1199	0.140794	B
MACS_peak_12	1.05768	D
MACS_peak_120	1.0324	C
MACS_peak_1200	-1.14766	A
MACS_peak_1201	0.649916	A
MACS_peak_1202	0.560567	B
MACS_peak_1203	-0.555459	D
MACS_peak_1204	1.17115	C
MACS_peak_1205	-0.0645933	B
MACS_peak_1206	-0.888759	C
MACS_peak_1207	0.301439	D
MACS_peak_1208	0.691932	A
MACS_peak_1209	0.816612	B
MACS_peak_121	0.739525	D
MACS_peak_1210	0.401008	B
MACS_peak_1211	3.96735	D
MACS_peak_1212	2.72599	D
MACS_peak_1213	0.768745	A
MACS_peak_1214	4.56651	D
MACS_peak_1215	0.73841	B
MACS_peak_1216	5.66521	A
MACS_peak_1217	1.20886	C
MACS_peak_1218	21.2262	D
MACS_peak_1219	0.169392	C
MACS_peak_122	0.533002	C
MACS_peak_1220	0.222037	B
MACS_peak_1221	0.128779	B
MACS_peak_1222	13.7101	D
MACS_peak_1223	-0.567822	B
MACS_peak_1224	-0.327234	B
MACS_peak_1225	-0.609114	C
MACS_peak_1226	1.5522	B
MACS_peak_1227	-0.145019	D
MACS_peak_1228	0.0543351	D
MACS_peak_1229	2.29327	A
MACS_peak_123	1.02985	C
MACS_peak_1230	4.12225	A
MACS_peak_1231	1.79923	A
MACS_peak_1232	4.93252	A
MACS_peak_1233	0.322887	A
MACS_peak_1234	4.58866	A
MACS_peak_1235	0.639665	D
MACS_peak_1236	0.00788423	B
MACS_peak_1237	0.00650483	B
MACS_peak_1238	0.0101736	B
MACS_peak_1239	-4.22214	D
MACS_peak_124	0.738244	D
MACS_peak_1240	-0.867105	C
MACS_peak_1241	-0.134402	A
MACS_peak_1242	0.859539	D
MACS_peak_1243	-0.287254	B
MACS_peak_1244	1.92277	A
MACS_peak_1245	4.50123	A
MACS_peak_1246	0.187697	B
MACS_peak_1247	0.394577	B
MACS_peak_1248	0.810696	C
MACS_peak_1249	0.226239	B
MACS_peak_125	1.20398	D
MACS_peak_1250	0.355937	C
MACS_peak_1251	0.326217	C
MACS_peak_1252	2.69466	D
MACS_peak_1253	0.585256	B
MACS_peak_1254	2.09301	B
MACS_peak_1255	0.749771	C
MACS_peak_1256	-4.62342	A
MACS_peak_1257	-0.595123	C
MACS_peak_1258	-0.0475858	A
MACS_peak_1259	1.81734	A
MACS_peak_126	1.66641	D
MACS_peak_1260	1.83974	A
MACS_peak_1261	-0.127333	C
MACS_peak_1262	-0.0020157	B
MACS_peak_1263	0.233981	A
MACS_peak_1264	-1.94904	A
MACS_peak_1265	0.15194	D
MACS_peak_1266	0.335147	A
MACS_peak_1267	1.60655	B
MACS_peak_1268	-0.127235	A
MACS_peak_1269	-0.293033	A
MACS_peak_127	0.149463	D
MACS_peak_1270	0.213939	A
MACS_peak_1271	0.0374584	A
MACS_peak_1272	0.399117	B
MACS_peak_1273	0.90183	D
MACS_peak_1274	0.333383	A
MACS_peak_1275	0.398261	C
MACS_peak_1276	0.38936	C
MACS_peak_1277	1.29892	B
MACS_peak_1278	0.597988	B
MACS_peak_1279	0.835178	B
MACS_peak_128	0.299256	C
MACS_peak_1280	1.11433	B
MACS_peak_1281	4.84179	B
MACS_peak_1282	2.04334	B
MACS_peak_1283	0.024916	B
MACS_peak_1284	2.45167	C
MACS_peak_1285	1.91268	C
MACS_peak_1286	-0.1705	D
MACS_peak_1287	0.744934	D
MACS_peak_1288	2.18921	A
MACS_peak_1289	0.926668	A
MACS_peak_129	0.0767311	D
MACS_peak_1290	1.65859	A
MACS_peak_1291	0.0716165	D
MACS_peak_1292	2.02011	C
MACS_peak_1293	0.263309	D
MACS_peak_1294	-6.59599	C
MACS_peak_1295	0.595649	B
MACS_peak_1296	-0.361967	B
MACS_peak_1297	1.0046	A
MACS_peak_1298	3.40132	A
MACS_peak_1299	-4.30842	B
MACS_peak_13	1.08207	D
MACS_peak_130	0.0922805	D
MACS_peak_1300	-0.909834	C
MACS_peak_1301	0.235231	D
MACS_peak_1302	1.20897	C
MACS_peak_1303	-1.97107	B
MACS_peak_1304	-0.86384	A
MACS_peak_1305	3.24324	A
MACS_peak_1306	-0.559252	D
MACS_peak_1307	-1.26685	B
MACS_peak_1308	1.65816	B
MACS_peak_1309	-4.05578	C
MACS_peak_131	-0.121861	A
MACS_peak_1310	0.624132	B
MACS_peak_1311	0.377423	C
MACS_peak_1312	2.96676	B
MACS_peak_1313	0.711995	A
MACS_peak_1314	-0.254334	D
MACS_peak_1315	-0.254334	D
MACS_peak_1316	-0.254334	D
MACS_peak_1317	0.280964	D
MACS_peak_1318	-0.0362364	B
MACS_peak_1319	7.30561	D
MACS_peak_132	0.440281	B
MACS_peak_1320	1.24757	C
MACS_peak_1321	0.207468	D
MACS_peak_1322	0.761436	C
MACS_peak_1323	0.0416425	B
MACS_peak_1324	-0.0509221	C
MACS_peak_1325	-3.79164	A
MACS_peak_1326	-3.48389	B
MACS_peak_1327	0.728422	C
MACS_peak_1328	0.387521	B
MACS_peak_1329	0.428838	C
MACS_peak_133	0.94415	B
MACS_peak_1330	-0.10149	D
MACS_peak_1331	-1.24878	B
MACS_peak_1332	0.466157	D
MACS_peak_1333	0.0702979	D
MACS_peak_1334	0.458919	A
MACS_peak_1335	3.83282	A
MACS_peak_1336	-0.452146	C
MACS_peak_1337	-0.0662681	C
MACS_peak_1338	5.4609	C
MACS_peak_1339	2.01556	C
MACS_peak_134	0.701818	B
MACS_peak_1340	1.14598	A
MACS_peak_1341	0.665962	C
MACS_peak_1342	-6.34062	C
MACS_peak_1343	-4.63273	A
MACS_peak_1344	0.434007	C
MACS_peak_1345	0.286992	D
MACS_peak_1346	-0.0326631	D
MACS_peak_1347	0.262899	C
MACS_peak_1348	1.57593	A
MACS_peak_1349	-0.0149605	C
MACS_peak_135	0.567558	B
MACS_peak_1350	0.63799	D
MACS_peak_1351	0.569425	D
MACS_peak_1352	0.758622	D
MACS_peak_1353	0.698019	D
MACS_peak_1354	-0.0746845	D
MACS_peak_1355	0.952678	B
MACS_peak_1356	0.505034	B
MACS_peak_1357	0.286293	B
MACS_peak_1358	0.600339	A
MACS_peak_1359	-0.154285	A
MACS_peak_136	0.951186	D
MACS_peak_1360	0.212084	A
MACS_peak_1361	0.863795	A
MACS_peak_1362	0.595152	B
MACS_peak_1363	0.832658	A
MACS_peak_1364	0.907244	A
MACS_peak_1365	0.801379	A
MACS_peak_1366	0.79797	A
MACS_peak_1367	0.608667	B
MACS_peak_1368	0.69168	B
MACS_peak_1369	0.450741	B
MACS_peak_137	0.665473	D
MACS_peak_1370	0.344832	A
MACS_peak_1371	0.346951	A
MACS_peak_1372	4.80061	A
MACS_peak_1373	0.0987932	A
MACS_peak_1374	0.0790031	A
MACS_peak_1375	2.79971	C
MACS_peak_1376	0.901643	D
MACS_peak_1377	0.286791	A
MACS_peak_1378	-0.117077	A
MACS_peak_1379	0.15847	B
MACS_peak_138	0.00951004	D
MACS_peak_1380	0.606004	D
MACS_peak_1381	-0.276926	A
MACS_peak_1382	0.168958	A
MACS_peak_1383	-0.0948079	B
MACS_peak_1384	0.283161	A
MACS_peak_1385	0.504885	A
MACS_peak_1386	0.347307	A
MACS_peak_1387	0.397733	A
MACS_peak_1388	-0.475196	A
MACS_peak_1389	0.32245	A
MACS_peak_139	0.343471	D
MACS_peak_1390	0.237747	A
MACS_peak_1391	0.663631	A
MACS_peak_1392	0.427195	A
MACS_peak_1393	0.251276	D
MACS_peak_1394	-0.169413	D
MACS_peak_1395	-0.340053	A
MACS_peak_1396	-0.146745	A
MACS_peak_1397	-0.0561525	B
MACS_peak_1398	-0.0911849	A
MACS_peak_1399	0.0738593	A
MACS_peak_14	0.427073	C
MACS_peak_140	0.012253	D
MACS_peak_1400	0.844931	A
MACS_peak_1401	0.783689	B
MACS_peak_1402	0.300069	A
MACS_peak_1403	0.401413	B
MACS_peak_1404	0.308623	B
MACS_peak_1405	0.922661	A
MACS_peak_1406	0.672374	B
MACS_peak_1407	1.27336	B
MACS_peak_1408	1.13788	B
MACS_peak_1409	0.246415	A
MACS_peak_141	0.597559	D
MACS_peak_1410	-0.159366	A
MACS_peak_1411	0.682195	C
MACS_peak_1412	0.660693	C
MACS_peak_1413	0.756568	A
MACS_peak_1414	0.850179	A
MACS_peak_1415	0.669294	A
MACS_peak_1416	0.195972	A
MACS_peak_1417	0.450729	A
MACS_peak_1418	0.4005	B
MACS_peak_1419	0.310039	A
MACS_peak_142	-0.15041	A
MACS_peak_1420	1.49524	C
MACS_peak_1421	-0.592515	C
MACS_peak_1422	1.44799	A
MACS_peak_1423	0.655657	A
MACS_peak_1424	0.377129	A
MACS_peak_1425	-0.201834	A
MACS_peak_1426	0.441881	A
MACS_peak_1427	-0.0905706	C
MACS_peak_1428	-0.0696985	B
MACS_peak_1429	0.978306	B
MACS_peak_143	-0.0787706	B
MACS_peak_1430	0.828434	B
MACS_peak_1431	0.803038	B
MACS_peak_1432	0.735644	B
MACS_peak_1433	0.438953	A
MACS_peak_1434	0.550894	A
MACS_peak_1435	0.450335	A
MACS_peak_1436	2.20561	A
MACS_peak_1437	0.282226	A
MACS_peak_1438	0.182948	A
MACS_peak_1439	0.774864	A
MACS_peak_144	0.845007	B
MACS_peak_1440	0.718192	C
MACS_peak_1441	0.0307054	A
MACS_peak_1442	0.784878	B
MACS_peak_1443	0.583454	B
MACS_peak_1444	0.829937	B
MACS_peak_1445	1.34751	C
MACS_peak_1446	1.33078	D
MACS_peak_1447	0.178025	A
MACS_peak_1448	0.46088	B
MACS_peak_1449	0.387994	B
MACS_peak_145	-0.249746	C
MACS_peak_1450	0.410826	C
MACS_peak_1451	0.763418	B
MACS_peak_1452	0.450172	A
MACS_peak_1453	0.617877	A
MACS_peak_1454	0.288138	A
MACS_peak_1455	0.478837	B
MACS_peak_1456	0.492484	A
MACS_peak_1457	0.511136	A
MACS_peak_1458	0.430245	B
MACS_peak_1459	-0.000576673	A
MACS_peak_146	0.18508	C
MACS_peak_1460	0.2594	C
MACS_peak_1461	0.295018	A
MACS_peak_1462	0.529525	A
MACS_peak_1463	0.0947572	A
MACS_peak_1464	0.600247	A
MACS_peak_1465	0.38655	D
MACS_peak_1466	0.625198	D
MACS_peak_1467	0.0284259	C
MACS_peak_1468	0.142778	B
MACS_peak_1469	0.502814	D
MACS_peak_147	0.941859	C
MACS_peak_1470	0.243672	A
MACS_peak_1471	-0.122075	B
MACS_peak_1472	0.0160067	D
MACS_peak_1473	0.292108	A
MACS_peak_1474	0.0152852	A
MACS_peak_1475	0.0930946	B
MACS_peak_1476	0.279071	B
MACS_peak_1477	0.182253	B
MACS_peak_1478	0.584479	A
MACS_peak_1479	0.195651	A
MACS_peak_148	0.97459	C
MACS_peak_1480	0.874913	C
MACS_peak_1481	0.761099	C
MACS_peak_1482	1.01727	C
MACS_peak_1483	0.133411	B
MACS_peak_1484	0.108635	A
MACS_peak_1485	0.244738	B
MACS_peak_1486	0.776697	B
MACS_peak_1487	0.571929	B
MACS_peak_1488	0.920831	C
MACS_peak_1489	0.580255	B
MACS_peak_149	0.782533	C
MACS_peak_1490	0.138772	A
MACS_peak_1491	0.476848	A
MACS_peak_1492	0.108792	A
MACS_peak_1493	0.680775	A
MACS_peak_1494	0.607879	A
MACS_peak_1495	0.0661883	B
MACS_peak_1496	0.191103	B
MACS_peak_1497	0.545136	A
MACS_peak_1498	0.463601	A
MACS_peak_1499	-11.273	B
MACS_peak_15	1.06249	D
MACS_peak_150	1.05603	D
MACS_peak_1500	0.129652	B
MACS_peak_1501	0.0915644	A
MACS_peak_1502	-17.0512	B
MACS_peak_1503	-0.280635	A
MACS_peak_1504	0.631734	A
MACS_peak_1505	0.435297	A
MACS_peak_1506	0.392146	A
MACS_peak_1507	0.539702	A
MACS_peak_1508	0.168388	A
MACS_peak_1509	-0.17972	C
MACS_peak_151	0.319648	D
MACS_peak_1510	0.0120716	D
MACS_peak_1511	-0.0329327	A
MACS_peak_1512	-0.0243405	B
MACS_peak_1513	-0.889835	D
MACS_peak_1514	0.571887	B
MACS_peak_1515	0.611792	D
MACS_peak_1516	0.871103	D
MACS_peak_1517	1.82167	D
MACS_peak_1518	0.517529	B
MACS_peak_1519	0.416696	C
MACS_peak_152	0.191338	C
MACS_peak_1520	-0.150563	A
MACS_peak_1521	0.537768	C
MACS_peak_1522	0.48637	A
MACS_peak_1523	0.796809	D
MACS_peak_1524	0.0621587	D
MACS_peak_1525	0.909525	D
MACS_peak_1526	0.0792704	D
MACS_peak_1527	0.623902	D
MACS_peak_1528	0.439873	D
MACS_peak_1529	-0.530516	D
MACS_peak_153	0.274977	B
MACS_peak_1530	-0.260228	D
MACS_peak_1531	0.164771	A
MACS_peak_1532	0.316092	A
MACS_peak_1533	0.73983	A
MACS_peak_1534	0.579841	B
MACS_peak_1535	0.208985	A
MACS_peak_1536	0.0354546	D
MACS_peak_1537	0.481727	C
MACS_peak_1538	-0.107838	B
MACS_peak_1539	-0.21489	B
MACS_peak_154	-1.62544	D
MACS_peak_1540	-0.0143867	C
MACS_peak_1541	1.60631	A
MACS_peak_1542	0.186681	A
MACS_peak_1543	0.663199	A
MACS_peak_1544	0.524138	A
MACS_peak_1545	0.409806	A
MACS_peak_1546	-0.534049	B
MACS_peak_1547	0.241623	C
MACS_peak_1548	-16.1055	B
MACS_peak_1549	0.28005	A
MACS_peak_155	-0.597705	D
MACS_peak_1550	-0.424835	B
MACS_peak_1551	-0.241383	B
MACS_peak_1552	0.411798	B
MACS_peak_1553	0.903319	B
MACS_peak_1554	0.254122	C
MACS_peak_1555	0.62404	A
MACS_peak_1556	0.433027	A
MACS_peak_1557	0.357999	A
MACS_peak_1558	-6.25477	A
MACS_peak_1559	9.60547	A
MACS_peak_156	-0.597705	D
MACS_peak_1560	13.0998	A
MACS_peak_1561	0.0623143	C
MACS_peak_1562	2.53087	D
MACS_peak_1563	0.151284	A
MACS_peak_1564	0.973358	B
MACS_peak_1565	0.402252	C
MACS_peak_1566	-0.0661136	A
MACS_peak_1567	-0.168691	A
MACS_peak_1568	0.0318746	A
MACS_peak_1569	0.566177	A
MACS_peak_157	0.339608	D
MACS_peak_1570	0.477087	A
MACS_peak_1571	0.831623	A
MACS_peak_1572	0.478021	D
MACS_peak_1573	0.115736	A
MACS_peak_1574	0.418089	B
MACS_peak_1575	0.550603	D
MACS_peak_1576	0.811975	A
MACS_peak_1577	1.31107	D
MACS_peak_1578	1.64675	D
MACS_peak_1579	1.86295	D
MACS_peak_158	0.406574	D
MACS_peak_1580	1.90584	D
MACS_peak_1581	0.373577	A
MACS_peak_1582	-2.80008	A
MACS_peak_1583	-0.327156	D
MACS_peak_1584	0.234863	A
MACS_peak_1585	0.597202	A
MACS_peak_1586	0.523173	A
MACS_peak_1587	0.397623	A
MACS_peak_1588	0.462549	B
MACS_peak_1589	-0.161727	A
MACS_peak_159	0.561031	D
MACS_peak_1590	0.381577	A
MACS_peak_1591	0.341404	A
MACS_peak_1592	0.252554	A
MACS_peak_1593	0.697894	B
MACS_peak_1594	0.599067	B
MACS_peak_1595	0.427275	A
MACS_peak_1596	0.65571	A
MACS_peak_1597	0.272783	C
MACS_peak_1598	-0.346163	A
MACS_peak_1599	0.494103	B
MACS_peak_16	0.485713	C
MACS_peak_160	0.42353	D
MACS_peak_1600	0.0282485	A
MACS_peak_1601	1.38679	C
MACS_peak_1602	0.549988	D
MACS_peak_1603	0.545618	D
MACS_peak_1604	0.270633	B
MACS_peak_1605	0.608054	A
MACS_peak_1606	12.1953	B
MACS_peak_1607	-0.124094	D
MACS_peak_1608	-0.0360814	D
MACS_peak_1609	0.14888	D
MACS_peak_161	0.37673	C
MACS_peak_1610	0.0744751	A
MACS_peak_1611	-0.537537	A
MACS_peak_1612	0.759869	A
MACS_peak_1613	0.0595688	A
MACS_peak_1614	0.483023	C
MACS_peak_1615	0.328495	B
MACS_peak_1616	0.266189	B
MACS_peak_1617	0.148834	A
MACS_peak_1618	0.121925	C
MACS_peak_1619	0.00326033	B
MACS_peak_162	0.508183	D
MACS_peak_1620	0.450182	B
MACS_peak_1621	0.702788	C
MACS_peak_1622	1.18716	C
MACS_peak_1623	0.714913	A
MACS_peak_1624	0.490033	A
MACS_peak_1625	0.843822	A
MACS_peak_1626	0.679549	A
MACS_peak_1627	0.466601	B
MACS_peak_1628	0.312613	B
MACS_peak_1629	47.8698	A
MACS_peak_163	7.94556	B
MACS_peak_1630	-0.298192	A
MACS_peak_1631	-0.142111	A
MACS_peak_1632	-0.556976	A
MACS_peak_1633	2.05257	C
MACS_peak_1634	-0.367402	B
MACS_peak_1635	0.609339	C
MACS_peak_1636	5.97155	A
MACS_peak_1637	1.48169	B
MACS_peak_1638	0.650075	A
MACS_peak_1639	-0.789688	A
MACS_peak_164	-3.09344	D
MACS_peak_1640	-0.161259	A
MACS_peak_1641	3.19197	A
MACS_peak_1642	0.541881	C
MACS_peak_1643	0.476004	B
MACS_peak_1644	0.116491	A
MACS_peak_1645	0.158497	A
MACS_peak_1646	0.28376	A
MACS_peak_1647	-0.649564	C
MACS_peak_1648	0.943807	A
MACS_peak_1649	0.998521	A
MACS_peak_165	-2.67186	C
MACS_peak_1650	1.46838	A
MACS_peak_1651	0.079511	C
MACS_peak_1652	5.2661	C
MACS_peak_1653	-0.282682	C
MACS_peak_1654	1.41067	D
MACS_peak_1655	0.0409191	A
MACS_peak_1656	0.0770534	B
MACS_peak_1657	0.487601	A
MACS_peak_1658	-0.0408318	D
MACS_peak_1659	0.487674	C
MACS_peak_166	0.819881	B
MACS_peak_1660	0.563624	C
MACS_peak_1661	0.28658	B
MACS_peak_1662	0.678724	A
MACS_peak_1663	-0.414723	D
MACS_peak_1664	-0.150254	D
MACS_peak_1665	-0.175074	B
MACS_peak_1666	-0.0427857	A
MACS_peak_1667	0.0390582	C
MACS_peak_1668	0.0100017	C
MACS_peak_1669	-0.0712494	A
MACS_peak_167	0.24079	B
MACS_peak_1670	0.124382	C
MACS_peak_1671	0.0472132	A
MACS_peak_1672	0.00658098	A
MACS_peak_1673	0.518969	B
MACS_peak_1674	0.261156	B
MACS_peak_1675	0.523751	D
MACS_peak_1676	0.660448	D
MACS_peak_1677	1.53573	A
MACS_peak_1678	0.88573	A
MACS_peak_1679	0.773104	C
MACS_peak_168	0.466181	D
MACS_peak_1680	0.389734	A
MACS_peak_1681	1.06203	A
MACS_peak_1682	0.460357	A
MACS_peak_1683	0.509313	A
MACS_peak_1684	0.304015	A
MACS_peak_1685	0.352092	A
MACS_peak_1686	0.207957	A
MACS_peak_1687	0.389858	A
MACS_peak_1688	-0.115218	D
MACS_peak_1689	0.284314	D
MACS_peak_169	0.532964	A
MACS_peak_1690	0.145861	A
MACS_peak_1691	-1.00462	C
MACS_peak_1692	-0.592627	C
MACS_peak_1693	0.312703	A
MACS_peak_1694	0.826203	A
MACS_peak_1695	0.826278	A
MACS_peak_1696	-0.441178	C
MACS_peak_1697	-0.220648	C
MACS_peak_1698	0.170948	B
MACS_peak_1699	0.593602	B
MACS_peak_17	0.0196393	D
MACS_peak_170	0.0725413	C
MACS_peak_1700	0.216979	D
MACS_peak_1701	0.679057	B
MACS_peak_1702	0.176063	A
MACS_peak_1703	-0.344864	D
MACS_peak_1704	0.700786	B
MACS_peak_1705	0.477219	B
MACS_peak_1706	0.608409	C
MACS_peak_1707	0.341371	A
MACS_peak_1708	0.6713	A
MACS_peak_1709	1.29547	A
MACS_peak_171	0.264525	D
MACS_peak_1710	1.16543	D
MACS_peak_1711	-81.404	D
MACS_peak_1712	-0.655004	D
MACS_peak_1713	-2.18501	D
MACS_peak_1714	-0.667334	D
MACS_peak_1715	0.454683	A
MACS_peak_1716	0.517901	C
MACS_peak_1717	0.530485	C
MACS_peak_1718	0.189112	B
MACS_peak_1719	0.666071	D
MACS_peak_172	0.195982	B
MACS_peak_1720	0.489649	A
MACS_peak_1721	-4.82782	A
MACS_peak_1722	0.360503	B
MACS_peak_1723	-0.206241	B
MACS_peak_1724	0.68579	C
MACS_peak_1725	0.599095	B
MACS_peak_1726	0.880316	C
MACS_peak_1727	0.489508	A
MACS_peak_1728	0.260049	D
MACS_peak_1729	0.191991	A
MACS_peak_173	0.368879	B
MACS_peak_1730	0.210588	D
MACS_peak_1731	0.30088	D
MACS_peak_1732	0.553978	C
MACS_peak_1733	0.696763	B
MACS_peak_1734	0.0449015	A
MACS_peak_1735	0.42831	C
MACS_peak_1736	0.407249	C
MACS_peak_1737	-6.6365	A
MACS_peak_1738	0.196868	D
MACS_peak_1739	0.455283	C
MACS_peak_174	0.2487	C
MACS_peak_1740	1.22816	C
MACS_peak_1741	0.939334	C
MACS_peak_1742	0.942066	C
MACS_peak_1743	-1.79705	A
MACS_peak_1744	0.449061	C
MACS_peak_1745	0.0402247	C
MACS_peak_1746	1.66986	C
MACS_peak_1747	0.804275	D
MACS_peak_1748	0.12922	C
MACS_peak_1749	-0.145816	A
MACS_peak_175	0.844272	D
MACS_peak_1750	0.576652	B
MACS_peak_1751	0.582571	B
MACS_peak_1752	0.63914	A
MACS_peak_1753	0.52617	C
MACS_peak_1754	0.686444	B
MACS_peak_1755	0.321227	D
MACS_peak_1756	0.0368625	C
MACS_peak_1757	1.04588	A
MACS_peak_1758	6.4209	C
MACS_peak_1759	0.80682	D
MACS_peak_176	0.411342	B
MACS_peak_1760	-0.383969	A
MACS_peak_1761	1.4177	A
MACS_peak_1762	-1.14853	A
MACS_peak_1763	0.399516	C
MACS_peak_1764	0.386568	A
MACS_peak_1765	0.304719	A
MACS_peak_1766	0.562169	C
MACS_peak_1767	0.510456	C
MACS_peak_1768	-0.0878123	D
MACS_peak_1769	0.924235	D
MACS_peak_177	0.167079	D
MACS_peak_1770	-0.339309	A
MACS_peak_1771	0.0949092	A
MACS_peak_1772	0.650969	D
MACS_peak_1773	0.624744	C
MACS_peak_1774	0.695954	D
MACS_peak_1775	0.504234	D
MACS_peak_1776	0.312701	B
MACS_peak_1777	0.341298	C
MACS_peak_1778	0.0446301	A
MACS_peak_1779	0.844461	A
MACS_peak_178	-0.0915342	C
MACS_peak_1780	0.429283	A
MACS_peak_1781	0.22633	B
MACS_peak_1782	0.00685027	D
MACS_peak_1783	0.29442	B
MACS_peak_1784	-0.441175	A
MACS_peak_1785	-0.313554	D
MACS_peak_1786	-0.132227	C
MACS_peak_1787	0.0389853	D
MACS_peak_1788	-0.127858	C
MACS_peak_1789	0.428935	C
MACS_peak_179	1.16814	D
MACS_peak_1790	-0.383505	D
MACS_peak_1791	-0.372961	D
MACS_peak_1792	-1.43017	C
MACS_peak_1793	2.64404	D
MACS_peak_1794	0.704754	C
MACS_peak_1795	0.444487	D
MACS_peak_1796	0.467015	D
MACS_peak_1797	0.806149	D
MACS_peak_1798	0.659518	C
MACS_peak_1799	1.11682	B
MACS_peak_18	0.075256	D
MACS_peak_180	0.557908	D
MACS_peak_1800	0.372067	A
MACS_peak_1801	0.77443	C
MACS_peak_1802	13.343	D
MACS_peak_1803	0.470469	D
MACS_peak_1804	0.565344	C
MACS_peak_1805	0.173965	A
MACS_peak_1806	0.658682	C
MACS_peak_1807	0.309469	C
MACS_peak_1808	0.629288	B
MACS_peak_1809	0.171375	B
MACS_peak_181	0.758746	D
MACS_peak_1810	0.475637	C
MACS_peak_1811	0.307534	D
MACS_peak_1812	0.198545	C
MACS_peak_1813	0.0766518	B
MACS_peak_1814	0.7272	C
MACS_peak_1815	0.558958	C
MACS_peak_1816	0.604236	B
MACS_peak_1817	1.67524	D
MACS_peak_1818	0.337963	B
MACS_peak_1819	0.556456	A
MACS_peak_182	0.802948	C
MACS_peak_1820	0.537485	B
MACS_peak_1821	0.0876482	B
MACS_peak_1822	0.533595	B
MACS_peak_1823	1.2266	B
MACS_peak_1824	1.82108	C
MACS_peak_1825	-0.0363207	B
MACS_peak_1826	0.950613	D
MACS_peak_1827	0.402401	C
MACS_peak_1828	0.931139	B
MACS_peak_1829	0.806458	C
MACS_peak_183	0.0823126	D
MACS_peak_1830	0.573531	C
MACS_peak_1831	0.767106	C
MACS_peak_1832	0.725699	D
MACS_peak_1833	-0.0622164	C
MACS_peak_1834	0.607565	A
MACS_peak_1835	0.141652	D
MACS_peak_1836	0.208368	A
MACS_peak_1837	0.56408	A
MACS_peak_1838	0.332078	B
MACS_peak_1839	0.40427	C
MACS_peak_184	0.00818911	D
MACS_peak_1840	0.29826	B
MACS_peak_1841	0.167671	C
MACS_peak_1842	0.661493	D
MACS_peak_1843	0.3997	A
MACS_peak_1844	0.879761	C
MACS_peak_1845	0.845543	A
MACS_peak_1846	0.575045	D
MACS_peak_1847	1.27972	D
MACS_peak_1848	0.569203	C
MACS_peak_1849	0.71792	C
MACS_peak_185	0.0829462	C
MACS_peak_1850	1.42306	D
MACS_peak_1851	0.440216	D
MACS_peak_1852	-3.02913	D
MACS_peak_1853	0.965734	D
MACS_peak_1854	0.472515	C
MACS_peak_1855	0.0797483	C
MACS_peak_1856	0.67637	B
MACS_peak_1857	0.181839	C
MACS_peak_1858	0.570434	A
MACS_peak_1859	0.24932	B
MACS_peak_186	1.39942	D
MACS_peak_1860	0.388429	A
MACS_peak_1861	0.520355	D
MACS_peak_1862	0.573167	B
MACS_peak_1863	0.607175	B
MACS_peak_1864	1.70835	B
MACS_peak_1865	0.319433	C
MACS_peak_1866	0.944295	B
MACS_peak_1867	0.644383	C
MACS_peak_1868	0.729071	C
MACS_peak_1869	0.717874	A
MACS_peak_187	0.987497	D
MACS_peak_1870	0.346066	B
MACS_peak_1871	-0.136832	A
MACS_peak_1872	0.035854	D
MACS_peak_1873	0.425884	B
MACS_peak_1874	0.191396	C
MACS_peak_1875	110.871	D
MACS_peak_1876	0.698033	B
MACS_peak_1877	0.225547	C
MACS_peak_1878	1.31019	C
MACS_peak_1879	0.786256	B
MACS_peak_188	1.07287	D
MACS_peak_1880	0.502259	C
MACS_peak_1881	0.626695	C
MACS_peak_1882	0.516719	C
MACS_peak_1883	0.0729981	B
MACS_peak_1884	6.19961	D
MACS_peak_1885	0.665849	A
MACS_peak_1886	0.425967	A
MACS_peak_1887	1.21555	D
MACS_peak_1888	0.720447	D
MACS_peak_1889	0.207238	A
MACS_peak_189	1.21634	D
MACS_peak_1890	3.26162	D
MACS_peak_1891	0.219393	A
MACS_peak_1892	0.0243823	A
MACS_peak_1893	0.138378	A
MACS_peak_1894	0.118632	A
MACS_peak_1895	0.123427	A
MACS_peak_1896	0.110991	A
MACS_peak_1897	0.165992	A
MACS_peak_1898	0.534143	C
MACS_peak_1899	0.369956	C
MACS_peak_19	1.10652	B
MACS_peak_190	1.00968	D
MACS_peak_1900	0.441623	A
MACS_peak_1901	1.48079	B
MACS_peak_1902	-50.3992	D
MACS_peak_1903	1.76773	A
MACS_peak_1904	1.85515	A
MACS_peak_1905	0.288763	A
MACS_peak_1906	0.211233	C
MACS_peak_1907	0.177762	B
MACS_peak_1908	0.628919	A
MACS_peak_1909	-0.106153	C
MACS_peak_191	-0.0901668	B
MACS_peak_1910	1.12467	C
MACS_peak_1911	1.3542	D
MACS_peak_1912	0.77308	C
MACS_peak_1913	0.737149	C
MACS_peak_1914	0.752849	C
MACS_peak_1915	0.503567	A
MACS_peak_1916	0.276913	B
MACS_peak_1917	0.698128	B
MACS_peak_1918	0.470113	A
MACS_peak_1919	0.534648	A
MACS_peak_192	-0.389673	B
MACS_peak_1920	0.0969547	D
MACS_peak_1921	0.636115	D
MACS_peak_1922	1.21335	C
MACS_peak_1923	2.18232	D
MACS_peak_1924	0.200482	B
MACS_peak_1925	0.157197	A
MACS_peak_1926	-0.0219743	A
MACS_peak_1927	-1.16557	B
MACS_peak_1928	0.818051	C
MACS_peak_1929	0.416747	C
MACS_peak_193	-1.69788	C
MACS_peak_1930	0.314223	D
MACS_peak_1931	0.427008	A
MACS_peak_1932	1.77016	B
MACS_peak_1933	0.749123	C
MACS_peak_1934	0.614605	C
MACS_peak_1935	1.07977	C
MACS_peak_1936	0.687702	C
MACS_peak_1937	0.822108	C
MACS_peak_1938	1.65574	B
MACS_peak_1939	0.409796	B
MACS_peak_194	-0.0126208	D
MACS_peak_1940	0.750527	D
MACS_peak_1941	0.597508	D
MACS_peak_1942	0.246924	A
MACS_peak_1943	0.188194	D
MACS_peak_1944	-0.0391747	C
MACS_peak_1945	-2.40524	C
MACS_peak_1946	-0.436665	D
MACS_peak_1947	0.728285	D
MACS_peak_1948	1.75308	A
MACS_peak_1949	0.506398	C
MACS_peak_195	7.35603	C
MACS_peak_1950	0.427734	C
MACS_peak_1951	5.11423	C
MACS_peak_1952	0.880098	B
MACS_peak_1953	0.662716	B
MACS_peak_1954	-0.0855568	C
MACS_peak_1955	0.543311	B
MACS_peak_1956	-0.193663	A
MACS_peak_1957	-2.13712	D
MACS_peak_1958	0.850627	D
MACS_peak_1959	0.338663	C
MACS_peak_196	-0.772072	D
MACS_peak_1960	1.20106	C
MACS_peak_1961	1.28164	C
MACS_peak_1962	0.674792	B
MACS_peak_1963	0.375883	C
MACS_peak_1964	0.552135	D
MACS_peak_1965	-0.21254	A
MACS_peak_1966	0.290315	B
MACS_peak_1967	3.26207	C
MACS_peak_1968	1.24314	C
MACS_peak_1969	1.49618	D
MACS_peak_197	-1.04589	D
MACS_peak_1970	1.49506	D
MACS_peak_1971	0.7875	C
MACS_peak_1972	1.01227	D
MACS_peak_1973	0.888888	D
MACS_peak_1974	0.912301	D
MACS_peak_1975	1.87914	D
MACS_peak_1976	-0.0973298	A
MACS_peak_1977	0.697789	B
MACS_peak_1978	0.36675	C
MACS_peak_1979	0.101209	A
MACS_peak_198	3.45887	D
MACS_peak_1980	0.143405	B
MACS_peak_1981	0.0564363	C
MACS_peak_1982	-0.491877	C
MACS_peak_1983	0.740092	D
MACS_peak_1984	0.504698	D
MACS_peak_1985	-8.00591	C
MACS_peak_1986	0.373243	A
MACS_peak_1987	-1.70429	C
MACS_peak_1988	9.55964	C
MACS_peak_1989	0.816668	B
MACS_peak_199	0.950888	C
MACS_peak_1990	3.16867	B
MACS_peak_1991	1.54284	C
MACS_peak_1992	0.0722809	C
MACS_peak_1993	0.138801	C
MACS_peak_1994	1.80513	B
MACS_peak_1995	2.01872	C
MACS_peak_1996	1.25981	D
MACS_peak_1997	0.84449	D
MACS_peak_1998	0.301743	D
MACS_peak_1999	1.85792	D
MACS_peak_2	0.498683	D
MACS_peak_20	0.538076	D
MACS_peak_200	2.30334	C
MACS_peak_2000	-0.572048	B
MACS_peak_2001	0.58763	A
MACS_peak_2002	-0.115146	D
MACS_peak_2003	-3.58414	A
MACS_peak_2004	0.23207	B
MACS_peak_2005	0.323713	A
MACS_peak_2006	0.297359	A
MACS_peak_2007	0.421856	B
MACS_peak_2008	0.814937	B
MACS_peak_2009	0.946491	A
MACS_peak_201	11.1972	B
MACS_peak_2010	0.459247	C
MACS_peak_2011	0.592223	B
MACS_peak_2012	0.191434	D
MACS_peak_2013	0.869802	A
MACS_peak_2014	10.3137	C
MACS_peak_2015	7.57213	B
MACS_peak_2016	0.0147235	B
MACS_peak_2017	2.34554	C
MACS_peak_2018	0.132474	A
MACS_peak_2019	0.631464	B
MACS_peak_202	0.407024	B
MACS_peak_2020	1.38385	B
MACS_peak_2021	0.304448	C
MACS_peak_2022	1.03664	D
MACS_peak_2023	0.347916	C
MACS_peak_2024	0.561089	B
MACS_peak_2025	0.352755	C
MACS_peak_2026	1.1244	C
MACS_peak_2027	0.0458708	C
MACS_peak_2028	0.389049	D
MACS_peak_2029	-0.175111	D
MACS_peak_203	-0.754789	C
MACS_peak_2030	0.036017	C
MACS_peak_2031	0.0792184	A
MACS_peak_2032	0.44393	A
MACS_peak_2033	0.789632	B
MACS_peak_2034	0.179469	A
MACS_peak_2035	0.401886	B
MACS_peak_2036	0.471721	C
MACS_peak_2037	1.06408	C
MACS_peak_2038	0.350736	D
MACS_peak_2039	-0.0994959	B
MACS_peak_204	0.304093	B
MACS_peak_2040	0.439197	C
MACS_peak_2041	1.37937	B
MACS_peak_2042	0.773792	D
MACS_peak_2043	0.848534	C
MACS_peak_2044	0.164719	D
MACS_peak_2045	0.164356	C
MACS_peak_2046	0.330646	B
MACS_peak_2047	-0.00830911	D
MACS_peak_2048	0.452971	D
MACS_peak_2049	1.59157	A
MACS_peak_205	0.153229	D
MACS_peak_2050	-0.544871	C
MACS_peak_2051	0.203722	D
MACS_peak_2052	5.90944	D
MACS_peak_2053	1.34268	A
MACS_peak_2054	1.45123	A
MACS_peak_2055	0.829814	A
MACS_peak_2056	0.563366	B
MACS_peak_2057	0.380162	B
MACS_peak_2058	0.258453	B
MACS_peak_2059	0.200152	C
MACS_peak_206	0.185082	B
MACS_peak_2060	1.57064	B
MACS_peak_2061	0.532676	A
MACS_peak_2062	2.45155	C
MACS_peak_2063	0.376927	B
MACS_peak_2064	0.546318	B
MACS_peak_2065	0.330478	B
MACS_peak_2066	0.439398	B
MACS_peak_2067	120.728	D
MACS_peak_2068	0.432394	D
MACS_peak_2069	0.692561	A
MACS_peak_207	0.424576	D
MACS_peak_2070	0.640446	A
MACS_peak_2071	2.64032	C
MACS_peak_2072	0.990045	D
MACS_peak_2073	0.890187	D
MACS_peak_2074	0.89769	C
MACS_peak_2075	0.77493	C
MACS_peak_2076	1.38004	D
MACS_peak_2077	1.60989	D
MACS_peak_2078	0.551386	A
MACS_peak_2079	0.480649	A
MACS_peak_208	1.54557	A
MACS_peak_2080	1.79914	C
MACS_peak_2081	0.673691	C
MACS_peak_2082	0.666419	C
MACS_peak_2083	0.285686	B
MACS_peak_2084	0.878454	B
MACS_peak_2085	0.321978	B
MACS_peak_2086	0.356904	B
MACS_peak_2087	0.549352	B
MACS_peak_2088	0.0127248	B
MACS_peak_2089	1.06586	B
MACS_peak_209	-5.62726	D
MACS_peak_2090	1.81063	C
MACS_peak_2091	0.684765	D
MACS_peak_2092	0.935883	B
MACS_peak_2093	0.688692	B
MACS_peak_2094	2.8459	C
MACS_peak_2095	0.910079	A
MACS_peak_2096	0.158755	B
MACS_peak_2097	0.737631	C
MACS_peak_2098	0.244199	A
MACS_peak_2099	0.703359	A
MACS_peak_21	0.667082	D
MACS_peak_210	-1.31038	D
MACS_peak_2100	0.554014	A
MACS_peak_2101	1.30091	C
MACS_peak_2102	1.24072	D
MACS_peak_2103	0.0506854	B
MACS_peak_2104	0.324008	D
MACS_peak_2105	0.495187	B
MACS_peak_2106	1.50051	C
MACS_peak_2107	0.311471	D
MACS_peak_2108	0.393128	B
MACS_peak_2109	0.373817	D
MACS_peak_211	1.7767	D
MACS_peak_2110	0.544036	B
MACS_peak_2111	1.24173	B
MACS_peak_2112	4.45673	D
MACS_peak_2113	0.407513	C
MACS_peak_2114	0.731609	C
MACS_peak_2115	0.685052	A
MACS_peak_2116	0.999444	A
MACS_peak_2117	-0.11125	B
MACS_peak_2118	-0.163554	B
MACS_peak_2119	1.06415	B
MACS_peak_212	-12.4323	C
MACS_peak_2120	0.503091	A
MACS_peak_2121	1.2508	A
MACS_peak_2122	-0.107629	C
MACS_peak_2123	0.558744	B
MACS_peak_2124	0.706038	C
MACS_peak_2125	0.808898	C
MACS_peak_2126	0.31885	A
MACS_peak_2127	0.23091	A
MACS_peak_2128	10.5419	A
MACS_peak_2129	-19.9638	A
MACS_peak_213	-0.624907	D
MACS_peak_2130	0.732728	A
MACS_peak_2131	0.408216	B
MACS_peak_2132	0.354116	C
MACS_peak_2133	0.380692	D
MACS_peak_2134	0.944776	A
MACS_peak_2135	0.593849	A
MACS_peak_2136	1.62838	B
MACS_peak_2137	1.28452	D
MACS_peak_2138	0.967437	D
MACS_peak_2139	0.756166	B
MACS_peak_214	-1.36964	C
MACS_peak_2140	0.820298	C
MACS_peak_2141	1.0326	D
MACS_peak_2142	0.459003	D
MACS_peak_2143	-0.0220467	C
MACS_peak_2144	0.362099	C
MACS_peak_2145	0.724771	B
MACS_peak_2146	0.273759	C
MACS_peak_2147	1.02884	C
MACS_peak_2148	0.933185	D
MACS_peak_2149	1.21252	C
MACS_peak_215	-1.90447	C
MACS_peak_2150	-0.107753	C
MACS_peak_2151	-0.089176	C
MACS_peak_2152	-0.144729	B
MACS_peak_2153	0.788707	D
MACS_peak_2154	0.5783	A
MACS_peak_2155	5.11529	A
MACS_peak_2156	0.697433	B
MACS_peak_2157	0.717632	C
MACS_peak_2158	-0.527492	A
MACS_peak_2159	0.126313	D
MACS_peak_216	2.6493	D
MACS_peak_2160	0.201708	D
MACS_peak_2161	0.660067	A
MACS_peak_2162	1.18554	A
MACS_peak_2163	0.283699	D
MACS_peak_2164	0.894539	A
MACS_peak_2165	-2.01579	B
MACS_peak_2166	0.955566	C
MACS_peak_2167	0.456066	A
MACS_peak_2168	0.458803	A
MACS_peak_2169	0.557837	B
MACS_peak_217	0.354966	D
MACS_peak_2170	1.00226	D
MACS_peak_2171	-0.271974	D
MACS_peak_2172	0.627327	A
MACS_peak_2173	0.437121	B
MACS_peak_2174	0.746056	B
MACS_peak_2175	0.545462	C
MACS_peak_2176	0.930472	B
MACS_peak_2177	0.198151	A
MACS_peak_2178	0.251168	A
MACS_peak_2179	0.743403	B
MACS_peak_218	0.457317	D
MACS_peak_2180	0.400842	B
MACS_peak_2181	0.604211	B
MACS_peak_2182	0.301063	C
MACS_peak_2183	1.62111	A
MACS_peak_2184	0.375417	A
MACS_peak_2185	4.01871	B
MACS_peak_2186	0.693766	B
MACS_peak_2187	0.515075	C
MACS_peak_2188	0.559535	B
MACS_peak_2189	0.754774	A
MACS_peak_219	0.649	C
MACS_peak_2190	0.00127166	C
MACS_peak_2191	1.64324	D
MACS_peak_2192	0.25642	A
MACS_peak_2193	0.226859	A
MACS_peak_2194	-0.843859	A
MACS_peak_2195	0.228248	D
MACS_peak_2196	0.286333	B
MACS_peak_2197	0.322868	A
MACS_peak_2198	-0.314537	A
MACS_peak_2199	-0.505393	C
MACS_peak_22	0.869321	D
MACS_peak_220	0.463475	B
MACS_peak_2200	0.221348	A
MACS_peak_2201	0.335854	A
MACS_peak_2202	0.513811	C
MACS_peak_2203	-0.18146	A
MACS_peak_2204	0.807221	A
MACS_peak_2205	0.154792	A
MACS_peak_2206	0.175639	A
MACS_peak_2207	0.434795	A
MACS_peak_2208	0.184025	C
MACS_peak_2209	0.414746	D
MACS_peak_221	0.562637	B
MACS_peak_2210	0.482414	B
MACS_peak_2211	0.361851	A
MACS_peak_2212	-0.0603479	C
MACS_peak_2213	0.0102787	B
MACS_peak_2214	-0.00180864	B
MACS_peak_2215	0.44958	C
MACS_peak_2216	0.279339	B
MACS_peak_2217	0.519888	D
MACS_peak_2218	0.216643	D
MACS_peak_2219	0.191621	D
MACS_peak_222	0.455633	C
MACS_peak_2220	0.301262	D
MACS_peak_2221	0.40411	D
MACS_peak_2222	0.610667	B
MACS_peak_2223	0.522559	C
MACS_peak_2224	0.711662	A
MACS_peak_2225	-0.0130513	C
MACS_peak_2226	0.63527	A
MACS_peak_2227	-2.20504	D
MACS_peak_2228	-0.155849	C
MACS_peak_2229	78.7367	C
MACS_peak_223	0.114725	C
MACS_peak_2230	-1.22672	A
MACS_peak_2231	-1.71283	A
MACS_peak_2232	0.42398	C
MACS_peak_2233	0.191382	D
MACS_peak_2234	0.101598	D
MACS_peak_2235	-0.658493	B
MACS_peak_2236	-0.529855	C
MACS_peak_2237	-0.280922	B
MACS_peak_2238	0.0703427	B
MACS_peak_2239	-4.69088	D
MACS_peak_224	0.689602	C
MACS_peak_2240	6.48423	D
MACS_peak_2241	-0.256237	D
MACS_peak_2242	-0.287963	C
MACS_peak_2243	-5.14082	B
MACS_peak_2244	3.15509	D
MACS_peak_2245	-660.49	C
MACS_peak_2246	-0.189819	A
MACS_peak_2247	-2.27777	A
MACS_peak_2248	0.718441	B
MACS_peak_2249	0.30714	B
MACS_peak_225	0.412799	D
MACS_peak_2250	0.306736	B
MACS_peak_2251	0.0839491	A
MACS_peak_2252	0.180645	C
MACS_peak_2253	0.215683	A
MACS_peak_2254	0.923531	A
MACS_peak_2255	1.26516	D
MACS_peak_2256	1.65298	C
MACS_peak_2257	1.47493	B
MACS_peak_2258	1.41134	A
MACS_peak_2259	0.578359	D
MACS_peak_226	0.0141423	B
MACS_peak_2260	0.0144251	B
MACS_peak_2261	-1.4835	D
MACS_peak_2262	2.088	D
MACS_peak_2263	5.29499	D
MACS_peak_2264	-1.54413	D
MACS_peak_2265	2.307	C
MACS_peak_2266	1.72074	D
MACS_peak_2267	-0.458897	B
MACS_peak_2268	-3.36942	D
MACS_peak_2269	2.41907	C
MACS_peak_227	0.409848	B
MACS_peak_2270	2.24112	D
MACS_peak_2271	-1.75194	D
MACS_peak_2272	3.0456	C
MACS_peak_2273	-2.28109	D
MACS_peak_2274	-0.668865	D
MACS_peak_2275	4.61675	A
MACS_peak_2276	1.46587	B
MACS_peak_2277	0.266284	D
MACS_peak_2278	0.197364	C
MACS_peak_2279	-9.08841	C
MACS_peak_228	1.0444	A
MACS_peak_2280	-0.105717	A
MACS_peak_2281	2.1903	B
MACS_peak_2282	0.272232	A
MACS_peak_2283	-0.194707	A
MACS_peak_2284	0.0720324	B
MACS_peak_2285	-0.0336297	C
MACS_peak_2286	-0.0870316	C
MACS_peak_2287	4.74593	D
MACS_peak_2288	1.7348	D
MACS_peak_2289	1.59075	D
MACS_peak_229	0.239607	C
MACS_peak_2290	0.473534	D
MACS_peak_2291	0.750207	D
MACS_peak_2292	0.494445	C
MACS_peak_2293	0.339402	B
MACS_peak_2294	-0.0904618	B
MACS_peak_2295	0.275265	D
MACS_peak_2296	0.40008	B
MACS_peak_2297	1.62989	A
MACS_peak_2298	-0.889342	D
MACS_peak_2299	-1.29549	D
MACS_peak_23	0.377527	D
MACS_peak_230	0.315849	D
MACS_peak_2300	-0.0448635	C
MACS_peak_2301	0.971308	D
MACS_peak_2302	0.816414	D
MACS_peak_2303	-0.77542	C
MACS_peak_2304	0.117814	D
MACS_peak_2305	0.213427	B
MACS_peak_2306	-9.43744	B
MACS_peak_2307	0.388248	D
MACS_peak_2308	0.636903	D
MACS_peak_2309	1.25019	D
MACS_peak_231	0.414016	C
MACS_peak_2310	1.49458	C
MACS_peak_2311	1.08673	B
MACS_peak_2312	0.373765	A
MACS_peak_2313	0.57429	A
MACS_peak_2314	0.0496597	B
MACS_peak_2315	0.872442	D
MACS_peak_2316	0.425576	B
MACS_peak_2317	0.48598	B
MACS_peak_2318	0.258314	D
MACS_peak_2319	0.368984	D
MACS_peak_232	0.131463	C
MACS_peak_2320	0.350814	C
MACS_peak_2321	-0.706051	D
MACS_peak_2322	-6.91357	D
MACS_peak_2323	0.107099	D
MACS_peak_2324	0.3658	D
MACS_peak_2325	1.19664	D
MACS_peak_2326	0.1733	C
MACS_peak_2327	0.339599	A
MACS_peak_2328	0.358018	B
MACS_peak_2329	3.71999	D
MACS_peak_233	0.876401	A
MACS_peak_2330	3.68834	D
MACS_peak_2331	0.445421	B
MACS_peak_2332	0.632389	B
MACS_peak_2333	-0.171513	C
MACS_peak_2334	0.462842	D
MACS_peak_2335	0.596279	C
MACS_peak_2336	0.656395	D
MACS_peak_2337	0.737941	D
MACS_peak_2338	0.386504	D
MACS_peak_2339	0.607728	A
MACS_peak_234	-0.707548	B
MACS_peak_2340	0.231111	A
MACS_peak_2341	0.650697	C
MACS_peak_2342	0.798317	D
MACS_peak_2343	-4.63595	A
MACS_peak_2344	0.725005	C
MACS_peak_2345	0.333111	D
MACS_peak_2346	0.51649	C
MACS_peak_2347	0.778305	D
MACS_peak_2348	0.375803	B
MACS_peak_2349	0.476579	B
MACS_peak_235	0.413493	D
MACS_peak_2350	0.0255146	B
MACS_peak_2351	0.335171	B
MACS_peak_2352	0.483993	C
MACS_peak_2353	0.63066	B
MACS_peak_2354	0.203349	C
MACS_peak_2355	2.44001	D
MACS_peak_2356	0.200971	A
MACS_peak_2357	0.382911	D
MACS_peak_2358	-0.0723423	D
MACS_peak_2359	5.02772	C
MACS_peak_236	0.46642	D
MACS_peak_2360	2.76261	B
MACS_peak_2361	0.702794	B
MACS_peak_2362	0.598442	B
MACS_peak_2363	1.21144	B
MACS_peak_2364	-0.267946	A
MACS_peak_2365	-0.354341	A
MACS_peak_2366	-0.238775	B
MACS_peak_2367	-4.44877	B
MACS_peak_2368	-13.2813	C
MACS_peak_2369	2.12062	B
MACS_peak_237	0.932734	D
MACS_peak_2370	1.24994	A
MACS_peak_2371	-0.411913	B
MACS_peak_2372	-1.16409	B
MACS_peak_2373	3.13878	C
MACS_peak_2374	0.602318	C
MACS_peak_2375	-0.330983	A
MACS_peak_2376	-0.400459	A
MACS_peak_2377	1.75541	A
MACS_peak_2378	-0.285509	A
MACS_peak_2379	0.339637	B
MACS_peak_238	0.886889	C
MACS_peak_2380	0.537684	B
MACS_peak_2381	-0.1722	B
MACS_peak_2382	-1.45087	B
MACS_peak_2383	-0.367236	A
MACS_peak_2384	-0.210851	A
MACS_peak_2385	-0.318766	A
MACS_peak_2386	0.749938	B
MACS_peak_2387	1.25704	A
MACS_peak_2388	0.894874	A
MACS_peak_2389	32.2098	B
MACS_peak_239	0.0539747	C
MACS_peak_2390	7.30846	A
MACS_peak_2391	-0.0358688	C
MACS_peak_2392	0.0785772	C
MACS_peak_2393	12.632	A
MACS_peak_2394	0.883672	A
MACS_peak_2395	-0.281011	C
MACS_peak_2396	2.29652	D
MACS_peak_2397	-19.1933	C
MACS_peak_2398	0.227291	C
MACS_peak_2399	0.562056	D
MACS_peak_24	0.440855	D
MACS_peak_240	0.268992	D
MACS_peak_2400	0.435438	D
MACS_peak_2401	1.52708	C
MACS_peak_2402	-0.220928	B
MACS_peak_2403	0.505774	B
MACS_peak_2404	0.519501	B
MACS_peak_2405	0.763617	B
MACS_peak_2406	0.848151	C
MACS_peak_2407	-0.00995303	A
MACS_peak_2408	0.114243	D
MACS_peak_2409	-0.181127	B
MACS_peak_241	0.173708	D
MACS_peak_2410	0.705158	A
MACS_peak_2411	1.28651	A
MACS_peak_2412	0.0237079	C
MACS_peak_2413	0.121605	B
MACS_peak_2414	-32.8076	C
MACS_peak_2415	-39.0378	C
MACS_peak_2416	6.2878	B
MACS_peak_2417	2.46219	C
MACS_peak_2418	-0.401522	A
MACS_peak_2419	6.92651	A
MACS_peak_242	0.276436	D
MACS_peak_2420	-0.0391027	A
MACS_peak_2421	0.135394	A
MACS_peak_2422	2.96304	A
MACS_peak_2423	-0.596042	B
MACS_peak_2424	-0.0588445	A
MACS_peak_2425	0.37413	A
MACS_peak_2426	1.75033	A
MACS_peak_2427	0.104131	B
MACS_peak_2428	0.741643	D
MACS_peak_2429	0.42348	A
MACS_peak_243	0.205343	D
MACS_peak_2430	0.375959	A
MACS_peak_2431	0.573268	B
MACS_peak_2432	0.35062	B
MACS_peak_2433	0.380856	C
MACS_peak_2434	0.463172	C
MACS_peak_2435	0.176621	A
MACS_peak_2436	0.465228	C
MACS_peak_2437	0.147135	B
MACS_peak_2438	0.0621258	B
MACS_peak_2439	0.865255	D
MACS_peak_244	10.2541	D
MACS_peak_2440	0.472459	A
MACS_peak_2441	0.559817	C
MACS_peak_2442	0.568831	C
MACS_peak_2443	6.47225	B
MACS_peak_2444	-3.14107	A
MACS_peak_2445	0.581631	C
MACS_peak_2446	0.600999	C
MACS_peak_2447	1.05235	A
MACS_peak_2448	1.06601	C
MACS_peak_2449	-0.130148	B
MACS_peak_245	1.55	D
MACS_peak_2450	-0.186095	C
MACS_peak_2451	0.579227	A
MACS_peak_2452	0.552668	A
MACS_peak_2453	0.754444	B
MACS_peak_2454	0.879176	C
MACS_peak_2455	-2.05242	A
MACS_peak_2456	-1.54626	A
MACS_peak_2457	0.339547	B
MACS_peak_2458	1.50002	B
MACS_peak_2459	0.353561	D
MACS_peak_246	0.439683	D
MACS_peak_2460	-0.422788	A
MACS_peak_2461	-0.0435849	B
MACS_peak_2462	0.00684343	C
MACS_peak_2463	1.08782	B
MACS_peak_2464	0.378254	C
MACS_peak_2465	0.271439	D
MACS_peak_2466	0.646606	D
MACS_peak_2467	2.18312	A
MACS_peak_2468	-0.868308	D
MACS_peak_2469	2.81722	C
MACS_peak_247	0.445288	C
MACS_peak_2470	1.57964	D
MACS_peak_2471	0.642609	D
MACS_peak_2472	1.41372	D
MACS_peak_2473	-7.34042	D
MACS_peak_2474	-0.104138	C
MACS_peak_2475	-0.0598774	B
MACS_peak_2476	0.514072	A
MACS_peak_2477	0.293093	D
MACS_peak_2478	0.568497	D
MACS_peak_2479	0.829498	B
MACS_peak_248	0.0580295	A
MACS_peak_2480	-0.161437	A
MACS_peak_2481	0.033219	B
MACS_peak_2482	-0.05473	C
MACS_peak_2483	0.185435	B
MACS_peak_2484	0.355132	B
MACS_peak_2485	0.209007	A
MACS_peak_2486	0.739958	C
MACS_peak_2487	0.414561	D
MACS_peak_2488	0.143162	A
MACS_peak_2489	-2.82449	A
MACS_peak_249	0.160658	C
MACS_peak_2490	-7.23836	B
MACS_peak_2491	0.972159	A
MACS_peak_2492	-1.14907	A
MACS_peak_2493	2.20524	A
MACS_peak_2494	-2.89797	B
MACS_peak_2495	-0.69436	C
MACS_peak_2496	0.44837	C
MACS_peak_2497	0.918097	A
MACS_peak_2498	0.509094	A
MACS_peak_2499	0.336374	D
MACS_peak_25	0.339899	D
MACS_peak_250	0.135882	B
MACS_peak_2500	-0.121516	A
MACS_peak_2501	0.302105	A
MACS_peak_2502	0.87662	A
MACS_peak_2503	0.578463	B
MACS_peak_2504	1.77332	B
MACS_peak_2505	0.862812	B
MACS_peak_2506	0.869501	A
MACS_peak_2507	0.0982746	C
MACS_peak_2508	-0.680047	B
MACS_peak_2509	0.16591	C
MACS_peak_251	0.769392	C
MACS_peak_2510	0.436569	B
MACS_peak_2511	0.395791	A
MACS_peak_2512	0.496588	A
MACS_peak_2513	0.404456	C
MACS_peak_2514	0.19292	B
MACS_peak_2515	0.874232	B
MACS_peak_2516	0.187041	A
MACS_peak_2517	0.4153	A
MACS_peak_2518	-0.050812	B
MACS_peak_2519	-0.449347	B
MACS_peak_252	0.294389	D
MACS_peak_2520	0.495138	C
MACS_peak_2521	0.193849	A
MACS_peak_2522	0.0490042	A
MACS_peak_2523	0.757219	B
MACS_peak_2524	0.697456	A
MACS_peak_2525	0.734691	A
MACS_peak_2526	-1.39487	A
MACS_peak_2527	-0.811885	B
MACS_peak_2528	-0.793982	C
MACS_peak_2529	0.644826	B
MACS_peak_253	0.156527	D
MACS_peak_2530	-0.0134638	B
MACS_peak_2531	0.466867	A
MACS_peak_2532	0.184456	B
MACS_peak_2533	0.969325	A
MACS_peak_2534	0.173404	A
MACS_peak_2535	0.762131	B
MACS_peak_2536	0.568105	B
MACS_peak_2537	2.47754	A
MACS_peak_2538	2.00562	C
MACS_peak_2539	0.199021	A
MACS_peak_254	-0.118706	C
MACS_peak_2540	10.5926	B
MACS_peak_2541	1.05703	C
MACS_peak_2542	1.18549	C
MACS_peak_2543	1.40423	A
MACS_peak_2544	0.555873	B
MACS_peak_2545	1.61548	D
MACS_peak_2546	-1.23393	A
MACS_peak_2547	0.940082	D
MACS_peak_2548	0.744329	B
MACS_peak_2549	0.938109	A
MACS_peak_255	-0.392344	C
MACS_peak_2550	0.411112	A
MACS_peak_2551	0.333346	A
MACS_peak_2552	0.396159	A
MACS_peak_2553	0.252126	A
MACS_peak_2554	0.31181	A
MACS_peak_2555	0.527461	C
MACS_peak_2556	0.620162	D
MACS_peak_2557	0.2581	A
MACS_peak_2558	-0.0233508	A
MACS_peak_2559	1.62717	C
MACS_peak_256	-0.276106	D
MACS_peak_2560	2.45575	B
MACS_peak_2561	-0.126363	A
MACS_peak_2562	0.661626	B
MACS_peak_2563	0.436019	C
MACS_peak_2564	0.604604	B
MACS_peak_2565	0.439793	B
MACS_peak_2566	2.18953	B
MACS_peak_2567	0.381413	A
MACS_peak_2568	1.37422	A
MACS_peak_2569	0.865684	C
MACS_peak_257	0.0174135	D
MACS_peak_2570	0.153282	B
MACS_peak_2571	-0.300731	A
MACS_peak_2572	0.120933	A
MACS_peak_2573	0.289769	C
MACS_peak_2574	0.320449	C
MACS_peak_2575	0.20619	A
MACS_peak_2576	0.759043	C
MACS_peak_2577	0.823097	D
MACS_peak_2578	0.708077	D
MACS_peak_2579	-0.433643	B
MACS_peak_258	-2.45491	D
MACS_peak_2580	0.18074	C
MACS_peak_2581	0.470173	A
MACS_peak_2582	1.03009	D
MACS_peak_2583	0.633276	D
MACS_peak_2584	0.873216	D
MACS_peak_2585	0.824723	D
MACS_peak_2586	0.67625	D
MACS_peak_2587	0.227981	A
MACS_peak_2588	1.11657	D
MACS_peak_2589	-340.954	D
MACS_peak_259	0.400944	C
MACS_peak_2590	0.0855916	A
MACS_peak_2591	0.450862	B
MACS_peak_2592	0.255325	A
MACS_peak_2593	-0.19363	A
MACS_peak_2594	0.661553	D
MACS_peak_2595	-0.125843	A
MACS_peak_2596	0.492169	C
MACS_peak_2597	0.61898	B
MACS_peak_2598	0.205945	C
MACS_peak_2599	0.408465	C
MACS_peak_26	0.527491	D
MACS_peak_260	1.01621	B
MACS_peak_2600	0.297433	B
MACS_peak_2601	-0.132074	B
MACS_peak_2602	0.111427	C
MACS_peak_2603	0.527604	B
MACS_peak_2604	0.511121	C
MACS_peak_2605	0.162691	B
MACS_peak_2606	0.23649	A
MACS_peak_2607	3.67349	D
MACS_peak_2608	0.266211	D
MACS_peak_2609	0.436842	B
MACS_peak_261	0.497865	D
MACS_peak_2610	-2.03336	A
MACS_peak_2611	0.660101	D
MACS_peak_2612	0.537803	C
MACS_peak_2613	0.993336	C
MACS_peak_2614	0.20979	A
MACS_peak_2615	0.673032	A
MACS_peak_2616	0.481948	B
MACS_peak_2617	0.570146	C
MACS_peak_2618	0.117725	A
MACS_peak_2619	0.272776	B
MACS_peak_262	0.211977	D
MACS_peak_2620	0.0429634	A
MACS_peak_2621	-3.61118	D
MACS_peak_2622	0.480863	A
MACS_peak_2623	0.390273	A
MACS_peak_2624	1.0505	D
MACS_peak_2625	1.08667	D
MACS_peak_2626	0.503742	A
MACS_peak_2627	0.574264	B
MACS_peak_2628	-0.391701	C
MACS_peak_2629	-4.2248	A
MACS_peak_263	0.289205	D
MACS_peak_2630	-4.71795	A
MACS_peak_2631	-10.1423	A
MACS_peak_2632	0.11152	B
MACS_peak_2633	0.257298	B
MACS_peak_2634	-4.48097	D
MACS_peak_2635	1.29144	D
MACS_peak_2636	-0.0942232	D
MACS_peak_2637	0.773292	D
MACS_peak_2638	0.374659	A
MACS_peak_2639	2.18296	C
MACS_peak_264	0.370711	C
MACS_peak_2640	-8.08383	C
MACS_peak_2641	-1.77697	C
MACS_peak_2642	-0.604942	C
MACS_peak_2643	-0.111383	D
MACS_peak_2644	-2.36376	D
MACS_peak_2645	-2.88989	D
MACS_peak_2646	1.96669	B
MACS_peak_2647	0.247418	D
MACS_peak_2648	0.243167	D
MACS_peak_2649	0.269223	C
MACS_peak_265	1.13874	C
MACS_peak_2650	5.10433	D
MACS_peak_2651	0.536149	D
MACS_peak_2652	0.000935223	C
MACS_peak_2653	-0.0639172	C
MACS_peak_2654	0.226505	D
MACS_peak_2655	1.75333	D
MACS_peak_2656	0.105306	C
MACS_peak_2657	-0.21658	C
MACS_peak_2658	1.84879	C
MACS_peak_2659	1.42883	C
MACS_peak_266	0.488199	D
MACS_peak_2660	-0.180077	C
MACS_peak_2661	-0.718365	B
MACS_peak_2662	0.313534	D
MACS_peak_2663	-0.0110148	D
MACS_peak_2664	11.6259	C
MACS_peak_2665	0.687709	C
MACS_peak_2666	2.27613	B
MACS_peak_2667	-0.253858	A
MACS_peak_2668	143.973	A
MACS_peak_2669	1.10111	D
MACS_peak_267	0.0860811	B
MACS_peak_2670	2.61212	D
MACS_peak_2671	2.13516	C
MACS_peak_2672	-5.74773	D
MACS_peak_2673	-0.0253725	B
MACS_peak_2674	-1.24757	D
MACS_peak_2675	-27.7354	D
MACS_peak_2676	1.48771	D
MACS_peak_2677	-3.94002	D
MACS_peak_2678	-0.189528	D
MACS_peak_2679	1.74752	B
MACS_peak_268	0.706387	D
MACS_peak_2680	1.30315	B
MACS_peak_2681	-18.2338	B
MACS_peak_2682	0.509735	A
MACS_peak_2683	0.754378	A
MACS_peak_2684	0.167016	A
MACS_peak_2685	-0.995613	A
MACS_peak_2686	2.10416	B
MACS_peak_2687	0.738525	C
MACS_peak_2688	0.997001	C
MACS_peak_2689	0.181799	B
MACS_peak_269	0.945764	D
MACS_peak_2690	-0.148788	B
MACS_peak_2691	-0.0571994	B
MACS_peak_2692	0.371632	B
MACS_peak_2693	0.503026	B
MACS_peak_2694	0.333365	C
MACS_peak_2695	0.647178	A
MACS_peak_2696	0.465219	B
MACS_peak_2697	0.381491	B
MACS_peak_2698	0.206767	D
MACS_peak_2699	0.877209	C
MACS_peak_27	0.649887	B
MACS_peak_270	0.13402	D
MACS_peak_2700	0.579955	A
MACS_peak_2701	1.2452	A
MACS_peak_2702	-0.304678	B
MACS_peak_2703	0.573468	A
MACS_peak_2704	-1.58057	A
MACS_peak_2705	-0.703332	B
MACS_peak_2706	-0.906	B
MACS_peak_2707	-0.920998	B
MACS_peak_2708	1.35891	D
MACS_peak_2709	1.33133	D
MACS_peak_271	0.310981	D
MACS_peak_2710	1.74592	C
MACS_peak_2711	1.26344	B
MACS_peak_2712	95.8836	A
MACS_peak_2713	25.6988	A
MACS_peak_2714	0.718713	D
MACS_peak_2715	1.21618	C
MACS_peak_2716	0.843795	C
MACS_peak_2717	2.56973	D
MACS_peak_2718	-24.0025	A
MACS_peak_2719	-24.0025	A
MACS_peak_272	0.600951	D
MACS_peak_2720	-24.0025	A
MACS_peak_2721	-24.0024	A
MACS_peak_2722	-6.50773	C
MACS_peak_2723	0.482888	A
MACS_peak_2724	0.113069	A
MACS_peak_2725	0.245245	D
MACS_peak_2726	0.364958	D
MACS_peak_2727	0.888786	C
MACS_peak_2728	-0.246135	C
MACS_peak_2729	-0.181847	C
MACS_peak_273	0.844321	D
MACS_peak_2730	0.0472241	A
MACS_peak_2731	0.764755	D
MACS_peak_2732	0.413509	C
MACS_peak_2733	1.3496	A
MACS_peak_2734	0.121248	A
MACS_peak_2735	0.498944	D
MACS_peak_2736	0.564515	D
MACS_peak_2737	0.564515	D
MACS_peak_2738	-0.0157408	B
MACS_peak_2739	-0.0157408	B
MACS_peak_274	0.71711	C
MACS_peak_2740	0.912433	B
MACS_peak_2741	0.183314	B
MACS_peak_2742	0.674473	B
MACS_peak_2743	0.922512	A
MACS_peak_2744	0.878795	D
MACS_peak_2745	-0.753272	A
MACS_peak_2746	-0.526448	D
MACS_peak_2747	0.497035	B
MACS_peak_2748	-0.721601	B
MACS_peak_2749	-0.585009	B
MACS_peak_275	1.7395	D
MACS_peak_2750	0.423576	B
MACS_peak_2751	0.463487	D
MACS_peak_2752	-0.336084	A
MACS_peak_2753	0.532346	C
MACS_peak_2754	0.513204	D
MACS_peak_2755	0.567031	A
MACS_peak_2756	0.511643	D
MACS_peak_2757	0.610655	C
MACS_peak_2758	5.39574	B
MACS_peak_2759	5.55693	C
MACS_peak_276	-0.0948239	D
MACS_peak_2760	1.22928	C
MACS_peak_2761	3.60438	D
MACS_peak_2762	0.323587	D
MACS_peak_2763	-0.00355461	D
MACS_peak_2764	0.198133	C
MACS_peak_2765	-5.69809	C
MACS_peak_2766	-3.54359	C
MACS_peak_2767	5.17339	C
MACS_peak_2768	0.107453	B
MACS_peak_2769	0.800494	D
MACS_peak_277	0.261734	D
MACS_peak_2770	-1.05469	D
MACS_peak_2771	-0.655357	D
MACS_peak_2772	-0.208134	D
MACS_peak_2773	0.371279	A
MACS_peak_2774	0.345802	A
MACS_peak_2775	1.42701	D
MACS_peak_2776	0.299122	A
MACS_peak_2777	0.649208	C
MACS_peak_2778	2.9286	D
MACS_peak_2779	2.71839	A
MACS_peak_278	0.17894	B
MACS_peak_2780	0.675812	A
MACS_peak_2781	0.545913	C
MACS_peak_2782	0.103559	C
MACS_peak_2783	-0.813789	D
MACS_peak_2784	7.25788	C
MACS_peak_2785	-6.83976	D
MACS_peak_2786	0.883985	A
MACS_peak_2787	0.910753	B
MACS_peak_2788	0.546516	D
MACS_peak_2789	2.70137	A
MACS_peak_279	0.680717	D
MACS_peak_2790	-0.0496891	B
MACS_peak_2791	1.84833	D
MACS_peak_2792	0.78999	A
MACS_peak_2793	1.32645	C
MACS_peak_2794	0.425508	C
MACS_peak_2795	0.572673	A
MACS_peak_2796	0.245998	B
MACS_peak_2797	1.73474	D
MACS_peak_2798	0.660847	C
[truncated: 4,958 more rows]
