# Supplementary material for: Histone H1 facilitates restoration of H3K27me3 during DNA replication by chromatin compaction
Source: Nat Commun. 2023 Jul 10;14:4081. doi: 10.1038/s41467-023-39846-y (PMC10333366; doi:10.1038/s41467-023-39846-y)
Supplement: Supplementary file 4 — Source Data [file 41467_2023_39846_MOESM4_ESM.zip › Source data/Figure 5.xlsx]

## Sheet: Fig.5b
Fig.5b Representative quantitative-immunoblot showing HA-AID-H1c/e, H3K27me3 and H3 levels with or without IAA treatment at different time points

## Sheet: Fig.5d
position	T0_-IAA	T1_-IAA	T2_-IAA	T4_-IAA
-3000	0.38508	1.47862	1.79053	3.37795
-2990	0.384074	1.48526	1.80449	3.38962
-2980	0.391404	1.48323	1.81024	3.39831
-2970	0.396866	1.48028	1.801	3.41867
-2960	0.391548	1.49041	1.79874	3.43185
-2950	0.388673	1.49944	1.80675	3.4525
-2940	0.388673	1.50774	1.81332	3.47976
-2930	0.390686	1.51363	1.82893	3.47736
-2920	0.398735	1.53077	1.832	3.46389
-2910	0.403047	1.5339	1.82954	3.47407
-2900	0.400316	1.54201	1.82482	3.47527
-2890	0.402616	1.53796	1.83837	3.46778
-2880	0.399741	1.55381	1.83878	3.4588
-2870	0.403479	1.56357	1.83981	3.46838
-2860	0.403047	1.56302	1.83221	3.47527
-2850	0.405922	1.56855	1.82215	3.49323
-2840	0.406641	1.57426	1.83386	3.51
-2830	0.405203	1.57924	1.8357	3.48905
-2820	0.40621	1.58108	1.84535	3.50192
-2810	0.409084	1.59213	1.84802	3.49114
-2800	0.413397	1.59048	1.84844	3.49772
-2790	0.408653	1.58108	1.83817	3.52108
-2780	0.406353	1.58403	1.855	3.53067
-2770	0.405922	1.58255	1.85767	3.55702
-2760	0.406928	1.58237	1.86301	3.56032
-2750	0.404628	1.59306	1.86732	3.5684
-2740	0.408078	1.58882	1.86897	3.57888
-2730	0.406353	1.59011	1.86795	3.58158
-2720	0.410809	1.59637	1.88869	3.59715
-2710	0.408222	1.60485	1.89279	3.58547
-2700	0.405922	1.60761	1.89956	3.57648
-2690	0.40506	1.6054	1.89545	3.6232
-2680	0.406353	1.60596	1.89956	3.64326
-2670	0.40391	1.60761	1.91701	3.65823
-2660	0.40161	1.61277	1.92358	3.65674
-2650	0.408366	1.62807	1.93631	3.67321
-2640	0.411815	1.63212	1.94699	3.6774
-2630	0.414546	1.63876	1.96075	3.6741
-2620	0.421446	1.64889	1.96855	3.68249
-2610	0.428058	1.65295	1.97635	3.6768
-2600	0.431795	1.65884	1.98497	3.68578
-2590	0.432514	1.65626	1.98579	3.6768
-2580	0.432227	1.65792	1.99298	3.68908
-2570	0.431939	1.65589	2.0051	3.69627
-2560	0.427627	1.65866	2.00592	3.70914
-2550	0.429352	1.6605	2.02152	3.72412
-2540	0.43352	1.65866	2.03138	3.71454
-2530	0.437832	1.64594	2.03035	3.72382
-2520	0.437976	1.65073	2.01824	3.74179
-2510	0.441282	1.65829	2.00448	3.72321
-2500	0.435245	1.65516	1.99257	3.70525
-2490	0.435389	1.66935	1.99812	3.71752
-2480	0.431077	1.66161	2.00099	3.72262
-2470	0.429783	1.66916	1.99381	3.734
-2460	0.428202	1.67672	1.9975	3.74747
-2450	0.428058	1.68906	1.99688	3.76335
-2440	0.435676	1.68501	1.99463	3.76245
-2430	0.437401	1.69109	2.0012	3.76364
-2420	0.440563	1.68427	1.99832	3.77053
-2410	0.440995	1.69607	1.99011	3.75016
-2400	0.438264	1.70823	2.01085	3.76663
-2390	0.442145	1.72537	2.03487	3.78071
-2380	0.443295	1.73569	2.05602	3.79688
-2370	0.443007	1.72408	2.07389	3.82952
-2360	0.449188	1.7296	2.08005	3.86096
-2350	0.454506	1.71965	2.08272	3.85856
-2340	0.453213	1.732	2.09093	3.87474
-2330	0.4558	1.72592	2.09236	3.87594
-2320	0.457237	1.72721	2.09873	3.8921
-2310	0.457094	1.73753	2.1053	3.91337
-2300	0.462412	1.739	2.10777	3.93912
-2290	0.463274	1.74508	2.11763	3.96577
-2280	0.467874	1.76333	2.1322	3.98703
-2270	0.47118	1.76978	2.12707	3.99512
-2260	0.470174	1.77383	2.12193	4.0044
-2250	0.473624	1.7707	2.11824	4.0029
-2240	0.471611	1.77051	2.11906	4.01398
-2230	0.470605	1.77641	2.12152	4.01458
-2220	0.470605	1.78433	2.13507	4.03196
-2210	0.470605	1.79834	2.14144	4.04902
-2200	0.472474	1.80184	2.14514	4.06758
-2190	0.468593	1.80811	2.15027	4.07148
-2180	0.468737	1.8164	2.163	4.08825
-2170	0.46773	1.814	2.17429	4.07327
-2160	0.46658	1.8258	2.18476	4.06578
-2150	0.47003	1.83188	2.19811	4.06009
-2140	0.470318	1.83003	2.18989	4.05111
-2130	0.467443	1.8199	2.1979	4.04303
-2120	0.474342	1.82561	2.20016	4.0607
-2110	0.477217	1.83206	2.20611	4.07058
-2100	0.473767	1.83519	2.21535	4.04572
-2090	0.475061	1.83482	2.21392	4.06669
-2080	0.474199	1.84422	2.21638	4.06998
-2070	0.475205	1.83059	2.2211	4.06698
-2060	0.47118	1.83519	2.21864	4.06818
-2050	0.478655	1.83538	2.21966	4.08495
-2040	0.480667	1.83317	2.20282	4.09364
-2030	0.479373	1.8363	2.19317	4.09783
-2020	0.475349	1.84072	2.17613	4.08795
-2010	0.473767	1.83317	2.19297	4.11669
-2000	0.47923	1.83667	2.20263	4.14933
-1990	0.481817	1.84717	2.20571	4.18646
-1980	0.472761	1.84975	2.19503	4.17628
-1970	0.472618	1.85749	2.19442	4.18557
-1960	0.47463	1.85528	2.20735	4.18616
-1950	0.476498	1.87702	2.20242	4.17389
-1940	0.476355	1.87057	2.21166	4.1694
-1930	0.475924	1.88734	2.22439	4.19575
-1920	0.478223	1.89803	2.22562	4.21192
-1910	0.476642	1.90411	2.24082	4.23199
-1900	0.477648	1.91075	2.25786	4.23199
-1890	0.477648	1.90577	2.26956	4.26104
-1880	0.482104	1.91185	2.26566	4.2802
-1870	0.483111	1.92254	2.26792	4.2766
-1860	0.480379	1.93323	2.28003	4.25265
-1850	0.485123	1.93636	2.29605	4.26373
-1840	0.48541	1.93415	2.29995	4.28199
-1830	0.487566	1.92733	2.29585	4.28229
-1820	0.483111	1.93028	2.30591	4.30984
-1810	0.49001	1.92088	2.31309	4.3299
-1800	0.494897	1.92475	2.31453	4.33859
-1790	0.496047	1.92088	2.32028	4.33679
-1780	0.495616	1.91664	2.32316	4.34188
-1770	0.493604	1.91277	2.30365	4.34608
-1760	0.491447	1.91406	2.30118	4.34937
-1750	0.492741	1.92291	2.32233	4.34697
-1740	0.491016	1.92365	2.32008	4.35716
-1730	0.487135	1.92494	2.32151	4.36375
-1720	0.489866	1.92217	2.33116	4.36315
-1710	0.492597	1.93894	2.34964	4.36165
-1700	0.489291	1.95202	2.37325	4.38112
-1690	0.49576	1.95903	2.39153	4.38441
-1680	0.497485	1.96326	2.39728	4.39429
-1670	0.494322	1.97506	2.40693	4.39878
-1660	0.496191	1.98888	2.40734	4.41256
-1650	0.499066	2.00841	2.39995	4.42962
-1640	0.501222	2.01799	2.44512	4.4419
-1630	0.504528	2.02887	2.46031	4.47873
-1620	0.508121	2.03476	2.45169	4.45807
-1610	0.509702	2.03826	2.47613	4.47454
-1600	0.516889	2.04527	2.47531	4.48023
-1590	0.514158	2.05024	2.48126	4.47993
-1580	0.516315	2.04416	2.47962	4.4979
-1570	0.515452	2.0484	2.4749	4.48802
-1560	0.517896	2.05006	2.45354	4.46316
-1550	0.514877	2.06462	2.46976	4.45598
-1540	0.518471	2.0683	2.45415	4.45807
-1530	0.515452	2.0718	2.46011	4.45897
-1520	0.51114	2.07051	2.4673	4.47065
-1510	0.509702	2.06296	2.46196	4.45089
-1500	0.505965	2.06664	2.45764	4.43441
-1490	0.499066	2.0707	2.46832	4.40387
-1480	0.497772	2.07236	2.46668	4.41285
-1470	0.49691	2.08028	2.4636	4.42124
-1460	0.494035	2.08175	2.47674	4.41165
-1450	0.494035	2.07973	2.4679	4.44519
-1440	0.491016	2.09631	2.46052	4.45807
-1430	0.490441	2.09355	2.46812	4.47274
-1420	0.49001	2.09244	2.45025	4.4979
-1410	0.491304	2.09115	2.4677	4.51916
-1400	0.490154	2.09023	2.47469	4.51916
-1390	0.492454	2.08636	2.47489	4.55629
-1380	0.495041	2.08894	2.47633	4.58504
-1370	0.497628	2.09355	2.49543	4.6051
-1360	0.504384	2.09281	2.50652	4.61588
-1350	0.510565	2.09631	2.50302	4.65661
-1340	0.513583	2.107	2.51041	4.67787
-1330	0.510996	2.11953	2.51144	4.69614
-1320	0.516889	2.11382	2.52417	4.71051
-1310	0.520627	2.13077	2.52602	4.70572
-1300	0.523214	2.13335	2.54039	4.70333
-1290	0.523933	2.12985	2.55046	4.70213
-1280	0.527095	2.11382	2.55456	4.73566
-1270	0.530832	2.11105	2.56524	4.74255
-1260	0.530976	2.12469	2.57612	4.74734
-1250	0.534426	2.13022	2.57632	4.71919
-1240	0.5396	2.13814	2.57489	4.70062
-1230	0.539744	2.15823	2.58023	4.68715
-1220	0.534857	2.1667	2.60445	4.69853
-1210	0.538738	2.17702	2.60938	4.70632
-1200	0.5396	2.17389	2.61369	4.72578
-1190	0.543194	2.17021	2.61965	4.71949
-1180	0.546644	2.17868	2.63978	4.72069
-1170	0.539457	2.17444	2.633	4.75363
-1160	0.540032	2.17463	2.65415	4.76351
-1150	0.535863	2.18587	2.65353	4.76741
-1140	0.541469	2.20559	2.65538	4.75753
-1130	0.539169	2.21075	2.66051	4.79436
-1120	0.542331	2.21075	2.67982	4.8237
-1110	0.539457	2.2124	2.67982	4.82639
-1100	0.542044	2.22014	2.67222	4.86742
-1090	0.545925	2.22401	2.6716	4.8806
-1080	0.547506	2.2183	2.67242	4.89527
-1070	0.544919	2.21498	2.67448	4.88299
-1060	0.5488	2.22807	2.69214	4.87191
-1050	0.548369	2.23544	2.68413	4.86922
-1040	0.550812	2.24447	2.67961	4.89108
-1030	0.560299	2.27008	2.67674	4.88569
-1020	0.567917	2.28243	2.68577	4.87221
-1010	0.567342	2.28538	2.67735	4.89347
-1000	0.566911	2.29367	2.68454	4.93569
-990	0.571942	2.29809	2.67879	4.92432
-980	0.56993	2.2968	2.68947	4.91114
-970	0.572804	2.31523	2.7026	4.92762
-960	0.573236	2.31412	2.7178	4.93719
-950	0.571079	2.3086	2.72149	4.96055
-940	0.570792	2.32131	2.7293	4.97941
-930	0.570648	2.33697	2.71082	5.00816
-920	0.572229	2.33734	2.72889	5.02613
-910	0.568348	2.34637	2.74613	5.05338
-900	0.570217	2.36056	2.74326	5.02882
-890	0.574098	2.34656	2.75948	5.05727
-880	0.572661	2.34914	2.77159	5.06805
-870	0.574529	2.36959	2.79336	5.10309
-860	0.570505	2.37844	2.80055	5.11357
-850	0.573667	2.37936	2.79501	5.13932
-840	0.569067	2.38691	2.79603	5.14591
-830	0.567773	2.3836	2.80855	5.17287
-820	0.56648	2.39944	2.82313	5.16178
-810	0.56878	2.4046	2.8178	5.1513
-800	0.570792	2.40958	2.84079	5.16867
-790	0.566624	2.40921	2.85701	5.17286
-780	0.572517	2.42192	2.87159	5.19023
-770	0.575823	2.42874	2.89048	5.19173
-760	0.574529	2.4304	2.89418	5.22826
-750	0.56878	2.44201	2.88329	5.23605
-740	0.571079	2.44993	2.89151	5.25641
-730	0.574673	2.44219	2.89603	5.25941
-720	0.583154	2.45731	2.91225	5.2591
-710	0.588041	2.4702	2.92539	5.24892
-700	0.597671	2.47979	2.92867	5.2597
-690	0.601265	2.48918	2.93812	5.27348
-680	0.60644	2.489	2.95393	5.2627
-670	0.605433	2.48826	2.95722	5.29235
-660	0.609314	2.49803	2.96851	5.28456
-650	0.610464	2.49619	2.97672	5.29684
-640	0.605721	2.50172	2.9911	5.31241
-630	0.611758	2.50761	2.9952	5.33217
-620	0.61262	2.5054	3.02333	5.33846
-610	0.61377	2.51093	3.01923	5.34535
-600	0.61722	2.51922	3.03955	5.35673
-590	0.619089	2.52567	3.03832	5.35313
-580	0.616645	2.5406	3.03073	5.34475
-570	0.616358	2.54944	3.02785	5.34864
-560	0.608021	2.55755	3.03689	5.35223
-550	0.607158	2.57579	3.02457	5.35822
-540	0.609027	2.57948	3.0375	5.39296
-530	0.61147	2.60233	3.05249	5.42111
-520	0.614489	2.62352	3.05126	5.45674
-510	0.619664	2.64195	3.06173	5.49148
-500	0.629007	2.64066	3.0761	5.51184
-490	0.625701	2.64729	3.07816	5.52052
-480	0.635044	2.65264	3.07877	5.52262
-470	0.636338	2.66001	3.08555	5.56574
-460	0.629294	2.67199	3.1108	5.57862
-450	0.630588	2.67973	3.1264	5.5882
-440	0.633319	2.68231	3.14345	5.6406
-430	0.636338	2.68802	3.14776	5.67953
-420	0.643956	2.71345	3.16727	5.68941
-410	0.648412	2.71842	3.17466	5.71607
-400	0.648124	2.72579	3.19232	5.74572
-390	0.654736	2.73704	3.20833	5.7547
-380	0.661061	2.74312	3.2262	5.76188
-370	0.660342	2.77131	3.24386	5.79063
-360	0.659911	2.80116	3.27198	5.79722
-350	0.666235	2.81683	3.29827	5.82177
-340	0.662929	2.83562	3.30627	5.83285
-330	0.663217	2.84557	3.31551	5.82597
-320	0.672416	2.8616	3.3303	5.87328
-310	0.674285	2.87543	3.35699	5.9185
-300	0.675435	2.89312	3.36706	5.9158
-290	0.679316	2.90878	3.39005	5.94155
-280	0.683484	2.91781	3.39724	6.00024
-270	0.687365	2.92665	3.40278	6.04517
-260	0.689234	2.94914	3.40956	6.0799
-250	0.688803	2.96111	3.419	6.11195
-240	0.680178	2.97014	3.43194	6.1359
-230	0.68564	2.97088	3.45124	6.1365
-220	0.692109	2.97401	3.46622	6.17243
-210	0.694983	2.97383	3.47998	6.19519
-200	0.706051	2.99041	3.51653	6.24939
-190	0.714388	3.00405	3.53522	6.3
-180	0.71252	3.01971	3.5496	6.32515
-170	0.723588	3.03888	3.57958	6.36708
-160	0.731493	3.0468	3.5956	6.41499
-150	0.734656	3.06947	3.62188	6.43655
-140	0.730918	3.07573	3.6537	6.45512
-130	0.7302	3.08955	3.67608	6.46979
-120	0.737674	3.11683	3.69394	6.5204
-110	0.743568	3.15368	3.72002	6.55753
-100	0.760385	3.16879	3.73255	6.59406
-90	0.762973	3.19938	3.76232	6.65096
-80	0.76326	3.2132	3.77239	6.71684
-70	0.773034	3.25559	3.78717	6.75547
-60	0.780221	3.27512	3.81714	6.78511
-50	0.788127	3.30018	3.85287	6.83303
-40	0.793733	3.31474	3.86745	6.88664
-30	0.804082	3.32156	3.87813	6.91837
-20	0.803938	3.33538	3.88881	6.96749
-10	0.812707	3.35823	3.90071	6.99474
0	0.827512	3.35933	3.91078	7.03217
10	0.833549	3.38071	3.90955	7.05343
20	0.831824	3.36615	3.90873	7.03666
30	0.8232	3.34515	3.89969	7.00372
40	0.817306	3.34791	3.89928	6.99144
50	0.8163	3.33685	3.89046	7.00671
60	0.810263	3.32285	3.87156	6.9582
70	0.802357	3.29189	3.8385	6.90939
80	0.787408	3.27715	3.80545	6.84681
90	0.777634	3.25614	3.79087	6.79051
100	0.769297	3.23495	3.75329	6.72732
110	0.762973	3.21505	3.73296	6.65036
120	0.762973	3.19791	3.70955	6.59017
130	0.757367	3.16658	3.68245	6.54316
140	0.748455	3.15073	3.66397	6.48836
150	0.740118	3.11277	3.64323	6.45451
160	0.737962	3.08734	3.61756	6.38205
170	0.740118	3.05362	3.59313	6.38295
180	0.733793	3.01677	3.57937	6.34133
190	0.727325	2.99299	3.57095	6.2994
200	0.722294	2.97973	3.56295	6.27814
210	0.716401	2.96591	3.55575	6.22693
220	0.71022	2.94729	3.52619	6.22723
230	0.710939	2.92739	3.51469	6.23891
240	0.704758	2.91449	3.49539	6.21496
250	0.696852	2.90454	3.46582	6.17693
260	0.690528	2.8839	3.442	6.14668
270	0.689234	2.871	3.42496	6.12452
280	0.680178	2.86161	3.41325	6.09038
290	0.680753	2.84981	3.40566	6.04157
300	0.673422	2.83452	3.39334	6.03169
310	0.675866	2.83157	3.36439	5.99246
320	0.670548	2.83525	3.35043	5.97839
330	0.665517	2.82143	3.3186	5.9173
340	0.669973	2.81296	3.28554	5.88406
350	0.665229	2.79803	3.26829	5.88736
360	0.670691	2.78808	3.26521	5.86371
370	0.671985	2.77794	3.25556	5.80741
380	0.667817	2.75178	3.25638	5.7559
390	0.663792	2.73704	3.26234	5.7565
400	0.662498	2.71806	3.25392	5.74961
410	0.660917	2.70037	3.24365	5.73044
420	0.661348	2.69557	3.22559	5.71936
430	0.659192	2.68986	3.21758	5.70318
440	0.655886	2.69189	3.21286	5.70139
450	0.657324	2.6753	3.19355	5.67534
460	0.655311	2.65282	3.19376	5.65318
470	0.654161	2.62794	3.19478	5.6436
480	0.655024	2.61818	3.17507	5.63402
490	0.647837	2.60952	3.15741	5.60796
500	0.644962	2.58759	3.15762	5.57113
510	0.639069	2.57727	3.13154	5.55047
520	0.639644	2.57432	3.10546	5.54957
530	0.638494	2.57395	3.08021	5.54538
540	0.637344	2.57156	3.04715	5.49687
550	0.639069	2.56068	3.04468	5.4819
560	0.637775	2.54134	3.01429	5.45914
570	0.639069	2.53009	3.00731	5.44267
580	0.631019	2.51314	3.003	5.41273
590	0.627569	2.50982	2.99397	5.37709
600	0.624838	2.50798	2.98185	5.33786
610	0.628001	2.5078	2.98041	5.32498
620	0.625701	2.49453	2.96276	5.31001
630	0.622395	2.48181	2.95331	5.27706
640	0.620814	2.48661	2.93935	5.26629
650	0.61722	2.48163	2.92847	5.26239
660	0.61147	2.46394	2.92416	5.2576
670	0.605721	2.44146	2.926	5.22496
680	0.601696	2.42579	2.90752	5.21748
690	0.592784	2.42063	2.89951	5.19681
700	0.58646	2.4129	2.88863	5.17136
710	0.588041	2.40516	2.87549	5.17615
720	0.586891	2.4035	2.86523	5.18933
730	0.585022	2.39889	2.8488	5.21508
740	0.583585	2.39355	2.84593	5.23545
750	0.578123	2.38102	2.83812	5.21239
760	0.578554	2.37788	2.8295	5.2034
770	0.578554	2.37604	2.81492	5.18873
780	0.573667	2.3613	2.80978	5.18005
790	0.573092	2.35337	2.79623	5.17376
800	0.57496	2.34674	2.78289	5.17107
810	0.570936	2.36075	2.772	5.15998
820	0.570936	2.36388	2.77755	5.13932
830	0.571511	2.35503	2.78658	5.12615
840	0.574529	2.35264	2.78002	5.0953
850	0.567486	2.33992	2.77981	5.05877
860	0.566336	2.32002	2.76564	5.01355
870	0.562599	2.30528	2.75455	4.97373
880	0.55843	2.28833	2.75949	4.94348
890	0.553831	2.27672	2.76338	4.91653
900	0.55728	2.26345	2.77037	4.90425
910	0.5511	2.2546	2.7718	4.8812
920	0.557424	2.24686	2.76584	4.85215
930	0.553974	2.2371	2.76256	4.84736
940	0.556418	2.23194	2.76154	4.80963
950	0.556562	2.21314	2.74778	4.80094
960	0.554693	2.20559	2.73669	4.80184
970	0.556562	2.19453	2.72992	4.79585
980	0.555556	2.18771	2.71882	4.81262
990	0.558574	2.18476	2.71923	4.8252
1000	0.555987	2.19121	2.70773	4.80603
1010	0.557999	2.18532	2.6872	4.81083
1020	0.556274	2.18347	2.67591	4.8252
1030	0.556418	2.18568	2.66113	4.83179
1040	0.552393	2.18052	2.64594	4.80933
1050	0.56073	2.1715	2.63792	4.82161
1060	0.550381	2.17702	2.63916	4.86053
1070	0.550525	2.17463	2.62787	4.84586
1080	0.549375	2.18771	2.62191	4.84077
1090	0.550381	2.17887	2.60405	4.83178
1100	0.552968	2.16634	2.60056	4.8267
1110	0.550956	2.16892	2.59419	4.8258
1120	0.556705	2.16339	2.60035	4.82041
1130	0.550956	2.15989	2.59666	4.78597
1140	0.554837	2.16136	2.59727	4.79526
1150	0.558862	2.1667	2.59296	4.79526
1160	0.552968	2.16486	2.59399	4.77729
1170	0.562311	2.16689	2.60117	4.74974
1180	0.556131	2.17131	2.59891	4.75184
1190	0.550525	2.17942	2.59747	4.74614
1200	0.553256	2.1831	2.59193	4.72129
1210	0.554406	2.17297	2.58454	4.69404
1220	0.551243	2.15012	2.58783	4.66829
1230	0.545494	2.14938	2.5792	4.68177
1240	0.543769	2.14533	2.57839	4.6623
1250	0.538738	2.14183	2.55949	4.62756
1260	0.527957	2.12672	2.5673	4.61169
1270	0.521633	2.11382	2.57345	4.61978
1280	0.523214	2.10479	2.54943	4.59252
1290	0.520627	2.08618	2.54512	4.57815
1300	0.518902	2.08268	2.53382	4.58773
1310	0.511859	2.06738	2.5254	4.58983
1320	0.513727	2.07383	2.52294	4.57755
1330	0.512721	2.05835	2.52233	4.53652
1340	0.507259	2.0379	2.51514	4.54341
1350	0.504097	2.03532	2.50693	4.52993
1360	0.499641	2.04656	2.50692	4.53622
1370	0.499066	2.04084	2.49112	4.52904
1380	0.496191	2.04711	2.4829	4.52814
1390	0.500503	2.03882	2.4636	4.52993
1400	0.500934	2.04435	2.45539	4.51795
1410	0.499784	2.04287	2.45683	4.48352
1420	0.496478	2.03642	2.45025	4.47963
1430	0.493316	2.04545	2.45148	4.44549
1440	0.494466	2.04324	2.43998	4.41196
1450	0.494753	2.04987	2.42027	4.40896
1460	0.49346	2.02315	2.41555	4.40327
1470	0.498922	2.03016	2.40199	4.41405
1480	0.49691	2.02831	2.40713	4.40267
1490	0.497916	2.03052	2.40077	4.41315
1500	0.508696	2.02831	2.40221	4.39788
1510	0.504384	2.03089	2.40282	4.38111
1520	0.509271	2.02813	2.41042	4.3856
1530	0.509702	2.02592	2.40734	4.39429
1540	0.512002	2.02131	2.39687	4.39548
1550	0.513008	2.02205	2.39173	4.40716
1560	0.514015	2.01855	2.37449	4.42123
1570	0.513871	2.01707	2.3712	4.4404
1580	0.517033	2.00196	2.36586	4.4392
1590	0.517321	1.99054	2.35847	4.41285
1600	0.512865	1.99496	2.36402	4.39758
1610	0.509559	1.98096	2.35272	4.39728
1620	0.516027	1.97911	2.35149	4.3886
1630	0.513296	1.97285	2.34061	4.38022
1640	0.502947	1.95608	2.33055	4.37752
1650	0.500647	1.94502	2.32973	4.37962
1660	0.501078	1.93157	2.32521	4.39459
1670	0.499353	1.93691	2.32788	4.36974
1680	0.499066	1.93415	2.3211	4.35806
1690	0.501078	1.93784	2.33403	4.3308
1700	0.50539	1.93433	2.34102	4.32511
1710	0.502084	1.92844	2.33917	4.31583
1720	0.493316	1.93212	2.34266	4.30535
1730	0.493891	1.93839	2.34369	4.29158
1740	0.491735	1.9301	2.33651	4.29547
1750	0.487566	1.93046	2.33178	4.29277
1760	0.483685	1.92936	2.33322	4.2799
1770	0.489723	1.92733	2.33014	4.26583
1780	0.490298	1.93065	2.31413	4.25415
1790	0.489004	1.92567	2.30571	4.24696
1800	0.486992	1.93175	2.30858	4.22061
1810	0.486417	1.91038	2.32008	4.21611
1820	0.486848	1.91333	2.30037	4.2224
1830	0.483829	1.90264	2.28661	4.21671
1840	0.479948	1.89859	2.27059	4.20624
1850	0.484835	1.88937	2.25951	4.20114
1860	0.485267	1.88347	2.25684	4.19725
1870	0.48541	1.87371	2.24801	4.21132
1880	0.489148	1.87684	2.2285	4.21761
1890	0.492885	1.87389	2.21864	4.19994
1900	0.489291	1.86707	2.21207	4.19426
1910	0.487279	1.86855	2.20797	4.19695
1920	0.488141	1.86689	2.19442	4.20533
1930	0.49116	1.87573	2.17943	4.18167
1940	0.491304	1.86191	2.16957	4.17299
1950	0.492741	1.85952	2.17285	4.1673
1960	0.492885	1.85049	2.17696	4.14544
1970	0.493172	1.84441	2.17531	4.1664
1980	0.496622	1.84017	2.17757	4.14934
1990	0.499066	1.84846	2.16956	4.14125
2000	0.500791	1.85381	2.17675	4.12687
2010	0.502659	1.85307	2.18209	4.10232
2020	0.502659	1.85123	2.18374	4.08135
2030	0.498203	1.84791	2.18538	4.07567
2040	0.499928	1.84754	2.1901	4.09064
2050	0.495185	1.84054	2.19339	4.09124
2060	0.491447	1.82561	2.18312	4.05411
2070	0.488716	1.81492	2.18127	4.04932
2080	0.489866	1.81308	2.18292	4.04752
2090	0.484404	1.81345	2.16608	4.03555
2100	0.477361	1.80608	2.1665	4.04154
2110	0.469024	1.80792	2.15623	4.01518
2120	0.462987	1.81069	2.15664	4.02567
2130	0.466005	1.80037	2.15951	4.01458
2140	0.467587	1.78397	2.13816	4.00201
2150	0.461262	1.78452	2.13775	3.99781
2160	0.460256	1.77641	2.14062	3.98074
2170	0.45695	1.7637	2.12871	3.95858
2180	0.4535	1.74619	2.12378	3.93432
2190	0.451488	1.73034	2.11516	3.90587
2200	0.454075	1.73311	2.11208	3.91665
2210	0.446457	1.72647	2.11187	3.91186
2220	0.446601	1.7226	2.12624	3.88881
2230	0.447319	1.71542	2.12562	3.86994
2240	0.444876	1.71431	2.12111	3.85797
2250	0.444732	1.71026	2.11043	3.82803
2260	0.440276	1.70067	2.09832	3.81035
2270	0.432945	1.68169	2.09565	3.81664
2280	0.428202	1.68298	2.07696	3.80766
2290	0.428921	1.6734	2.06547	3.79897
2300	0.430214	1.67303	2.05951	3.80616
2310	0.430789	1.67119	2.05561	3.80287
2320	0.427914	1.67322	2.05725	3.78969
2330	0.429639	1.67082	2.0591	3.77472
2340	0.426621	1.65903	2.04945	3.76424
2350	0.428633	1.65737	2.03118	3.76514
2360	0.428346	1.65811	2.02153	3.75675
2370	0.429064	1.65608	2.0129	3.75706
2380	0.428346	1.65553	1.99874	3.77173
2390	0.43352	1.65129	1.99915	3.78521
2400	0.430214	1.64078	2.00921	3.7861
2410	0.423027	1.64447	2.00757	3.77981
2420	0.423171	1.64152	2.01393	3.78101
2430	0.423602	1.63857	2.00962	3.79359
2440	0.424465	1.63175	2.00223	3.7876
2450	0.424177	1.63028	1.99114	3.75825
2460	0.425183	1.63304	1.98868	3.74417
2470	0.421734	1.6301	1.98046	3.75645
2480	0.426046	1.63489	1.96445	3.74328
2490	0.422308	1.63452	1.96137	3.72741
2500	0.429064	1.62567	1.96999	3.73699
2510	0.431077	1.62401	1.96896	3.72501
2520	0.435245	1.62199	1.96424	3.6786
2530	0.434958	1.61849	1.94186	3.66213
2540	0.436539	1.61959	1.93241	3.65285
2550	0.438551	1.61535	1.92152	3.6238
2560	0.436826	1.60319	1.92091	3.60912
2570	0.434814	1.59895	1.92051	3.57499
2580	0.436539	1.59213	1.92173	3.56211
2590	0.437257	1.58827	1.91578	3.57349
2600	0.434095	1.58182	1.90798	3.57828
2610	0.432801	1.58992	1.91065	3.57199
2620	0.426621	1.58403	1.89689	3.57139
2630	0.424465	1.57555	1.88847	3.5687
2640	0.420727	1.57537	1.88909	3.55792
2650	0.419865	1.57334	1.88663	3.55462
2660	0.41814	1.56763	1.89381	3.569
2670	0.413109	1.56265	1.89895	3.57768
2680	0.412678	1.56247	1.89771	3.5699
2690	0.410234	1.56062	1.89895	3.60284
2700	0.410809	1.56505	1.90018	3.58876
2710	0.408078	1.56173	1.89751	3.59236
2720	0.403335	1.5621	1.89484	3.60823
2730	0.406066	1.56836	1.9008	3.60164
2740	0.404628	1.57039	1.8932	3.57589
2750	0.411384	1.55454	1.8893	3.57499
2760	0.413397	1.55823	1.87369	3.5681
2770	0.415409	1.55344	1.86856	3.56751
2780	0.409659	1.55086	1.87595	3.55163
2790	0.404197	1.54809	1.87451	3.53187
2800	0.411959	1.54551	1.86116	3.50312
2810	0.412103	1.54349	1.85152	3.47497
2820	0.41699	1.53962	1.83447	3.46479
2830	0.416559	1.54091	1.8238	3.43664
2840	0.422883	1.54128	1.81168	3.42796
2850	0.422165	1.53704	1.80408	3.43904
2860	0.425471	1.53556	1.801	3.41268
2870	0.428202	1.52395	1.80901	3.42256
2880	0.43122	1.5223	1.8162	3.40849
2890	0.430358	1.54128	1.81826	3.39651
2900	0.426908	1.5363	1.81826	3.38094
2910	0.424608	1.53206	1.81107	3.36687
2920	0.424896	1.5175	1.81435	3.36567
2930	0.428633	1.50921	1.81456	3.36567
2940	0.429927	1.50682	1.81332	3.37855
2950	0.428777	1.50018	1.81353	3.37316
2960	0.427627	1.49502	1.82071	3.36597
2970	0.422452	1.4871	1.81373	3.37914
2980	0.416415	1.4801	1.80942	3.37016
2990	0.415553	1.47309	1.80901	3.35698
3000	0.409659	1.46554	1.79649	3.36657

## Sheet: Fig.5e
position	T0_+IAA	T1_+IAA	T2_+IAA	T4_+IAA
-3000	0.38508	1.33001	1.62752	2.17229
-2990	0.384074	1.33345	1.6417	2.18568
-2980	0.391404	1.33426	1.65374	2.20847
-2970	0.396866	1.34823	1.65821	2.21591
-2960	0.391548	1.34316	1.65335	2.20723
-2950	0.388673	1.34822	1.66753	2.20624
-2940	0.388673	1.34762	1.66346	2.21417
-2930	0.390686	1.35673	1.66287	2.20426
-2920	0.398735	1.35774	1.66015	2.21467
-2910	0.403047	1.36037	1.66559	2.21145
-2900	0.400316	1.363	1.67452	2.21368
-2890	0.402616	1.35207	1.66695	2.21442
-2880	0.399741	1.36341	1.67083	2.23226
-2870	0.403479	1.36705	1.67899	2.22409
-2860	0.403047	1.36604	1.68016	2.21368
-2850	0.405922	1.36705	1.68501	2.21938
-2840	0.406641	1.37272	1.69511	2.23573
-2830	0.405203	1.3709	1.69608	2.22458
-2820	0.40621	1.37333	1.70599	2.22607
-2810	0.409084	1.37656	1.71318	2.23747
-2800	0.413397	1.38992	1.72444	2.24218
-2790	0.408653	1.3962	1.73125	2.24044
-2780	0.406353	1.396	1.73299	2.24118
-2770	0.405922	1.40794	1.73823	2.25878
-2760	0.406928	1.41827	1.73707	2.25432
-2750	0.404628	1.41969	1.73532	2.24614
-2740	0.408078	1.42576	1.74114	2.24936
-2730	0.406353	1.42839	1.74289	2.24639
-2720	0.410809	1.42616	1.73959	2.25308
-2710	0.408222	1.42879	1.73998	2.2558
-2700	0.405922	1.43223	1.74523	2.26423
-2690	0.40506	1.44215	1.75144	2.26621
-2680	0.406353	1.4294	1.74387	2.27117
-2670	0.40391	1.43952	1.72833	2.28331
-2660	0.40161	1.43972	1.73338	2.29174
-2650	0.408366	1.43972	1.73143	2.28405
-2640	0.411815	1.43668	1.7427	2.28876
-2630	0.414546	1.44883	1.74911	2.29942
-2620	0.421446	1.4551	1.74562	2.30462
-2610	0.428058	1.45409	1.75513	2.31899
-2600	0.431795	1.45854	1.75746	2.31676
-2590	0.432514	1.4713	1.77921	2.32098
-2580	0.432227	1.47433	1.78018	2.34402
-2570	0.431939	1.46846	1.78193	2.34873
-2560	0.427627	1.47899	1.78251	2.34749
-2550	0.429352	1.47616	1.79028	2.36335
-2540	0.43352	1.47595	1.79164	2.3636
-2530	0.437832	1.48891	1.80019	2.37326
-2520	0.437976	1.4964	1.79902	2.38541
-2510	0.441282	1.48466	1.79553	2.38813
-2500	0.435245	1.49215	1.78815	2.39706
-2490	0.435389	1.49599	1.8031	2.39953
-2480	0.431077	1.50592	1.81145	2.39111
-2470	0.429783	1.49741	1.80738	2.39656
-2460	0.428202	1.51422	1.80408	2.3859
-2450	0.428058	1.51503	1.8066	2.38813
-2440	0.435676	1.51503	1.82039	2.39829
-2430	0.437401	1.51564	1.827	2.38863
-2420	0.440563	1.52211	1.82175	2.40548
-2410	0.440995	1.52191	1.82719	2.40151
-2400	0.438264	1.51685	1.83904	2.40771
-2390	0.442145	1.5207	1.84991	2.41762
-2380	0.443295	1.51563	1.87031	2.42159
-2370	0.443007	1.52596	1.86662	2.43497
-2360	0.449188	1.52616	1.87341	2.44959
-2350	0.454506	1.53001	1.88371	2.45554
-2340	0.453213	1.52414	1.8973	2.47412
-2330	0.4558	1.52494	1.90896	2.49221
-2320	0.457237	1.52879	1.91343	2.49122
-2310	0.457094	1.52838	1.91207	2.5108
-2300	0.462412	1.53668	1.92741	2.50312
-2290	0.463274	1.53466	1.94276	2.50807
-2280	0.467874	1.54964	1.93907	2.5217
-2270	0.47118	1.55895	1.94295	2.53657
-2260	0.470174	1.5628	1.95694	2.54921
-2250	0.473624	1.56421	1.95693	2.55169
-2240	0.471611	1.56543	1.95771	2.55293
-2230	0.470605	1.57636	1.95577	2.56879
-2220	0.470605	1.58709	1.96121	2.56309
-2210	0.470605	1.59599	1.9715	2.54351
-2200	0.472474	1.59174	1.97131	2.55094
-2190	0.468593	1.60146	1.97616	2.54921
-2180	0.468737	1.58709	1.98568	2.5559
-2170	0.46773	1.59984	1.99403	2.56234
-2160	0.46658	1.59134	2.00432	2.56457
-2150	0.47003	1.58992	2.00744	2.5621
-2140	0.470318	1.60288	2.00141	2.56829
-2130	0.467443	1.59964	2.01268	2.57325
-2120	0.474342	1.60531	2.01754	2.57201
-2110	0.477217	1.58911	2.02453	2.56557
-2100	0.473767	1.58466	2.0253	2.57473
-2090	0.475061	1.58608	2.01734	2.5953
-2080	0.474199	1.5881	2.01501	2.58935
-2070	0.475205	1.58466	2.00685	2.58712
-2060	0.47118	1.60166	2.00919	2.59506
-2050	0.478655	1.60449	2.00375	2.59084
-2040	0.480667	1.60369	1.9987	2.58415
-2030	0.479373	1.60996	2.0051	2.56804
-2020	0.475349	1.60106	2.00763	2.5616
-2010	0.473767	1.60814	2.00471	2.56408
-2000	0.47923	1.60794	2.00937	2.57325
-1990	0.481817	1.6217	2.00743	2.58465
-1980	0.472761	1.63223	2.00316	2.59159
-1970	0.472618	1.63446	2.00821	2.59307
-1960	0.47463	1.65673	2.02083	2.601
-1950	0.476498	1.65956	2.02938	2.60001
-1940	0.476355	1.66583	2.02977	2.61315
-1930	0.475924	1.66866	2.0457	2.62058
-1920	0.478223	1.67413	2.05289	2.62801
-1910	0.476642	1.68668	2.04648	2.65626
-1900	0.477648	1.696	2.04764	2.6694
-1890	0.477648	1.6966	2.05502	2.66915
-1880	0.482104	1.69073	2.06085	2.66048
-1870	0.483111	1.69073	2.06434	2.66073
-1860	0.480379	1.69579	2.07891	2.64908
-1850	0.485123	1.69842	2.07483	2.65577
-1840	0.48541	1.68911	2.08396	2.67064
-1830	0.487566	1.68061	2.09192	2.67435
-1820	0.483111	1.68	2.10494	2.68079
-1810	0.49001	1.68061	2.10396	2.6969
-1800	0.494897	1.67413	2.11503	2.71029
-1790	0.496047	1.67292	2.12533	2.70285
-1780	0.495616	1.67312	2.14009	2.70062
-1770	0.493604	1.67717	2.14476	2.7093
-1760	0.491447	1.68688	2.14631	2.72317
-1750	0.492741	1.69599	2.14903	2.73284
-1740	0.491016	1.70004	2.15427	2.74126
-1730	0.487135	1.6966	2.14515	2.74721
-1720	0.489866	1.70004	2.16302	2.73804
-1710	0.492597	1.7053	2.16749	2.75068
-1700	0.489291	1.71522	2.17214	2.743
-1690	0.49576	1.72595	2.17214	2.73928
-1680	0.497485	1.73911	2.17777	2.74721
-1670	0.494322	1.74741	2.17388	2.75687
-1660	0.496191	1.76097	2.1634	2.78884
-1650	0.499066	1.75935	2.17525	2.79752
-1640	0.501222	1.76279	2.17642	2.79529
-1630	0.504528	1.76259	2.19312	2.80817
-1620	0.508121	1.76401	2.19408	2.81486
-1610	0.509702	1.7719	2.21293	2.81238
-1600	0.516889	1.7638	2.2003	2.83469
-1590	0.514158	1.76137	2.19486	2.82924
-1580	0.516315	1.75834	2.19739	2.84287
-1570	0.515452	1.75874	2.21857	2.85674
-1560	0.517896	1.74599	2.20477	2.84782
-1550	0.514877	1.75874	2.20691	2.83865
-1540	0.518471	1.75004	2.20943	2.82948
-1530	0.515452	1.75226	2.21157	2.84708
-1520	0.51114	1.7472	2.21177	2.85228
-1510	0.509702	1.74578	2.20692	2.84633
-1500	0.505965	1.75003	2.20886	2.84212
-1490	0.499066	1.73749	2.22167	2.83022
-1480	0.497772	1.75206	2.22206	2.8218
-1470	0.49691	1.74781	2.22517	2.82899
-1460	0.494035	1.74983	2.24382	2.8223
-1450	0.494035	1.74497	2.23916	2.82998
-1440	0.491016	1.76036	2.24964	2.83667
-1430	0.490441	1.75287	2.25586	2.83841
-1420	0.49001	1.75955	2.25625	2.83915
-1410	0.491304	1.76745	2.26518	2.81313
-1400	0.490154	1.78222	2.27703	2.82354
-1390	0.492454	1.78445	2.29665	2.82329
-1380	0.495041	1.7887	2.29684	2.83271
-1370	0.497628	1.80226	2.31005	2.86517
-1360	0.504384	1.80672	2.31976	2.86641
-1350	0.510565	1.8306	2.32869	2.86442
-1340	0.513583	1.84012	2.32267	2.884
-1330	0.510996	1.84518	2.31626	2.89664
-1320	0.516889	1.84802	2.31568	2.89738
-1310	0.520627	1.84336	2.32636	2.92117
-1300	0.523214	1.83041	2.34054	2.93282
-1290	0.523933	1.83668	2.33665	2.9524
-1280	0.527095	1.83708	2.3487	2.95488
-1270	0.530832	1.8464	2.34986	2.97718
-1260	0.530976	1.85065	2.35161	2.98561
-1250	0.534426	1.84862	2.34501	2.9804
-1240	0.5396	1.85713	2.35861	2.98263
-1230	0.539744	1.85834	2.36249	2.99874
-1220	0.534857	1.85571	2.3658	2.99998
-1210	0.538738	1.85449	2.38522	3.00766
-1200	0.5396	1.86036	2.41066	2.99899
-1190	0.543194	1.8634	2.40813	3.00741
-1180	0.546644	1.88242	2.40483	3.00989
-1170	0.539457	1.88647	2.42173	2.99651
-1160	0.540032	1.88303	2.41687	2.99502
-1150	0.535863	1.88405	2.40017	2.97743
-1140	0.541469	1.8889	2.41337	2.97545
-1130	0.539169	1.89275	2.4229	2.97445
-1120	0.542331	1.89518	2.41338	2.98932
-1110	0.539457	1.88891	2.41241	2.97817
-1100	0.542044	1.88931	2.41202	2.98065
-1090	0.545925	1.89133	2.42368	2.97966
-1080	0.547506	1.88486	2.41357	2.98635
-1070	0.544919	1.88607	2.42911	2.9804
-1060	0.5488	1.89052	2.43047	2.98585
-1050	0.548369	1.88607	2.43436	3.00493
-1040	0.550812	1.90084	2.43513	3.02277
-1030	0.560299	1.90225	2.44815	3.05499
-1020	0.567917	1.90529	2.45689	3.08498
-1010	0.567342	1.91602	2.46776	3.07729
-1000	0.566911	1.92797	2.47456	3.07828
-990	0.571942	1.931	2.49185	3.09439
-980	0.56993	1.94599	2.5037	3.0934
-970	0.572804	1.95752	2.51263	3.10876
-960	0.573236	1.97392	2.52351	3.1219
-950	0.571079	1.97676	2.51477	3.12537
-940	0.570792	1.97615	2.53555	3.13206
-930	0.570648	1.98789	2.54468	3.12611
-920	0.572229	1.98161	2.5608	3.12685
-910	0.568348	1.97837	2.57187	3.11223
-900	0.570217	1.97595	2.56993	3.10034
-890	0.574098	1.97048	2.57867	3.11198
-880	0.572661	1.97676	2.58488	3.1494
-870	0.574529	1.98586	2.60237	3.1722
-860	0.570505	1.97999	2.60334	3.17543
-850	0.573667	1.9725	2.61014	3.19748
-840	0.569067	1.97008	2.60586	3.1893
-830	0.567773	1.96623	2.6148	3.2126
-820	0.56648	1.96987	2.61752	3.22573
-810	0.56878	1.97635	2.62975	3.24555
-800	0.570792	1.99599	2.6315	3.24605
-790	0.566624	1.99275	2.64587	3.26117
-780	0.572517	2.00388	2.66025	3.27331
-770	0.575823	2.01056	2.67695	3.2795
-760	0.574529	2.00125	2.68686	3.27579
-750	0.56878	2.00955	2.68045	3.2738
-740	0.571079	2.01117	2.68802	3.28966
-730	0.574673	2.02615	2.69599	3.27901
-720	0.583154	2.03931	2.70919	3.30379
-710	0.588041	2.06238	2.72046	3.31197
-700	0.597671	2.0642	2.73036	3.32485
-690	0.601265	2.0804	2.73891	3.34047
-680	0.60644	2.07817	2.74124	3.365
-670	0.605433	2.08383	2.74746	3.35558
-660	0.609314	2.09477	2.75775	3.3707
-650	0.610464	2.10509	2.74882	3.40639
-640	0.605721	2.10914	2.75678	3.42175
-630	0.611758	2.09801	2.77348	3.43984
-620	0.61262	2.11056	2.79543	3.45446
-610	0.61377	2.10085	2.79019	3.47131
-600	0.61722	2.10732	2.79951	3.47057
-590	0.619089	2.10732	2.82787	3.45322
-580	0.616645	2.11764	2.85428	3.4562
-570	0.616358	2.1138	2.86944	3.45545
-560	0.608021	2.11744	2.89332	3.44554
-550	0.607158	2.11744	2.90362	3.47577
-540	0.609027	2.13809	2.91702	3.47255
-530	0.61147	2.15145	2.94558	3.45198
-520	0.614489	2.16522	2.96112	3.46239
-510	0.619664	2.19355	2.95781	3.45223
-500	0.629007	2.21157	2.96169	3.44678
-490	0.625701	2.23141	2.97762	3.44975
-480	0.635044	2.22898	2.99219	3.45496
-470	0.636338	2.2393	2.98034	3.47032
-460	0.629294	2.2472	2.9784	3.47974
-450	0.630588	2.25449	3.00462	3.46908
-440	0.633319	2.27433	3.00171	3.47255
-430	0.636338	2.29355	3.00152	3.49138
-420	0.643956	2.30246	3.01026	3.50154
-410	0.648412	2.30368	3.01103	3.51839
-400	0.648124	2.3059	3.01569	3.53549
-390	0.654736	2.30631	3.0287	3.52682
-380	0.661061	2.31239	3.05784	3.55259
-370	0.660342	2.31258	3.06502	3.58481
-360	0.659911	2.33323	3.06347	3.60389
-350	0.666235	2.34477	3.08989	3.62817
-340	0.662929	2.36177	3.0996	3.62941
-330	0.663217	2.36643	3.08464	3.66609
-320	0.672416	2.37068	3.10076	3.69385
-310	0.674285	2.3725	3.11475	3.71268
-300	0.675435	2.37129	3.13203	3.72829
-290	0.679316	2.37634	3.13398	3.75877
-280	0.683484	2.3816	3.1431	3.76274
-270	0.687365	2.398	3.16408	3.80759
-260	0.689234	2.41339	3.1703	3.83311
-250	0.688803	2.41865	3.17806	3.83534
-240	0.680178	2.43262	3.20254	3.8351
-230	0.68564	2.44314	3.2171	3.85789
-220	0.692109	2.45853	3.22973	3.88218
-210	0.694983	2.47675	3.24935	3.8973
-200	0.706051	2.48019	3.26256	3.92431
-190	0.714388	2.49052	3.28334	3.93695
-180	0.71252	2.52047	3.29364	3.96991
-170	0.723588	2.55387	3.30549	3.99866
-160	0.731493	2.56359	3.3356	4.03211
-150	0.734656	2.59011	3.35036	4.04946
-140	0.730918	2.60063	3.35793	4.06978
-130	0.7302	2.62271	3.37036	4.09258
-120	0.737674	2.64355	3.39095	4.11537
-110	0.743568	2.65509	3.40358	4.13272
-100	0.760385	2.67068	3.44107	4.14833
-90	0.762973	2.6891	3.47933	4.20186
-80	0.76326	2.72797	3.51002	4.23111
-70	0.773034	2.75408	3.54362	4.28339
-60	0.780221	2.75915	3.58188	4.33296
-50	0.788127	2.76704	3.61957	4.35204
-40	0.793733	2.78729	3.64054	4.39739
-30	0.804082	2.79336	3.67959	4.41672
-20	0.803938	2.80591	3.70386	4.44522
-10	0.812707	2.82008	3.73378	4.46777
0	0.827512	2.82332	3.76311	4.50371
10	0.833549	2.81785	3.76699	4.55178
20	0.831824	2.8126	3.74892	4.56715
30	0.8232	2.82211	3.74426	4.5503
40	0.817306	2.8045	3.73339	4.51634
50	0.8163	2.79417	3.71512	4.49231
60	0.810263	2.77919	3.68696	4.44051
70	0.802357	2.75955	3.6522	4.41201
80	0.787408	2.73486	3.63005	4.35824
90	0.777634	2.71259	3.60092	4.31288
100	0.769297	2.68708	3.57489	4.26753
110	0.762973	2.65975	3.56265	4.24473
120	0.762973	2.61785	3.53041	4.19517
130	0.757367	2.59942	3.48515	4.13991
140	0.748455	2.58951	3.46417	4.09728
150	0.740118	2.56299	3.43679	4.06804
160	0.737962	2.53849	3.41348	4.03235
170	0.740118	2.52007	3.39931	3.98453
180	0.733793	2.50489	3.37599	3.95752
190	0.727325	2.50469	3.36142	3.92927
200	0.722294	2.48566	3.35443	3.91588
210	0.716401	2.48384	3.32685	3.91068
220	0.71022	2.49437	3.31073	3.90944
230	0.710939	2.48364	3.28315	3.87871
240	0.704758	2.49396	3.26956	3.85641
250	0.696852	2.49316	3.25732	3.82841
260	0.690528	2.47777	3.23615	3.80313
270	0.689234	2.44943	3.22139	3.78355
280	0.680178	2.42898	3.20526	3.77488
290	0.680753	2.41845	3.19089	3.77067
300	0.673422	2.42068	3.18507	3.75852
310	0.675866	2.40105	3.15457	3.75927
320	0.670548	2.40004	3.14797	3.73672
330	0.665517	2.38971	3.12155	3.71194
340	0.669973	2.36825	3.09028	3.68046
350	0.665229	2.35388	3.06367	3.67328
360	0.670691	2.34396	3.04483	3.65667
370	0.671985	2.32453	3.03628	3.66683
380	0.667817	2.31623	3.02171	3.64577
390	0.663792	2.31157	3.01336	3.63363
400	0.662498	2.31522	3.00987	3.62892
410	0.660917	2.30915	2.99491	3.59472
420	0.661348	2.28424	2.98092	3.56424
430	0.659192	2.27291	2.97567	3.53624
440	0.655886	2.25732	2.95877	3.52533
450	0.657324	2.25469	2.95625	3.51071
460	0.655311	2.24457	2.95412	3.47974
470	0.654161	2.24841	2.95568	3.46189
480	0.655024	2.22858	2.95509	3.4438
490	0.647837	2.21522	2.92828	3.41605
500	0.644962	2.21562	2.9411	3.4049
510	0.639069	2.21785	2.91819	3.39449
520	0.639644	2.20469	2.90712	3.38978
530	0.638494	2.197	2.89624	3.37367
540	0.637344	2.18971	2.88555	3.3873
550	0.639069	2.17595	2.85933	3.37491
560	0.637775	2.17493	2.84865	3.36277
570	0.639069	2.15368	2.83525	3.36326
580	0.631019	2.14214	2.83292	3.35459
590	0.627569	2.12878	2.81019	3.34939
600	0.624838	2.12189	2.78591	3.34493
610	0.628001	2.12615	2.7762	3.3365
620	0.625701	2.11623	2.75153	3.32337
630	0.622395	2.11177	2.75309	3.3142
640	0.620814	2.10044	2.73872	3.31494
650	0.61722	2.09538	2.73891	3.31693
660	0.61147	2.08667	2.72687	3.30875
670	0.605721	2.09882	2.70783	3.30776
680	0.601696	2.09699	2.69055	3.30726
690	0.592784	2.0974	2.68899	3.27975
700	0.58646	2.09922	2.6752	3.26662
710	0.588041	2.09902	2.67831	3.25448
720	0.586891	2.08384	2.68278	3.25348
730	0.585022	2.06481	2.68317	3.25472
740	0.583585	2.047	2.65928	3.25076
750	0.578123	2.03992	2.64743	3.23589
760	0.578554	2.04073	2.64529	3.21408
770	0.578554	2.02453	2.63927	3.21037
780	0.573667	2.02595	2.62995	3.19351
790	0.573092	2.01765	2.62878	3.17642
800	0.57496	2.00327	2.62664	3.16973
810	0.570936	1.99619	2.62218	3.17741
820	0.570936	1.99781	2.60858	3.18311
830	0.571511	1.99416	2.58955	3.18063
840	0.574529	1.99679	2.58119	3.15015
850	0.567486	1.99153	2.56799	3.13354
860	0.566336	2.00104	2.56352	3.14222
870	0.562599	1.99639	2.55497	3.12115
880	0.55843	1.99821	2.52914	3.1271
890	0.553831	2.00267	2.50836	3.11322
900	0.55728	1.99093	2.49146	3.10405
910	0.5511	1.98222	2.47029	3.09662
920	0.557424	1.98202	2.45942	3.08993
930	0.553974	1.97736	2.43999	3.06168
940	0.556418	1.95955	2.44232	3.03888
950	0.556562	1.95145	2.43591	3.03863
960	0.554693	1.93505	2.43105	3.04037
970	0.556562	1.93688	2.42503	3.02575
980	0.555556	1.92129	2.41571	3.01955
990	0.558574	1.91866	2.41318	3.02798
1000	0.555987	1.91562	2.42309	2.99873
1010	0.557999	1.90915	2.42386	2.98833
1020	0.556274	1.89983	2.42833	2.99056
1030	0.556418	1.89113	2.44523	2.97247
1040	0.552393	1.87676	2.44232	2.98114
1050	0.56073	1.88182	2.44076	2.99378
1060	0.550381	1.87554	2.43319	3.00419
1070	0.550525	1.87919	2.43028	3.00716
1080	0.549375	1.88607	2.42969	3.00964
1090	0.550381	1.87149	2.41843	3.01261
1100	0.552968	1.88161	2.43008	3.00419
1110	0.550956	1.89012	2.43513	2.97544
1120	0.556705	1.8721	2.42581	2.99502
1130	0.550956	1.86461	2.41843	3.00617
1140	0.554837	1.86927	2.42367	3.00815
1150	0.558862	1.86745	2.40444	3.00939
1160	0.552968	1.87433	2.39357	3.00865
1170	0.562311	1.86077	2.3891	3.01435
1180	0.556131	1.86927	2.37375	3.00345
1190	0.550525	1.86603	2.37511	2.98387
1200	0.553256	1.85935	2.36909	2.97916
1210	0.554406	1.87109	2.36346	2.95909
1220	0.551243	1.86157	2.34715	2.96801
1230	0.545494	1.84882	2.32772	2.97941
1240	0.543769	1.84396	2.32189	2.96751
1250	0.538738	1.83587	2.3149	2.95314
1260	0.527957	1.84072	2.31373	2.94174
1270	0.521633	1.84093	2.31548	2.93208
1280	0.523214	1.83081	2.29994	2.89367
1290	0.520627	1.82959	2.30596	2.8949
1300	0.518902	1.82332	2.31374	2.8959
1310	0.511859	1.82008	2.29975	2.89243
1320	0.513727	1.79923	2.28519	2.88574
1330	0.512721	1.80126	2.28285	2.88375
1340	0.507259	1.79862	2.28537	2.86467
1350	0.504097	1.79538	2.28363	2.84088
1360	0.499641	1.80854	2.28052	2.83518
1370	0.499066	1.80631	2.27819	2.83865
1380	0.496191	1.80388	2.25527	2.8275
1390	0.500503	1.79315	2.24925	2.83493
1400	0.500934	1.79092	2.2411	2.8389
1410	0.499784	1.78485	2.23896	2.83246
1420	0.496478	1.76927	2.22983	2.83345
1430	0.493316	1.7719	2.22905	2.8327
1440	0.494466	1.76765	2.23255	2.79925
1450	0.494753	1.75935	2.23022	2.79628
1460	0.49346	1.75307	2.21682	2.81337
1470	0.498922	1.76097	2.20691	2.80767
1480	0.49691	1.75733	2.19798	2.80569
1490	0.497916	1.75915	2.1906	2.79826
1500	0.508696	1.76198	2.19196	2.79826
1510	0.504384	1.7549	2.18399	2.79603
1520	0.509271	1.75065	2.18438	2.79528
1530	0.509702	1.75631	2.18593	2.78587
1540	0.512002	1.76563	2.17874	2.77026
1550	0.513008	1.76037	2.18418	2.75514
1560	0.514015	1.76401	2.16321	2.78091
1570	0.513871	1.76422	2.16359	2.77967
1580	0.517033	1.77616	2.16651	2.77001
1590	0.517321	1.75592	2.17098	2.77645
1600	0.512865	1.7547	2.1636	2.77794
1610	0.509559	1.75065	2.16282	2.78934
1620	0.516027	1.73992	2.1636	2.79033
1630	0.513296	1.73506	2.1603	2.78265
1640	0.502947	1.74781	2.15291	2.77497
1650	0.500647	1.75672	2.1366	2.76704
1660	0.501078	1.7547	2.13718	2.7653
1670	0.499353	1.74417	2.12708	2.78066
1680	0.499066	1.74822	2.14048	2.76307
1690	0.501078	1.74498	2.13193	2.76679
1700	0.50539	1.72433	2.12494	2.75589
1710	0.502084	1.72372	2.1162	2.75217
1720	0.493316	1.71036	2.11679	2.73507
1730	0.493891	1.70956	2.10475	2.71748
1740	0.491735	1.70206	2.103	2.70583
1750	0.487566	1.69822	2.09484	2.7145
1760	0.483685	1.68446	2.10475	2.70459
1770	0.489723	1.67939	2.11018	2.7093
1780	0.490298	1.67575	2.10377	2.69691
1790	0.489004	1.68222	2.09484	2.70707
1800	0.486992	1.6717	2.07949	2.70137
1810	0.486417	1.66279	2.07813	2.70112
1820	0.486848	1.66866	2.07541	2.69592
1830	0.483829	1.66442	2.07697	2.69641
1840	0.479948	1.65288	2.07425	2.68675
1850	0.484835	1.65065	2.06998	2.6865
1860	0.485267	1.6466	2.06648	2.68006
1870	0.48541	1.64438	2.06784	2.68576
1880	0.489148	1.63001	2.05638	2.69567
1890	0.492885	1.62819	2.0525	2.68551
1900	0.489291	1.62272	2.0391	2.68129
1910	0.487279	1.61786	2.02977	2.66667
1920	0.488141	1.62879	2.02744	2.66965
1930	0.49116	1.63548	2.02375	2.65849
1940	0.491304	1.6377	2.03075	2.65825
1950	0.492741	1.64236	2.0257	2.64016
1960	0.492885	1.65126	2.02608	2.64363
1970	0.493172	1.64094	2.02142	2.64065
1980	0.496622	1.63871	2.01501	2.62826
1990	0.499066	1.64215	1.9987	2.60373
2000	0.500791	1.66361	1.99287	2.58192
2010	0.502659	1.65348	1.98879	2.58192
2020	0.502659	1.65025	1.99306	2.58713
2030	0.498203	1.65652	1.99947	2.58217
2040	0.499928	1.65551	1.99345	2.58415
2050	0.495185	1.64316	1.99054	2.57622
2060	0.491447	1.63061	1.98258	2.57647
2070	0.488716	1.62738	1.96742	2.57796
2080	0.489866	1.61563	1.9513	2.56805
2090	0.484404	1.61482	1.9548	2.56879
2100	0.477361	1.62029	1.95208	2.57052
2110	0.469024	1.61341	1.94819	2.56482
2120	0.462987	1.59944	1.94799	2.56111
2130	0.466005	1.59742	1.93926	2.54971
2140	0.467587	1.596	1.93071	2.53211
2150	0.461262	1.59053	1.92819	2.51749
2160	0.460256	1.57596	1.92236	2.50485
2170	0.45695	1.56482	1.92178	2.49841
2180	0.4535	1.56159	1.90352	2.50039
2190	0.451488	1.54843	1.90876	2.49147
2200	0.454075	1.54377	1.90741	2.48552
2210	0.446457	1.53952	1.88954	2.47338
2220	0.446601	1.53648	1.86953	2.46421
2230	0.447319	1.53345	1.86836	2.45802
2240	0.444876	1.53628	1.86798	2.45455
2250	0.444732	1.52737	1.86157	2.43448
2260	0.440276	1.52535	1.85671	2.43621
2270	0.432945	1.5132	1.85205	2.43522
2280	0.428202	1.51644	1.8468	2.43844
2290	0.428921	1.52008	1.84195	2.42481
2300	0.430214	1.52332	1.83631	2.4149
2310	0.430789	1.53365	1.8332	2.40548
2320	0.427914	1.5302	1.83049	2.41316
2330	0.429639	1.5294	1.82932	2.40721
2340	0.426621	1.52454	1.82156	2.4092
2350	0.428633	1.51968	1.82214	2.40969
2360	0.428346	1.50956	1.81359	2.40944
2370	0.429064	1.51321	1.80408	2.40771
2380	0.428346	1.5215	1.79728	2.3921
2390	0.43352	1.51503	1.79456	2.38219
2400	0.430214	1.51178	1.793	2.39036
2410	0.423027	1.51178	1.80485	2.38863
2420	0.423171	1.50166	1.80835	2.39681
2430	0.423602	1.48608	1.80466	2.40573
2440	0.424465	1.48486	1.80038	2.39656
2450	0.424177	1.48223	1.79281	2.37475
2460	0.425183	1.48304	1.78582	2.35443
2470	0.421734	1.47515	1.78193	2.33015
2480	0.426046	1.46846	1.78446	2.32023
2490	0.422308	1.46644	1.79495	2.33213
2500	0.429064	1.44924	1.79456	2.33981
2510	0.431077	1.44681	1.78193	2.34502
2520	0.435245	1.44296	1.77494	2.32866
2530	0.434958	1.45065	1.75435	2.32569
2540	0.436539	1.45875	1.74211	2.32891
2550	0.438551	1.45936	1.73648	2.3128
2560	0.436826	1.45814	1.72871	2.30413
2570	0.434814	1.45551	1.73279	2.30413
2580	0.436539	1.45227	1.72774	2.30685
2590	0.437257	1.45571	1.73202	2.31007
2600	0.434095	1.45612	1.72172	2.31924
2610	0.432801	1.45531	1.70152	2.3071
2620	0.426621	1.4541	1.70599	2.30487
2630	0.424465	1.44883	1.69919	2.2848
2640	0.420727	1.44924	1.70404	2.28281
2650	0.419865	1.43709	1.70424	2.29273
2660	0.41814	1.43081	1.70871	2.27736
2670	0.413109	1.43446	1.70929	2.28455
2680	0.412678	1.43891	1.70793	2.2848
2690	0.410234	1.44417	1.70152	2.30636
2700	0.410809	1.45004	1.69705	2.31007
2710	0.408078	1.44458	1.68773	2.32296
2720	0.403335	1.44519	1.6957	2.31206
2730	0.406066	1.43406	1.69919	2.29991
2740	0.404628	1.43972	1.68851	2.29843
2750	0.411384	1.44114	1.68657	2.30487
2760	0.413397	1.44681	1.68191	2.29669
2770	0.415409	1.44782	1.68287	2.27687
2780	0.409659	1.45065	1.67686	2.262
2790	0.404197	1.4379	1.6621	2.25382
2800	0.411959	1.42778	1.66015	2.24763
2810	0.412103	1.41381	1.64753	2.23102
2820	0.41699	1.41583	1.65219	2.23127
2830	0.416559	1.41442	1.64752	2.20823
2840	0.422883	1.40835	1.64267	2.21269
2850	0.422165	1.40328	1.63257	2.21913
2860	0.425471	1.3964	1.63296	2.22508
2870	0.428202	1.39418	1.62791	2.21566
2880	0.43122	1.39114	1.62985	2.22136
2890	0.430358	1.39155	1.61004	2.23722
2900	0.426908	1.39053	1.59722	2.22706
2910	0.424608	1.39094	1.60946	2.23127
2920	0.424896	1.3956	1.61256	2.22631
2930	0.428633	1.39479	1.61587	2.22929
2940	0.429927	1.38487	1.61353	2.22483
2950	0.428777	1.37941	1.60829	2.21938
2960	0.427627	1.379	1.6046	2.21963
2970	0.422452	1.37698	1.59509	2.19782
2980	0.416415	1.38305	1.58809	2.18369
2990	0.415553	1.38123	1.58207	2.19336
3000	0.409659	1.36504	1.56556	2.1941

## Sheet: Fig.5g
peak	RR	IAA class
MACS_peak_6457	1.47876	+IAA
MACS_peak_2748	8.9312	+IAA
MACS_peak_6862	3.30225	+IAA
MACS_peak_3569	5.47342	+IAA
MACS_peak_6840	0.572377	+IAA
MACS_peak_1268	1.11617	+IAA
MACS_peak_4311	0.141551	+IAA
MACS_peak_6365	2.32938	+IAA
MACS_peak_3867	0.867328	+IAA
MACS_peak_6732	0.121716	+IAA
MACS_peak_2195	0.294345	+IAA
MACS_peak_4668	0.22521	+IAA
MACS_peak_3566	1.30691	+IAA
MACS_peak_6734	0.845859	+IAA
MACS_peak_6435	0.547372	+IAA
MACS_peak_1350	0.615379	+IAA
MACS_peak_877	1.50937	+IAA
MACS_peak_993	0.424026	+IAA
MACS_peak_6387	1.78579	+IAA
MACS_peak_6940	0.163213	+IAA
MACS_peak_1710	0.0911236	+IAA
MACS_peak_6919	0.225821	+IAA
MACS_peak_5014	0.0555086	+IAA
MACS_peak_6916	5.14517	+IAA
MACS_peak_1713	0.167688	+IAA
MACS_peak_2743	0.0783387	+IAA
MACS_peak_3319	0.271179	+IAA
MACS_peak_5278	0.480455	+IAA
MACS_peak_3567	1.81636	+IAA
MACS_peak_548	-0.0559794	+IAA
MACS_peak_6878	0.143713	+IAA
MACS_peak_6917	3.05991	+IAA
MACS_peak_3876	0.497663	+IAA
MACS_peak_2978	0.162569	+IAA
MACS_peak_5039	2.87312	+IAA
MACS_peak_1842	0.104714	+IAA
MACS_peak_6142	-0.115939	+IAA
MACS_peak_6552	-0.0194147	+IAA
MACS_peak_5015	0.0888072	+IAA
MACS_peak_201	0.151011	+IAA
MACS_peak_5809	0.0862654	+IAA
MACS_peak_1688	0.185903	+IAA
MACS_peak_761	-0.266199	+IAA
MACS_peak_6915	2.73631	+IAA
MACS_peak_3378	-0.399966	+IAA
MACS_peak_4628	0.121536	+IAA
MACS_peak_5505	0.239025	+IAA
MACS_peak_253	0.156247	+IAA
MACS_peak_6051	0.102632	+IAA
MACS_peak_4671	0.0504649	+IAA
MACS_peak_2846	0.320806	+IAA
MACS_peak_3080	0.110986	+IAA
MACS_peak_3879	0.103001	+IAA
MACS_peak_454	0.644491	+IAA
MACS_peak_6375	1.48945	+IAA
MACS_peak_6377	1.53875	+IAA
MACS_peak_5245	0.614603	+IAA
MACS_peak_6385	2.84297	+IAA
MACS_peak_1161	0.0239618	+IAA
MACS_peak_3081	0.110986	+IAA
MACS_peak_2787	0.503466	+IAA
MACS_peak_1505	0.0221379	+IAA
MACS_peak_4896	0.472515	+IAA
MACS_peak_3959	0.0787505	+IAA
MACS_peak_5628	0.0155748	+IAA
MACS_peak_6844	5.4858	+IAA
MACS_peak_6755	4.57527	+IAA
MACS_peak_6310	0.297785	+IAA
MACS_peak_4564	0.909992	+IAA
MACS_peak_4966	0.0860169	+IAA
MACS_peak_6557	0.0634124	+IAA
MACS_peak_4510	0.00264946	+IAA
MACS_peak_5490	0.0678872	+IAA
MACS_peak_1122	0.525247	+IAA
MACS_peak_5403	0.517547	+IAA
MACS_peak_948	-0.0748163	+IAA
MACS_peak_866	2.17062	+IAA
MACS_peak_144	0.546317	+IAA
MACS_peak_6093	0.114413	+IAA
MACS_peak_4956	0.54915	+IAA
MACS_peak_6390	1.58926	+IAA
MACS_peak_5606	-0.162794	+IAA
MACS_peak_5941	0.38925	+IAA
MACS_peak_719	0.454056	+IAA
MACS_peak_1707	0.372196	+IAA
MACS_peak_1712	0.181475	+IAA
MACS_peak_4967	0.116478	+IAA
MACS_peak_6234	0.451183	+IAA
MACS_peak_4033	0.191218	+IAA
MACS_peak_6330	0.289289	+IAA
MACS_peak_6920	-0.0166021	+IAA
MACS_peak_6333	0.844523	+IAA
MACS_peak_512	0.664334	+IAA
MACS_peak_2741	0.415419	+IAA
MACS_peak_3983	0.22739	+IAA
MACS_peak_213	1.00992	+IAA
MACS_peak_1080	-0.096147	+IAA
MACS_peak_9	0.333846	+IAA
MACS_peak_4014	0.269616	+IAA
MACS_peak_4177	-0.456329	+IAA
MACS_peak_1389	0.0964666	+IAA
MACS_peak_1735	0.172169	+IAA
MACS_peak_6297	0.390112	+IAA
MACS_peak_2221	0.786157	+IAA
MACS_peak_5126	0.259355	+IAA
MACS_peak_2042	0.131563	+IAA
MACS_peak_2369	0.243065	+IAA
MACS_peak_6486	0.563455	+IAA
MACS_peak_4586	0.690068	+IAA
MACS_peak_1113	0.0518544	+IAA
MACS_peak_5420	-0.185778	+IAA
MACS_peak_6373	1.12987	+IAA
MACS_peak_6564	0.373608	+IAA
MACS_peak_739	0.597173	+IAA
MACS_peak_5231	-0.187433	+IAA
MACS_peak_5841	-0.283021	+IAA
MACS_peak_1520	-0.00942738	+IAA
MACS_peak_6327	-0.197187	+IAA
MACS_peak_537	-0.0544791	+IAA
MACS_peak_487	-0.033522	+IAA
MACS_peak_265	0.602609	+IAA
MACS_peak_4532	0.770896	+IAA
MACS_peak_4608	-0.0850241	+IAA
MACS_peak_3373	0.336469	+IAA
MACS_peak_6351	0.297354	+IAA
MACS_peak_4383	0.274633	+IAA
MACS_peak_5298	-0.012949	+IAA
MACS_peak_6410	0.739479	+IAA
MACS_peak_338	-0.311251	+IAA
MACS_peak_6323	0.397036	+IAA
MACS_peak_1305	0.281807	+IAA
MACS_peak_4598	0.437688	+IAA
MACS_peak_746	0.788755	+IAA
MACS_peak_4097	0.00667339	+IAA
MACS_peak_1884	0.0342601	+IAA
MACS_peak_6184	0.979271	+IAA
MACS_peak_6163	-0.499526	+IAA
MACS_peak_1612	-0.130665	+IAA
MACS_peak_6106	0.296187	+IAA
MACS_peak_6137	0.629021	+IAA
MACS_peak_6946	0.432337	+IAA
MACS_peak_1293	0.342182	+IAA
MACS_peak_6810	-0.0173471	+IAA
MACS_peak_2652	-0.104316	+IAA
MACS_peak_4960	0.193316	+IAA
MACS_peak_2352	0.0494329	+IAA
MACS_peak_6502	1.28089	+IAA
MACS_peak_1733	0.363654	+IAA
MACS_peak_2808	-0.120973	+IAA
MACS_peak_663	0.0427614	+IAA
MACS_peak_4040	-0.108736	+IAA
MACS_peak_553	0.511607	+IAA
MACS_peak_1773	0.532821	+IAA
MACS_peak_2492	0.211966	+IAA
MACS_peak_1082	0.504011	+IAA
MACS_peak_6071	0.17768	+IAA
MACS_peak_2628	0.0149312	+IAA
MACS_peak_407	0.0460217	+IAA
MACS_peak_6724	0.110636	+IAA
MACS_peak_336	0.669502	+IAA
MACS_peak_4183	0.500317	+IAA
MACS_peak_3935	0.088015	+IAA
MACS_peak_3854	0.0309662	+IAA
MACS_peak_3831	0.447151	+IAA
MACS_peak_1648	0.864812	+IAA
MACS_peak_16	0.747734	+IAA
MACS_peak_2699	0.232288	+IAA
MACS_peak_402	0.41337	+IAA
MACS_peak_5684	0.145951	+IAA
MACS_peak_3136	0.467237	+IAA
MACS_peak_320	0.525951	+IAA
MACS_peak_393	0.136408	+IAA
MACS_peak_1004	0.0889617	+IAA
MACS_peak_1739	-0.0366692	+IAA
MACS_peak_5605	0.207984	+IAA
MACS_peak_4550	0.260313	+IAA
MACS_peak_3644	0.156962	+IAA
MACS_peak_5013	-0.164799	+IAA
MACS_peak_6392	1.18503	+IAA
MACS_peak_6318	-0.521418	+IAA
MACS_peak_585	0.386934	+IAA
MACS_peak_668	-0.224646	+IAA
MACS_peak_5935	0.137733	+IAA
MACS_peak_3416	0.344714	+IAA
MACS_peak_6694	0.50234	+IAA
MACS_peak_6781	0.0958917	+IAA
MACS_peak_708	0.895383	+IAA
MACS_peak_4537	0.502579	+IAA
MACS_peak_3708	-0.039942	+IAA
MACS_peak_6733	0.382411	+IAA
MACS_peak_1213	0.243146	+IAA
MACS_peak_1390	0.0619308	+IAA
MACS_peak_1302	0.21037	+IAA
MACS_peak_6110	-0.21889	+IAA
MACS_peak_491	0.255818	+IAA
MACS_peak_6178	0.302366	+IAA
MACS_peak_6059	0.588257	+IAA
MACS_peak_4424	0.532776	+IAA
MACS_peak_5005	0.117812	+IAA
MACS_peak_5389	0.35534	+IAA
MACS_peak_703	0.359982	+IAA
MACS_peak_4058	0.272652	+IAA
MACS_peak_5368	0.363879	+IAA
MACS_peak_6566	0.13282	+IAA
MACS_peak_2831	0.602922	+IAA
MACS_peak_4584	0.208846	+IAA
MACS_peak_2604	0.220644	+IAA
MACS_peak_3296	0.205484	+IAA
MACS_peak_2761	0.274497	+IAA
MACS_peak_3032	0.461822	+IAA
MACS_peak_6099	-0.288511	+IAA
MACS_peak_4492	0.0812747	+IAA
MACS_peak_968	0.063627	+IAA
MACS_peak_4524	-0.162343	+IAA
MACS_peak_5593	0.262624	+IAA
MACS_peak_6772	0.216913	+IAA
MACS_peak_3016	-0.00515136	+IAA
MACS_peak_5707	0.432418	+IAA
MACS_peak_6736	0.293515	+IAA
MACS_peak_346	0.850293	+IAA
MACS_peak_4187	0.541297	+IAA
MACS_peak_885	0.0999648	+IAA
MACS_peak_6818	0.135076	+IAA
MACS_peak_6892	0.0402469	+IAA
MACS_peak_5207	-0.11082	+IAA
MACS_peak_42	0.342388	+IAA
MACS_peak_5799	0.328383	+IAA
MACS_peak_893	1.0938	+IAA
MACS_peak_5284	-0.286722	+IAA
MACS_peak_4071	0.289481	+IAA
MACS_peak_3277	0.438066	+IAA
MACS_peak_3863	0.298801	+IAA
MACS_peak_3853	0.21814	+IAA
MACS_peak_1621	0.301418	+IAA
MACS_peak_3291	0.173141	+IAA
MACS_peak_1958	-0.109427	+IAA
MACS_peak_1514	0.533156	+IAA
MACS_peak_4618	0.260933	+IAA
MACS_peak_3619	0.378818	+IAA
MACS_peak_529	0.347733	+IAA
MACS_peak_202	0.377362	+IAA
MACS_peak_5373	0.2589	+IAA
MACS_peak_2567	-0.273814	+IAA
MACS_peak_4536	0.113729	+IAA
MACS_peak_5212	0.288368	+IAA
MACS_peak_1101	0.0230059	+IAA
MACS_peak_5916	0.210564	+IAA
MACS_peak_3057	-0.195507	+IAA
MACS_peak_4877	0.49576	+IAA
MACS_peak_2363	0.232976	+IAA
MACS_peak_6383	1.72365	+IAA
MACS_peak_5867	1.09434	+IAA
MACS_peak_1180	0.0556978	+IAA
MACS_peak_5840	-0.10302	+IAA
MACS_peak_6145	0.340523	+IAA
MACS_peak_5230	0.236653	+IAA
MACS_peak_5493	0.247094	+IAA
MACS_peak_5344	0.171121	+IAA
MACS_peak_6353	0.493809	+IAA
MACS_peak_6213	0.0221905	+IAA
MACS_peak_2599	0.788456	+IAA
MACS_peak_6147	0.382537	+IAA
MACS_peak_5448	0.316692	+IAA
MACS_peak_3810	0.00809547	+IAA
MACS_peak_4847	0.483212	+IAA
MACS_peak_1769	-0.0472913	+IAA
MACS_peak_2468	-0.243044	+IAA
MACS_peak_5268	-0.224208	+IAA
MACS_peak_4910	0.158563	+IAA
MACS_peak_5464	0.308894	+IAA
MACS_peak_669	0.145356	+IAA
MACS_peak_323	-0.0383638	+IAA
MACS_peak_3484	-0.254521	+IAA
MACS_peak_4498	0.258404	+IAA
MACS_peak_735	-0.322121	+IAA
MACS_peak_6776	-0.100422	+IAA
MACS_peak_6931	0.0907756	+IAA
MACS_peak_123	0.357623	+IAA
MACS_peak_6335	0.584927	+IAA
MACS_peak_397	0.199191	+IAA
MACS_peak_195	0.185666	+IAA
MACS_peak_1103	0.302558	+IAA
MACS_peak_1291	0.254256	+IAA
MACS_peak_6423	0.645417	+IAA
MACS_peak_6751	0.355971	+IAA
MACS_peak_493	0.0274077	+IAA
MACS_peak_1300	0.477535	+IAA
MACS_peak_1646	0.445437	+IAA
MACS_peak_204	1.25792	+IAA
MACS_peak_4791	0.246766	+IAA
MACS_peak_6391	1.48239	+IAA
MACS_peak_983	0.505226	+IAA
MACS_peak_1604	0.412561	+IAA
MACS_peak_5050	0.229718	+IAA
MACS_peak_4721	0.177234	+IAA
MACS_peak_1555	-0.174412	+IAA
MACS_peak_5396	0.265151	+IAA
MACS_peak_433	-0.0267694	+IAA
MACS_peak_6079	0.351788	+IAA
MACS_peak_6265	0.319614	+IAA
MACS_peak_4118	0.451591	+IAA
MACS_peak_1092	0.0993289	+IAA
MACS_peak_1335	0.187856	+IAA
MACS_peak_2341	0.139439	+IAA
MACS_peak_2774	0.421548	+IAA
MACS_peak_1308	0.884029	+IAA
MACS_peak_5766	-0.0476021	+IAA
MACS_peak_3075	0.112027	+IAA
MACS_peak_1632	0.0727518	+IAA
MACS_peak_846	0.29616	+IAA
MACS_peak_2784	0.793266	+IAA
MACS_peak_5734	0.439901	+IAA
MACS_peak_6083	-0.138101	+IAA
MACS_peak_4755	0.11832	+IAA
MACS_peak_146	0.420346	+IAA
MACS_peak_5967	-0.2887	+IAA
MACS_peak_4546	-0.104619	+IAA
MACS_peak_4125	0.341012	+IAA
MACS_peak_5903	0.44151	+IAA
MACS_peak_1834	0.285025	+IAA
MACS_peak_4044	0.801311	+IAA
MACS_peak_5109	-0.398616	+IAA
MACS_peak_247	0.655573	+IAA
MACS_peak_875	3.30583	+IAA
MACS_peak_6782	0.157431	+IAA
MACS_peak_4689	0.307868	+IAA
MACS_peak_6883	0.161946	+IAA
MACS_peak_6712	0.0470202	+IAA
MACS_peak_6572	-0.506858	+IAA
MACS_peak_6069	0.182833	+IAA
MACS_peak_6062	0.435858	+IAA
MACS_peak_6597	0.0647014	+IAA
MACS_peak_4438	-0.0121262	+IAA
MACS_peak_635	0.01151	+IAA
MACS_peak_1018	0.226599	+IAA
MACS_peak_313	-0.254151	+IAA
MACS_peak_2278	0.0456536	+IAA
MACS_peak_613	0.412817	+IAA
MACS_peak_1925	-0.0379174	+IAA
MACS_peak_367	0.580097	+IAA
MACS_peak_4976	-0.248103	+IAA
MACS_peak_3120	0.437985	+IAA
MACS_peak_6853	0.135021	+IAA
MACS_peak_3115	0.248029	+IAA
MACS_peak_3982	0.148817	+IAA
MACS_peak_2051	0.581733	+IAA
MACS_peak_2216	0.101153	+IAA
MACS_peak_2911	0.48332	+IAA
MACS_peak_369	0.364648	+IAA
MACS_peak_6042	0.326411	+IAA
MACS_peak_5304	0.54173	+IAA
MACS_peak_882	0.736348	+IAA
MACS_peak_1537	0.0238145	+IAA
MACS_peak_1444	0.53304	+IAA
MACS_peak_584	0.386934	+IAA
MACS_peak_5253	0.422917	+IAA
MACS_peak_962	0.2106	+IAA
MACS_peak_3128	0.202953	+IAA
MACS_peak_5529	-0.205382	+IAA
MACS_peak_2825	0.437171	+IAA
MACS_peak_1199	0.271174	+IAA
MACS_peak_2515	0.106378	+IAA
MACS_peak_2119	0.24937	+IAA
MACS_peak_4940	0.157781	+IAA
MACS_peak_4417	0.699877	+IAA
MACS_peak_237	0.686385	+IAA
MACS_peak_6949	0.115929	+IAA
MACS_peak_4913	0.915637	+IAA
MACS_peak_492	0.733836	+IAA
MACS_peak_343	0.73043	+IAA
MACS_peak_1714	0.0979851	+IAA
MACS_peak_3760	0.524851	+IAA
MACS_peak_1164	0.827096	+IAA
MACS_peak_1711	0.0686552	+IAA
MACS_peak_904	-0.0130393	+IAA
MACS_peak_1854	0.448104	+IAA
MACS_peak_2125	0.259596	+IAA
MACS_peak_1347	0.151617	+IAA
MACS_peak_5002	0.355877	+IAA
MACS_peak_4600	0.846157	+IAA
MACS_peak_1500	0.207465	+IAA
MACS_peak_1544	0.519628	+IAA
MACS_peak_6874	0.134432	+IAA
MACS_peak_3997	0.0181727	+IAA
MACS_peak_2960	0.0806215	+IAA
MACS_peak_2834	0.22053	+IAA
MACS_peak_5737	-0.27039	+IAA
MACS_peak_5472	0.246822	+IAA
MACS_peak_5313	0.558557	+IAA
MACS_peak_1458	-0.105585	+IAA
MACS_peak_5020	0.571539	+IAA
MACS_peak_4061	0.0677748	+IAA
MACS_peak_211	0.733529	+IAA
MACS_peak_1014	-0.0489298	+IAA
MACS_peak_5545	0.241086	+IAA
MACS_peak_1242	0.449247	+IAA
MACS_peak_6918	0.225821	+IAA
MACS_peak_1073	-0.0850942	+IAA
MACS_peak_5751	0.426534	+IAA
MACS_peak_2111	0.225022	+IAA
MACS_peak_2015	-0.084223	+IAA
MACS_peak_6832	0.0325085	+IAA
MACS_peak_2913	0.621506	+IAA
MACS_peak_5007	0.186711	+IAA
MACS_peak_1102	0.434888	+IAA
MACS_peak_6811	0.201451	+IAA
MACS_peak_981	0.197537	+IAA
MACS_peak_6244	0.0869667	+IAA
MACS_peak_6784	0.0859978	+IAA
MACS_peak_6740	-0.412815	+IAA
MACS_peak_358	0.0978588	+IAA
MACS_peak_3185	0.192184	+IAA
MACS_peak_3401	0.233611	+IAA
MACS_peak_5572	0.16754	+IAA
MACS_peak_111	-0.275464	+IAA
MACS_peak_262	0.169868	+IAA
MACS_peak_1069	0.58608	+IAA
MACS_peak_6768	0.425617	+IAA
MACS_peak_163	0.518111	+IAA
MACS_peak_706	0.0602265	+IAA
MACS_peak_4822	0.0935207	+IAA
MACS_peak_6014	0.634852	+IAA
MACS_peak_1050	0.474951	+IAA
MACS_peak_4855	0.377695	+IAA
MACS_peak_40	0.210191	+IAA
MACS_peak_3835	-0.377162	+IAA
MACS_peak_1488	0.033992	+IAA
MACS_peak_837	0.497169	+IAA
MACS_peak_5096	0.188359	+IAA
MACS_peak_4245	0.319525	+IAA
MACS_peak_1045	-0.199556	+IAA
MACS_peak_1530	0.808822	+IAA
MACS_peak_3651	0.467376	+IAA
MACS_peak_6212	0.627142	+IAA
MACS_peak_874	3.53574	+IAA
MACS_peak_5449	0.322383	+IAA
MACS_peak_3680	-0.542432	+IAA
MACS_peak_1154	0.225232	+IAA
MACS_peak_1801	0.298369	+IAA
MACS_peak_4109	0.325972	+IAA
MACS_peak_4030	0.389605	+IAA
MACS_peak_3366	0.30381	+IAA
MACS_peak_5249	0.452419	+IAA
MACS_peak_1233	-0.0305649	+IAA
MACS_peak_6133	-0.152119	+IAA
MACS_peak_4212	-0.121793	+IAA
MACS_peak_4104	0.146923	+IAA
MACS_peak_3525	0.196607	+IAA
MACS_peak_507	0.612827	+IAA
MACS_peak_6394	1.16643	+IAA
MACS_peak_1462	0.256141	+IAA
MACS_peak_1158	0.263076	+IAA
MACS_peak_4132	-0.01473	+IAA
MACS_peak_876	3.02878	+IAA
MACS_peak_5787	0.377468	+IAA
MACS_peak_5262	0.227601	+IAA
MACS_peak_6254	0.956042	+IAA
MACS_peak_4075	0.346683	+IAA
MACS_peak_1075	0.233283	+IAA
MACS_peak_4860	0.310684	+IAA
MACS_peak_1038	-0.108202	+IAA
MACS_peak_5723	0.0606636	+IAA
MACS_peak_6842	0.559493	+IAA
MACS_peak_2041	-0.197478	+IAA
MACS_peak_3232	0.608987	+IAA
MACS_peak_3261	-0.127775	+IAA
MACS_peak_6507	0.00740918	+IAA
MACS_peak_6101	0.661376	+IAA
MACS_peak_4372	0.308389	+IAA
MACS_peak_69	0.192471	+IAA
MACS_peak_2007	0.143544	+IAA
MACS_peak_5795	0.418429	+IAA
MACS_peak_5665	0.425816	+IAA
MACS_peak_3038	0.298507	+IAA
MACS_peak_3828	0.627595	+IAA
MACS_peak_4277	0.521808	+IAA
MACS_peak_4577	0.492948	+IAA
MACS_peak_6636	-0.117394	+IAA
MACS_peak_4609	0.226077	+IAA
MACS_peak_6513	0.327823	+IAA
MACS_peak_1589	0.461458	+IAA
MACS_peak_1111	-0.286207	+IAA
MACS_peak_83	0.245816	+IAA
MACS_peak_2430	-0.136608	+IAA
MACS_peak_1003	0.208019	+IAA
MACS_peak_219	0.607025	+IAA
MACS_peak_4881	0.471874	+IAA
MACS_peak_1875	0.223345	+IAA
MACS_peak_5413	0.767841	+IAA
MACS_peak_1304	0.217688	+IAA
MACS_peak_2376	0.698892	+IAA
MACS_peak_6451	-0.290724	+IAA
MACS_peak_2271	0.196251	+IAA
MACS_peak_1253	0.1079	+IAA
MACS_peak_1585	0.621291	+IAA
MACS_peak_2662	-0.195319	+IAA
MACS_peak_5189	0.0580208	+IAA
MACS_peak_4570	0.432996	+IAA
MACS_peak_3464	0.510522	+IAA
MACS_peak_3172	0.640301	+IAA
MACS_peak_976	0.339739	+IAA
MACS_peak_5881	0.262906	+IAA
MACS_peak_5401	0.174944	+IAA
MACS_peak_732	0.0221477	+IAA
MACS_peak_3447	0.593271	+IAA
MACS_peak_1864	0.302473	+IAA
MACS_peak_530	0.291371	+IAA
MACS_peak_5297	-0.0449341	+IAA
MACS_peak_4617	-0.0224534	+IAA
MACS_peak_3058	0.382802	+IAA
MACS_peak_1706	-0.109367	+IAA
MACS_peak_950	0.198775	+IAA
MACS_peak_6129	0.328811	+IAA
MACS_peak_3055	0.054698	+IAA
MACS_peak_3762	0.350785	+IAA
MACS_peak_1327	0.0816249	+IAA
MACS_peak_725	0.447596	+IAA
MACS_peak_3290	0.567414	+IAA
MACS_peak_4555	0.855303	+IAA
MACS_peak_1545	0.478635	+IAA
MACS_peak_497	0.561785	+IAA
MACS_peak_4508	0.0907419	+IAA
MACS_peak_1636	0.353532	+IAA
MACS_peak_6395	1.20892	+IAA
MACS_peak_6838	-0.00723425	+IAA
MACS_peak_4027	0.424204	+IAA
MACS_peak_5453	0.576251	+IAA
MACS_peak_5790	0.429968	+IAA
MACS_peak_2749	2.02156	+IAA
MACS_peak_270	0.472123	+IAA
MACS_peak_2396	0.771556	+IAA
MACS_peak_5592	0.577519	+IAA
MACS_peak_4693	0.146944	+IAA
MACS_peak_3886	0.0684941	+IAA
MACS_peak_5653	0.203382	+IAA
MACS_peak_4776	0.148244	+IAA
MACS_peak_6863	6.34177	+IAA
MACS_peak_2092	-0.41099	+IAA
MACS_peak_6336	0.457854	+IAA
MACS_peak_1800	0.0656023	+IAA
MACS_peak_4795	0.591482	+IAA
MACS_peak_1596	0.327755	+IAA
MACS_peak_2307	-0.112979	+IAA
MACS_peak_6489	0.0707145	+IAA
MACS_peak_1928	0.214702	+IAA
MACS_peak_6211	0.0907942	+IAA
MACS_peak_2126	-0.118408	+IAA
MACS_peak_5264	0.100046	+IAA
MACS_peak_670	0.122997	+IAA
MACS_peak_4915	0.708352	+IAA
MACS_peak_5876	0.515687	+IAA
MACS_peak_1634	0.577737	+IAA
MACS_peak_2786	0.414489	+IAA
MACS_peak_2566	0.156239	+IAA
MACS_peak_6246	0.410571	+IAA
MACS_peak_3208	0.434533	+IAA
MACS_peak_1581	0.403949	+IAA
MACS_peak_5663	0.334812	+IAA
MACS_peak_4226	0.144357	+IAA
MACS_peak_2658	0.0593055	+IAA
MACS_peak_5441	-0.119933	+IAA
MACS_peak_760	0.0160091	+IAA
MACS_peak_2571	0.342353	+IAA
MACS_peak_5797	0.231105	+IAA
MACS_peak_350	0.621725	+IAA
MACS_peak_3337	0.397542	+IAA
MACS_peak_4697	-0.00681224	+IAA
MACS_peak_4313	0.0304366	+IAA
MACS_peak_6490	0.259231	+IAA
MACS_peak_6021	0.220288	+IAA
MACS_peak_565	0.188011	+IAA
MACS_peak_3555	0.265944	+IAA
MACS_peak_406	0.0214262	+IAA
MACS_peak_2857	0.304144	+IAA
MACS_peak_3998	0.278906	+IAA
MACS_peak_150	0.242299	+IAA
MACS_peak_992	0.121463	+IAA
MACS_peak_6338	0.150958	+IAA
MACS_peak_3759	0.279924	+IAA
MACS_peak_838	-0.0273754	+IAA
MACS_peak_4699	0.547084	+IAA
MACS_peak_5315	0.256616	+IAA
MACS_peak_6891	0.0647084	+IAA
MACS_peak_6036	0.437726	+IAA
MACS_peak_1027	0.617264	+IAA
MACS_peak_6174	0.418841	+IAA
MACS_peak_3132	0.61752	+IAA
MACS_peak_5607	0.135625	+IAA
MACS_peak_4265	0.0925264	+IAA
MACS_peak_193	0.627328	+IAA
MACS_peak_5839	0.229383	+IAA
MACS_peak_4440	0.0792436	+IAA
MACS_peak_4254	-0.383554	+IAA
MACS_peak_2329	0.14508	+IAA
MACS_peak_1137	0.321185	+IAA
MACS_peak_3462	0.174735	+IAA
MACS_peak_6893	-0.0300219	+IAA
MACS_peak_4144	-0.0969702	+IAA
MACS_peak_1482	0.2586	+IAA
MACS_peak_71	0.526665	+IAA
MACS_peak_563	0.174622	+IAA
MACS_peak_2574	-0.27942	+IAA
MACS_peak_2956	0.176671	+IAA
MACS_peak_1942	0.34163	+IAA
MACS_peak_1306	0.506469	+IAA
MACS_peak_6812	-0.0323607	+IAA
MACS_peak_3731	0.119728	+IAA
MACS_peak_3977	0.20122	+IAA
MACS_peak_1700	0.0249171	+IAA
MACS_peak_3576	0.311751	+IAA
MACS_peak_2469	1.25489	+IAA
MACS_peak_5901	0.0861889	+IAA
MACS_peak_3945	-0.00142995	+IAA
MACS_peak_5687	0.473556	+IAA
MACS_peak_2432	0.232107	+IAA
MACS_peak_2257	0.707621	+IAA
MACS_peak_6773	-0.14841	+IAA
MACS_peak_6208	0.117455	+IAA
MACS_peak_2703	0.270913	+IAA
MACS_peak_1035	-0.0388543	+IAA
MACS_peak_4255	-0.249982	+IAA
MACS_peak_355	0.108417	+IAA
MACS_peak_3782	0.639003	+IAA
MACS_peak_176	-0.148786	+IAA
MACS_peak_664	-0.0781855	+IAA
MACS_peak_2963	0.237742	+IAA
MACS_peak_4494	0.12613	+IAA
MACS_peak_5875	0.639337	+IAA
MACS_peak_4930	0.813525	+IAA
MACS_peak_5822	-0.154999	+IAA
MACS_peak_4738	0.168924	+IAA
MACS_peak_403	0.781062	+IAA
MACS_peak_1440	0.377618	+IAA
MACS_peak_2830	-0.148755	+IAA
MACS_peak_1437	0.81846	+IAA
MACS_peak_5690	0.109313	+IAA
MACS_peak_6167	0.657912	+IAA
MACS_peak_894	0.187349	+IAA
MACS_peak_3012	0.0584904	+IAA
MACS_peak_6370	1.47819	+IAA
MACS_peak_4673	0.148437	+IAA
MACS_peak_789	-0.146919	+IAA
MACS_peak_1449	-0.485676	+IAA
MACS_peak_5374	0.321318	+IAA
MACS_peak_4507	0.463	+IAA
MACS_peak_6673	0.111213	+IAA
MACS_peak_4500	0.336312	+IAA
MACS_peak_6388	1.68761	+IAA
MACS_peak_3700	-0.0471779	+IAA
MACS_peak_622	0.490688	+IAA
MACS_peak_4696	-0.0213196	+IAA
MACS_peak_6742	-0.059446	+IAA
MACS_peak_2188	0.208954	+IAA
MACS_peak_5824	0.493358	+IAA
MACS_peak_1753	-0.238459	+IAA
MACS_peak_5815	0.351982	+IAA
MACS_peak_332	-0.276968	+IAA
MACS_peak_4726	0.077845	+IAA
MACS_peak_6947	0.227327	+IAA
MACS_peak_3586	0.638974	+IAA
MACS_peak_4562	0.152962	+IAA
MACS_peak_6797	-0.00511622	+IAA
MACS_peak_6304	0.110764	+IAA
MACS_peak_5412	0.549624	+IAA
MACS_peak_5121	-0.114728	+IAA
MACS_peak_5985	0.285475	+IAA
MACS_peak_729	0.722358	+IAA
MACS_peak_3043	0.327491	+IAA
MACS_peak_2627	-0.105383	+IAA
MACS_peak_6035	1.46374	+IAA
MACS_peak_6516	0.391837	+IAA
MACS_peak_5835	0.295039	+IAA
MACS_peak_2219	0.810483	+IAA
MACS_peak_1454	0.210803	+IAA
MACS_peak_957	0.0591977	+IAA
MACS_peak_2479	0.333567	+IAA
MACS_peak_5672	0.274375	+IAA
MACS_peak_1381	-0.141729	+IAA
MACS_peak_5547	0.111457	+IAA
MACS_peak_162	-0.307341	+IAA
MACS_peak_5588	0.19532	+IAA
MACS_peak_3354	-0.102864	+IAA
MACS_peak_5697	-0.190296	+IAA
MACS_peak_3562	0.258168	+IAA
MACS_peak_4604	-0.112565	+IAA
MACS_peak_190	0.497004	+IAA
MACS_peak_4868	-0.577969	+IAA
MACS_peak_6398	-0.0551361	+IAA
MACS_peak_2022	0.0240886	+IAA
MACS_peak_6476	0.481839	+IAA
MACS_peak_5819	0.0748037	+IAA
MACS_peak_5176	0.0918301	+IAA
MACS_peak_4018	0.24768	+IAA
MACS_peak_4772	0.290738	+IAA
MACS_peak_4002	-0.0158797	+IAA
MACS_peak_5346	0.493946	+IAA
MACS_peak_2753	0.779314	+IAA
MACS_peak_3930	0.170771	+IAA
MACS_peak_6008	0.361482	+IAA
MACS_peak_2477	0.329491	+IAA
MACS_peak_728	0.160364	+IAA
MACS_peak_6419	0.491904	+IAA
MACS_peak_6791	0.297985	+IAA
MACS_peak_3550	0.140164	+IAA
MACS_peak_366	0.2452	+IAA
MACS_peak_4342	-0.0260193	+IAA
MACS_peak_4742	0.114172	+IAA
MACS_peak_4708	0.330283	+IAA
MACS_peak_1024	-0.04553	+IAA
MACS_peak_661	-0.0154142	+IAA
MACS_peak_2998	0.413609	+IAA
MACS_peak_2228	0.233201	+IAA
MACS_peak_3314	0.393715	+IAA
MACS_peak_3604	0.229665	+IAA
MACS_peak_3130	0.471972	+IAA
MACS_peak_6449	1.09354	+IAA
MACS_peak_5936	0.421512	+IAA
MACS_peak_4083	0.257186	+IAA
MACS_peak_4267	0.167071	+IAA
MACS_peak_1960	0.177018	+IAA
MACS_peak_2252	0.416013	+IAA
MACS_peak_4431	0.0533739	+IAA
MACS_peak_2532	-0.0651127	+IAA
MACS_peak_6049	0.41613	+IAA
MACS_peak_5603	0.676716	+IAA
MACS_peak_2110	-0.0549205	+IAA
MACS_peak_5681	-0.00677788	+IAA
MACS_peak_330	0.368392	+IAA
MACS_peak_1307	0.183394	+IAA
MACS_peak_2879	0.295766	+IAA
MACS_peak_6393	1.16933	+IAA
MACS_peak_6753	0.0447215	+IAA
MACS_peak_4320	-0.14966	+IAA
MACS_peak_772	-0.368557	+IAA
MACS_peak_1457	0.547961	+IAA
MACS_peak_1496	0.257936	+IAA
MACS_peak_6698	0.0398101	+IAA
MACS_peak_6741	-0.0271123	+IAA
MACS_peak_4603	0.074059	+IAA
MACS_peak_3578	-0.0484461	+IAA
MACS_peak_3111	-0.142211	+IAA
MACS_peak_5714	0.420396	+IAA
MACS_peak_984	0.00624723	+IAA
MACS_peak_2183	0.324752	+IAA
MACS_peak_1548	0.30527	+IAA
MACS_peak_1635	0.924284	+IAA
MACS_peak_4259	0.0947335	+IAA
MACS_peak_638	0.226098	+IAA
MACS_peak_3645	0.118723	+IAA
MACS_peak_2156	0.414325	+IAA
MACS_peak_5826	0.567618	+IAA
MACS_peak_5660	0.188628	+IAA
MACS_peak_2140	0.281057	+IAA
MACS_peak_5035	0.663428	+IAA
MACS_peak_3741	-0.0118249	+IAA
MACS_peak_3887	-0.16782	+IAA
MACS_peak_30	0.282273	+IAA
MACS_peak_3873	0.305596	+IAA
MACS_peak_6025	0.533702	+IAA
MACS_peak_2152	0.0838058	+IAA
MACS_peak_3933	0.0204462	+IAA
MACS_peak_3165	0.250582	+IAA
MACS_peak_6680	0.58345	+IAA
MACS_peak_5474	0.114415	+IAA
MACS_peak_2233	0.202196	+IAA
MACS_peak_2035	0.195652	+IAA
MACS_peak_1697	0.294033	+IAA
MACS_peak_398	0.424051	+IAA
MACS_peak_6350	-0.404319	+IAA
MACS_peak_6563	0.404208	+IAA
MACS_peak_53	-0.0595538	+IAA
MACS_peak_4021	0.966217	+IAA
MACS_peak_5400	0.202519	+IAA
MACS_peak_6464	0.728552	+IAA
MACS_peak_6905	-0.134762	+IAA
MACS_peak_5033	-0.230928	+IAA
MACS_peak_5979	0.157269	+IAA
MACS_peak_1043	0.48091	+IAA
MACS_peak_810	0.224691	+IAA
MACS_peak_3450	0.193467	+IAA
MACS_peak_2558	-0.0636304	+IAA
MACS_peak_3953	0.448974	+IAA
MACS_peak_5894	-0.140831	+IAA
MACS_peak_5973	0.38594	+IAA
MACS_peak_3027	0.554927	+IAA
MACS_peak_2637	1.01819	+IAA
MACS_peak_6001	-0.00241541	+IAA
MACS_peak_1326	0.327142	+IAA
MACS_peak_6308	0.95733	+IAA
MACS_peak_860	0.156026	+IAA
MACS_peak_1592	-0.0145077	+IAA
MACS_peak_3768	0.632243	+IAA
MACS_peak_464	0.784678	+IAA
MACS_peak_2189	0.112521	+IAA
MACS_peak_5906	0.264514	+IAA
MACS_peak_6180	0.427731	+IAA
MACS_peak_4709	0.163431	+IAA
MACS_peak_6605	0.103701	+IAA
MACS_peak_5099	0.286711	+IAA
MACS_peak_3410	0.266977	+IAA
MACS_peak_5909	0.431139	+IAA
MACS_peak_6088	0.247575	+IAA
MACS_peak_6735	0.345489	+IAA
MACS_peak_2440	0.300931	+IAA
MACS_peak_4134	-0.126976	+IAA
MACS_peak_2047	0.250095	+IAA
MACS_peak_1067	0.325573	+IAA
MACS_peak_3280	-0.126929	+IAA
MACS_peak_2356	0.314785	+IAA
MACS_peak_4145	-0.0441567	+IAA
MACS_peak_6882	0.171663	+IAA
MACS_peak_1322	-0.248866	+IAA
MACS_peak_1342	0.354802	+IAA
MACS_peak_2213	0.159678	+IAA
MACS_peak_4538	0.415188	+IAA
MACS_peak_5075	-0.366709	+IAA
MACS_peak_2122	0.00281257	+IAA
MACS_peak_6599	0.511791	+IAA
MACS_peak_6331	0.221581	+IAA
MACS_peak_3673	0.39485	+IAA
MACS_peak_747	0.218975	+IAA
MACS_peak_1358	0.395407	+IAA
MACS_peak_2008	0.012975	+IAA
MACS_peak_1781	-0.282225	+IAA
MACS_peak_4240	0.280028	+IAA
MACS_peak_1764	0.24043	+IAA
MACS_peak_1230	0.52436	+IAA
MACS_peak_470	0.521498	+IAA
MACS_peak_3129	0.913209	+IAA
MACS_peak_3048	0.103044	+IAA
MACS_peak_3895	0.44763	+IAA
MACS_peak_1245	0.201065	+IAA
MACS_peak_1622	0.0555237	+IAA
MACS_peak_4004	-0.0361756	+IAA
MACS_peak_4167	0.479285	+IAA
MACS_peak_5740	-0.045491	+IAA
MACS_peak_5746	0.154218	+IAA
MACS_peak_2353	0.150326	+IAA
MACS_peak_4298	-0.0822913	+IAA
MACS_peak_6222	0.457436	+IAA
MACS_peak_6253	1.00862	+IAA
MACS_peak_4667	0.337727	+IAA
MACS_peak_2270	0.582696	+IAA
MACS_peak_1626	0.402651	+IAA
MACS_peak_5338	-0.145177	+IAA
MACS_peak_6540	-0.190042	+IAA
MACS_peak_3847	0.42087	+IAA
MACS_peak_3803	0.270873	+IAA
MACS_peak_2723	0.337683	+IAA
MACS_peak_3662	0.00340992	+IAA
MACS_peak_3881	0.424842	+IAA
MACS_peak_4674	-0.0152603	+IAA
MACS_peak_5342	-0.0523098	+IAA
MACS_peak_2269	0.354084	+IAA
MACS_peak_1348	-0.08641	+IAA
MACS_peak_4805	0.197145	+IAA
MACS_peak_3000	0.275912	+IAA
MACS_peak_4314	0.352623	+IAA
MACS_peak_2817	-0.0237191	+IAA
MACS_peak_5196	-0.00108547	+IAA
MACS_peak_250	0.112235	+IAA
MACS_peak_5624	0.347202	+IAA
MACS_peak_2591	0.394776	+IAA
MACS_peak_6831	0.120229	+IAA
MACS_peak_269	0.413743	+IAA
MACS_peak_4660	-0.0137643	+IAA
MACS_peak_6300	0.143539	+IAA
MACS_peak_1613	0.757259	+IAA
MACS_peak_1761	0.362667	+IAA
MACS_peak_4389	0.092321	+IAA
MACS_peak_707	0.41382	+IAA
MACS_peak_158	0.124088	+IAA
MACS_peak_2236	-0.153305	+IAA
MACS_peak_607	0.347851	+IAA
MACS_peak_4338	0.325424	+IAA
MACS_peak_3837	-0.350678	+IAA
MACS_peak_2587	0.506016	+IAA
MACS_peak_854	0.151089	+IAA
MACS_peak_3403	0.540184	+IAA
MACS_peak_5467	-0.163077	+IAA
MACS_peak_2892	0.128984	+IAA
MACS_peak_972	0.342712	+IAA
MACS_peak_1719	0.19275	+IAA
MACS_peak_1611	0.782106	+IAA
MACS_peak_5290	0.104129	+IAA
MACS_peak_6759	0.0621026	+IAA
MACS_peak_523	0.322705	+IAA
MACS_peak_2360	-0.39974	+IAA
MACS_peak_5931	0.309388	+IAA
MACS_peak_6888	0.0134734	+IAA
MACS_peak_897	0.250653	+IAA
MACS_peak_1783	0.379641	+IAA
MACS_peak_5623	0.297187	+IAA
MACS_peak_564	0.00168528	+IAA
MACS_peak_2146	-0.167181	+IAA
MACS_peak_6861	0.30874	+IAA
MACS_peak_2267	0.459921	+IAA
MACS_peak_5173	0.447722	+IAA
MACS_peak_6823	0.202562	+IAA
MACS_peak_1814	0.00753994	+IAA
MACS_peak_6371	1.28981	+IAA
MACS_peak_2635	0.685199	+IAA
MACS_peak_5159	-0.231781	+IAA
MACS_peak_189	0.521489	+IAA
MACS_peak_3840	0.417305	+IAA
MACS_peak_4751	-0.0469542	+IAA
MACS_peak_1968	0.284914	+IAA
MACS_peak_6369	1.43559	+IAA
MACS_peak_6587	0.0348201	+IAA
MACS_peak_2908	0.463555	+IAA
MACS_peak_3178	-0.161244	+IAA
MACS_peak_4429	-0.348265	+IAA
MACS_peak_4977	0.326044	+IAA
MACS_peak_5595	0.544369	+IAA
MACS_peak_2275	0.245092	+IAA
MACS_peak_5388	-0.112432	+IAA
MACS_peak_5674	-0.0542944	+IAA
MACS_peak_4409	0.474897	+IAA
MACS_peak_833	-0.0541068	+IAA
MACS_peak_3718	0.203337	+IAA
MACS_peak_1074	0.476411	+IAA
MACS_peak_132	0.197417	+IAA
MACS_peak_1404	0.196581	+IAA
MACS_peak_3009	0.214728	+IAA
MACS_peak_1874	0.387196	+IAA
MACS_peak_5640	0.233978	+IAA
MACS_peak_1162	0.280826	+IAA
MACS_peak_2705	-0.0424029	+IAA
MACS_peak_4973	0.522876	+IAA
MACS_peak_2538	0.554741	+IAA
MACS_peak_1331	0.166887	+IAA
MACS_peak_3205	-0.281498	+IAA
MACS_peak_266	-0.20072	+IAA
MACS_peak_6556	0.135284	+IAA
MACS_peak_4512	0.514097	+IAA
MACS_peak_3343	-0.0285294	+IAA
MACS_peak_2883	0.301085	+IAA
MACS_peak_439	-0.082627	+IAA
MACS_peak_315	-0.23233	+IAA
MACS_peak_6496	0.426369	+IAA
MACS_peak_3616	0.201738	+IAA
MACS_peak_3188	0.153529	+IAA
MACS_peak_4117	-0.240325	+IAA
MACS_peak_3568	4.00219	+IAA
MACS_peak_737	0.190706	+IAA
MACS_peak_4997	0.212514	+IAA
MACS_peak_6833	0.0447472	+IAA
MACS_peak_5107	-0.394011	+IAA
MACS_peak_2366	0.609713	+IAA
MACS_peak_4729	-0.223005	+IAA
MACS_peak_5006	0.33573	+IAA
MACS_peak_3826	0.0474262	+IAA
MACS_peak_5393	0.389977	+IAA
MACS_peak_5295	-0.0150304	+IAA
MACS_peak_2074	0.0818474	+IAA
MACS_peak_843	0.499964	+IAA
MACS_peak_6672	0.227243	+IAA
MACS_peak_5741	-0.234719	+IAA
MACS_peak_5237	-0.12481	+IAA
MACS_peak_1898	-0.126974	+IAA
MACS_peak_6617	0.104946	+IAA
MACS_peak_1400	-0.0402965	+IAA
MACS_peak_390	0.104895	+IAA
MACS_peak_2102	0.119432	+IAA
MACS_peak_2017	0.241212	+IAA
MACS_peak_2594	0.486967	+IAA
MACS_peak_6325	-0.019392	+IAA
MACS_peak_3715	0.635316	+IAA
MACS_peak_3967	0.10297	+IAA
MACS_peak_1127	0.155269	+IAA
MACS_peak_4788	0.516378	+IAA
MACS_peak_4017	0.644026	+IAA
MACS_peak_5765	0.0245827	+IAA
MACS_peak_3267	0.303393	+IAA
MACS_peak_4474	0.445667	+IAA
MACS_peak_4232	-0.0182831	+IAA
MACS_peak_6144	0.209443	+IAA
MACS_peak_1489	0.336668	+IAA
MACS_peak_6877	0.0565057	+IAA
MACS_peak_4952	0.371616	+IAA
MACS_peak_6126	0.421114	+IAA
MACS_peak_2896	-0.275291	+IAA
MACS_peak_6153	0.203072	+IAA
MACS_peak_4768	0.163307	+IAA
MACS_peak_781	0.715556	+IAA
MACS_peak_1869	0.0084524	+IAA
MACS_peak_3594	0.384377	+IAA
MACS_peak_1862	-0.103869	+IAA
MACS_peak_5873	0.219416	+IAA
MACS_peak_1171	0.433585	+IAA
MACS_peak_1831	-0.312254	+IAA
MACS_peak_6885	5.98174	+IAA
MACS_peak_460	0.344147	+IAA
MACS_peak_2842	0.316462	+IAA
MACS_peak_5670	0.452909	+IAA
MACS_peak_4250	0.214892	+IAA
MACS_peak_4991	0.438948	+IAA
MACS_peak_1836	0.37352	+IAA
MACS_peak_1276	0.426357	+IAA
MACS_peak_6389	0.954248	+IAA
MACS_peak_2837	0.320752	+IAA
MACS_peak_744	0.00360432	+IAA
MACS_peak_5759	0.361865	+IAA
MACS_peak_4511	-0.164934	+IAA
MACS_peak_1789	0.57602	+IAA
MACS_peak_2848	0.88954	+IAA
MACS_peak_5009	0.196884	+IAA
MACS_peak_6238	0.846558	+IAA
MACS_peak_1402	0.0595721	+IAA
MACS_peak_5698	0.175497	+IAA
MACS_peak_742	-0.102842	+IAA
MACS_peak_1990	0.379074	+IAA
MACS_peak_3574	-0.166701	+IAA
MACS_peak_6224	0.366192	+IAA
MACS_peak_2870	0.153737	+IAA
MACS_peak_4962	-0.322058	+IAA
MACS_peak_1562	0.459709	+IAA
MACS_peak_205	0.548677	+IAA
MACS_peak_3932	0.333714	+IAA
MACS_peak_2474	0.177986	+IAA
MACS_peak_6177	0.311005	+IAA
MACS_peak_5179	0.426147	+IAA
MACS_peak_6458	0.492164	+IAA
MACS_peak_1386	-0.720451	+IAA
MACS_peak_4541	-0.132212	+IAA
MACS_peak_361	0.549373	+IAA
MACS_peak_3608	0.228803	+IAA
MACS_peak_5057	-0.249584	+IAA
MACS_peak_1882	-0.17877	+IAA
MACS_peak_6124	0.656008	+IAA
MACS_peak_4430	0.387102	+IAA
MACS_peak_5320	0.423428	+IAA
MACS_peak_1608	0.20813	+IAA
MACS_peak_1336	0.418327	+IAA
MACS_peak_3925	0.340193	+IAA
MACS_peak_4461	-0.242703	+IAA
MACS_peak_6050	0.706891	+IAA
MACS_peak_252	-0.104287	+IAA
MACS_peak_261	0.506303	+IAA
MACS_peak_5273	0.250834	+IAA
MACS_peak_3207	0.804027	+IAA
MACS_peak_6430	0.209129	+IAA
MACS_peak_3989	0.100067	+IAA
MACS_peak_3679	0.236368	+IAA
MACS_peak_89	0.193629	+IAA
MACS_peak_6195	0.303942	+IAA
MACS_peak_1110	0.297147	+IAA
MACS_peak_1792	0.402893	+IAA
MACS_peak_203	0.678161	+IAA
MACS_peak_142	0.729704	+IAA
MACS_peak_888	0.209806	+IAA
MACS_peak_6220	0.68908	+IAA
MACS_peak_6716	0.285086	+IAA
MACS_peak_3236	-0.309214	+IAA
MACS_peak_6334	0.328872	+IAA
MACS_peak_324	0.577643	+IAA
MACS_peak_4257	0.193134	+IAA
MACS_peak_4378	-0.211478	+IAA
MACS_peak_2465	0.337375	+IAA
MACS_peak_221	0.486918	+IAA
MACS_peak_1858	0.42172	+IAA
MACS_peak_5821	0.620311	+IAA
MACS_peak_4454	0.153348	+IAA
MACS_peak_1501	0.707889	+IAA
MACS_peak_5599	-0.157699	+IAA
MACS_peak_6166	0.263461	+IAA
MACS_peak_2020	-0.380707	+IAA
MACS_peak_5742	0.19281	+IAA
MACS_peak_3638	0.492891	+IAA
MACS_peak_4817	0.391245	+IAA
MACS_peak_231	0.990639	+IAA
MACS_peak_2970	0.108814	+IAA
MACS_peak_157	0.091078	+IAA
MACS_peak_3740	-0.134042	+IAA
MACS_peak_956	0.168799	+IAA
MACS_peak_4688	0.164265	+IAA
MACS_peak_7	0.818446	+IAA
MACS_peak_4626	0.253495	+IAA
MACS_peak_2651	0.157965	+IAA
MACS_peak_1078	0.290446	+IAA
MACS_peak_799	0.208804	+IAA
MACS_peak_896	0.453144	+IAA
MACS_peak_5553	0.0920739	+IAA
MACS_peak_6307	0.433475	+IAA
MACS_peak_3141	0.51871	+IAA
MACS_peak_6150	0.391	+IAA
MACS_peak_4049	0.165307	+IAA
MACS_peak_4703	-0.172613	+IAA
MACS_peak_6528	0.134364	+IAA
MACS_peak_6752	0.355971	+IAA
MACS_peak_5749	0.55432	+IAA
MACS_peak_5696	-0.264822	+IAA
MACS_peak_6367	2.27975	+IAA
MACS_peak_6185	0.466642	+IAA
MACS_peak_5921	0.245188	+IAA
MACS_peak_3595	0.153342	+IAA
MACS_peak_227	0.436675	+IAA
MACS_peak_2917	0.139582	+IAA
MACS_peak_5499	0.362352	+IAA
MACS_peak_2186	0.75772	+IAA
MACS_peak_6793	0.0633165	+IAA
MACS_peak_1521	0.122319	+IAA
MACS_peak_5731	0.31365	+IAA
MACS_peak_649	0.715346	+IAA
MACS_peak_5432	0.310806	+IAA
MACS_peak_1379	-0.0400869	+IAA
MACS_peak_6604	-0.0239008	+IAA
MACS_peak_1771	0.460866	+IAA
MACS_peak_6881	0.194597	+IAA
MACS_peak_5476	0.558743	+IAA
MACS_peak_4268	0.00302364	+IAA
MACS_peak_6488	0.299647	+IAA
MACS_peak_2874	0.2228	+IAA
MACS_peak_2472	0.0231963	+IAA
MACS_peak_1142	0.304067	+IAA
MACS_peak_5913	-0.145029	+IAA
MACS_peak_6835	0.0648766	+IAA
MACS_peak_3779	0.270454	+IAA
MACS_peak_4370	-0.0544634	+IAA
MACS_peak_3504	0.0215348	+IAA
MACS_peak_4035	0.793206	+IAA
MACS_peak_6120	0.294247	+IAA
MACS_peak_4353	-0.138781	+IAA
MACS_peak_4112	0.983644	+IAA
MACS_peak_5386	0.32116	+IAA
MACS_peak_6179	0.694015	+IAA
MACS_peak_2232	0.124093	+IAA
MACS_peak_3640	-0.105116	+IAA
MACS_peak_790	-0.0948386	+IAA
MACS_peak_1160	0.454706	+IAA
MACS_peak_2656	0.223123	+IAA
MACS_peak_1344	0.122625	+IAA
MACS_peak_4883	0.213804	+IAA
MACS_peak_5288	0.0957897	+IAA
MACS_peak_1277	0.265269	+IAA
MACS_peak_1019	0.251286	+IAA
MACS_peak_5649	0.328892	+IAA
MACS_peak_3781	0.559215	+IAA
MACS_peak_4470	0.606521	+IAA
MACS_peak_6718	0.293845	+IAA
MACS_peak_1866	-0.0291468	+IAA
MACS_peak_3757	-0.248757	+IAA
MACS_peak_4361	0.338007	+IAA
MACS_peak_4954	0.581566	+IAA
MACS_peak_356	0.471087	+IAA
MACS_peak_5381	0.0315497	+IAA
MACS_peak_6499	0.065099	+IAA
MACS_peak_2416	0.940534	+IAA
MACS_peak_1207	0.665782	+IAA
MACS_peak_4138	-0.0350845	+IAA
MACS_peak_2310	0.195552	+IAA
MACS_peak_2282	0.0434702	+IAA
MACS_peak_2192	0.139185	+IAA
MACS_peak_335	0.494218	+IAA
MACS_peak_2695	0.290879	+IAA
MACS_peak_3664	0.357392	+IAA
MACS_peak_5919	0.698714	+IAA
MACS_peak_2043	0.425888	+IAA
MACS_peak_6354	0.0711405	+IAA
MACS_peak_4605	-0.347308	+IAA
MACS_peak_107	0.098737	+IAA
MACS_peak_2220	0.786157	+IAA
MACS_peak_1932	-0.153058	+IAA
MACS_peak_3773	0.0548207	+IAA
MACS_peak_3388	0.377408	+IAA
MACS_peak_6284	0.774506	+IAA
MACS_peak_3533	-0.0204551	+IAA
MACS_peak_3790	0.219832	+IAA
MACS_peak_1808	0.191498	+IAA
MACS_peak_4831	0.329913	+IAA
MACS_peak_3941	0.295711	+IAA
MACS_peak_2716	0.119908	+IAA
MACS_peak_3225	0.122561	+IAA
MACS_peak_2564	0.378448	+IAA
MACS_peak_2179	0.314576	+IAA
MACS_peak_5244	0.101813	+IAA
MACS_peak_109	0.230454	+IAA
MACS_peak_1405	0.131936	+IAA
MACS_peak_5366	0.555051	+IAA
MACS_peak_6792	0.297985	+IAA
MACS_peak_1093	0.290187	+IAA
MACS_peak_1588	0.717862	+IAA
MACS_peak_5760	0.480058	+IAA
MACS_peak_1355	0.212404	+IAA
MACS_peak_6633	0.0448607	+IAA
MACS_peak_1955	0.376297	+IAA
MACS_peak_3929	0.124907	+IAA
MACS_peak_6859	0.0716607	+IAA
MACS_peak_4007	0.115213	+IAA
MACS_peak_6534	0.509509	+IAA
MACS_peak_6273	0.494642	+IAA
MACS_peak_3056	0.0471687	+IAA
MACS_peak_2049	0.329455	+IAA
MACS_peak_6549	0.613332	+IAA
MACS_peak_6887	0.0307226	+IAA
MACS_peak_3365	-0.138477	+IAA
MACS_peak_68	0.290527	+IAA
MACS_peak_2935	-0.083786	+IAA
MACS_peak_169	0.198833	+IAA
MACS_peak_858	0.148907	+IAA
MACS_peak_2873	0.168855	+IAA
MACS_peak_3083	0.388872	+IAA
MACS_peak_4714	0.128531	+IAA
MACS_peak_6520	0.215759	+IAA
MACS_peak_3747	0.285802	+IAA
MACS_peak_130	-0.202074	+IAA
MACS_peak_4286	-0.258548	+IAA
MACS_peak_4504	0.417032	+IAA
MACS_peak_5100	0.121859	+IAA
MACS_peak_5782	0.363184	+IAA
MACS_peak_5385	0.171851	+IAA
MACS_peak_578	0.286611	+IAA
MACS_peak_235	0.313958	+IAA
MACS_peak_5686	0.234509	+IAA
MACS_peak_6257	0.155164	+IAA
MACS_peak_3228	0.215897	+IAA
MACS_peak_2246	0.420434	+IAA
MACS_peak_1362	0.148472	+IAA
MACS_peak_5754	0.154058	+IAA
MACS_peak_6188	0.717522	+IAA
MACS_peak_3073	0.510405	+IAA
MACS_peak_2337	0.00379744	+IAA
MACS_peak_3643	0.342935	+IAA
MACS_peak_4078	0.791404	+IAA
MACS_peak_4789	0.563267	+IAA
MACS_peak_206	0.649823	+IAA
MACS_peak_3417	0.22128	+IAA
MACS_peak_4529	0.754249	+IAA
MACS_peak_4959	0.433991	+IAA
MACS_peak_4193	0.0152375	+IAA
MACS_peak_5646	-0.0375678	+IAA
MACS_peak_3023	0.0447461	+IAA
MACS_peak_840	-0.00161571	+IAA
MACS_peak_6849	5.88475	+IAA
MACS_peak_1681	0.363419	+IAA
MACS_peak_1785	0.569975	+IAA
MACS_peak_4691	0.677716	+IAA
MACS_peak_3598	0.0276401	+IAA
MACS_peak_3351	-0.152867	+IAA
MACS_peak_3005	0.189699	+IAA
MACS_peak_5435	0.595535	+IAA
MACS_peak_5488	0.199539	+IAA
MACS_peak_1165	0.309084	+IAA
MACS_peak_1047	0.213187	+IAA
MACS_peak_5168	0.273219	+IAA
MACS_peak_5266	0.257593	+IAA
MACS_peak_60	-0.0104408	+IAA
MACS_peak_179	0.566211	+IAA
MACS_peak_4944	0.480754	+IAA
MACS_peak_232	-0.0159377	+IAA
MACS_peak_3607	0.274525	+IAA
MACS_peak_2766	0.134317	+IAA
MACS_peak_6530	0.373415	+IAA
MACS_peak_6851	0.0552211	+IAA
MACS_peak_1393	0.00879521	+IAA
MACS_peak_3119	0.33889	+IAA
MACS_peak_3138	0.0896847	+IAA
MACS_peak_686	0.165878	+IAA
MACS_peak_2736	-0.13183	+IAA
MACS_peak_705	-0.308448	+IAA
MACS_peak_3466	-0.0127042	+IAA
MACS_peak_1477	0.161297	+IAA
MACS_peak_6738	-0.400329	+IAA
MACS_peak_3123	0.178465	+IAA
MACS_peak_3845	0.108606	+IAA
MACS_peak_2688	0.567841	+IAA
MACS_peak_160	0.202665	+IAA
MACS_peak_2832	0.366284	+IAA
MACS_peak_3549	0.523361	+IAA
MACS_peak_1254	0.435986	+IAA
MACS_peak_1320	0.540031	+IAA
MACS_peak_5509	-0.114733	+IAA
MACS_peak_2614	0.212248	+IAA
MACS_peak_4523	0.493224	+IAA
MACS_peak_4210	0.338474	+IAA
MACS_peak_1060	0.709683	+IAA
MACS_peak_5362	0.322996	+IAA
MACS_peak_5145	-0.00769791	+IAA
MACS_peak_2331	0.305896	+IAA
MACS_peak_945	0.279018	+IAA
MACS_peak_677	0.231448	+IAA
MACS_peak_804	-0.295108	+IAA
MACS_peak_400	0.543454	+IAA
MACS_peak_4864	0.922382	+IAA
MACS_peak_1272	0.229555	+IAA
MACS_peak_2109	0.243411	+IAA
MACS_peak_2847	0.876833	+IAA
MACS_peak_141	0.698037	+IAA
MACS_peak_3496	-0.395264	+IAA
MACS_peak_1840	0.255689	+IAA
MACS_peak_4964	0.0216973	+IAA
MACS_peak_306	0.418266	+IAA
MACS_peak_5103	0.0435649	+IAA
MACS_peak_919	0.158956	+IAA
MACS_peak_6384	2.01797	+IAA
MACS_peak_2171	0.264804	+IAA
MACS_peak_408	0.25286	+IAA
MACS_peak_3883	0.163108	+IAA
MACS_peak_5437	0.0913025	+IAA
MACS_peak_1748	0.252168	+IAA
MACS_peak_3928	0.0261603	+IAA
MACS_peak_4718	0.568913	+IAA
MACS_peak_3538	2.95165	+IAA
MACS_peak_3807	-0.285795	+IAA
MACS_peak_6294	0.22222	+IAA
MACS_peak_409	0.359648	+IAA
MACS_peak_6041	0.833202	+IAA
MACS_peak_4122	0.361547	+IAA
MACS_peak_6322	-0.145323	+IAA
MACS_peak_2151	0.0504266	+IAA
MACS_peak_1157	0.341404	+IAA
MACS_peak_2349	0.185837	+IAA
MACS_peak_2420	0.378875	+IAA
MACS_peak_903	0.187986	+IAA
MACS_peak_6171	0.0401412	+IAA
MACS_peak_5638	0.237322	+IAA
MACS_peak_2187	0.668475	+IAA
MACS_peak_3331	0.177294	+IAA
MACS_peak_2859	0.32761	+IAA
MACS_peak_1554	0.420045	+IAA
MACS_peak_1468	0.237967	+IAA
MACS_peak_2428	0.0211335	+IAA
MACS_peak_2290	0.19337	+IAA
MACS_peak_6092	0.0236983	+IAA
MACS_peak_5780	-0.0238977	+IAA
MACS_peak_3814	0.267347	+IAA
MACS_peak_3720	-0.0416595	+IAA
MACS_peak_1049	-0.0405359	+IAA
MACS_peak_1315	-0.0457693	+IAA
MACS_peak_6500	0.21407	+IAA
MACS_peak_6127	0.690311	+IAA
MACS_peak_3843	0.36985	+IAA
MACS_peak_3071	0.0740766	+IAA
MACS_peak_4262	0.218064	+IAA
MACS_peak_2937	0.178985	+IAA
MACS_peak_6565	0.00827073	+IAA
MACS_peak_5556	0.145115	+IAA
MACS_peak_4670	0.214532	+IAA
MACS_peak_2772	0.328259	+IAA
MACS_peak_31	0.358695	+IAA
MACS_peak_3917	0.24091	+IAA
MACS_peak_3995	0.381632	+IAA
MACS_peak_3675	-0.107917	+IAA
MACS_peak_1240	0.261851	+IAA
MACS_peak_6948	0.247215	+IAA
MACS_peak_3157	-0.133981	+IAA
MACS_peak_6355	0.284029	+IAA
MACS_peak_971	0.302675	+IAA
MACS_peak_3842	0.372667	+IAA
MACS_peak_908	0.0388408	+IAA
MACS_peak_1037	0.413711	+IAA
MACS_peak_4302	0.167033	+IAA
MACS_peak_5855	0.21533	+IAA
MACS_peak_3799	0.340149	+IAA
MACS_peak_451	0.440243	+IAA
MACS_peak_6203	0.326126	+IAA
MACS_peak_863	0.73666	+IAA
MACS_peak_6656	-0.470539	+IAA
MACS_peak_5637	0.325334	+IAA
MACS_peak_17	0.0753961	+IAA
MACS_peak_544	0.295855	+IAA
MACS_peak_87	0.571985	+IAA
MACS_peak_518	-0.0113938	+IAA
MACS_peak_438	0.589764	+IAA
MACS_peak_3019	0.467241	+IAA
MACS_peak_342	0.0746486	+IAA
MACS_peak_6538	0.176842	+IAA
MACS_peak_6788	0.114837	+IAA
MACS_peak_3478	0.582999	+IAA
MACS_peak_3414	0.264268	+IAA
MACS_peak_66	1.49763	+IAA
MACS_peak_215	0.641882	+IAA
MACS_peak_3274	0.279169	+IAA
MACS_peak_6763	0.0407021	+IAA
MACS_peak_299	-0.196774	+IAA
MACS_peak_1901	0.389357	+IAA
MACS_peak_3919	-0.0546274	+IAA
MACS_peak_4761	0.258425	+IAA
MACS_peak_6582	0.287792	+IAA
MACS_peak_1147	0.193569	+IAA
MACS_peak_1166	0.266068	+IAA
MACS_peak_6744	-0.326118	+IAA
MACS_peak_5465	0.142953	+IAA
MACS_peak_1220	0.289284	+IAA
MACS_peak_41	0.284689	+IAA
MACS_peak_6345	0.377571	+IAA
MACS_peak_3253	-0.0850432	+IAA
MACS_peak_5975	0.0600584	+IAA
MACS_peak_6440	0.435382	+IAA
MACS_peak_779	0.15397	+IAA
MACS_peak_3022	-0.151901	+IAA
MACS_peak_4733	0.339024	+IAA
MACS_peak_2971	0.309863	+IAA
MACS_peak_1959	-0.658115	+IAA
MACS_peak_296	-0.219494	+IAA
MACS_peak_3571	0.216745	+IAA
MACS_peak_6086	-0.200298	+IAA
MACS_peak_1280	0.105939	+IAA
MACS_peak_5097	0.261554	+IAA
MACS_peak_1236	-0.0276984	+IAA
MACS_peak_6397	0.4309	+IAA
MACS_peak_392	0.797119	+IAA
MACS_peak_5914	-0.0354707	+IAA
MACS_peak_2758	0.363664	+IAA
MACS_peak_3957	0.426043	+IAA
MACS_peak_6869	0.191348	+IAA
MACS_peak_1333	0.515564	+IAA
MACS_peak_6769	0.458838	+IAA
MACS_peak_2681	0.242955	+IAA
MACS_peak_2427	0.272146	+IAA
MACS_peak_717	0.206662	+IAA
MACS_peak_662	0.0479749	+IAA
MACS_peak_4001	0.37412	+IAA
MACS_peak_2638	0.631995	+IAA
MACS_peak_2665	0.954253	+IAA
MACS_peak_5086	-0.0975291	+IAA
MACS_peak_836	0.168867	+IAA
MACS_peak_508	0.192572	+IAA
MACS_peak_3333	-0.364308	+IAA
MACS_peak_4926	0.532576	+IAA
MACS_peak_3033	0.492901	+IAA
MACS_peak_1095	0.056546	+IAA
MACS_peak_4020	0.547787	+IAA
MACS_peak_5775	0.19853	+IAA
MACS_peak_478	0.0809467	+IAA
MACS_peak_3199	0.15607	+IAA
MACS_peak_5254	0.410736	+IAA
MACS_peak_1847	-0.0694165	+IAA
MACS_peak_3620	0.636903	+IAA
MACS_peak_4581	0.675734	+IAA
MACS_peak_2448	-0.0875352	+IAA
MACS_peak_1491	-0.436049	+IAA
MACS_peak_2886	0.180318	+IAA
MACS_peak_6824	0.202562	+IAA
MACS_peak_2838	0.275796	+IAA
MACS_peak_6263	0.200608	+IAA
MACS_peak_6396	0.666732	+IAA
MACS_peak_3180	-0.147475	+IAA
MACS_peak_1317	0.459147	+IAA
MACS_peak_554	-0.188537	+IAA
MACS_peak_5896	-0.0152661	+IAA
MACS_peak_2497	0.508527	+IAA
MACS_peak_5468	0.733492	+IAA
MACS_peak_2671	0.587163	+IAA
MACS_peak_3971	0.464052	+IAA
MACS_peak_1371	-0.0399396	+IAA
MACS_peak_2065	0.284206	+IAA
MACS_peak_6799	0.0813927	+IAA
MACS_peak_2616	0.467939	+IAA
MACS_peak_6305	0.136852	+IAA
MACS_peak_4443	0.0112003	+IAA
MACS_peak_4490	0.447899	+IAA
MACS_peak_175	0.0514925	+IAA
MACS_peak_6453	0.789935	+IAA
MACS_peak_5582	0.22956	+IAA
MACS_peak_194	0.0510809	+IAA
MACS_peak_1685	0.279836	+IAA
MACS_peak_3601	0.312871	+IAA
MACS_peak_808	0.403079	+IAA
MACS_peak_3114	0.782411	+IAA
MACS_peak_3834	-0.0338901	+IAA
MACS_peak_3707	0.204121	+IAA
MACS_peak_2374	0.630934	+IAA
MACS_peak_6328	-0.0199583	+IAA
MACS_peak_2577	0.231306	+IAA
MACS_peak_2364	0.306081	+IAA
MACS_peak_5869	0.439929	+IAA
MACS_peak_4894	0.486816	+IAA
MACS_peak_2238	0.383881	+IAA
MACS_peak_4854	0.607476	+IAA
MACS_peak_4162	-0.183495	+IAA
MACS_peak_4171	0.18059	+IAA
MACS_peak_5200	0.0943634	+IAA
MACS_peak_6747	-0.123541	+IAA
MACS_peak_6064	0.0555098	+IAA
MACS_peak_4804	0.148131	+IAA
MACS_peak_535	0.520631	+IAA
MACS_peak_1949	0.24956	+IAA
MACS_peak_3357	0.193945	+IAA
MACS_peak_240	0.398539	+IAA
MACS_peak_3963	0.163009	+IAA
MACS_peak_6316	0.833328	+IAA
MACS_peak_1248	0.167908	+IAA
MACS_peak_1906	0.0698869	+IAA
MACS_peak_991	0.124242	+IAA
MACS_peak_2959	0.197599	+IAA
MACS_peak_5241	-0.340663	+IAA
MACS_peak_1346	0.335143	+IAA
MACS_peak_4427	0.273966	+IAA
MACS_peak_2840	-0.0646393	+IAA
MACS_peak_3676	-0.0698708	+IAA
MACS_peak_6954	0.0639302	+IAA
MACS_peak_539	-0.00655441	+IAA
MACS_peak_2458	-0.205712	+IAA
MACS_peak_5117	0.205948	+IAA
MACS_peak_1879	-0.182075	+IAA
MACS_peak_1334	0.322985	+IAA
MACS_peak_2649	0.557506	+IAA
MACS_peak_3497	0.201592	+IAA
MACS_peak_861	0.0811419	+IAA
MACS_peak_3988	0.189493	+IAA
MACS_peak_947	0.186168	+IAA
MACS_peak_5425	0.102123	+IAA
MACS_peak_1116	0.242311	+IAA
MACS_peak_4900	0.170971	+IAA
MACS_peak_5439	0.44012	+IAA
MACS_peak_1804	-0.12117	+IAA
MACS_peak_2580	0.442914	+IAA
MACS_peak_135	0.540283	+IAA
MACS_peak_6650	0.196072	+IAA
MACS_peak_5860	0.0431264	+IAA
MACS_peak_1481	0.552522	+IAA
MACS_peak_4945	-0.136139	+IAA
MACS_peak_6798	-0.0658163	+IAA
MACS_peak_1182	0.235756	+IAA
MACS_peak_3761	0.0419411	+IAA
MACS_peak_5038	0.071966	+IAA
MACS_peak_291	0.615828	+IAA
MACS_peak_598	0.407932	+IAA
MACS_peak_2804	0.0403268	+IAA
MACS_peak_5618	0.162186	+IAA
MACS_peak_6006	0.108857	+IAA
MACS_peak_2864	0.396475	+IAA
MACS_peak_1652	0.469096	+IAA
MACS_peak_422	0.1024	+IAA
MACS_peak_4369	0.797992	+IAA
MACS_peak_3454	-0.157727	+IAA
MACS_peak_4872	0.331573	+IAA
MACS_peak_5165	0.650099	+IAA
MACS_peak_6130	0.841559	+IAA
MACS_peak_6402	-0.147242	+IAA
MACS_peak_626	0.219062	+IAA
MACS_peak_368	0.0591476	+IAA
MACS_peak_5601	0.292108	+IAA
MACS_peak_4526	0.397812	+IAA
MACS_peak_3243	0.58329	+IAA
MACS_peak_171	0.126208	+IAA
MACS_peak_5679	0.193085	+IAA
MACS_peak_2560	0.175807	+IAA
MACS_peak_5321	0.181447	+IAA
MACS_peak_6362	0.159313	+IAA
MACS_peak_2930	-0.00148682	+IAA
MACS_peak_128	-0.303897	+IAA
MACS_peak_6206	0.352658	+IAA
MACS_peak_4563	0.948998	+IAA
MACS_peak_5961	0.427752	+IAA
MACS_peak_2081	-0.196021	+IAA
MACS_peak_4934	0.715633	+IAA
MACS_peak_745	0.428733	+IAA
MACS_peak_4418	0.226654	+IAA
MACS_peak_5336	0.215182	+IAA
MACS_peak_519	0.0396313	+IAA
MACS_peak_2033	-0.195858	+IAA
MACS_peak_3398	-0.141869	+IAA
MACS_peak_3517	0.23816	+IAA
MACS_peak_2274	0.173129	+IAA
MACS_peak_2103	0.239648	+IAA
MACS_peak_2239	0.124285	+IAA
MACS_peak_5589	0.15353	+IAA
MACS_peak_1907	-0.23107	+IAA
MACS_peak_2938	0.478628	+IAA
MACS_peak_3088	0.60831	+IAA
MACS_peak_3623	0.332916	+IAA
MACS_peak_430	0.440275	+IAA
MACS_peak_2697	0.492884	+IAA
MACS_peak_3419	0.0552767	+IAA
MACS_peak_3350	0.656144	+IAA
MACS_peak_979	0.35881	+IAA
MACS_peak_5516	-0.0976008	+IAA
MACS_peak_6524	0.233416	+IAA
MACS_peak_2324	0.383572	+IAA
MACS_peak_3937	-0.181011	+IAA
MACS_peak_223	-0.264696	+IAA
MACS_peak_5408	0.2277	+IAA
MACS_peak_275	0.184491	+IAA
MACS_peak_1519	0.163642	+IAA
MACS_peak_2562	0.268877	+IAA
MACS_peak_4460	0.596383	+IAA
MACS_peak_3671	0.11452	+IAA
MACS_peak_4792	-0.196287	+IAA
MACS_peak_4127	0.184751	+IAA
MACS_peak_4160	0.315496	+IAA
MACS_peak_2379	0.110808	+IAA
MACS_peak_1115	0.11662	+IAA
MACS_peak_5171	0.37497	+IAA
MACS_peak_4480	0.228338	+IAA
MACS_peak_3552	0.194878	+IAA
MACS_peak_2767	0.29552	+IAA
MACS_peak_3307	-0.405082	+IAA
MACS_peak_4765	0.138521	+IAA
MACS_peak_5371	0.437391	+IAA
MACS_peak_2933	0.561726	+IAA
MACS_peak_4866	0.600219	+IAA
MACS_peak_5905	-0.0340932	+IAA
MACS_peak_849	-0.00585336	+IAA
MACS_peak_5318	0.00500526	+IAA
MACS_peak_3519	0.491478	+IAA
MACS_peak_3	0.394497	+IAA
MACS_peak_5335	-0.1184	+IAA
MACS_peak_3498	0.120137	+IAA
MACS_peak_242	-0.159056	+IAA
MACS_peak_606	0.254218	+IAA
MACS_peak_6750	0.123327	+IAA
MACS_peak_6649	0.310594	+IAA
MACS_peak_915	0.144195	+IAA
MACS_peak_844	0.249218	+IAA
MACS_peak_5151	0.439627	+IAA
MACS_peak_2010	0.89519	+IAA
MACS_peak_2798	-0.0158336	+IAA
MACS_peak_5281	-0.139461	+IAA
MACS_peak_4426	0.285921	+IAA
MACS_peak_93	0.232945	+IAA
MACS_peak_6618	0.544246	+IAA
MACS_peak_425	-0.207675	+IAA
MACS_peak_6615	0.245803	+IAA
MACS_peak_2484	0.0811403	+IAA
MACS_peak_4663	0.303631	+IAA
MACS_peak_5569	0.295398	+IAA
MACS_peak_1189	0.713842	+IAA
MACS_peak_6830	0.120945	+IAA
MACS_peak_4039	-0.0568462	+IAA
MACS_peak_3206	-0.0392421	+IAA
MACS_peak_597	0.33669	+IAA
MACS_peak_2046	-0.0260115	+IAA
MACS_peak_2107	-0.183542	+IAA
MACS_peak_4830	-0.122318	+IAA
MACS_peak_2617	0.577866	+IAA
MACS_peak_573	0.501239	+IAA
MACS_peak_2406	0.469983	+IAA
MACS_peak_2463	0.176219	+IAA
MACS_peak_937	0.197782	+IAA
MACS_peak_5619	0.227299	+IAA
MACS_peak_5199	0.0601557	+IAA
MACS_peak_3358	0.713702	+IAA
MACS_peak_1338	0.467582	+IAA
MACS_peak_1534	1.05203	+IAA
MACS_peak_293	0.229141	+IAA
MACS_peak_2413	0.334467	+IAA
MACS_peak_3158	-0.128909	+IAA
MACS_peak_2066	0.336715	+IAA
MACS_peak_6186	0.279703	+IAA
MACS_peak_6102	0.869936	+IAA
MACS_peak_1650	0.653681	+IAA
MACS_peak_6034	0.147257	+IAA
MACS_peak_77	0.171609	+IAA
MACS_peak_1793	0.141174	+IAA
MACS_peak_5878	0.286534	+IAA
MACS_peak_3934	-0.212095	+IAA
MACS_peak_5339	0.271687	+IAA
MACS_peak_4170	0.182496	+IAA
MACS_peak_2620	0.0166517	+IAA
MACS_peak_2948	0.472503	+IAA
MACS_peak_5514	-0.299873	+IAA
MACS_peak_6800	-0.00202642	+IAA
MACS_peak_5792	0.215022	+IAA
MACS_peak_1167	0.629315	+IAA
MACS_peak_3947	0.0156844	+IAA
MACS_peak_4237	0.0475548	+IAA
MACS_peak_4025	0.58656	+IAA
MACS_peak_3213	0.134956	+IAA
MACS_peak_6723	0.164984	+IAA
MACS_peak_6670	0.180485	+IAA
MACS_peak_5643	0.0777556	+IAA
MACS_peak_2490	0.140798	+IAA
MACS_peak_3577	0.520493	+IAA
MACS_peak_3749	0.232926	+IAA
MACS_peak_3202	0.0449263	+IAA
MACS_peak_6613	0.222031	+IAA
MACS_peak_3994	0.344827	+IAA
MACS_peak_6416	-0.208421	+IAA
MACS_peak_6239	0.358187	+IAA
MACS_peak_4143	0.297759	+IAA
MACS_peak_4766	0.187535	+IAA
MACS_peak_2185	0.632359	+IAA
MACS_peak_2293	-0.184217	+IAA
MACS_peak_1614	0.311312	+IAA
MACS_peak_25	0.376974	+IAA
MACS_peak_2053	0.306957	+IAA
MACS_peak_1841	0.187585	+IAA
MACS_peak_2467	0.179084	+IAA
MACS_peak_6361	2.66464	+IAA
MACS_peak_2588	2.30479	+IAA
MACS_peak_784	-0.135895	+IAA
MACS_peak_1885	0.129086	+IAA
MACS_peak_70	0.00268493	+IAA
MACS_peak_2770	0.19324	+IAA
MACS_peak_4734	0.22125	+IAA
MACS_peak_264	0.494218	+IAA
MACS_peak_4651	0.255193	+IAA
MACS_peak_4647	-0.175825	+IAA
MACS_peak_186	0.497406	+IAA
MACS_peak_5811	0.321549	+IAA
MACS_peak_4685	0.261272	+IAA
MACS_peak_999	0.333668	+IAA
MACS_peak_4633	0.170504	+IAA
MACS_peak_2240	0.00954366	+IAA
MACS_peak_6065	0.355172	+IAA
MACS_peak_1961	0.336584	+IAA
MACS_peak_827	0.0468404	+IAA
MACS_peak_6802	0.315353	+IAA
MACS_peak_5703	0.238268	+IAA
MACS_peak_1309	0.190605	+IAA
MACS_peak_1089	0.154735	+IAA
MACS_peak_2974	0.427768	+IAA
MACS_peak_2317	0.25377	+IAA
MACS_peak_704	0.114577	+IAA
MACS_peak_4013	0.639116	+IAA
MACS_peak_1587	0.515994	+IAA
MACS_peak_10	0.0349356	+IAA
MACS_peak_4057	0.168865	+IAA
MACS_peak_4373	0.133335	+IAA
MACS_peak_3653	0.390338	+IAA
MACS_peak_636	0.215421	+IAA
MACS_peak_1264	0.225498	+IAA
MACS_peak_2487	-0.0578873	+IAA
MACS_peak_588	0.641823	+IAA
MACS_peak_2891	0.257696	+IAA
MACS_peak_1917	0.242313	+IAA
MACS_peak_3560	0.0706609	+IAA
MACS_peak_802	0.233806	+IAA
MACS_peak_975	0.519438	+IAA
MACS_peak_2268	0.356615	+IAA
MACS_peak_1042	0.138855	+IAA
MACS_peak_5701	0.420666	+IAA
MACS_peak_5021	0.227488	+IAA
MACS_peak_3795	0.11072	+IAA
MACS_peak_6455	0.282997	+IAA
MACS_peak_4487	0.216643	+IAA
MACS_peak_1016	-0.0776759	+IAA
MACS_peak_391	0.978559	+IAA
MACS_peak_2133	0.168615	+IAA
MACS_peak_1040	0.21739	+IAA
MACS_peak_4229	0.849617	+IAA
MACS_peak_5259	0.18911	+IAA
MACS_peak_5587	0.400966	+IAA
MACS_peak_2451	0.54982	+IAA
MACS_peak_112	-0.171001	+IAA
MACS_peak_3665	0.244768	+IAA
MACS_peak_4098	0.672981	+IAA
MACS_peak_3783	0.63858	+IAA
MACS_peak_2245	0.483998	+IAA
MACS_peak_4365	0.350082	+IAA
MACS_peak_2003	0.641208	+IAA
MACS_peak_1262	-0.009399	+IAA
MACS_peak_196	-0.120184	+IAA
MACS_peak_214	0.56217	+IAA
MACS_peak_4249	0.371472	+IAA
MACS_peak_6889	-0.0175408	+IAA
MACS_peak_2436	0.582036	+IAA
MACS_peak_1022	0.155387	+IAA
MACS_peak_3221	0.138628	+IAA
MACS_peak_6758	0.0491479	+IAA
MACS_peak_2225	0.220648	+IAA
MACS_peak_3051	0.0697469	+IAA
MACS_peak_5531	0.0911316	+IAA
MACS_peak_1218	0.00984257	+IAA
MACS_peak_2686	0.661869	+IAA
MACS_peak_653	0.175733	+IAA
MACS_peak_6115	0.843979	+IAA
MACS_peak_288	0.686585	+IAA
MACS_peak_6366	2.8724	+IAA
MACS_peak_1564	0.354701	+IAA
MACS_peak_5554	0.0562367	+IAA
MACS_peak_4509	0.570603	+IAA
MACS_peak_5801	0.287895	+IAA
MACS_peak_5205	0.853186	+IAA
MACS_peak_4661	0.165383	+IAA
MACS_peak_5484	0.418001	+IAA
MACS_peak_3690	-0.169033	+IAA
MACS_peak_3702	-0.21088	+IAA
MACS_peak_5473	0.131967	+IAA
MACS_peak_4790	0.16257	+IAA
MACS_peak_2154	0.0112712	+IAA
MACS_peak_6541	0.105204	+IAA
MACS_peak_2624	0.115296	+IAA
MACS_peak_6031	0.195814	+IAA
MACS_peak_1108	0.383075	+IAA
MACS_peak_1053	0.196512	+IAA
MACS_peak_4750	0.342611	+IAA
MACS_peak_4801	-0.142657	+IAA
MACS_peak_2606	0.090422	+IAA
MACS_peak_6159	-0.283093	+IAA
MACS_peak_2666	0.315832	+IAA
MACS_peak_4970	0.312131	+IAA
MACS_peak_5407	0.256573	+IAA
MACS_peak_4632	0.62017	+IAA
MACS_peak_2273	-0.0560489	+IAA
MACS_peak_1810	0.0185471	+IAA
MACS_peak_6427	0.715262	+IAA
MACS_peak_1087	0.516428	+IAA
MACS_peak_4003	0.0918137	+IAA
MACS_peak_1006	0.568309	+IAA
MACS_peak_2284	0.171504	+IAA
MACS_peak_4644	0.165029	+IAA
MACS_peak_2457	0.252778	+IAA
MACS_peak_352	0.683256	+IAA
MACS_peak_5459	-0.0936372	+IAA
MACS_peak_2644	0.268474	+IAA
MACS_peak_2346	0.752996	+IAA
MACS_peak_1599	0.145408	+IAA
MACS_peak_4736	0.204146	+IAA
MACS_peak_2087	0.425619	+IAA
MACS_peak_2747	-0.130089	+IAA
MACS_peak_6765	-0.0756258	+IAA
MACS_peak_961	0.706852	+IAA
MACS_peak_3406	0.380064	+IAA
MACS_peak_5598	0.46548	+IAA
MACS_peak_1853	0.171527	+IAA
MACS_peak_117	-0.0741125	+IAA
MACS_peak_652	-0.0176784	+IAA
MACS_peak_238	0.187127	+IAA
MACS_peak_2470	0.205542	+IAA
MACS_peak_113	0.473245	+IAA
MACS_peak_2872	0.0812097	+IAA
MACS_peak_1750	0.106593	+IAA
MACS_peak_6146	0.673679	+IAA
MACS_peak_1732	-0.0421818	+IAA
MACS_peak_5532	-0.20745	+IAA
MACS_peak_5394	0.062434	+IAA
MACS_peak_556	0.211921	+IAA
MACS_peak_3751	0.125319	+IAA
MACS_peak_5155	-0.176857	+IAA
MACS_peak_6875	0.170657	+IAA
MACS_peak_2923	0.357972	+IAA
MACS_peak_3430	0.243071	+IAA
MACS_peak_5692	0.155097	+IAA
MACS_peak_3352	0.710607	+IAA
MACS_peak_471	0.140457	+IAA
MACS_peak_6026	0.0748756	+IAA
MACS_peak_2395	0.799451	+IAA
MACS_peak_864	0.70231	+IAA
MACS_peak_4106	0.104023	+IAA
MACS_peak_5185	0.119247	+IAA
MACS_peak_4489	0.871594	+IAA
MACS_peak_4400	0.232091	+IAA
MACS_peak_4317	0.305512	+IAA
MACS_peak_2170	0.144052	+IAA
MACS_peak_6459	-0.0883352	+IAA
MACS_peak_1888	0.298428	+IAA
MACS_peak_2648	0.137284	+IAA
MACS_peak_3482	0.329757	+IAA
MACS_peak_5036	0.165763	+IAA
MACS_peak_536	0.413931	+IAA
MACS_peak_4279	0.198522	+IAA
MACS_peak_5240	0.45779	+IAA
MACS_peak_698	-0.0926002	+IAA
MACS_peak_3154	0.311549	+IAA
MACS_peak_4446	0.204822	+IAA
MACS_peak_1352	1.33039	+IAA
MACS_peak_32	0.225428	+IAA
MACS_peak_3390	0.151628	+IAA
MACS_peak_2026	0.663632	+IAA
MACS_peak_2301	0.442706	+IAA
MACS_peak_6545	0.172611	+IAA
MACS_peak_49	0.191819	+IAA
MACS_peak_3655	0.335038	+IAA
MACS_peak_6478	0.0855979	+IAA
MACS_peak_4769	0.174351	+IAA
MACS_peak_2159	0.00467005	+IAA
MACS_peak_1247	0.620211	+IAA
MACS_peak_2661	0.22929	+IAA
MACS_peak_3844	0.405692	+IAA
MACS_peak_3144	0.286227	+IAA
MACS_peak_546	0.134187	+IAA
MACS_peak_5814	0.0975296	+IAA
MACS_peak_3605	-0.0339175	+IAA
MACS_peak_815	-0.00726425	+IAA
MACS_peak_3060	-0.00931294	+IAA
MACS_peak_6692	0.138682	+IAA
MACS_peak_6684	0.207854	+IAA
MACS_peak_2940	0.0805127	+IAA
MACS_peak_6668	0.505827	+IAA
MACS_peak_4448	0.245366	+IAA
MACS_peak_428	0.515843	+IAA
MACS_peak_6700	0.141212	+IAA
MACS_peak_2190	-0.0949416	+IAA
MACS_peak_5769	0.0347693	+IAA
MACS_peak_4052	0.459501	+IAA
MACS_peak_6269	0.00719237	+IAA
MACS_peak_3786	0.291914	+IAA
MACS_peak_3699	0.112345	+IAA
MACS_peak_1641	-0.0537818	+IAA
MACS_peak_3987	0.2921	+IAA
MACS_peak_5810	0.329757	+IAA
MACS_peak_2708	0.0888465	+IAA
MACS_peak_1337	0.395605	+IAA
MACS_peak_5716	0.451739	+IAA
MACS_peak_3227	0.341688	+IAA
MACS_peak_6160	1.19389	+IAA
MACS_peak_2516	0.496043	+IAA
MACS_peak_3426	0.316798	+IAA
MACS_peak_4271	0.770961	+IAA
MACS_peak_5227	0.196283	+IAA
MACS_peak_6009	0.341502	+IAA
MACS_peak_6785	0.0829479	+IAA
MACS_peak_1197	0.424073	+IAA
MACS_peak_3103	0.279	+IAA
MACS_peak_3903	0.246911	+IAA
MACS_peak_6467	0.0880499	+IAA
MACS_peak_4724	-0.12205	+IAA
MACS_peak_6460	-0.365082	+IAA
MACS_peak_3094	0.120235	+IAA
MACS_peak_2070	0.150186	+IAA
MACS_peak_6468	0.207354	+IAA
MACS_peak_4955	0.0358853	+IAA
MACS_peak_2827	0.331757	+IAA
MACS_peak_1690	0.188777	+IAA
MACS_peak_6689	0.224081	+IAA
MACS_peak_479	0.354272	+IAA
MACS_peak_386	-0.215426	+IAA
MACS_peak_1551	0.362813	+IAA
MACS_peak_1325	0.346836	+IAA
MACS_peak_1532	0.450648	+IAA
MACS_peak_1812	0.189223	+IAA
MACS_peak_1933	0.0642138	+IAA
MACS_peak_6523	0.33394	+IAA
MACS_peak_6454	0.476509	+IAA
MACS_peak_6924	0.250875	+IAA
MACS_peak_5451	0.230913	+IAA
MACS_peak_3766	0.338986	+IAA
MACS_peak_2462	-0.0640622	+IAA
MACS_peak_298	0.0716942	+IAA
MACS_peak_6761	3.04961	+IAA
MACS_peak_2150	0.0888435	+IAA
MACS_peak_601	-0.301675	+IAA
MACS_peak_4100	-0.130842	+IAA
MACS_peak_6726	0.0145107	+IAA
MACS_peak_5517	-0.068144	+IAA
MACS_peak_3247	-0.0995667	+IAA
MACS_peak_895	0.342462	+IAA
MACS_peak_5074	0.195905	+IAA
MACS_peak_5308	0.465303	+IAA
MACS_peak_2512	0.195189	+IAA
MACS_peak_1550	0.278979	+IAA
MACS_peak_4269	0.302838	+IAA
MACS_peak_1722	0.314922	+IAA
MACS_peak_3473	0.764823	+IAA
MACS_peak_1135	0.370612	+IAA
MACS_peak_385	-0.137477	+IAA
MACS_peak_4266	0.333211	+IAA
MACS_peak_4445	0.178819	+IAA
MACS_peak_1583	0.150248	+IAA
MACS_peak_4722	0.124705	+IAA
MACS_peak_3589	-0.0921616	+IAA
MACS_peak_986	0.073406	+IAA
MACS_peak_4658	0.579725	+IAA
MACS_peak_757	-0.167831	+IAA
MACS_peak_4845	0.157814	+IAA
MACS_peak_34	0.661233	+IAA
MACS_peak_1239	0.0233082	+IAA
MACS_peak_6060	0.857094	+IAA
MACS_peak_3738	0.563918	+IAA
MACS_peak_4080	-0.0534191	+IAA
MACS_peak_5969	0.127065	+IAA
MACS_peak_862	0.652247	+IAA
MACS_peak_1442	0.444039	+IAA
MACS_peak_5307	0.56679	+IAA
MACS_peak_561	0.326229	+IAA
MACS_peak_6264	0.151356	+IAA
MACS_peak_658	0.359245	+IAA
MACS_peak_5299	0.0562409	+IAA
MACS_peak_6770	0.458838	+IAA
MACS_peak_5543	0.0572694	+IAA
MACS_peak_3124	0.0544907	+IAA
MACS_peak_5347	-0.0700145	+IAA
MACS_peak_5591	0.55711	+IAA
MACS_peak_6352	0.219085	+IAA
MACS_peak_1725	0.28932	+IAA
MACS_peak_4482	0.507317	+IAA
MACS_peak_6261	0.569314	+IAA
MACS_peak_4551	0.268894	+IAA
MACS_peak_4636	0.743622	+IAA
MACS_peak_2032	-0.122993	+IAA
MACS_peak_2854	-0.224687	+IAA
MACS_peak_4028	0.0694097	+IAA
MACS_peak_6589	0.252984	+IAA
MACS_peak_5316	0.111653	+IAA
MACS_peak_5042	0.134062	+IAA
MACS_peak_5358	0.521433	+IAA
MACS_peak_6493	-0.153444	+IAA
MACS_peak_3838	-0.516917	+IAA
MACS_peak_2385	-0.142772	+IAA
MACS_peak_2828	0.675651	+IAA
MACS_peak_5863	0.348506	+IAA
MACS_peak_1020	0.119558	+IAA
MACS_peak_4019	0.635542	+IAA
MACS_peak_4692	0.113749	+IAA
MACS_peak_6640	0.0268959	+IAA
MACS_peak_2583	0.578718	+IAA
MACS_peak_5137	0.525139	+IAA
MACS_peak_6610	0.430804	+IAA
MACS_peak_4898	-0.0800691	+IAA
MACS_peak_4825	0.168602	+IAA
MACS_peak_5178	0.114358	+IAA
MACS_peak_2012	0.180803	+IAA
MACS_peak_809	0.492769	+IAA
MACS_peak_2672	0.614604	+IAA
MACS_peak_2719	0.0629723	+IAA
MACS_peak_855	0.256412	+IAA
[truncated: 11,915 more rows]

## Sheet: Fig.5h
peak	RR	RR_-IAA_class	IAA class
MACS_peak_2748	13.6453	A	-IAA
MACS_peak_3569	12.5823	A	-IAA
MACS_peak_875	12.0479	A	-IAA
MACS_peak_874	10.6868	A	-IAA
MACS_peak_869	10.0009	A	-IAA
MACS_peak_876	9.87681	A	-IAA
MACS_peak_877	9.47083	A	-IAA
MACS_peak_3568	9.46225	A	-IAA
MACS_peak_870	8.97554	A	-IAA
MACS_peak_866	8.49045	A	-IAA
MACS_peak_871	8.41208	A	-IAA
MACS_peak_872	7.89878	A	-IAA
MACS_peak_3827	6.689	A	-IAA
MACS_peak_6134	6.50434	A	-IAA
MACS_peak_6885	6.29798	A	-IAA
MACS_peak_4557	6.22265	A	-IAA
MACS_peak_6361	6.14569	A	-IAA
MACS_peak_2607	6.04726	A	-IAA
MACS_peak_6866	6.03816	A	-IAA
MACS_peak_873	5.96355	A	-IAA
MACS_peak_3584	5.8341	A	-IAA
MACS_peak_6309	5.78735	A	-IAA
MACS_peak_6862	5.75535	A	-IAA
MACS_peak_2712	5.47375	A	-IAA
MACS_peak_6839	5.40624	A	-IAA
MACS_peak_6741	5.34136	A	-IAA
MACS_peak_6846	5.19385	A	-IAA
MACS_peak_6760	5.13452	A	-IAA
MACS_peak_868	5.10625	A	-IAA
MACS_peak_6844	5.07238	A	-IAA
MACS_peak_6915	5.02309	A	-IAA
MACS_peak_659	4.96085	A	-IAA
MACS_peak_3098	4.9236	A	-IAA
MACS_peak_3793	4.90497	A	-IAA
MACS_peak_4566	4.88895	A	-IAA
MACS_peak_6385	4.88363	A	-IAA
MACS_peak_3567	4.82785	A	-IAA
MACS_peak_2727	4.67195	A	-IAA
MACS_peak_6863	4.58391	A	-IAA
MACS_peak_4547	4.53534	A	-IAA
MACS_peak_6387	4.31514	A	-IAA
MACS_peak_6386	4.27023	A	-IAA
MACS_peak_6388	4.24176	A	-IAA
MACS_peak_6366	4.22349	A	-IAA
MACS_peak_6742	4.2012	A	-IAA
MACS_peak_6754	3.78606	A	-IAA
MACS_peak_6755	3.72286	A	-IAA
MACS_peak_6367	3.71859	A	-IAA
MACS_peak_5896	3.70787	A	-IAA
MACS_peak_3566	3.70225	A	-IAA
MACS_peak_867	3.65507	A	-IAA
MACS_peak_6761	3.62239	A	-IAA
MACS_peak_6847	3.42531	A	-IAA
MACS_peak_878	3.40842	A	-IAA
MACS_peak_6916	3.39303	A	-IAA
MACS_peak_6365	3.35848	A	-IAA
MACS_peak_6865	3.34645	A	-IAA
MACS_peak_2589	3.32214	A	-IAA
MACS_peak_2714	3.26793	A	-IAA
MACS_peak_6384	3.25151	A	-IAA
MACS_peak_6333	3.22394	A	-IAA
MACS_peak_5839	3.2154	A	-IAA
MACS_peak_6457	3.21482	A	-IAA
MACS_peak_6894	3.1822	A	-IAA
MACS_peak_5881	3.11764	A	-IAA
MACS_peak_1449	3.11011	A	-IAA
MACS_peak_6389	3.08864	A	-IAA
MACS_peak_6368	3.08358	A	-IAA
MACS_peak_218	3.04356	A	-IAA
MACS_peak_6317	3.03105	A	-IAA
MACS_peak_2537	3.01975	A	-IAA
MACS_peak_6383	3.01672	A	-IAA
MACS_peak_6345	2.98771	A	-IAA
MACS_peak_3432	2.98332	A	-IAA
MACS_peak_1486	2.96453	A	-IAA
MACS_peak_6164	2.8776	A	-IAA
MACS_peak_1487	2.87245	A	-IAA
MACS_peak_6849	2.85587	A	-IAA
MACS_peak_56	2.84315	A	-IAA
MACS_peak_24	2.83655	A	-IAA
MACS_peak_1614	2.8332	A	-IAA
MACS_peak_55	2.8169	A	-IAA
MACS_peak_272	2.81543	A	-IAA
MACS_peak_437	2.80741	A	-IAA
MACS_peak_335	2.79898	A	-IAA
MACS_peak_6775	2.7939	A	-IAA
MACS_peak_6099	2.7703	A	-IAA
MACS_peak_1635	2.73824	A	-IAA
MACS_peak_6237	2.73042	A	-IAA
MACS_peak_5770	2.72682	A	-IAA
MACS_peak_398	2.71723	A	-IAA
MACS_peak_463	2.71025	A	-IAA
MACS_peak_6122	2.69281	A	-IAA
MACS_peak_4399	2.68962	A	-IAA
MACS_peak_182	2.68801	A	-IAA
MACS_peak_1396	2.68706	A	-IAA
MACS_peak_6852	2.67944	A	-IAA
MACS_peak_1187	2.67026	A	-IAA
MACS_peak_6130	2.66064	A	-IAA
MACS_peak_346	2.65354	A	-IAA
MACS_peak_5039	2.63203	A	-IAA
MACS_peak_2749	2.63027	A	-IAA
MACS_peak_864	2.6247	A	-IAA
MACS_peak_5815	2.62073	A	-IAA
MACS_peak_23	2.60758	A	-IAA
MACS_peak_5941	2.60709	A	-IAA
MACS_peak_6375	2.60706	A	-IAA
MACS_peak_1397	2.60227	A	-IAA
MACS_peak_3271	2.59447	A	-IAA
MACS_peak_204	2.58255	A	-IAA
MACS_peak_5433	2.57896	A	-IAA
MACS_peak_6109	2.57867	A	-IAA
MACS_peak_1633	2.57832	A	-IAA
MACS_peak_5049	2.57031	A	-IAA
MACS_peak_5726	2.56864	A	-IAA
MACS_peak_6115	2.5676	A	-IAA
MACS_peak_6119	2.55328	A	-IAA
MACS_peak_6131	2.54241	A	-IAA
MACS_peak_1437	2.54234	A	-IAA
MACS_peak_5802	2.53434	A	-IAA
MACS_peak_397	2.52824	A	-IAA
MACS_peak_5847	2.52698	A	-IAA
MACS_peak_247	2.51069	A	-IAA
MACS_peak_2379	2.50531	A	-IAA
MACS_peak_1368	2.50074	A	-IAA
MACS_peak_1575	2.48598	A	-IAA
MACS_peak_366	2.48493	A	-IAA
MACS_peak_6116	2.48072	A	-IAA
MACS_peak_6035	2.47725	A	-IAA
MACS_peak_3255	2.47609	A	-IAA
MACS_peak_3626	2.4721	A	-IAA
MACS_peak_6160	2.46856	A	-IAA
MACS_peak_2933	2.46399	A	-IAA
MACS_peak_2414	2.45986	A	-IAA
MACS_peak_1448	2.45641	A	-IAA
MACS_peak_6377	2.45411	A	-IAA
MACS_peak_4019	2.45192	A	-IAA
MACS_peak_912	2.45066	A	-IAA
MACS_peak_261	2.44476	A	-IAA
MACS_peak_320	2.44275	A	-IAA
MACS_peak_133	2.43338	A	-IAA
MACS_peak_3843	2.43296	A	-IAA
MACS_peak_325	2.43065	A	-IAA
MACS_peak_1488	2.42965	A	-IAA
MACS_peak_4601	2.42587	A	-IAA
MACS_peak_438	2.42518	A	-IAA
MACS_peak_2762	2.42176	A	-IAA
MACS_peak_4684	2.41718	A	-IAA
MACS_peak_5472	2.4083	A	-IAA
MACS_peak_6370	2.40781	A	-IAA
MACS_peak_882	2.39638	A	-IAA
MACS_peak_179	2.39512	A	-IAA
MACS_peak_4691	2.39419	A	-IAA
MACS_peak_236	2.39164	A	-IAA
MACS_peak_5829	2.39034	A	-IAA
MACS_peak_1350	2.3901	A	-IAA
MACS_peak_89	2.38981	A	-IAA
MACS_peak_1445	2.38693	A	-IAA
MACS_peak_6369	2.3854	A	-IAA
MACS_peak_3433	2.38522	A	-IAA
MACS_peak_3114	2.38488	A	-IAA
MACS_peak_462	2.38245	A	-IAA
MACS_peak_3274	2.37838	A	-IAA
MACS_peak_4273	2.37732	A	-IAA
MACS_peak_4755	2.37066	A	-IAA
MACS_peak_6917	2.3701	A	-IAA
MACS_peak_213	2.36619	A	-IAA
MACS_peak_343	2.35803	A	-IAA
MACS_peak_90	2.35791	A	-IAA
MACS_peak_6188	2.35601	A	-IAA
MACS_peak_3844	2.35391	A	-IAA
MACS_peak_6049	2.35268	A	-IAA
MACS_peak_6290	2.35065	A	-IAA
MACS_peak_2678	2.35059	A	-IAA
MACS_peak_495	2.34457	A	-IAA
MACS_peak_25	2.34211	A	-IAA
MACS_peak_5313	2.33721	A	-IAA
MACS_peak_5937	2.33682	A	-IAA
MACS_peak_1648	2.33233	A	-IAA
MACS_peak_1831	2.32905	A	-IAA
MACS_peak_6390	2.32731	A	-IAA
MACS_peak_6382	2.32548	A	-IAA
MACS_peak_456	2.32182	A	-IAA
MACS_peak_6372	2.31564	A	-IAA
MACS_peak_1444	2.31438	A	-IAA
MACS_peak_444	2.3136	A	-IAA
MACS_peak_5938	2.31306	A	-IAA
MACS_peak_1439	2.31189	A	-IAA
MACS_peak_1296	2.31156	A	-IAA
MACS_peak_6276	2.31116	A	-IAA
MACS_peak_5453	2.31116	A	-IAA
MACS_peak_1295	2.31012	A	-IAA
MACS_peak_5663	2.30519	A	-IAA
MACS_peak_123	2.30469	A	-IAA
MACS_peak_223	2.30178	A	-IAA
MACS_peak_6205	2.30044	A	-IAA
MACS_peak_273	2.2922	A	-IAA
MACS_peak_6234	2.29119	A	-IAA
MACS_peak_3512	2.2884	A	-IAA
MACS_peak_1514	2.28668	A	-IAA
MACS_peak_6371	2.28648	A	-IAA
MACS_peak_3538	2.28468	A	-IAA
MACS_peak_5163	2.28319	A	-IAA
MACS_peak_3402	2.27955	A	-IAA
MACS_peak_350	2.2776	A	-IAA
MACS_peak_211	2.27285	A	-IAA
MACS_peak_2436	2.27052	A	-IAA
MACS_peak_231	2.2702	A	-IAA
MACS_peak_6147	2.2629	A	-IAA
MACS_peak_6394	2.26221	A	-IAA
MACS_peak_6244	2.25802	A	-IAA
MACS_peak_1361	2.25757	A	-IAA
MACS_peak_1846	2.25443	A	-IAA
MACS_peak_87	2.2527	A	-IAA
MACS_peak_493	2.24965	A	-IAA
MACS_peak_49	2.24914	A	-IAA
MACS_peak_3606	2.24481	A	-IAA
MACS_peak_6240	2.24146	A	-IAA
MACS_peak_1390	2.24098	A	-IAA
MACS_peak_6373	2.24094	A	-IAA
MACS_peak_6185	2.23933	A	-IAA
MACS_peak_71	2.23555	A	-IAA
MACS_peak_6034	2.23199	A	-IAA
MACS_peak_4916	2.23023	A	-IAA
MACS_peak_5972	2.22988	A	-IAA
MACS_peak_5828	2.22734	A	-IAA
MACS_peak_851	2.2236	A	-IAA
MACS_peak_1604	2.22171	A	-IAA
MACS_peak_5578	2.22077	A	-IAA
MACS_peak_324	2.21718	A	-IAA
MACS_peak_6186	2.21204	A	-IAA
MACS_peak_3111	2.20963	A	-IAA
MACS_peak_1622	2.20218	A	-IAA
MACS_peak_2464	2.19721	A	-IAA
MACS_peak_235	2.19686	A	-IAA
MACS_peak_6318	2.19595	A	-IAA
MACS_peak_1132	2.19519	A	-IAA
MACS_peak_4407	2.18935	A	-IAA
MACS_peak_1379	2.18918	A	-IAA
MACS_peak_5141	2.1888	A	-IAA
MACS_peak_6120	2.18794	A	-IAA
MACS_peak_137	2.18691	A	-IAA
MACS_peak_2415	2.18468	A	-IAA
MACS_peak_364	2.17747	A	-IAA
MACS_peak_4104	2.1772	A	-IAA
MACS_peak_136	2.17426	A	-IAA
MACS_peak_6238	2.17362	A	-IAA
MACS_peak_1489	2.17315	A	-IAA
MACS_peak_2374	2.17108	A	-IAA
MACS_peak_5759	2.16791	A	-IAA
MACS_peak_6121	2.16784	A	-IAA
MACS_peak_6044	2.16756	A	-IAA
MACS_peak_230	2.16403	A	-IAA
MACS_peak_239	2.16224	A	-IAA
MACS_peak_1467	2.16155	A	-IAA
MACS_peak_6321	2.15917	A	-IAA
MACS_peak_6395	2.15881	A	-IAA
MACS_peak_391	2.15781	A	-IAA
MACS_peak_413	2.15368	A	-IAA
MACS_peak_5582	2.15284	A	-IAA
MACS_peak_479	2.15019	A	-IAA
MACS_peak_6208	2.14895	A	-IAA
MACS_peak_911	2.1478	A	-IAA
MACS_peak_6391	2.14554	A	-IAA
MACS_peak_6376	2.14548	A	-IAA
MACS_peak_2801	2.14337	A	-IAA
MACS_peak_6393	2.14299	A	-IAA
MACS_peak_6037	2.13968	A	-IAA
MACS_peak_4577	2.13774	A	-IAA
MACS_peak_5840	2.1344	A	-IAA
MACS_peak_1787	2.13391	A	-IAA
MACS_peak_6289	2.13371	A	-IAA
MACS_peak_2741	2.13364	A	-IAA
MACS_peak_5165	2.13285	A	-IAA
MACS_peak_1642	2.13157	A	-IAA
MACS_peak_466	2.13144	A	-IAA
MACS_peak_5921	2.13053	A	-IAA
MACS_peak_202	2.13011	A	-IAA
MACS_peak_363	2.12911	A	-IAA
MACS_peak_282	2.12832	A	-IAA
MACS_peak_946	2.12601	A	-IAA
MACS_peak_212	2.12485	A	-IAA
MACS_peak_622	2.12467	A	-IAA
MACS_peak_6054	2.12444	A	-IAA
MACS_peak_1634	2.12092	A	-IAA
MACS_peak_1475	2.12044	A	-IAA
MACS_peak_4728	2.11608	A	-IAA
MACS_peak_3251	2.11603	A	-IAA
MACS_peak_4462	2.11581	A	-IAA
MACS_peak_387	2.11547	A	-IAA
MACS_peak_6118	2.11514	A	-IAA
MACS_peak_6392	2.11513	A	-IAA
MACS_peak_4239	2.11383	A	-IAA
MACS_peak_431	2.1136	A	-IAA
MACS_peak_396	2.11336	A	-IAA
MACS_peak_1844	2.11169	A	-IAA
MACS_peak_1574	2.1097	A	-IAA
MACS_peak_1666	2.10773	A	-IAA
MACS_peak_1395	2.10432	A	-IAA
MACS_peak_26	2.10291	A	-IAA
MACS_peak_1621	2.10205	A	-IAA
MACS_peak_57	2.10196	A	-IAA
MACS_peak_1207	2.10174	A	-IAA
MACS_peak_2437	2.10119	A	-IAA
MACS_peak_5975	2.09871	A	-IAA
MACS_peak_2043	2.09852	A	-IAA
MACS_peak_374	2.09828	A	-IAA
MACS_peak_1527	2.09584	A	-IAA
MACS_peak_5966	2.0954	A	-IAA
MACS_peak_5769	2.09466	A	-IAA
MACS_peak_3625	2.08685	A	-IAA
MACS_peak_1674	2.08574	A	-IAA
MACS_peak_3401	2.08485	A	-IAA
MACS_peak_336	2.08456	A	-IAA
MACS_peak_2842	2.08276	A	-IAA
MACS_peak_6628	2.08171	A	-IAA
MACS_peak_4609	2.07972	A	-IAA
MACS_peak_6110	2.07491	A	-IAA
MACS_peak_6226	2.069	A	-IAA
MACS_peak_6061	2.06864	A	-IAA
MACS_peak_3203	2.0675	A	-IAA
MACS_peak_5906	2.06611	A	-IAA
MACS_peak_5758	2.06559	A	-IAA
MACS_peak_4240	2.06499	A	-IAA
MACS_peak_408	2.06491	A	-IAA
MACS_peak_6138	2.06409	A	-IAA
MACS_peak_4909	2.0616	A	-IAA
MACS_peak_1414	2.05962	A	-IAA
MACS_peak_283	2.05948	A	-IAA
MACS_peak_259	2.05716	A	-IAA
MACS_peak_3277	2.05673	A	-IAA
MACS_peak_1708	2.05416	A	-IAA
MACS_peak_5846	2.0521	A	-IAA
MACS_peak_960	2.05187	A	-IAA
MACS_peak_6236	2.04757	A	-IAA
MACS_peak_808	2.04611	A	-IAA
MACS_peak_3452	2.04511	A	-IAA
MACS_peak_1623	2.04462	A	-IAA
MACS_peak_1543	2.04336	A	-IAA
MACS_peak_3510	2.04212	A	-IAA
MACS_peak_400	2.03915	A	-IAA
MACS_peak_418	2.03849	A	-IAA
MACS_peak_4296	2.03843	A	-IAA
MACS_peak_1637	2.03764	A	-IAA
MACS_peak_5601	2.03738	A	-IAA
MACS_peak_305	2.03641	A	-IAA
MACS_peak_5803	2.03047	A	-IAA
MACS_peak_443	2.03026	A	-IAA
MACS_peak_6140	2.02932	A	-IAA
MACS_peak_5162	2.02764	A	-IAA
MACS_peak_1516	2.02655	A	-IAA
MACS_peak_2026	2.02627	A	-IAA
MACS_peak_1210	2.02587	A	-IAA
MACS_peak_6325	2.02457	A	-IAA
MACS_peak_863	2.02435	A	-IAA
MACS_peak_5157	2.02048	A	-IAA
MACS_peak_2465	2.01984	A	-IAA
MACS_peak_1665	2.01803	A	-IAA
MACS_peak_257	2.01689	A	-IAA
MACS_peak_162	2.01484	A	-IAA
MACS_peak_1039	2.01299	A	-IAA
MACS_peak_2763	2.01281	A	-IAA
MACS_peak_3110	2.01174	A	-IAA
MACS_peak_1050	2.00956	A	-IAA
MACS_peak_6287	2.00928	A	-IAA
MACS_peak_4406	2.00924	A	-IAA
MACS_peak_5994	2.00558	A	-IAA
MACS_peak_5489	2.00525	A	-IAA
MACS_peak_6314	2.00479	A	-IAA
MACS_peak_1328	2.00383	A	-IAA
MACS_peak_4238	1.99751	A	-IAA
MACS_peak_6203	1.99653	A	-IAA
MACS_peak_4089	1.99615	A	-IAA
MACS_peak_219	1.99502	A	-IAA
MACS_peak_1206	1.99429	A	-IAA
MACS_peak_4332	1.99268	A	-IAA
MACS_peak_5476	1.99265	A	-IAA
MACS_peak_6225	1.99248	A	-IAA
MACS_peak_5780	1.98862	A	-IAA
MACS_peak_6462	1.98792	A	-IAA
MACS_peak_6378	1.98507	A	-IAA
MACS_peak_2366	1.98365	A	-IAA
MACS_peak_6178	1.98325	A	-IAA
MACS_peak_3311	1.98272	A	-IAA
MACS_peak_2981	1.98131	A	-IAA
MACS_peak_5869	1.97895	A	-IAA
MACS_peak_1521	1.97865	A	-IAA
MACS_peak_5940	1.97731	A	-IAA
MACS_peak_1248	1.97599	A	-IAA
MACS_peak_3884	1.97466	A	-IAA
MACS_peak_6721	1.97431	A	-IAA
MACS_peak_4404	1.97331	A	-IAA
MACS_peak_5895	1.97288	A	-IAA
MACS_peak_1308	1.97127	A	-IAA
MACS_peak_4474	1.97022	A	-IAA
MACS_peak_1587	1.96835	A	-IAA
MACS_peak_181	1.96467	A	-IAA
MACS_peak_6079	1.96428	A	-IAA
MACS_peak_1189	1.96397	A	-IAA
MACS_peak_2462	1.96112	A	-IAA
MACS_peak_857	1.96006	A	-IAA
MACS_peak_5912	1.95781	A	-IAA
MACS_peak_3413	1.95743	A	-IAA
MACS_peak_419	1.95506	A	-IAA
MACS_peak_6324	1.95489	A	-IAA
MACS_peak_6266	1.95227	A	-IAA
MACS_peak_1774	1.9501	A	-IAA
MACS_peak_5245	1.94962	A	-IAA
MACS_peak_2416	1.94409	A	-IAA
MACS_peak_1455	1.94382	A	-IAA
MACS_peak_6698	1.93685	A	-IAA
MACS_peak_420	1.9366	A	-IAA
MACS_peak_4906	1.93628	A	-IAA
MACS_peak_6261	1.93492	A	-IAA
MACS_peak_5161	1.93421	A	-IAA
MACS_peak_4491	1.93275	A	-IAA
MACS_peak_4656	1.9318	A	-IAA
MACS_peak_3842	1.93142	A	-IAA
MACS_peak_1092	1.92989	A	-IAA
MACS_peak_5213	1.92843	A	-IAA
MACS_peak_6275	1.92818	A	-IAA
MACS_peak_260	1.92809	A	-IAA
MACS_peak_5602	1.92759	A	-IAA
MACS_peak_160	1.92758	A	-IAA
MACS_peak_4187	1.92742	A	-IAA
MACS_peak_6050	1.92691	A	-IAA
MACS_peak_4600	1.92529	A	-IAA
MACS_peak_4546	1.92162	A	-IAA
MACS_peak_852	1.92083	A	-IAA
MACS_peak_5488	1.92078	A	-IAA
MACS_peak_1643	1.9195	A	-IAA
MACS_peak_6586	1.91948	A	-IAA
MACS_peak_5537	1.91915	A	-IAA
MACS_peak_6212	1.91743	A	-IAA
MACS_peak_5434	1.91587	A	-IAA
MACS_peak_6464	1.91581	A	-IAA
MACS_peak_1553	1.91481	A	-IAA
MACS_peak_6502	1.9142	A	-IAA
MACS_peak_1730	1.91345	A	-IAA
MACS_peak_4009	1.91134	A	-IAA
MACS_peak_642	1.91026	A	-IAA
MACS_peak_6124	1.90976	A	-IAA
MACS_peak_5156	1.9096	A	-IAA
MACS_peak_392	1.90944	A	-IAA
MACS_peak_5821	1.90919	A	-IAA
MACS_peak_2466	1.90858	A	-IAA
MACS_peak_1413	1.90268	A	-IAA
MACS_peak_144	1.90216	A	-IAA
MACS_peak_845	1.90207	A	-IAA
MACS_peak_5536	1.90191	A	-IAA
MACS_peak_1528	1.90135	A	-IAA
MACS_peak_6141	1.90085	A	-IAA
MACS_peak_5936	1.9004	A	-IAA
MACS_peak_5868	1.89895	A	-IAA
MACS_peak_4385	1.89847	A	-IAA
MACS_peak_1632	1.89589	A	-IAA
MACS_peak_134	1.89539	A	-IAA
MACS_peak_4161	1.88585	A	-IAA
MACS_peak_4016	1.8838	A	-IAA
MACS_peak_530	1.88355	A	-IAA
MACS_peak_4458	1.88199	A	-IAA
MACS_peak_3124	1.88094	A	-IAA
MACS_peak_2265	1.88032	A	-IAA
MACS_peak_6142	1.87957	A	-IAA
MACS_peak_6351	1.87908	A	-IAA
MACS_peak_1617	1.87843	A	-IAA
MACS_peak_1167	1.87578	A	-IAA
MACS_peak_6629	1.87503	A	-IAA
MACS_peak_1644	1.8735	A	-IAA
MACS_peak_338	1.87277	A	-IAA
MACS_peak_3446	1.87264	A	-IAA
MACS_peak_5167	1.87222	A	-IAA
MACS_peak_6734	1.87025	A	-IAA
MACS_peak_6288	1.87002	A	-IAA
MACS_peak_968	1.86884	A	-IAA
MACS_peak_3297	1.86699	A	-IAA
MACS_peak_6323	1.86643	A	-IAA
MACS_peak_6528	1.86643	A	-IAA
MACS_peak_2790	1.86633	A	-IAA
MACS_peak_6184	1.86604	A	-IAA
MACS_peak_4094	1.86465	A	-IAA
MACS_peak_5609	1.86386	A	-IAA
MACS_peak_6453	1.86307	A	-IAA
MACS_peak_407	1.86183	A	-IAA
MACS_peak_5634	1.86177	A	-IAA
MACS_peak_2699	1.86128	A	-IAA
MACS_peak_2848	1.86106	A	-IAA
MACS_peak_5164	1.86034	A	-IAA
MACS_peak_3254	1.86021	A	-IAA
MACS_peak_6204	1.85974	A	-IAA
MACS_peak_5493	1.85749	A	-IAA
MACS_peak_6381	1.85713	A	-IAA
MACS_peak_409	1.85638	A	-IAA
MACS_peak_9	1.85625	A	-IAA
MACS_peak_2804	1.85552	A	-IAA
MACS_peak_6308	1.85421	A	-IAA
MACS_peak_5496	1.85404	A	-IAA
MACS_peak_1312	1.85298	A	-IAA
MACS_peak_1910	1.85061	A	-IAA
MACS_peak_425	1.8489	A	-IAA
MACS_peak_4765	1.84701	A	-IAA
MACS_peak_1911	1.84408	A	-IAA
MACS_peak_1190	1.84291	A	-IAA
MACS_peak_502	1.84284	A	-IAA
MACS_peak_6338	1.8423	A	-IAA
MACS_peak_5048	1.84095	A	-IAA
MACS_peak_99	1.84066	A	-IAA
MACS_peak_1138	1.84052	A	-IAA
MACS_peak_3416	1.84048	A	-IAA
MACS_peak_2227	1.84023	A	-IAA
MACS_peak_1182	1.83804	A	-IAA
MACS_peak_6146	1.83707	A	-IAA
MACS_peak_1796	1.83687	A	-IAA
MACS_peak_3349	1.83684	A	-IAA
MACS_peak_541	1.83633	A	-IAA
MACS_peak_2847	1.83585	A	-IAA
MACS_peak_498	1.83541	A	-IAA
MACS_peak_5627	1.83402	A	-IAA
MACS_peak_196	1.83239	A	-IAA
MACS_peak_4335	1.83017	A	-IAA
MACS_peak_3348	1.82989	A	-IAA
MACS_peak_4075	1.82959	A	-IAA
MACS_peak_5965	1.8293	A	-IAA
MACS_peak_5982	1.82892	A	-IAA
MACS_peak_1726	1.82868	A	-IAA
MACS_peak_1636	1.82857	A	-IAA
MACS_peak_6095	1.82843	A	-IAA
MACS_peak_6527	1.82772	A	-IAA
MACS_peak_1628	1.8277	A	-IAA
MACS_peak_740	1.82719	A	-IAA
MACS_peak_6179	1.82706	A	-IAA
MACS_peak_3133	1.82658	A	-IAA
MACS_peak_4343	1.8253	A	-IAA
MACS_peak_6021	1.82331	A	-IAA
MACS_peak_6463	1.82177	A	-IAA
MACS_peak_1559	1.8203	A	-IAA
MACS_peak_5962	1.82026	A	-IAA
MACS_peak_5752	1.81906	A	-IAA
MACS_peak_5530	1.8162	A	-IAA
MACS_peak_1040	1.81596	A	-IAA
MACS_peak_3192	1.81471	A	-IAA
MACS_peak_1645	1.81467	A	-IAA
MACS_peak_122	1.8142	A	-IAA
MACS_peak_3786	1.81356	A	-IAA
MACS_peak_3145	1.81282	A	-IAA
MACS_peak_741	1.81244	A	-IAA
MACS_peak_2890	1.81144	A	-IAA
MACS_peak_1141	1.81134	A	-IAA
MACS_peak_6329	1.81085	A	-IAA
MACS_peak_1613	1.8098	A	-IAA
MACS_peak_6632	1.80829	A	-IAA
MACS_peak_2918	1.80787	A	-IAA
MACS_peak_5143	1.80782	A	-IAA
MACS_peak_2603	1.80762	A	-IAA
MACS_peak_2472	1.80752	A	-IAA
MACS_peak_6379	1.80747	A	-IAA
MACS_peak_428	1.80742	A	-IAA
MACS_peak_385	1.80653	A	-IAA
MACS_peak_4058	1.80624	A	-IAA
MACS_peak_434	1.80588	A	-IAA
MACS_peak_6322	1.8049	A	-IAA
MACS_peak_2787	1.80324	A	-IAA
MACS_peak_2413	1.80256	A	-IAA
MACS_peak_510	1.80238	A	-IAA
MACS_peak_5920	1.80176	A	-IAA
MACS_peak_458	1.80148	A	-IAA
MACS_peak_5610	1.79894	A	-IAA
MACS_peak_3616	1.79761	A	-IAA
MACS_peak_1921	1.79749	A	-IAA
MACS_peak_1329	1.79742	A	-IAA
MACS_peak_6071	1.79634	A	-IAA
MACS_peak_3417	1.7941	A	-IAA
MACS_peak_2473	1.79392	A	-IAA
MACS_peak_711	1.79368	A	-IAA
MACS_peak_5800	1.79342	A	-IAA
MACS_peak_1936	1.79335	A	-IAA
MACS_peak_957	1.79196	A	-IAA
MACS_peak_1223	1.79179	A	-IAA
MACS_peak_4383	1.791	A	-IAA
MACS_peak_367	1.79027	A	-IAA
MACS_peak_98	1.78983	A	-IAA
MACS_peak_4754	1.78908	A	-IAA
MACS_peak_263	1.78894	A	-IAA
MACS_peak_4597	1.78834	A	-IAA
MACS_peak_5750	1.78784	A	-IAA
MACS_peak_1932	1.78593	A	-IAA
MACS_peak_1468	1.78551	A	-IAA
MACS_peak_6064	1.78387	A	-IAA
MACS_peak_6353	1.7835	A	-IAA
MACS_peak_3707	1.78244	A	-IAA
MACS_peak_3298	1.78226	A	-IAA
MACS_peak_464	1.78226	A	-IAA
MACS_peak_2215	1.7803	A	-IAA
MACS_peak_220	1.77865	A	-IAA
MACS_peak_3450	1.7785	A	-IAA
MACS_peak_242	1.77785	A	-IAA
MACS_peak_5778	1.77702	A	-IAA
MACS_peak_5113	1.77692	A	-IAA
MACS_peak_2915	1.77595	A	-IAA
MACS_peak_5608	1.77571	A	-IAA
MACS_peak_1034	1.77556	A	-IAA
MACS_peak_1523	1.77537	A	-IAA
MACS_peak_5826	1.7742	A	-IAA
MACS_peak_3742	1.7739	A	-IAA
MACS_peak_1168	1.77336	A	-IAA
MACS_peak_3409	1.77276	A	-IAA
MACS_peak_3469	1.77177	A	-IAA
MACS_peak_2214	1.77125	A	-IAA
MACS_peak_246	1.77065	A	-IAA
MACS_peak_2463	1.77014	A	-IAA
MACS_peak_3347	1.7696	A	-IAA
MACS_peak_4962	1.76871	A	-IAA
MACS_peak_6380	1.76834	A	-IAA
MACS_peak_3725	1.76667	A	-IAA
MACS_peak_121	1.76647	A	-IAA
MACS_peak_565	1.7656	A	-IAA
MACS_peak_2937	1.76534	A	-IAA
MACS_peak_1411	1.76478	A	-IAA
MACS_peak_1164	1.76406	A	-IAA
MACS_peak_2662	1.76387	A	-IAA
MACS_peak_3070	1.76149	A	-IAA
MACS_peak_5439	1.76124	A	-IAA
MACS_peak_3883	1.76093	A	-IAA
MACS_peak_2818	1.7607	A	-IAA
MACS_peak_6096	1.76026	A	-IAA
MACS_peak_6714	1.75881	A	-IAA
MACS_peak_214	1.75881	A	-IAA
MACS_peak_4492	1.75831	A	-IAA
MACS_peak_6316	1.75791	A	-IAA
MACS_peak_2576	1.75774	A	-IAA
MACS_peak_6520	1.75746	A	-IAA
MACS_peak_1354	1.75661	A	-IAA
MACS_peak_5253	1.75158	A	-IAA
MACS_peak_471	1.75151	A	-IAA
MACS_peak_3757	1.75144	A	-IAA
MACS_peak_681	1.7498	A	-IAA
MACS_peak_3773	1.74924	A	-IAA
MACS_peak_6085	1.7492	A	-IAA
MACS_peak_50	1.74904	A	-IAA
MACS_peak_386	1.74891	A	-IAA
MACS_peak_2380	1.74779	A	-IAA
MACS_peak_4	1.74779	A	-IAA
MACS_peak_5670	1.74695	A	-IAA
MACS_peak_539	1.7466	A	-IAA
MACS_peak_3261	1.74654	A	-IAA
MACS_peak_1603	1.74519	A	-IAA
MACS_peak_4504	1.74428	A	-IAA
MACS_peak_5457	1.74218	A	-IAA
MACS_peak_1538	1.74095	A	-IAA
MACS_peak_6499	1.74043	A	-IAA
MACS_peak_6513	1.74032	A	-IAA
MACS_peak_2849	1.73851	A	-IAA
MACS_peak_4751	1.73851	A	-IAA
MACS_peak_1268	1.7384	A	-IAA
MACS_peak_4829	1.73818	A	-IAA
MACS_peak_1560	1.73814	A	-IAA
MACS_peak_6540	1.73812	A	-IAA
MACS_peak_1493	1.73725	A	-IAA
MACS_peak_2461	1.73723	A	-IAA
MACS_peak_2011	1.73622	A	-IAA
MACS_peak_3431	1.73606	A	-IAA
MACS_peak_3948	1.73515	A	-IAA
MACS_peak_2838	1.73507	A	-IAA
MACS_peak_3193	1.73487	A	-IAA
MACS_peak_205	1.73461	A	-IAA
MACS_peak_6299	1.73439	A	-IAA
MACS_peak_4081	1.73424	A	-IAA
MACS_peak_3774	1.73403	A	-IAA
MACS_peak_523	1.73319	A	-IAA
MACS_peak_6177	1.73241	A	-IAA
MACS_peak_1505	1.73239	A	-IAA
MACS_peak_5822	1.73156	A	-IAA
MACS_peak_5606	1.73148	A	-IAA
MACS_peak_3061	1.73108	A	-IAA
MACS_peak_6065	1.73066	A	-IAA
MACS_peak_6700	1.73044	A	-IAA
MACS_peak_1452	1.72993	A	-IAA
MACS_peak_1942	1.72952	A	-IAA
MACS_peak_4209	1.72865	A	-IAA
MACS_peak_3993	1.72856	A	-IAA
MACS_peak_135	1.72808	A	-IAA
MACS_peak_6576	1.72756	A	-IAA
MACS_peak_5321	1.72598	A	-IAA
MACS_peak_1709	1.72562	A	-IAA
MACS_peak_2348	1.72557	A	-IAA
MACS_peak_5954	1.72494	A	-IAA
MACS_peak_480	1.72477	A	-IAA
MACS_peak_1611	1.72423	A	-IAA
MACS_peak_5664	1.72365	A	-IAA
MACS_peak_2376	1.72362	A	-IAA
MACS_peak_1375	1.72306	A	-IAA
MACS_peak_1641	1.723	A	-IAA
MACS_peak_265	1.72217	A	-IAA
MACS_peak_5801	1.72216	A	-IAA
MACS_peak_691	1.72201	A	-IAA
MACS_peak_1554	1.72189	A	-IAA
MACS_peak_355	1.72098	A	-IAA
MACS_peak_3644	1.72027	A	-IAA
MACS_peak_923	1.72013	A	-IAA
MACS_peak_4109	1.71962	A	-IAA
MACS_peak_1596	1.71928	A	-IAA
MACS_peak_6020	1.71802	A	-IAA
MACS_peak_2949	1.7158	A	-IAA
MACS_peak_938	1.71521	A	-IAA
MACS_peak_3329	1.71453	A	-IAA
MACS_peak_5650	1.71337	A	-IAA
MACS_peak_3032	1.71227	A	-IAA
MACS_peak_3555	1.7116	A	-IAA
MACS_peak_5596	1.7107	A	-IAA
MACS_peak_5413	1.71057	A	-IAA
MACS_peak_2695	1.71042	A	-IAA
MACS_peak_529	1.71007	A	-IAA
MACS_peak_3306	1.71003	A	-IAA
MACS_peak_2611	1.70986	A	-IAA
MACS_peak_959	1.70884	A	-IAA
MACS_peak_6086	1.70773	A	-IAA
MACS_peak_6117	1.70759	A	-IAA
MACS_peak_1430	1.70669	A	-IAA
MACS_peak_6041	1.70547	A	-IAA
MACS_peak_2767	1.70523	A	-IAA
MACS_peak_5523	1.70513	A	-IAA
MACS_peak_801	1.70494	A	-IAA
MACS_peak_2932	1.70445	A	-IAA
MACS_peak_784	1.70345	A	-IAA
MACS_peak_6848	1.7029	A	-IAA
MACS_peak_1290	1.70258	A	-IAA
MACS_peak_5431	1.70103	A	-IAA
MACS_peak_1561	1.69994	A	-IAA
MACS_peak_1446	1.69967	A	-IAA
MACS_peak_4769	1.69898	A	-IAA
MACS_peak_2661	1.6974	A	-IAA
MACS_peak_2458	1.69733	A	-IAA
MACS_peak_299	1.69704	A	-IAA
MACS_peak_1996	1.69704	A	-IAA
MACS_peak_6427	1.69639	A	-IAA
MACS_peak_721	1.6961	A	-IAA
MACS_peak_4400	1.69527	A	-IAA
MACS_peak_321	1.69421	A	-IAA
MACS_peak_269	1.69412	A	-IAA
MACS_peak_2601	1.69376	A	-IAA
MACS_peak_5227	1.69247	A	-IAA
MACS_peak_2189	1.69174	A	-IAA
MACS_peak_6590	1.68992	A	-IAA
MACS_peak_3462	1.68985	A	-IAA
MACS_peak_146	1.6895	A	-IAA
MACS_peak_491	1.68882	A	-IAA
MACS_peak_5146	1.68865	A	-IAA
MACS_peak_5565	1.68854	A	-IAA
MACS_peak_1508	1.6878	A	-IAA
MACS_peak_238	1.68693	A	-IAA
MACS_peak_1540	1.68529	A	-IAA
MACS_peak_4313	1.68519	A	-IAA
MACS_peak_4931	1.68465	A	-IAA
MACS_peak_3830	1.68455	A	-IAA
MACS_peak_435	1.6838	A	-IAA
MACS_peak_6163	1.68362	A	-IAA
MACS_peak_3144	1.68344	A	-IAA
MACS_peak_76	1.68312	A	-IAA
MACS_peak_2425	1.6829	A	-IAA
MACS_peak_5705	1.68275	A	-IAA
MACS_peak_48	1.68217	A	-IAA
MACS_peak_4855	1.68192	A	-IAA
MACS_peak_15	1.67977	A	-IAA
MACS_peak_5172	1.6797	A	-IAA
MACS_peak_6220	1.67754	A	-IAA
MACS_peak_4611	1.67754	A	-IAA
MACS_peak_4241	1.67701	A	-IAA
MACS_peak_3237	1.67514	A	-IAA
MACS_peak_4361	1.6749	A	-IAA
MACS_peak_3885	1.67476	A	-IAA
MACS_peak_1103	1.67421	A	-IAA
MACS_peak_2764	1.67307	A	-IAA
MACS_peak_1386	1.67113	A	-IAA
MACS_peak_844	1.66948	A	-IAA
MACS_peak_1558	1.66936	A	-IAA
MACS_peak_1384	1.66821	A	-IAA
MACS_peak_6270	1.66801	A	-IAA
MACS_peak_3970	1.66776	A	-IAA
MACS_peak_4018	1.66642	A	-IAA
MACS_peak_3775	1.66622	A	-IAA
MACS_peak_5529	1.66607	A	-IAA
MACS_peak_6545	1.66561	A	-IAA
MACS_peak_5432	1.66516	A	-IAA
MACS_peak_2	1.66499	A	-IAA
MACS_peak_5350	1.66471	A	-IAA
MACS_peak_332	1.66454	A	-IAA
MACS_peak_6090	1.66324	A	-IAA
MACS_peak_2602	1.66308	A	-IAA
MACS_peak_2652	1.66303	A	-IAA
MACS_peak_6330	1.66285	A	-IAA
MACS_peak_2266	1.66162	A	-IAA
MACS_peak_1675	1.66142	A	-IAA
MACS_peak_4977	1.66136	A	-IAA
MACS_peak_4655	1.66112	A	-IAA
MACS_peak_2499	1.66107	A	-IAA
MACS_peak_984	1.66101	A	-IAA
MACS_peak_3525	1.66084	A	-IAA
MACS_peak_1007	1.6599	A	-IAA
MACS_peak_399	1.65981	A	-IAA
MACS_peak_5214	1.65951	A	-IAA
MACS_peak_2936	1.65872	A	-IAA
MACS_peak_2204	1.6583	A	-IAA
MACS_peak_3074	1.65728	A	-IAA
MACS_peak_394	1.6568	A	-IAA
MACS_peak_2717	1.65671	A	-IAA
MACS_peak_441	1.65553	A	-IAA
MACS_peak_4960	1.65524	A	-IAA
MACS_peak_6241	1.65483	A	-IAA
MACS_peak_1069	1.6542	A	-IAA
MACS_peak_3064	1.65372	A	-IAA
MACS_peak_5753	1.65297	A	-IAA
MACS_peak_6715	1.65289	A	-IAA
MACS_peak_2905	1.65239	A	-IAA
MACS_peak_3915	1.65216	A	-IAA
MACS_peak_891	1.65191	A	-IAA
MACS_peak_1289	1.64948	A	-IAA
MACS_peak_783	1.64655	A	-IAA
MACS_peak_1440	1.64596	A	-IAA
MACS_peak_3088	1.64552	A	-IAA
MACS_peak_3208	1.64497	A	-IAA
MACS_peak_5080	1.64491	A	-IAA
MACS_peak_459	1.64455	A	-IAA
MACS_peak_4424	1.64391	A	-IAA
MACS_peak_1191	1.64384	A	-IAA
MACS_peak_433	1.64329	A	-IAA
MACS_peak_4873	1.6414	A	-IAA
MACS_peak_3007	1.64032	A	-IAA
MACS_peak_5967	1.64006	A	-IAA
MACS_peak_1294	1.63788	A	-IAA
MACS_peak_1927	1.63713	A	-IAA
MACS_peak_1457	1.63685	A	-IAA
MACS_peak_2395	1.63682	A	-IAA
MACS_peak_5974	1.63621	A	-IAA
MACS_peak_3895	1.63618	A	-IAA
MACS_peak_5007	1.6355	A	-IAA
MACS_peak_1500	1.63521	A	-IAA
MACS_peak_1537	1.63443	A	-IAA
MACS_peak_3535	1.63432	A	-IAA
MACS_peak_1931	1.63352	A	-IAA
MACS_peak_6043	1.6325	A	-IAA
MACS_peak_3585	1.63165	A	-IAA
MACS_peak_1950	1.6313	A	-IAA
MACS_peak_6617	1.63053	A	-IAA
MACS_peak_4455	1.63029	A	-IAA
MACS_peak_4396	1.62899	A	-IAA
MACS_peak_5335	1.62881	A	-IAA
MACS_peak_1585	1.62848	A	-IAA
MACS_peak_2302	1.62808	A	-IAA
MACS_peak_4913	1.62764	A	-IAA
MACS_peak_6704	1.62678	A	-IAA
MACS_peak_6038	1.62662	A	-IAA
MACS_peak_692	1.62587	A	-IAA
MACS_peak_2332	1.6255	A	-IAA
MACS_peak_4297	1.62516	A	-IAA
MACS_peak_507	1.62485	A	-IAA
MACS_peak_445	1.62467	A	-IAA
MACS_peak_3605	1.62426	A	-IAA
MACS_peak_2220	1.62376	A	-IAA
MACS_peak_4456	1.62367	A	-IAA
MACS_peak_971	1.62361	A	-IAA
MACS_peak_1074	1.62325	A	-IAA
MACS_peak_6128	1.62289	A	-IAA
MACS_peak_5747	1.62276	A	-IAA
MACS_peak_203	1.62216	A	-IAA
MACS_peak_1288	1.62186	A	-IAA
MACS_peak_5295	1.62178	A	-IAA
MACS_peak_4739	1.62083	A	-IAA
MACS_peak_3073	1.6206	A	-IAA
MACS_peak_1485	1.62049	A	-IAA
MACS_peak_2836	1.6199	A	-IAA
MACS_peak_5445	1.61985	A	-IAA
MACS_peak_3374	1.6198	A	-IAA
MACS_peak_5923	1.61979	A	-IAA
MACS_peak_3230	1.61958	A	-IAA
MACS_peak_1953	1.61914	A	-IAA
MACS_peak_685	1.61904	A	-IAA
MACS_peak_2681	1.61867	A	-IAA
MACS_peak_197	1.61858	A	-IAA
MACS_peak_2938	1.6178	A	-IAA
MACS_peak_2410	1.61717	A	-IAA
MACS_peak_5775	1.61705	A	-IAA
MACS_peak_1651	1.61681	A	-IAA
MACS_peak_6139	1.61605	A	-IAA
MACS_peak_2664	1.61592	A	-IAA
MACS_peak_310	1.61543	A	-IAA
MACS_peak_4554	1.61461	A	-IAA
MACS_peak_3761	1.61375	A	-IAA
MACS_peak_2218	1.61248	A	-IAA
MACS_peak_2219	1.61248	A	-IAA
MACS_peak_2221	1.6123	A	-IAA
MACS_peak_3191	1.61214	A	-IAA
MACS_peak_1302	1.61125	A	-IAA
MACS_peak_1565	1.61011	A	-IAA
MACS_peak_3287	1.60916	A	-IAA
MACS_peak_3314	1.60842	A	-IAA
MACS_peak_563	1.60821	A	-IAA
MACS_peak_5928	1.60734	A	-IAA
MACS_peak_4093	1.60723	A	-IAA
MACS_peak_2022	1.60661	A	-IAA
MACS_peak_3116	1.60596	A	-IAA
MACS_peak_2609	1.60548	A	-IAA
MACS_peak_3533	1.60543	A	-IAA
MACS_peak_5073	1.60519	A	-IAA
MACS_peak_4904	1.60477	A	-IAA
MACS_peak_3511	1.60475	A	-IAA
MACS_peak_2620	1.60453	A	-IAA
MACS_peak_3747	1.60382	A	-IAA
MACS_peak_1480	1.60346	A	-IAA
MACS_peak_1519	1.60126	A	-IAA
MACS_peak_5412	1.60086	A	-IAA
MACS_peak_117	1.60045	A	-IAA
MACS_peak_5446	1.59988	A	-IAA
MACS_peak_6073	1.59957	A	-IAA
MACS_peak_2007	1.59956	A	-IAA
MACS_peak_1616	1.59923	A	-IAA
MACS_peak_469	1.5985	A	-IAA
MACS_peak_1949	1.59724	A	-IAA
MACS_peak_818	1.59715	A	-IAA
MACS_peak_193	1.59648	A	-IAA
MACS_peak_3762	1.59615	A	-IAA
MACS_peak_6471	1.59614	A	-IAA
MACS_peak_1834	1.59461	A	-IAA
MACS_peak_6028	1.59403	A	-IAA
MACS_peak_262	1.59388	A	-IAA
MACS_peak_467	1.5932	A	-IAA
MACS_peak_2921	1.59316	A	-IAA
MACS_peak_4764	1.59301	A	-IAA
MACS_peak_4704	1.59291	A	-IAA
MACS_peak_807	1.59232	A	-IAA
MACS_peak_3816	1.59147	A	-IAA
MACS_peak_6195	1.58981	A	-IAA
MACS_peak_184	1.58965	A	-IAA
MACS_peak_4733	1.58914	A	-IAA
MACS_peak_3031	1.58913	A	-IAA
MACS_peak_976	1.58906	A	-IAA
MACS_peak_5268	1.58892	A	-IAA
MACS_peak_5671	1.58771	A	-IAA
MACS_peak_1724	1.58742	A	-IAA
MACS_peak_5961	1.58723	A	-IAA
MACS_peak_2346	1.58686	A	-IAA
MACS_peak_446	1.58595	A	-IAA
MACS_peak_6716	1.58589	A	-IAA
MACS_peak_5579	1.58481	A	-IAA
MACS_peak_4318	1.58471	A	-IAA
MACS_peak_353	1.58451	A	-IAA
MACS_peak_3299	1.58372	A	-IAA
MACS_peak_4195	1.58347	A	-IAA
MACS_peak_4323	1.5829	A	-IAA
MACS_peak_6103	1.58289	A	-IAA
MACS_peak_63	1.58224	A	-IAA
MACS_peak_120	1.58194	A	-IAA
MACS_peak_4844	1.58085	A	-IAA
MACS_peak_4481	1.58026	A	-IAA
MACS_peak_6585	1.57979	A	-IAA
MACS_peak_1188	1.57897	A	-IAA
MACS_peak_3378	1.57814	A	-IAA
MACS_peak_3447	1.57759	A	-IAA
MACS_peak_3755	1.57751	A	-IAA
MACS_peak_919	1.57722	A	-IAA
MACS_peak_1539	1.57668	A	-IAA
MACS_peak_1389	1.5765	A	-IAA
MACS_peak_4236	1.57558	A	-IAA
MACS_peak_6497	1.57504	A	-IAA
MACS_peak_5995	1.57406	A	-IAA
MACS_peak_6442	1.57393	A	-IAA
MACS_peak_3202	1.57388	A	-IAA
MACS_peak_5463	1.5737	A	-IAA
MACS_peak_313	1.57318	A	-IAA
MACS_peak_166	1.57303	A	-IAA
MACS_peak_215	1.57204	A	-IAA
MACS_peak_3004	1.5713	A	-IAA
MACS_peak_5070	1.57117	A	-IAA
MACS_peak_2597	1.57092	A	-IAA
MACS_peak_5518	1.57088	A	-IAA
MACS_peak_509	1.57087	A	-IAA
MACS_peak_4083	1.57064	A	-IAA
MACS_peak_2819	1.57045	A	-IAA
MACS_peak_693	1.56971	A	-IAA
MACS_peak_713	1.56923	A	-IAA
MACS_peak_5901	1.56901	A	-IAA
MACS_peak_3422	1.56845	A	-IAA
MACS_peak_77	1.56818	A	-IAA
MACS_peak_1173	1.56774	A	-IAA
MACS_peak_429	1.56738	A	-IAA
MACS_peak_2349	1.56542	A	-IAA
MACS_peak_309	1.56542	A	-IAA
MACS_peak_2412	1.56509	A	-IAA
MACS_peak_3218	1.56324	A	-IAA
MACS_peak_1578	1.56223	A	-IAA
MACS_peak_1247	1.56183	A	-IAA
MACS_peak_2509	1.56168	A	-IAA
MACS_peak_1892	1.56136	A	-IAA
MACS_peak_1320	1.56112	A	-IAA
MACS_peak_2286	1.56072	A	-IAA
MACS_peak_1003	1.55969	A	-IAA
MACS_peak_2125	1.55952	A	-IAA
MACS_peak_6339	1.55921	A	-IAA
MACS_peak_2641	1.55853	A	-IAA
MACS_peak_1605	1.55812	A	-IAA
MACS_peak_3206	1.55798	A	-IAA
MACS_peak_3166	1.55754	A	-IAA
MACS_peak_159	1.55715	A	-IAA
MACS_peak_5297	1.55694	A	-IAA
MACS_peak_1579	1.55692	A	-IAA
MACS_peak_5611	1.5557	A	-IAA
MACS_peak_1588	1.55557	A	-IAA
MACS_peak_3075	1.55517	A	-IAA
MACS_peak_2660	1.55492	A	-IAA
MACS_peak_3068	1.55482	A	-IAA
MACS_peak_5238	1.5546	A	-IAA
MACS_peak_3336	1.55455	A	-IAA
MACS_peak_4657	1.55436	A	-IAA
MACS_peak_4072	1.55425	A	-IAA
MACS_peak_200	1.55416	A	-IAA
MACS_peak_2502	1.55334	A	-IAA
MACS_peak_4035	1.5516	A	-IAA
MACS_peak_6083	1.55138	A	-IAA
MACS_peak_1451	1.55138	A	-IAA
MACS_peak_1405	1.55036	A	-IAA
MACS_peak_436	1.54942	A	-IAA
MACS_peak_150	1.54885	A	-IAA
MACS_peak_2688	1.54858	A	-IAA
MACS_peak_1993	1.54837	A	-IAA
MACS_peak_2619	1.54557	A	-IAA
MACS_peak_4865	1.54507	A	-IAA
MACS_peak_5825	1.54451	A	-IAA
MACS_peak_3908	1.54418	A	-IAA
MACS_peak_5483	1.5436	A	-IAA
MACS_peak_5885	1.54295	A	-IAA
MACS_peak_6516	1.54233	A	-IAA
MACS_peak_2562	1.54229	A	-IAA
MACS_peak_6544	1.54219	A	-IAA
MACS_peak_288	1.54197	A	-IAA
MACS_peak_221	1.54177	A	-IAA
MACS_peak_404	1.54172	A	-IAA
MACS_peak_665	1.54137	A	-IAA
MACS_peak_6479	1.54099	A	-IAA
MACS_peak_1952	1.54078	A	-IAA
MACS_peak_3848	1.54069	A	-IAA
MACS_peak_4130	1.54003	A	-IAA
MACS_peak_2290	1.54	A	-IAA
MACS_peak_3903	1.53999	A	-IAA
MACS_peak_2149	1.53997	A	-IAA
MACS_peak_317	1.53922	A	-IAA
MACS_peak_4701	1.53885	A	-IAA
MACS_peak_6094	1.5386	A	-IAA
MACS_peak_4658	1.53848	A	-IAA
MACS_peak_1716	1.53714	A	-IAA
MACS_peak_1706	1.537	A	-IAA
MACS_peak_6455	1.53595	A	-IAA
MACS_peak_1371	1.53523	A	-IAA
MACS_peak_890	1.53494	A	-IAA
MACS_peak_1951	1.53476	A	-IAA
MACS_peak_4466	1.53448	A	-IAA
MACS_peak_5819	1.53436	A	-IAA
MACS_peak_4082	1.53294	A	-IAA
MACS_peak_2531	1.53226	A	-IAA
MACS_peak_3105	1.53124	A	-IAA
MACS_peak_4872	1.53123	A	-IAA
MACS_peak_2523	1.53081	A	-IAA
MACS_peak_102	1.53046	A	-IAA
MACS_peak_4970	1.53037	A	-IAA
MACS_peak_2212	1.52922	A	-IAA
MACS_peak_4660	1.52914	A	-IAA
MACS_peak_1136	1.52888	A	-IAA
MACS_peak_21	1.52847	A	-IAA
MACS_peak_65	1.52811	A	-IAA
MACS_peak_1552	1.52768	A	-IAA
MACS_peak_3708	1.52759	A	-IAA
MACS_peak_4877	1.52734	A	-IAA
MACS_peak_1355	1.52727	A	-IAA
MACS_peak_5790	1.52678	A	-IAA
MACS_peak_526	1.52657	A	-IAA
MACS_peak_3972	1.52653	A	-IAA
MACS_peak_3719	1.52643	A	-IAA
MACS_peak_6145	1.5264	A	-IAA
MACS_peak_20	1.52584	A	-IAA
MACS_peak_354	1.52533	A	-IAA
MACS_peak_4472	1.52517	A	-IAA
MACS_peak_1602	1.52513	A	-IAA
MACS_peak_1453	1.52443	A	-IAA
MACS_peak_465	1.52331	A	-IAA
MACS_peak_1143	1.52329	A	-IAA
MACS_peak_6674	1.52265	A	-IAA
MACS_peak_812	1.5224	A	-IAA
MACS_peak_2501	1.52215	A	-IAA
MACS_peak_5193	1.52208	A	-IAA
MACS_peak_4356	1.52104	A	-IAA
MACS_peak_522	1.52098	A	-IAA
MACS_peak_318	1.52096	A	-IAA
MACS_peak_183	1.52063	A	-IAA
MACS_peak_4580	1.51929	A	-IAA
MACS_peak_497	1.51816	A	-IAA
MACS_peak_403	1.51771	A	-IAA
MACS_peak_4526	1.51767	A	-IAA
MACS_peak_3253	1.51761	A	-IAA
MACS_peak_1104	1.51719	A	-IAA
MACS_peak_2268	1.51702	A	-IAA
MACS_peak_6439	1.51669	A	-IAA
MACS_peak_3636	1.51635	A	-IAA
MACS_peak_3701	1.51625	A	-IAA
MACS_peak_3686	1.51598	A	-IAA
MACS_peak_5903	1.5157	A	-IAA
MACS_peak_3	1.51565	A	-IAA
MACS_peak_2791	1.51547	A	-IAA
MACS_peak_2362	1.51532	A	-IAA
MACS_peak_1515	1.51517	A	-IAA
MACS_peak_5499	1.5146	A	-IAA
MACS_peak_3421	1.51424	A	-IAA
MACS_peak_4102	1.51384	A	-IAA
MACS_peak_961	1.51374	A	-IAA
MACS_peak_3902	1.51371	A	-IAA
MACS_peak_3272	1.51326	A	-IAA
MACS_peak_543	1.51317	A	-IAA
MACS_peak_1279	1.51316	A	-IAA
MACS_peak_4598	1.51297	A	-IAA
MACS_peak_2213	1.51277	A	-IAA
MACS_peak_5399	1.51158	A	-IAA
MACS_peak_6673	1.51133	A	-IAA
MACS_peak_5310	1.51124	A	-IAA
MACS_peak_1072	1.51108	A	-IAA
MACS_peak_5597	1.51095	A	-IAA
MACS_peak_6137	1.51094	A	-IAA
MACS_peak_5211	1.51057	A	-IAA
MACS_peak_5358	1.51039	A	-IAA
MACS_peak_1491	1.5094	A	-IAA
MACS_peak_3231	1.50793	A	-IAA
MACS_peak_2119	1.50793	A	-IAA
MACS_peak_4271	1.50736	A	-IAA
MACS_peak_4482	1.50705	A	-IAA
MACS_peak_1899	1.50658	A	-IAA
MACS_peak_2099	1.50654	A	-IAA
MACS_peak_1789	1.50645	A	-IAA
MACS_peak_1679	1.50605	A	-IAA
MACS_peak_850	1.50567	A	-IAA
MACS_peak_3134	1.50556	A	-IAA
MACS_peak_540	1.50548	A	-IAA
MACS_peak_4090	1.50512	A	-IAA
MACS_peak_4014	1.50509	A	-IAA
MACS_peak_1624	1.5042	A	-IAA
MACS_peak_1725	1.50354	A	-IAA
MACS_peak_3845	1.50263	A	-IAA
MACS_peak_1997	1.50235	A	-IAA
MACS_peak_3861	1.50222	A	-IAA
MACS_peak_1544	1.50169	A	-IAA
MACS_peak_865	1.50167	A	-IAA
MACS_peak_5273	1.50105	A	-IAA
MACS_peak_1627	1.50072	A	-IAA
MACS_peak_478	1.50037	A	-IAA
MACS_peak_1557	1.49979	A	-IAA
MACS_peak_1239	1.49964	A	-IAA
MACS_peak_5075	1.49952	A	-IAA
MACS_peak_5429	1.49913	A	-IAA
MACS_peak_3294	1.49888	A	-IAA
MACS_peak_6062	1.49832	A	-IAA
MACS_peak_3138	1.49828	A	-IAA
MACS_peak_772	1.49819	A	-IAA
MACS_peak_4532	1.49807	A	-IAA
MACS_peak_6024	1.49723	A	-IAA
MACS_peak_6269	1.49697	A	-IAA
MACS_peak_1456	1.49655	A	-IAA
MACS_peak_1412	1.49628	A	-IAA
MACS_peak_5396	1.49569	A	-IAA
MACS_peak_1429	1.49558	A	-IAA
MACS_peak_2010	1.49503	A	-IAA
MACS_peak_6004	1.49491	A	-IAA
MACS_peak_5734	1.49486	A	-IAA
MACS_peak_6217	1.49464	A	-IAA
MACS_peak_902	1.49427	A	-IAA
MACS_peak_5960	1.49377	A	-IAA
MACS_peak_216	1.49365	A	-IAA
MACS_peak_1577	1.49304	A	-IAA
MACS_peak_4536	1.49261	A	-IAA
MACS_peak_6359	1.49257	A	-IAA
MACS_peak_6473	1.49193	A	-IAA
MACS_peak_2484	1.49156	A	-IAA
MACS_peak_3929	1.49154	A	-IAA
MACS_peak_6123	1.49078	A	-IAA
MACS_peak_5289	1.49072	A	-IAA
MACS_peak_6648	1.49055	A	-IAA
MACS_peak_2375	1.4905	A	-IAA
MACS_peak_2870	1.49035	A	-IAA
MACS_peak_3763	1.49025	A	-IAA
MACS_peak_996	1.48965	A	-IAA
MACS_peak_3855	1.48941	A	-IAA
MACS_peak_256	1.48904	A	-IAA
MACS_peak_5381	1.48838	A	-IAA
MACS_peak_3617	1.48835	A	-IAA
MACS_peak_1204	1.4883	A	-IAA
MACS_peak_2950	1.48815	A	-IAA
MACS_peak_352	1.48785	A	-IAA
MACS_peak_5074	1.48772	A	-IAA
MACS_peak_3835	1.48732	A	-IAA
MACS_peak_5394	1.48699	A	-IAA
MACS_peak_3534	1.48698	A	-IAA
MACS_peak_2451	1.4863	A	-IAA
MACS_peak_3519	1.48627	A	-IAA
MACS_peak_3647	1.48617	A	-IAA
MACS_peak_1960	1.48594	A	-IAA
MACS_peak_6492	1.48477	A	-IAA
MACS_peak_5575	1.48329	A	-IAA
MACS_peak_2830	1.48324	A	-IAA
MACS_peak_813	1.48248	A	-IAA
MACS_peak_468	1.48208	A	-IAA
MACS_peak_451	1.48134	A	-IAA
MACS_peak_2605	1.48112	A	-IAA
MACS_peak_1075	1.48056	A	-IAA
MACS_peak_4682	1.48042	A	-IAA
MACS_peak_3470	1.48034	A	-IAA
MACS_peak_2275	1.4801	A	-IAA
MACS_peak_4394	1.47897	A	-IAA
MACS_peak_2317	1.4789	A	-IAA
MACS_peak_3006	1.47885	A	-IAA
MACS_peak_975	1.47882	A	-IAA
MACS_peak_5243	1.47876	A	-IAA
MACS_peak_819	1.47869	A	-IAA
MACS_peak_1923	1.47834	A	-IAA
MACS_peak_5985	1.47826	A	-IAA
MACS_peak_564	1.47714	A	-IAA
MACS_peak_16	1.47662	A	-IAA
MACS_peak_5290	1.47635	A	-IAA
MACS_peak_4618	1.47588	A	-IAA
MACS_peak_1224	1.47587	A	-IAA
MACS_peak_2187	1.47479	A	-IAA
MACS_peak_6559	1.47407	A	-IAA
MACS_peak_4223	1.47404	A	-IAA
MACS_peak_1832	1.47403	A	-IAA
MACS_peak_6198	1.47367	A	-IAA
MACS_peak_6284	1.4733	A	-IAA
MACS_peak_6723	1.47314	A	-IAA
MACS_peak_5633	1.47254	A	-IAA
MACS_peak_611	1.47218	A	-IAA
MACS_peak_3414	1.47216	A	-IAA
MACS_peak_6127	1.47207	A	-IAA
MACS_peak_3687	1.46957	A	-IAA
MACS_peak_2753	1.46949	A	-IAA
MACS_peak_2240	1.46946	A	-IAA
MACS_peak_1114	1.4694	A	-IAA
MACS_peak_739	1.4694	A	-IAA
MACS_peak_1610	1.46891	A	-IAA
MACS_peak_1676	1.46872	A	-IAA
MACS_peak_3520	1.46842	A	-IAA
MACS_peak_237	1.46796	A	-IAA
MACS_peak_2913	1.46776	A	-IAA
MACS_peak_3334	1.46727	A	-IAA
MACS_peak_1649	1.46509	A	-IAA
MACS_peak_1482	1.46499	A	-IAA
MACS_peak_4831	1.46477	A	-IAA
MACS_peak_3412	1.46473	A	-IAA
MACS_peak_2772	1.46473	A	-IAA
MACS_peak_3791	1.46406	A	-IAA
MACS_peak_3232	1.46398	A	-IAA
MACS_peak_199	1.46332	A	-IAA
MACS_peak_1305	1.46315	A	-IAA
MACS_peak_1356	1.46313	A	-IAA
MACS_peak_6133	1.46277	A	-IAA
MACS_peak_1280	1.46261	A	-IAA
MACS_peak_5058	1.46233	A	-IAA
MACS_peak_5464	1.46222	A	-IAA
MACS_peak_3295	1.46162	A	-IAA
MACS_peak_3123	1.46118	A	-IAA
MACS_peak_1473	1.46097	A	-IAA
MACS_peak_4726	1.46051	A	-IAA
MACS_peak_3831	1.46034	A	-IAA
MACS_peak_577	1.46005	A	-IAA
MACS_peak_3599	1.45998	A	-IAA
MACS_peak_2635	1.45947	A	-IAA
MACS_peak_2285	1.45896	A	-IAA
MACS_peak_5337	1.45867	A	-IAA
MACS_peak_5101	1.45809	A	-IAA
MACS_peak_3847	1.45781	A	-IAA
MACS_peak_1297	1.4577	A	-IAA
MACS_peak_6459	1.45732	A	-IAA
MACS_peak_3069	1.4568	A	-IAA
MACS_peak_2373	1.45631	A	-IAA
MACS_peak_1646	1.45608	A	-IAA
MACS_peak_4372	1.45557	A	-IAA
MACS_peak_2861	1.45547	A	-IAA
MACS_peak_626	1.45452	A	-IAA
MACS_peak_3038	1.4543	A	-IAA
MACS_peak_3067	1.45417	A	-IAA
MACS_peak_41	1.45371	A	-IAA
MACS_peak_2471	1.45335	A	-IAA
MACS_peak_1202	1.45314	A	-IAA
MACS_peak_75	1.45309	A	-IAA
MACS_peak_1347	1.4528	A	-IAA
MACS_peak_1330	1.45193	A	-IAA
MACS_peak_1407	1.45168	A	-IAA
MACS_peak_3478	1.45148	A	-IAA
MACS_peak_6089	1.45141	A	-IAA
MACS_peak_5254	1.45094	A	-IAA
MACS_peak_1962	1.45059	A	-IAA
MACS_peak_329	1.45017	A	-IAA
MACS_peak_1525	1.44978	A	-IAA
MACS_peak_2503	1.44958	A	-IAA
MACS_peak_5435	1.44897	A	-IAA
MACS_peak_6306	1.44866	A	-IAA
MACS_peak_3521	1.44777	A	-IAA
MACS_peak_1358	1.44762	A	-IAA
MACS_peak_743	1.44692	A	-IAA
MACS_peak_652	1.44683	A	-IAA
MACS_peak_3042	1.44631	A	-IAA
MACS_peak_3587	1.44542	A	-IAA
MACS_peak_646	1.44524	A	-IAA
MACS_peak_3250	1.44518	A	-IAA
MACS_peak_3420	1.44497	A	-IAA
MACS_peak_6092	1.44468	A	-IAA
MACS_peak_1678	1.44443	A	-IAA
MACS_peak_1275	1.44427	A	-IAA
MACS_peak_1513	1.44396	A	-IAA
MACS_peak_5594	1.44389	A	-IAA
MACS_peak_1535	1.44316	A	-IAA
MACS_peak_5090	1.44189	A	-IAA
MACS_peak_6331	1.4418	A	-IAA
MACS_peak_2371	1.44137	A	-IAA
MACS_peak_2831	1.44119	A	-IAA
MACS_peak_1404	1.44114	A	-IAA
MACS_peak_34	1.44109	A	-IAA
MACS_peak_7	1.4406	A	-IAA
MACS_peak_4465	1.43962	A	-IAA
MACS_peak_2912	1.43881	A	-IAA
MACS_peak_4743	1.4373	A	-IAA
MACS_peak_4617	1.43699	A	-IAA
MACS_peak_2130	1.43667	A	-IAA
MACS_peak_542	1.43593	A	-IAA
MACS_peak_6679	1.4359	A	-IAA
MACS_peak_2906	1.43567	A	-IAA
MACS_peak_6925	1.43558	A	-IAA
MACS_peak_853	1.43531	A	-IAA
MACS_peak_5114	1.43493	A	-IAA
MACS_peak_3236	1.43489	A	-IAA
MACS_peak_5420	1.43446	A	-IAA
MACS_peak_2064	1.43365	A	-IAA
MACS_peak_768	1.43358	A	-IAA
MACS_peak_103	1.43266	A	-IAA
MACS_peak_276	1.43255	A	-IAA
MACS_peak_1498	1.43251	A	-IAA
MACS_peak_1194	1.43101	A	-IAA
MACS_peak_2784	1.43089	A	-IAA
MACS_peak_1166	1.42993	A	-IAA
MACS_peak_4944	1.4298	A	-IAA
MACS_peak_1626	1.42877	A	-IAA
MACS_peak_3148	1.42856	A	-IAA
MACS_peak_2808	1.42854	A	-IAA
MACS_peak_1695	1.42813	A	-IAA
MACS_peak_910	1.4276	A	-IAA
MACS_peak_6480	1.42708	A	-IAA
MACS_peak_1494	1.42708	A	-IAA
MACS_peak_3887	1.4266	A	-IAA
MACS_peak_4895	1.42638	A	-IAA
MACS_peak_5009	1.4263	A	-IAA
MACS_peak_517	1.42584	A	-IAA
MACS_peak_1580	1.42553	A	-IAA
MACS_peak_4772	1.42542	A	-IAA
MACS_peak_2006	1.42515	A	-IAA
MACS_peak_3041	1.42498	A	-IAA
MACS_peak_2100	1.42483	A	-IAA
MACS_peak_6602	1.42464	A	-IAA
MACS_peak_4011	1.42461	A	-IAA
MACS_peak_66	1.42451	A	-IAA
MACS_peak_6493	1.42417	A	-IAA
MACS_peak_2453	1.42382	A	-IAA
MACS_peak_5426	1.42363	A	-IAA
MACS_peak_1529	1.42359	A	-IAA
MACS_peak_6153	1.4233	A	-IAA
MACS_peak_2361	1.42276	A	-IAA
MACS_peak_6426	1.42108	A	-IAA
MACS_peak_1497	1.42107	A	-IAA
MACS_peak_3159	1.42075	A	-IAA
MACS_peak_6172	1.41996	A	-IAA
MACS_peak_5765	1.41945	A	-IAA
MACS_peak_2098	1.41844	A	-IAA
MACS_peak_4194	1.41833	A	-IAA
MACS_peak_6658	1.4179	A	-IAA
MACS_peak_1548	1.41784	A	-IAA
MACS_peak_2637	1.41764	A	-IAA
MACS_peak_6111	1.41735	A	-IAA
MACS_peak_5328	1.41734	A	-IAA
MACS_peak_3103	1.41714	A	-IAA
MACS_peak_697	1.41699	A	-IAA
MACS_peak_3663	1.41641	A	-IAA
MACS_peak_1106	1.41635	A	-IAA
MACS_peak_4969	1.41623	A	-IAA
MACS_peak_6864	1.41598	A	-IAA
MACS_peak_6300	1.41586	A	-IAA
MACS_peak_6239	1.41566	A	-IAA
MACS_peak_1790	1.41543	A	-IAA
MACS_peak_3167	1.41528	A	-IAA
MACS_peak_472	1.41493	A	-IAA
MACS_peak_195	1.4149	A	-IAA
MACS_peak_5287	1.4149	A	-IAA
MACS_peak_1767	1.41462	A	-IAA
MACS_peak_5687	1.41446	A	-IAA
MACS_peak_109	1.4143	A	-IAA
MACS_peak_4417	1.41397	A	-IAA
MACS_peak_5395	1.41378	A	-IAA
MACS_peak_6396	1.41377	A	-IAA
MACS_peak_2029	1.41353	A	-IAA
MACS_peak_2920	1.4132	A	-IAA
MACS_peak_1292	1.41292	A	-IAA
MACS_peak_3160	1.4129	A	-IAA
MACS_peak_6552	1.41272	A	-IAA
MACS_peak_3787	1.41216	A	-IAA
MACS_peak_3516	1.41205	A	-IAA
MACS_peak_390	1.41193	A	-IAA
MACS_peak_4138	1.41082	A	-IAA
MACS_peak_1987	1.4108	A	-IAA
MACS_peak_1670	1.40996	A	-IAA
MACS_peak_440	1.40963	A	-IAA
MACS_peak_3550	1.40957	A	-IAA
MACS_peak_3503	1.40935	A	-IAA
MACS_peak_4479	1.40928	A	-IAA
MACS_peak_5309	1.40921	A	-IAA
MACS_peak_2483	1.4087	A	-IAA
MACS_peak_1581	1.40773	A	-IAA
MACS_peak_5471	1.40673	A	-IAA
MACS_peak_4206	1.40667	A	-IAA
MACS_peak_2931	1.40645	A	-IAA
MACS_peak_1201	1.40618	A	-IAA
MACS_peak_969	1.40615	A	-IAA
MACS_peak_2185	1.406	A	-IAA
MACS_peak_5916	1.40581	A	-IAA
MACS_peak_3168	1.40552	A	-IAA
MACS_peak_723	1.40491	A	-IAA
MACS_peak_1123	1.40464	A	-IAA
MACS_peak_3631	1.40412	A	-IAA
MACS_peak_2889	1.40382	A	-IAA
MACS_peak_3607	1.40337	A	-IAA
MACS_peak_6730	1.40324	A	-IAA
MACS_peak_724	1.40313	A	-IAA
MACS_peak_118	1.40293	A	-IAA
MACS_peak_579	1.4021	A	-IAA
MACS_peak_3313	1.40201	A	-IAA
MACS_peak_6551	1.40185	A	-IAA
MACS_peak_6631	1.40182	A	-IAA
MACS_peak_2264	1.4015	A	-IAA
MACS_peak_1078	1.40131	A	-IAA
MACS_peak_1476	1.40119	A	-IAA
MACS_peak_4983	1.40113	A	-IAA
MACS_peak_3737	1.40057	A	-IAA
MACS_peak_3330	1.40035	A	-IAA
MACS_peak_6693	1.39939	A	-IAA
MACS_peak_2766	1.39938	A	-IAA
MACS_peak_752	1.39923	A	-IAA
MACS_peak_909	1.39916	A	-IAA
MACS_peak_3430	1.39912	A	-IAA
MACS_peak_5612	1.39883	A	-IAA
MACS_peak_4753	1.39873	A	-IAA
MACS_peak_4561	1.39837	A	-IAA
MACS_peak_3375	1.39819	A	-IAA
MACS_peak_6246	1.39629	A	-IAA
MACS_peak_1032	1.39623	A	-IAA
MACS_peak_701	1.39613	A	-IAA
MACS_peak_717	1.39565	A	-IAA
MACS_peak_6302	1.39558	A	-IAA
MACS_peak_5715	1.39503	A	-IAA
MACS_peak_6766	1.39482	A	-IAA
MACS_peak_4579	1.39285	A	-IAA
MACS_peak_375	1.39272	A	-IAA
MACS_peak_1481	1.39255	A	-IAA
MACS_peak_4229	1.39226	A	-IAA
MACS_peak_370	1.39178	A	-IAA
MACS_peak_1432	1.39104	A	-IAA
MACS_peak_2186	1.39053	A	-IAA
MACS_peak_4310	1.3905	A	-IAA
MACS_peak_3949	1.39027	A	-IAA
MACS_peak_6731	1.39026	A	-IAA
MACS_peak_4117	1.3899	A	-IAA
MACS_peak_5545	1.38964	A	-IAA
MACS_peak_4322	1.38941	A	-IAA
MACS_peak_6009	1.38908	A	-IAA
MACS_peak_1339	1.38744	A	-IAA
MACS_peak_4586	1.38714	A	-IAA
MACS_peak_3275	1.38634	A	-IAA
MACS_peak_5542	1.3862	A	-IAA
MACS_peak_5973	1.38611	A	-IAA
MACS_peak_369	1.38565	A	-IAA
MACS_peak_1742	1.38493	A	-IAA
MACS_peak_6207	1.38438	A	-IAA
MACS_peak_2639	1.38435	A	-IAA
MACS_peak_5981	1.38306	A	-IAA
MACS_peak_5408	1.38298	A	-IAA
MACS_peak_4573	1.38273	A	-IAA
MACS_peak_2110	1.38254	A	-IAA
MACS_peak_2584	1.38248	A	-IAA
MACS_peak_4451	1.38148	A	-IAA
MACS_peak_2239	1.38146	A	-IAA
MACS_peak_2665	1.38093	A	-IAA
MACS_peak_3764	1.38001	A	-IAA
MACS_peak_1211	1.37903	A	-IAA
MACS_peak_3765	1.37856	A	-IAA
MACS_peak_2281	1.37805	A	-IAA
MACS_peak_5619	1.37775	A	-IAA
MACS_peak_4412	1.37729	A	-IAA
MACS_peak_4805	1.37729	A	-IAA
MACS_peak_3805	1.37685	A	-IAA
MACS_peak_6328	1.37685	A	-IAA
MACS_peak_1971	1.37668	A	-IAA
MACS_peak_2636	1.37642	A	-IAA
MACS_peak_5569	1.37636	A	-IAA
MACS_peak_1761	1.37565	A	-IAA
MACS_peak_5691	1.37556	A	-IAA
MACS_peak_5284	1.37528	A	-IAA
MACS_peak_4390	1.37458	A	-IAA
MACS_peak_3676	1.37457	A	-IAA
MACS_peak_42	1.37439	A	-IAA
MACS_peak_3695	1.37427	A	-IAA
MACS_peak_5087	1.37417	A	-IAA
MACS_peak_1798	1.37389	A	-IAA
MACS_peak_4528	1.37347	A	-IAA
MACS_peak_3990	1.37337	A	-IAA
MACS_peak_629	1.37335	A	-IAA
MACS_peak_4943	1.37331	A	-IAA
MACS_peak_180	1.37328	A	-IAA
MACS_peak_378	1.37316	A	-IAA
MACS_peak_6474	1.37302	A	-IAA
MACS_peak_3030	1.37255	A	-IAA
MACS_peak_3999	1.37156	A	-IAA
MACS_peak_2370	1.37073	A	-IAA
MACS_peak_3982	1.37058	A	-IAA
MACS_peak_2365	1.37056	A	-IAA
MACS_peak_2132	1.37028	A	-IAA
MACS_peak_2585	1.36968	A	-IAA
MACS_peak_198	1.36952	A	-IAA
MACS_peak_340	1.36886	A	-IAA
MACS_peak_3513	1.36871	A	-IAA
MACS_peak_5204	1.36868	A	-IAA
MACS_peak_2217	1.36865	A	-IAA
MACS_peak_3100	1.36855	A	-IAA
MACS_peak_1362	1.36822	A	-IAA
MACS_peak_1100	1.36818	A	-IAA
MACS_peak_1408	1.36814	A	-IAA
MACS_peak_2003	1.36791	A	-IAA
MACS_peak_5514	1.36773	A	-IAA
MACS_peak_5479	1.36749	A	-IAA
MACS_peak_982	1.36654	A	-IAA
MACS_peak_2411	1.36654	A	-IAA
MACS_peak_3130	1.36653	A	-IAA
MACS_peak_6424	1.36626	A	-IAA
MACS_peak_2829	1.36624	A	-IAA
MACS_peak_6019	1.36607	A	-IAA
MACS_peak_4581	1.36568	A	-IAA
MACS_peak_1181	1.36521	A	-IAA
MACS_peak_6189	1.36519	A	-IAA
MACS_peak_339	1.36503	A	-IAA
MACS_peak_461	1.36495	A	-IAA
MACS_peak_3638	1.36457	A	-IAA
MACS_peak_5645	1.36449	A	-IAA
MACS_peak_3001	1.36418	A	-IAA
MACS_peak_3792	1.36412	A	-IAA
MACS_peak_4262	1.36409	A	-IAA
MACS_peak_6272	1.36394	A	-IAA
MACS_peak_5764	1.36362	A	-IAA
MACS_peak_145	1.36264	A	-IAA
MACS_peak_3509	1.36254	A	-IAA
MACS_peak_4835	1.36189	A	-IAA
MACS_peak_4020	1.36175	A	-IAA
MACS_peak_4732	1.36166	A	-IAA
MACS_peak_5505	1.36154	A	-IAA
MACS_peak_5492	1.36145	A	-IAA
MACS_peak_1300	1.3614	A	-IAA
MACS_peak_2322	1.36112	A	-IAA
MACS_peak_3346	1.36103	A	-IAA
MACS_peak_3974	1.36055	A	-IAA
MACS_peak_5749	1.36036	A	-IAA
MACS_peak_1795	1.36002	A	-IAA
MACS_peak_1854	1.3599	A	-IAA
MACS_peak_5756	1.35983	A	-IAA
MACS_peak_3531	1.35974	A	-IAA
MACS_peak_426	1.35907	A	-IAA
MACS_peak_6093	1.35866	A	-IAA
MACS_peak_4428	1.35823	A	-IAA
MACS_peak_4228	1.35766	A	-IAA
MACS_peak_2459	1.35765	A	-IAA
MACS_peak_1955	1.35762	A	-IAA
MACS_peak_2640	1.35694	A	-IAA
MACS_peak_3781	1.35662	A	-IAA
MACS_peak_1045	1.35607	A	-IAA
MACS_peak_2990	1.35541	A	-IAA
MACS_peak_171	1.35524	A	-IAA
MACS_peak_5195	1.35514	A	-IAA
MACS_peak_6352	1.35496	A	-IAA
MACS_peak_5543	1.35446	A	-IAA
MACS_peak_1052	1.35427	A	-IAA
MACS_peak_1125	1.3541	A	-IAA
MACS_peak_395	1.354	A	-IAA
MACS_peak_4590	1.35393	A	-IAA
MACS_peak_4622	1.35372	A	-IAA
MACS_peak_5686	1.35363	A	-IAA
MACS_peak_5322	1.35321	A	-IAA
MACS_peak_4409	1.35311	A	-IAA
MACS_peak_6500	1.35296	A	-IAA
MACS_peak_6572	1.35275	A	-IAA
MACS_peak_2470	1.35251	A	-IAA
MACS_peak_4757	1.3523	A	-IAA
MACS_peak_6358	1.3518	A	-IAA
MACS_peak_5677	1.35138	A	-IAA
MACS_peak_4908	1.35131	A	-IAA
MACS_peak_302	1.35114	A	-IAA
MACS_peak_1731	1.3507	A	-IAA
MACS_peak_1928	1.35044	A	-IAA
MACS_peak_2586	1.35009	A	-IAA
MACS_peak_2271	1.34999	A	-IAA
MACS_peak_1878	1.34989	A	-IAA
MACS_peak_94	1.34987	A	-IAA
MACS_peak_5631	1.3497	A	-IAA
MACS_peak_3963	1.34927	A	-IAA
MACS_peak_1081	1.34925	A	-IAA
MACS_peak_6452	1.34916	A	-IAA
MACS_peak_4397	1.34913	A	-IAA
MACS_peak_5741	1.34913	A	-IAA
MACS_peak_5581	1.34889	A	-IAA
MACS_peak_3026	1.34866	A	-IAA
MACS_peak_6489	1.34857	A	-IAA
MACS_peak_2832	1.34804	A	-IAA
MACS_peak_790	1.3475	A	-IAA
MACS_peak_2986	1.34697	A	-IAA
MACS_peak_110	1.34691	A	-IAA
MACS_peak_3323	1.34681	A	-IAA
MACS_peak_2184	1.3468	A	-IAA
MACS_peak_3608	1.34675	A	-IAA
MACS_peak_2616	1.34664	A	-IAA
MACS_peak_578	1.34644	A	-IAA
MACS_peak_6712	1.34639	A	-IAA
MACS_peak_93	1.34571	A	-IAA
MACS_peak_5430	1.3451	A	-IAA
MACS_peak_5740	1.34476	A	-IAA
MACS_peak_5357	1.34473	A	-IAA
MACS_peak_2242	1.34436	A	-IAA
MACS_peak_4707	1.34415	A	-IAA
MACS_peak_1341	1.34347	A	-IAA
MACS_peak_1924	1.34325	A	-IAA
MACS_peak_5527	1.34285	A	-IAA
MACS_peak_928	1.34281	A	-IAA
MACS_peak_1426	1.34265	A	-IAA
MACS_peak_3998	1.34261	A	-IAA
MACS_peak_1501	1.34224	A	-IAA
MACS_peak_896	1.34212	A	-IAA
MACS_peak_4886	1.34198	A	-IAA
MACS_peak_337	1.34191	A	-IAA
MACS_peak_360	1.34099	A	-IAA
MACS_peak_5919	1.34097	A	-IAA
MACS_peak_1196	1.34083	A	-IAA
MACS_peak_6518	1.3408	A	-IAA
MACS_peak_5563	1.34065	A	-IAA
MACS_peak_3101	1.34054	A	-IAA
MACS_peak_4791	1.34053	A	-IAA
MACS_peak_5006	1.34044	A	-IAA
MACS_peak_6565	1.3397	A	-IAA
MACS_peak_6414	1.33967	A	-IAA
MACS_peak_5356	1.3391	A	-IAA
MACS_peak_2995	1.33877	A	-IAA
MACS_peak_5646	1.33866	A	-IAA
MACS_peak_6618	1.33863	A	-IAA
MACS_peak_4460	1.3383	A	-IAA
MACS_peak_2005	1.33824	A	-IAA
MACS_peak_6415	1.33814	A	-IAA
MACS_peak_5452	1.33809	A	-IAA
MACS_peak_5207	1.33783	A	-IAA
MACS_peak_4853	1.33779	A	-IAA
MACS_peak_2757	1.33774	A	-IAA
MACS_peak_4459	1.33759	A	-IAA
MACS_peak_5668	1.33753	A	-IAA
MACS_peak_983	1.33742	A	-IAA
MACS_peak_4050	1.33716	A	-IAA
MACS_peak_157	1.33704	A	-IAA
MACS_peak_4993	1.33666	A	-IAA
MACS_peak_916	1.33633	A	-IAA
MACS_peak_4693	1.33627	A	-IAA
MACS_peak_1126	1.33624	A	-IAA
MACS_peak_2387	1.33615	A	-IAA
MACS_peak_1198	1.33575	A	-IAA
MACS_peak_402	1.33573	A	-IAA
MACS_peak_2658	1.33561	A	-IAA
MACS_peak_4888	1.33559	A	-IAA
MACS_peak_893	1.33498	A	-IAA
MACS_peak_4416	1.33486	A	-IAA
MACS_peak_5477	1.33476	A	-IAA
MACS_peak_1958	1.33467	A	-IAA
MACS_peak_6254	1.33424	A	-IAA
MACS_peak_999	1.33419	A	-IAA
MACS_peak_3451	1.33417	A	-IAA
MACS_peak_1416	1.33413	A	-IAA
MACS_peak_4499	1.33334	A	-IAA
MACS_peak_4603	1.33304	A	-IAA
MACS_peak_1961	1.33172	A	-IAA
MACS_peak_2344	1.33168	A	-IAA
MACS_peak_978	1.33154	A	-IAA
MACS_peak_5425	1.33114	A	-IAA
MACS_peak_5222	1.3311	A	-IAA
MACS_peak_4442	1.33097	A	-IAA
MACS_peak_3833	1.33047	A	-IAA
MACS_peak_1797	1.32945	A	-IAA
MACS_peak_3664	1.32923	A	-IAA
MACS_peak_556	1.32881	A	-IAA
MACS_peak_4131	1.32866	A	-IAA
MACS_peak_442	1.32821	A	-IAA
MACS_peak_3455	1.3281	A	-IAA
MACS_peak_5044	1.32802	A	-IAA
MACS_peak_3228	1.32774	A	-IAA
MACS_peak_913	1.3275	A	-IAA
MACS_peak_4074	1.32724	A	-IAA
MACS_peak_274	1.32678	A	-IAA
MACS_peak_4007	1.32488	A	-IAA
MACS_peak_4257	1.32467	A	-IAA
MACS_peak_2917	1.3244	A	-IAA
MACS_peak_5914	1.32418	A	-IAA
MACS_peak_2289	1.32391	A	-IAA
MACS_peak_2341	1.32356	A	-IAA
MACS_peak_2916	1.32315	A	-IAA
MACS_peak_918	1.32283	A	-IAA
MACS_peak_843	1.32259	A	-IAA
MACS_peak_4336	1.32189	A	-IAA
MACS_peak_862	1.32188	A	-IAA
MACS_peak_1122	1.32163	A	-IAA
MACS_peak_6148	1.32142	A	-IAA
MACS_peak_6519	1.32088	A	-IAA
MACS_peak_5159	1.32066	A	-IAA
MACS_peak_3801	1.32066	A	-IAA
MACS_peak_6018	1.32009	A	-IAA
MACS_peak_2799	1.32007	A	-IAA
MACS_peak_5568	1.31991	A	-IAA
MACS_peak_1766	1.3199	A	-IAA
MACS_peak_4934	1.31934	A	-IAA
MACS_peak_680	1.3191	A	-IAA
MACS_peak_5814	1.31829	A	-IAA
MACS_peak_6656	1.31827	A	-IAA
MACS_peak_356	1.31773	A	-IAA
MACS_peak_1677	1.31723	A	-IAA
MACS_peak_3951	1.31707	A	-IAA
MACS_peak_3238	1.31683	A	-IAA
MACS_peak_4198	1.31601	A	-IAA
MACS_peak_6036	1.31582	A	-IAA
MACS_peak_4112	1.31555	A	-IAA
MACS_peak_817	1.31543	A	-IAA
MACS_peak_4434	1.3154	A	-IAA
MACS_peak_3117	1.31535	A	-IAA
MACS_peak_512	1.31528	A	-IAA
MACS_peak_5774	1.31527	A	-IAA
MACS_peak_3581	1.31518	B	-IAA
MACS_peak_1387	1.31508	B	-IAA
MACS_peak_311	1.3144	B	-IAA
MACS_peak_641	1.31388	B	-IAA
MACS_peak_6472	1.31344	B	-IAA
MACS_peak_2919	1.3133	B	-IAA
MACS_peak_6025	1.31299	B	-IAA
MACS_peak_2102	1.31298	B	-IAA
MACS_peak_3601	1.31294	B	-IAA
MACS_peak_771	1.31293	B	-IAA
MACS_peak_1870	1.31266	B	-IAA
MACS_peak_2663	1.31246	B	-IAA
MACS_peak_84	1.31173	B	-IAA
MACS_peak_4196	1.31122	B	-IAA
MACS_peak_38	1.31099	B	-IAA
MACS_peak_2514	1.31067	B	-IAA
MACS_peak_6294	1.31049	B	-IAA
MACS_peak_6494	1.30912	B	-IAA
MACS_peak_1251	1.309	B	-IAA
MACS_peak_5370	1.30873	B	-IAA
MACS_peak_929	1.30873	B	-IAA
MACS_peak_3163	1.30872	B	-IAA
MACS_peak_4864	1.30849	B	-IAA
MACS_peak_4608	1.30833	B	-IAA
MACS_peak_5458	1.30822	B	-IAA
MACS_peak_6349	1.30768	B	-IAA
MACS_peak_3483	1.30707	B	-IAA
MACS_peak_5716	1.30696	B	-IAA
MACS_peak_5757	1.30654	B	-IAA
MACS_peak_566	1.3063	B	-IAA
MACS_peak_6014	1.30625	B	-IAA
MACS_peak_6558	1.30619	B	-IAA
MACS_peak_4110	1.30608	B	-IAA
MACS_peak_838	1.30595	B	-IAA
MACS_peak_4997	1.30563	B	-IAA
MACS_peak_3966	1.30546	B	-IAA
MACS_peak_1998	1.30448	B	-IAA
MACS_peak_4639	1.30365	B	-IAA
MACS_peak_5630	1.30354	B	-IAA
MACS_peak_725	1.30322	B	-IAA
MACS_peak_2645	1.30263	B	-IAA
MACS_peak_1212	1.30254	B	-IAA
MACS_peak_1366	1.30248	B	-IAA
MACS_peak_5577	1.30246	B	-IAA
MACS_peak_371	1.30148	B	-IAA
MACS_peak_720	1.30117	B	-IAA
MACS_peak_5088	1.30103	B	-IAA
MACS_peak_4954	1.30081	B	-IAA
MACS_peak_6245	1.30023	B	-IAA
MACS_peak_1785	1.29975	B	-IAA
MACS_peak_1571	1.29965	B	-IAA
MACS_peak_5068	1.2996	B	-IAA
MACS_peak_598	1.29866	B	-IAA
MACS_peak_4503	1.29858	B	-IAA
MACS_peak_6448	1.29826	B	-IAA
MACS_peak_241	1.29815	B	-IAA
MACS_peak_6718	1.29802	B	-IAA
MACS_peak_1777	1.29742	B	-IAA
MACS_peak_105	1.29576	B	-IAA
MACS_peak_4616	1.29575	B	-IAA
MACS_peak_974	1.29498	B	-IAA
MACS_peak_450	1.29401	B	-IAA
MACS_peak_1090	1.294	B	-IAA
MACS_peak_503	1.29392	B	-IAA
MACS_peak_3528	1.29355	B	-IAA
MACS_peak_6496	1.29343	B	-IAA
MACS_peak_4267	1.29341	B	-IAA
MACS_peak_972	1.29309	B	-IAA
MACS_peak_809	1.29243	B	-IAA
MACS_peak_3630	1.29242	B	-IAA
MACS_peak_4744	1.29239	B	-IAA
MACS_peak_3484	1.29206	B	-IAA
MACS_peak_3780	1.292	B	-IAA
MACS_peak_3427	1.29193	B	-IAA
MACS_peak_5641	1.29184	B	-IAA
MACS_peak_1999	1.2917	B	-IAA
MACS_peak_2599	1.29093	B	-IAA
MACS_peak_979	1.29035	B	-IAA
MACS_peak_3056	1.28958	B	-IAA
MACS_peak_5996	1.28931	B	-IAA
MACS_peak_4272	1.28922	B	-IAA
MACS_peak_5935	1.28852	B	-IAA
MACS_peak_3856	1.28754	B	-IAA
MACS_peak_970	1.28752	B	-IAA
MACS_peak_949	1.28708	B	-IAA
MACS_peak_4833	1.28706	B	-IAA
MACS_peak_3987	1.28661	B	-IAA
MACS_peak_1792	1.28621	B	-IAA
MACS_peak_3279	1.28613	B	-IAA
MACS_peak_129	1.28609	B	-IAA
MACS_peak_3391	1.28583	B	-IAA
MACS_peak_5459	1.28482	B	-IAA
MACS_peak_40	1.2847	B	-IAA
MACS_peak_3732	1.28391	B	-IAA
MACS_peak_1303	1.28384	B	-IAA
MACS_peak_6055	1.28354	B	-IAA
MACS_peak_5532	1.28186	B	-IAA
MACS_peak_3794	1.28183	B	-IAA
MACS_peak_2166	1.28177	B	-IAA
MACS_peak_1850	1.2817	B	-IAA
MACS_peak_475	1.28161	B	-IAA
MACS_peak_175	1.28128	B	-IAA
MACS_peak_2469	1.28101	B	-IAA
MACS_peak_291	1.28076	B	-IAA
MACS_peak_811	1.2807	B	-IAA
MACS_peak_2276	1.28058	B	-IAA
MACS_peak_981	1.28042	B	-IAA
MACS_peak_4784	1.28037	B	-IAA
MACS_peak_6601	1.28035	B	-IAA
MACS_peak_1733	1.28035	B	-IAA
MACS_peak_4008	1.28003	B	-IAA
MACS_peak_3328	1.27989	B	-IAA
MACS_peak_287	1.27948	B	-IAA
MACS_peak_5366	1.27935	B	-IAA
MACS_peak_2536	1.27886	B	-IAA
MACS_peak_2587	1.27861	B	-IAA
MACS_peak_5491	1.27857	B	-IAA
MACS_peak_6444	1.2784	B	-IAA
MACS_peak_4073	1.27814	B	-IAA
MACS_peak_3028	1.27804	B	-IAA
MACS_peak_1652	1.27761	B	-IAA
MACS_peak_1869	1.27727	B	-IAA
MACS_peak_298	1.27719	B	-IAA
MACS_peak_4912	1.27607	B	-IAA
MACS_peak_6231	1.27527	B	-IAA
MACS_peak_1170	1.27382	B	-IAA
MACS_peak_3766	1.27377	B	-IAA
MACS_peak_414	1.27372	B	-IAA
MACS_peak_4208	1.2737	B	-IAA
MACS_peak_5352	1.27317	B	-IAA
MACS_peak_2515	1.27272	B	-IAA
MACS_peak_3040	1.27204	B	-IAA
MACS_peak_2309	1.27199	B	-IAA
MACS_peak_6694	1.27193	B	-IAA
MACS_peak_4452	1.27143	B	-IAA
MACS_peak_535	1.27137	B	-IAA
MACS_peak_3108	1.27121	B	-IAA
MACS_peak_5562	1.27077	B	-IAA
MACS_peak_4490	1.2707	B	-IAA
MACS_peak_2445	1.27045	B	-IAA
MACS_peak_2278	1.27004	B	-IAA
MACS_peak_516	1.27001	B	-IAA
MACS_peak_3129	1.26996	B	-IAA
MACS_peak_4582	1.26946	B	-IAA
MACS_peak_645	1.26945	B	-IAA
MACS_peak_3115	1.26919	B	-IAA
MACS_peak_5799	1.26903	B	-IAA
MACS_peak_6129	1.26894	B	-IAA
MACS_peak_1865	1.26877	B	-IAA
MACS_peak_232	1.26851	B	-IAA
MACS_peak_1053	1.26807	B	-IAA
MACS_peak_67	1.26804	B	-IAA
MACS_peak_294	1.26792	B	-IAA
MACS_peak_2785	1.26707	B	-IAA
MACS_peak_1245	1.2667	B	-IAA
MACS_peak_5057	1.26666	B	-IAA
MACS_peak_142	1.26663	B	-IAA
MACS_peak_5307	1.26617	B	-IAA
MACS_peak_1639	1.2661	B	-IAA
MACS_peak_6726	1.26508	B	-IAA
MACS_peak_5386	1.26464	B	-IAA
MACS_peak_4980	1.26463	B	-IAA
MACS_peak_3551	1.26432	B	-IAA
MACS_peak_2577	1.26431	B	-IAA
MACS_peak_4953	1.26426	B	-IAA
MACS_peak_2069	1.26396	B	-IAA
MACS_peak_4276	1.26386	B	-IAA
MACS_peak_6533	1.26371	B	-IAA
MACS_peak_651	1.26361	B	-IAA
MACS_peak_6066	1.2632	B	-IAA
MACS_peak_6490	1.26286	B	-IAA
MACS_peak_1293	1.26271	B	-IAA
MACS_peak_1115	1.26268	B	-IAA
MACS_peak_3165	1.26249	B	-IAA
MACS_peak_73	1.26191	B	-IAA
MACS_peak_4115	1.26159	B	-IAA
MACS_peak_1227	1.26141	B	-IAA
MACS_peak_1385	1.26133	B	-IAA
MACS_peak_45	1.26131	B	-IAA
MACS_peak_361	1.26094	B	-IAA
MACS_peak_5707	1.26081	B	-IAA
MACS_peak_1748	1.26076	B	-IAA
MACS_peak_430	1.2607	B	-IAA
MACS_peak_3597	1.26064	B	-IAA
MACS_peak_2179	1.26037	B	-IAA
MACS_peak_1883	1.26023	B	-IAA
MACS_peak_22	1.25949	B	-IAA
MACS_peak_5403	1.25926	B	-IAA
MACS_peak_345	1.25852	B	-IAA
MACS_peak_4055	1.25775	B	-IAA
MACS_peak_6603	1.25754	B	-IAA
MACS_peak_1966	1.25665	B	-IAA
MACS_peak_5731	1.25646	B	-IAA
MACS_peak_6456	1.25615	B	-IAA
MACS_peak_4974	1.25568	B	-IAA
MACS_peak_2538	1.25566	B	-IAA
MACS_peak_1142	1.25561	B	-IAA
MACS_peak_4661	1.25476	B	-IAA
MACS_peak_6703	1.25468	B	-IAA
MACS_peak_5455	1.25446	B	-IAA
MACS_peak_4222	1.2537	B	-IAA
MACS_peak_1112	1.25358	B	-IAA
MACS_peak_6711	1.25349	B	-IAA
MACS_peak_4306	1.25305	B	-IAA
MACS_peak_4591	1.25297	B	-IAA
MACS_peak_3102	1.25258	B	-IAA
MACS_peak_2236	1.252	B	-IAA
MACS_peak_2382	1.25181	B	-IAA
MACS_peak_1799	1.25169	B	-IAA
MACS_peak_3648	1.25165	B	-IAA
MACS_peak_1606	1.25131	B	-IAA
MACS_peak_1830	1.25104	B	-IAA
MACS_peak_1259	1.25076	B	-IAA
MACS_peak_3727	1.25051	B	-IAA
MACS_peak_4992	1.25018	B	-IAA
MACS_peak_5725	1.24984	B	-IAA
MACS_peak_1694	1.24984	B	-IAA
MACS_peak_2563	1.2492	B	-IAA
MACS_peak_46	1.24904	B	-IAA
MACS_peak_5329	1.24892	B	-IAA
MACS_peak_2389	1.24882	B	-IAA
MACS_peak_6200	1.24878	B	-IAA
MACS_peak_4032	1.24835	B	-IAA
MACS_peak_3434	1.24738	B	-IAA
MACS_peak_5721	1.24731	B	-IAA
MACS_peak_4000	1.24728	B	-IAA
MACS_peak_3589	1.24697	B	-IAA
MACS_peak_4221	1.24689	B	-IAA
MACS_peak_2140	1.24682	B	-IAA
MACS_peak_2417	1.24667	B	-IAA
MACS_peak_1462	1.24656	B	-IAA
MACS_peak_5175	1.24632	B	-IAA
MACS_peak_2479	1.24629	B	-IAA
MACS_peak_1773	1.24628	B	-IAA
MACS_peak_5564	1.2461	B	-IAA
MACS_peak_4344	1.24607	B	-IAA
MACS_peak_2372	1.24592	B	-IAA
MACS_peak_2671	1.24575	B	-IAA
MACS_peak_4427	1.24558	B	-IAA
MACS_peak_5879	1.24531	B	-IAA
MACS_peak_1149	1.24506	B	-IAA
MACS_peak_4771	1.24497	B	-IAA
MACS_peak_4713	1.24475	B	-IAA
MACS_peak_1234	1.24448	B	-IAA
MACS_peak_1246	1.24421	B	-IAA
MACS_peak_6297	1.24401	B	-IAA
MACS_peak_5970	1.24336	B	-IAA
MACS_peak_5524	1.2432	B	-IAA
MACS_peak_3408	1.24297	B	-IAA
MACS_peak_5878	1.24285	B	-IAA
MACS_peak_1532	1.24272	B	-IAA
MACS_peak_3824	1.24241	B	-IAA
MACS_peak_4021	1.24219	B	-IAA
MACS_peak_1233	1.24159	B	-IAA
MACS_peak_1589	1.24135	B	-IAA
MACS_peak_1057	1.24111	B	-IAA
MACS_peak_2165	1.24107	B	-IAA
MACS_peak_6657	1.24075	B	-IAA
MACS_peak_792	1.24008	B	-IAA
MACS_peak_4500	1.23968	B	-IAA
[truncated: 11,915 more rows]

## Sheet: Fig.5i
peak	RR	group	IAA class
MACS_peak_1005	0.823669	A_house	-IAA
MACS_peak_104	0.570661	A_house	-IAA
MACS_peak_1083	0.646176	A_house	-IAA
MACS_peak_1084	0.68601	A_house	-IAA
MACS_peak_1085	0.681243	A_house	-IAA
MACS_peak_1093	0.931672	A_house	-IAA
MACS_peak_1094	0.722334	A_house	-IAA
MACS_peak_1148	0.11238	A_house	-IAA
MACS_peak_1151	1.23852	A_house	-IAA
MACS_peak_1173	1.56774	A_house	-IAA
MACS_peak_1174	1.11032	A_house	-IAA
MACS_peak_1177	1.15583	A_house	-IAA
MACS_peak_1303	1.28384	A_house	-IAA
MACS_peak_1383	0.374365	A_house	-IAA
MACS_peak_1438	0.467273	A_house	-IAA
MACS_peak_1474	0.759112	A_house	-IAA
MACS_peak_1510	0.274199	A_house	-IAA
MACS_peak_1511	1.08414	A_house	-IAA
MACS_peak_1512	1.23755	A_house	-IAA
MACS_peak_1525	1.44978	A_house	-IAA
MACS_peak_154	0.231376	A_house	-IAA
MACS_peak_1638	0.226969	A_house	-IAA
MACS_peak_1647	1.14434	A_house	-IAA
MACS_peak_1653	0.235529	A_house	-IAA
MACS_peak_1690	0.709848	A_house	-IAA
MACS_peak_1693	0.687738	A_house	-IAA
MACS_peak_17	0.0994056	A_house	-IAA
MACS_peak_1707	0.769451	A_house	-IAA
MACS_peak_1708	2.05416	A_house	-IAA
MACS_peak_1709	1.72562	A_house	-IAA
MACS_peak_1733	1.28035	A_house	-IAA
MACS_peak_1749	0.634772	A_house	-IAA
MACS_peak_1776	0.977651	A_house	-IAA
MACS_peak_1777	1.29742	A_house	-IAA
MACS_peak_1794	0.315105	A_house	-IAA
MACS_peak_18	0.0507643	A_house	-IAA
MACS_peak_1801	0.895878	A_house	-IAA
MACS_peak_1818	0.341094	A_house	-IAA
MACS_peak_185	0.252005	A_house	-IAA
MACS_peak_1862	0.728413	A_house	-IAA
MACS_peak_1863	0.31178	A_house	-IAA
MACS_peak_1864	0.736539	A_house	-IAA
MACS_peak_1889	0.912413	A_house	-IAA
MACS_peak_1926	0.437515	A_house	-IAA
MACS_peak_1941	0.717113	A_house	-IAA
MACS_peak_1986	1.17568	A_house	-IAA
MACS_peak_2018	0.183383	A_house	-IAA
MACS_peak_2128	0.689263	A_house	-IAA
MACS_peak_2129	0.789327	A_house	-IAA
MACS_peak_213	2.36619	A_house	-IAA
MACS_peak_2137	0.77083	A_house	-IAA
MACS_peak_2138	0.694584	A_house	-IAA
MACS_peak_2182	0.48737	A_house	-IAA
MACS_peak_2189	1.69174	A_house	-IAA
MACS_peak_2190	0.893654	A_house	-IAA
MACS_peak_2191	1.11455	A_house	-IAA
MACS_peak_2203	0.23967	A_house	-IAA
MACS_peak_2232	0.713195	A_house	-IAA
MACS_peak_2233	0.766963	A_house	-IAA
MACS_peak_2234	0.980993	A_house	-IAA
MACS_peak_2246	0.633652	A_house	-IAA
MACS_peak_2248	0.358356	A_house	-IAA
MACS_peak_2264	1.4015	A_house	-IAA
MACS_peak_2274	0.312129	A_house	-IAA
MACS_peak_2308	0.344297	A_house	-IAA
MACS_peak_2309	1.27199	A_house	-IAA
MACS_peak_2343	0.598275	A_house	-IAA
MACS_peak_2361	1.42276	A_house	-IAA
MACS_peak_2362	1.51532	A_house	-IAA
MACS_peak_2422	0.65905	A_house	-IAA
MACS_peak_2423	1.10491	A_house	-IAA
MACS_peak_2439	0.70006	A_house	-IAA
MACS_peak_248	1.15464	A_house	-IAA
MACS_peak_2488	0.475568	A_house	-IAA
MACS_peak_2501	1.52215	A_house	-IAA
MACS_peak_2502	1.55334	A_house	-IAA
MACS_peak_2503	1.44958	A_house	-IAA
MACS_peak_2507	0.219603	A_house	-IAA
MACS_peak_2520	0.785251	A_house	-IAA
MACS_peak_2521	0.402772	A_house	-IAA
MACS_peak_2546	0.399267	A_house	-IAA
MACS_peak_2547	0.7454	A_house	-IAA
MACS_peak_2594	0.964311	A_house	-IAA
MACS_peak_2595	0.244922	A_house	-IAA
MACS_peak_2614	0.788509	A_house	-IAA
MACS_peak_2704	0.212525	A_house	-IAA
MACS_peak_2789	0.355211	A_house	-IAA
MACS_peak_2795	0.594448	A_house	-IAA
MACS_peak_280	0.18423	A_house	-IAA
MACS_peak_2821	0.427631	A_house	-IAA
MACS_peak_2865	0.645979	A_house	-IAA
MACS_peak_2871	0.415434	A_house	-IAA
MACS_peak_2872	0.788497	A_house	-IAA
MACS_peak_2873	0.623321	A_house	-IAA
MACS_peak_2874	0.587141	A_house	-IAA
MACS_peak_2907	0.720711	A_house	-IAA
MACS_peak_2961	0.646906	A_house	-IAA
MACS_peak_2962	0.795358	A_house	-IAA
MACS_peak_3095	0.432064	A_house	-IAA
MACS_peak_3124	1.88094	A_house	-IAA
MACS_peak_3189	0.392623	A_house	-IAA
MACS_peak_3200	0.665324	A_house	-IAA
MACS_peak_3201	0.556576	A_house	-IAA
MACS_peak_3204	0.29402	A_house	-IAA
MACS_peak_3209	1.02961	A_house	-IAA
MACS_peak_3210	0.732957	A_house	-IAA
MACS_peak_3211	0.961813	A_house	-IAA
MACS_peak_3212	0.99099	A_house	-IAA
MACS_peak_3215	0.541387	A_house	-IAA
MACS_peak_3267	0.646546	A_house	-IAA
MACS_peak_3268	0.379358	A_house	-IAA
MACS_peak_3269	1.13161	A_house	-IAA
MACS_peak_3270	1.21184	A_house	-IAA
MACS_peak_3283	0.0628517	A_house	-IAA
MACS_peak_3293	1.1689	A_house	-IAA
MACS_peak_3294	1.49888	A_house	-IAA
MACS_peak_3295	1.46162	A_house	-IAA
MACS_peak_3345	0.843728	A_house	-IAA
MACS_peak_3346	1.36103	A_house	-IAA
MACS_peak_3347	1.7696	A_house	-IAA
MACS_peak_3348	1.82989	A_house	-IAA
MACS_peak_3372	0.339902	A_house	-IAA
MACS_peak_3386	0.836571	A_house	-IAA
MACS_peak_3387	0.771532	A_house	-IAA
MACS_peak_3388	0.632475	A_house	-IAA
MACS_peak_3389	0.300608	A_house	-IAA
MACS_peak_3424	1.02123	A_house	-IAA
MACS_peak_3425	0.395651	A_house	-IAA
MACS_peak_343	2.35803	A_house	-IAA
MACS_peak_3437	0.777008	A_house	-IAA
MACS_peak_3438	0.0564481	A_house	-IAA
MACS_peak_344	1.23443	A_house	-IAA
MACS_peak_345	1.25852	A_house	-IAA
MACS_peak_3477	0.828617	A_house	-IAA
MACS_peak_3491	0.519642	A_house	-IAA
MACS_peak_3506	0.919589	A_house	-IAA
MACS_peak_3524	0.72651	A_house	-IAA
MACS_peak_3529	-0.0197963	A_house	-IAA
MACS_peak_3560	0.62824	A_house	-IAA
MACS_peak_3565	0.415244	A_house	-IAA
MACS_peak_3570	0.649715	A_house	-IAA
MACS_peak_3571	0.729465	A_house	-IAA
MACS_peak_359	0.81217	A_house	-IAA
MACS_peak_3614	0.631579	A_house	-IAA
MACS_peak_3622	0.222742	A_house	-IAA
MACS_peak_3660	0.888235	A_house	-IAA
MACS_peak_3734	0.316447	A_house	-IAA
MACS_peak_3735	0.494978	A_house	-IAA
MACS_peak_3756	0.883565	A_house	-IAA
MACS_peak_376	0.288523	A_house	-IAA
MACS_peak_3776	0.190671	A_house	-IAA
MACS_peak_3811	0.480882	A_house	-IAA
MACS_peak_3840	1.19534	A_house	-IAA
MACS_peak_3866	1.15019	A_house	-IAA
MACS_peak_3867	1.13879	A_house	-IAA
MACS_peak_3868	1.13011	A_house	-IAA
MACS_peak_3869	1.07663	A_house	-IAA
MACS_peak_3875	0.46678	A_house	-IAA
MACS_peak_3876	0.45655	A_house	-IAA
MACS_peak_3884	1.97466	A_house	-IAA
MACS_peak_3885	1.67476	A_house	-IAA
MACS_peak_3886	1.08095	A_house	-IAA
MACS_peak_3921	-0.0480697	A_house	-IAA
MACS_peak_3941	1.12658	A_house	-IAA
MACS_peak_3943	0.769187	A_house	-IAA
MACS_peak_3944	0.220512	A_house	-IAA
MACS_peak_3962	0.888542	A_house	-IAA
MACS_peak_3974	1.36055	A_house	-IAA
MACS_peak_3998	1.34261	A_house	-IAA
MACS_peak_4043	0.344002	A_house	-IAA
MACS_peak_405	0.650254	A_house	-IAA
MACS_peak_406	1.0958	A_house	-IAA
MACS_peak_4151	0.950544	A_house	-IAA
MACS_peak_4168	0.721478	A_house	-IAA
MACS_peak_417	0.845362	A_house	-IAA
MACS_peak_4220	0.960718	A_house	-IAA
MACS_peak_4264	0.758447	A_house	-IAA
MACS_peak_4274	0.660487	A_house	-IAA
MACS_peak_4316	0.677103	A_house	-IAA
MACS_peak_4317	0.868459	A_house	-IAA
MACS_peak_434	1.80588	A_house	-IAA
MACS_peak_435	1.6838	A_house	-IAA
MACS_peak_4356	1.52104	A_house	-IAA
MACS_peak_4357	0.939741	A_house	-IAA
MACS_peak_436	1.54942	A_house	-IAA
MACS_peak_4375	0.550421	A_house	-IAA
MACS_peak_4376	0.609371	A_house	-IAA
MACS_peak_44	1.1732	A_house	-IAA
MACS_peak_4414	0.952303	A_house	-IAA
MACS_peak_4415	0.980902	A_house	-IAA
MACS_peak_4441	0.240144	A_house	-IAA
MACS_peak_4468	0.130202	A_house	-IAA
MACS_peak_4473	0.290906	A_house	-IAA
MACS_peak_4489	0.821959	A_house	-IAA
MACS_peak_45	1.26131	A_house	-IAA
MACS_peak_4582	1.26946	A_house	-IAA
MACS_peak_4585	0.974208	A_house	-IAA
MACS_peak_4595	0.491165	A_house	-IAA
MACS_peak_46	1.24904	A_house	-IAA
MACS_peak_4621	0.197796	A_house	-IAA
MACS_peak_4649	0.546598	A_house	-IAA
MACS_peak_4650	0.400495	A_house	-IAA
MACS_peak_47	0.571971	A_house	-IAA
MACS_peak_4710	0.469389	A_house	-IAA
MACS_peak_4757	1.3523	A_house	-IAA
MACS_peak_4759	0.773961	A_house	-IAA
MACS_peak_4764	1.59301	A_house	-IAA
MACS_peak_4765	1.84701	A_house	-IAA
MACS_peak_484	0.0482942	A_house	-IAA
MACS_peak_4843	0.712792	A_house	-IAA
MACS_peak_4861	0.359834	A_house	-IAA
MACS_peak_4862	0.531799	A_house	-IAA
MACS_peak_4889	0.436137	A_house	-IAA
MACS_peak_4924	1.07169	A_house	-IAA
MACS_peak_4926	0.875272	A_house	-IAA
MACS_peak_4928	0.516288	A_house	-IAA
MACS_peak_4929	0.62878	A_house	-IAA
MACS_peak_494	0.891553	A_house	-IAA
MACS_peak_5	0.72216	A_house	-IAA
MACS_peak_500	1.11286	A_house	-IAA
MACS_peak_5007	1.6355	A_house	-IAA
MACS_peak_501	1.0606	A_house	-IAA
MACS_peak_5014	0.730352	A_house	-IAA
MACS_peak_5015	0.716104	A_house	-IAA
MACS_peak_5081	1.04631	A_house	-IAA
MACS_peak_5082	1.20033	A_house	-IAA
MACS_peak_5090	1.44189	A_house	-IAA
MACS_peak_5101	1.45809	A_house	-IAA
MACS_peak_5128	0.546262	A_house	-IAA
MACS_peak_5129	1.06904	A_house	-IAA
MACS_peak_5136	1.131	A_house	-IAA
MACS_peak_5175	1.24632	A_house	-IAA
MACS_peak_5198	0.238337	A_house	-IAA
MACS_peak_5254	1.45094	A_house	-IAA
MACS_peak_5255	1.16952	A_house	-IAA
MACS_peak_5300	0.515954	A_house	-IAA
MACS_peak_5368	1.03279	A_house	-IAA
MACS_peak_5369	1.13273	A_house	-IAA
MACS_peak_5371	0.94497	A_house	-IAA
MACS_peak_5377	1.00153	A_house	-IAA
MACS_peak_5378	0.932174	A_house	-IAA
MACS_peak_5400	0.618145	A_house	-IAA
MACS_peak_5407	1.13448	A_house	-IAA
MACS_peak_5410	0.850418	A_house	-IAA
MACS_peak_5411	1.16392	A_house	-IAA
MACS_peak_5412	1.60086	A_house	-IAA
MACS_peak_5452	1.33809	A_house	-IAA
MACS_peak_5505	1.36154	A_house	-IAA
MACS_peak_5555	0.0572129	A_house	-IAA
MACS_peak_5626	0.742301	A_house	-IAA
MACS_peak_5666	1.02917	A_house	-IAA
MACS_peak_5689	1.10284	A_house	-IAA
MACS_peak_5690	1.09525	A_house	-IAA
MACS_peak_5728	0.328639	A_house	-IAA
MACS_peak_5729	0.717773	A_house	-IAA
MACS_peak_5733	0.344083	A_house	-IAA
MACS_peak_5746	0.356005	A_house	-IAA
MACS_peak_5816	0.166134	A_house	-IAA
MACS_peak_5849	0.451164	A_house	-IAA
MACS_peak_5850	0.503372	A_house	-IAA
MACS_peak_5851	0.175635	A_house	-IAA
MACS_peak_5937	2.33682	A_house	-IAA
MACS_peak_5938	2.31306	A_house	-IAA
MACS_peak_5943	0.819894	A_house	-IAA
MACS_peak_5944	0.945866	A_house	-IAA
MACS_peak_5960	1.49377	A_house	-IAA
MACS_peak_5961	1.58723	A_house	-IAA
MACS_peak_5962	1.82026	A_house	-IAA
MACS_peak_5977	0.920645	A_house	-IAA
MACS_peak_5978	0.457659	A_house	-IAA
MACS_peak_5979	0.753915	A_house	-IAA
MACS_peak_6	0.470899	A_house	-IAA
MACS_peak_6058	0.509678	A_house	-IAA
MACS_peak_6059	1.15311	A_house	-IAA
MACS_peak_6067	1.03836	A_house	-IAA
MACS_peak_6084	0.990809	A_house	-IAA
MACS_peak_6111	1.41735	A_house	-IAA
MACS_peak_6112	1.20777	A_house	-IAA
MACS_peak_612	0.960815	A_house	-IAA
MACS_peak_613	0.714627	A_house	-IAA
MACS_peak_6139	1.61605	A_house	-IAA
MACS_peak_6140	2.02932	A_house	-IAA
MACS_peak_6141	1.90085	A_house	-IAA
MACS_peak_6156	0.0196526	A_house	-IAA
MACS_peak_6177	1.73241	A_house	-IAA
MACS_peak_6214	0.50934	A_house	-IAA
MACS_peak_6233	0.525848	A_house	-IAA
MACS_peak_6249	0.437637	A_house	-IAA
MACS_peak_625	0.812684	A_house	-IAA
MACS_peak_6259	-0.0993469	A_house	-IAA
MACS_peak_626	1.45452	A_house	-IAA
MACS_peak_6266	1.95227	A_house	-IAA
MACS_peak_6284	1.4733	A_house	-IAA
MACS_peak_6285	0.599328	A_house	-IAA
MACS_peak_6296	0.0437368	A_house	-IAA
MACS_peak_6302	1.39558	A_house	-IAA
MACS_peak_6303	1.20251	A_house	-IAA
MACS_peak_6304	0.964418	A_house	-IAA
MACS_peak_6305	1.19125	A_house	-IAA
MACS_peak_6332	0.689427	A_house	-IAA
MACS_peak_6340	0.69288	A_house	-IAA
MACS_peak_6356	1.18736	A_house	-IAA
MACS_peak_6413	0.23894	A_house	-IAA
MACS_peak_6429	0.658001	A_house	-IAA
MACS_peak_6522	0.0461954	A_house	-IAA
MACS_peak_6532	0.589968	A_house	-IAA
MACS_peak_6541	1.13048	A_house	-IAA
MACS_peak_6580	0.710819	A_house	-IAA
MACS_peak_6581	0.512846	A_house	-IAA
MACS_peak_6582	0.172205	A_house	-IAA
MACS_peak_6583	0.136767	A_house	-IAA
MACS_peak_6592	0.532826	A_house	-IAA
MACS_peak_6593	0.312169	A_house	-IAA
MACS_peak_6594	0.338146	A_house	-IAA
MACS_peak_6645	0.184875	A_house	-IAA
MACS_peak_6684	1.1349	A_house	-IAA
MACS_peak_6690	1.04221	A_house	-IAA
MACS_peak_6729	0.710748	A_house	-IAA
MACS_peak_674	0.582021	A_house	-IAA
MACS_peak_69	0.576418	A_house	-IAA
MACS_peak_6904	0.618801	A_house	-IAA
MACS_peak_6928	0.0220355	A_house	-IAA
MACS_peak_711	1.79368	A_house	-IAA
MACS_peak_712	0.692801	A_house	-IAA
MACS_peak_72	0.149388	A_house	-IAA
MACS_peak_762	0.0842783	A_house	-IAA
MACS_peak_805	0.137839	A_house	-IAA
MACS_peak_816	0.0404007	A_house	-IAA
MACS_peak_835	0.446764	A_house	-IAA
MACS_peak_836	0.94099	A_house	-IAA
MACS_peak_856	0.591076	A_house	-IAA
MACS_peak_880	0.53619	A_house	-IAA
MACS_peak_881	0.347795	A_house	-IAA
MACS_peak_921	1.03491	A_house	-IAA
MACS_peak_922	0.910937	A_house	-IAA
MACS_peak_924	0.475792	A_house	-IAA
MACS_peak_952	0.493498	A_house	-IAA
MACS_peak_956	0.947307	A_house	-IAA
MACS_peak_1189	1.96397	B_ES	-IAA
MACS_peak_1190	1.84291	B_ES	-IAA
MACS_peak_1354	1.75661	B_ES	-IAA
MACS_peak_1555	0.352479	B_ES	-IAA
MACS_peak_1556	1.06322	B_ES	-IAA
MACS_peak_1596	1.71928	B_ES	-IAA
MACS_peak_1795	1.36002	B_ES	-IAA
MACS_peak_1796	1.83687	B_ES	-IAA
MACS_peak_1797	1.32945	B_ES	-IAA
MACS_peak_1906	1.13774	B_ES	-IAA
MACS_peak_1907	1.10041	B_ES	-IAA
MACS_peak_2	1.66499	B_ES	-IAA
MACS_peak_2028	0.908304	B_ES	-IAA
MACS_peak_2029	1.41353	B_ES	-IAA
MACS_peak_2032	0.437379	B_ES	-IAA
MACS_peak_2033	0.274971	B_ES	-IAA
MACS_peak_218	3.04356	B_ES	-IAA
MACS_peak_2867	0.680622	B_ES	-IAA
MACS_peak_2884	1.09673	B_ES	-IAA
MACS_peak_3	1.51565	B_ES	-IAA
MACS_peak_3017	0.772669	B_ES	-IAA
MACS_peak_322	0.710124	B_ES	-IAA
MACS_peak_323	0.709815	B_ES	-IAA
MACS_peak_3581	1.31518	B_ES	-IAA
MACS_peak_3706	0.786292	B_ES	-IAA
MACS_peak_372	0.10289	B_ES	-IAA
MACS_peak_373	0.914049	B_ES	-IAA
MACS_peak_4	1.74779	B_ES	-IAA
MACS_peak_4014	1.50509	B_ES	-IAA
MACS_peak_4015	0.891168	B_ES	-IAA
MACS_peak_4135	0.626615	B_ES	-IAA
MACS_peak_4136	0.952324	B_ES	-IAA
MACS_peak_4278	0.339177	B_ES	-IAA
MACS_peak_4348	0.23886	B_ES	-IAA
MACS_peak_4349	0.505459	B_ES	-IAA
MACS_peak_4350	0.33816	B_ES	-IAA
MACS_peak_4455	1.63029	B_ES	-IAA
MACS_peak_4456	1.62367	B_ES	-IAA
MACS_peak_4457	1.23096	B_ES	-IAA
MACS_peak_4458	1.88199	B_ES	-IAA
MACS_peak_4786	0.95992	B_ES	-IAA
MACS_peak_4787	1.07688	B_ES	-IAA
MACS_peak_4830	1.1961	B_ES	-IAA
MACS_peak_4901	-0.0199009	B_ES	-IAA
MACS_peak_493	2.24965	B_ES	-IAA
MACS_peak_5017	0.769545	B_ES	-IAA
MACS_peak_5161	1.93421	B_ES	-IAA
MACS_peak_5325	0.834966	B_ES	-IAA
MACS_peak_5828	2.22734	B_ES	-IAA
MACS_peak_5829	2.39034	B_ES	-IAA
MACS_peak_5830	0.349907	B_ES	-IAA
MACS_peak_5831	0.355546	B_ES	-IAA
MACS_peak_5832	0.35866	B_ES	-IAA
MACS_peak_5947	0.309048	B_ES	-IAA
MACS_peak_637	1.10262	B_ES	-IAA
MACS_peak_6711	1.25349	B_ES	-IAA
MACS_peak_6712	1.34639	B_ES	-IAA
MACS_peak_6911	0.484794	B_ES	-IAA
MACS_peak_768	1.43358	B_ES	-IAA
MACS_peak_769	1.134	B_ES	-IAA
MACS_peak_770	0.907017	B_ES	-IAA
MACS_peak_923	1.72013	B_ES	-IAA
MACS_peak_100	1.22621	C_bivalent	-IAA
MACS_peak_1006	1.08136	C_bivalent	-IAA
MACS_peak_1007	1.6599	C_bivalent	-IAA
MACS_peak_1008	1.20374	C_bivalent	-IAA
MACS_peak_1009	1.05406	C_bivalent	-IAA
MACS_peak_1010	1.08639	C_bivalent	-IAA
MACS_peak_1011	0.326435	C_bivalent	-IAA
MACS_peak_1012	0.114661	C_bivalent	-IAA
MACS_peak_1014	0.508953	C_bivalent	-IAA
MACS_peak_1022	0.622129	C_bivalent	-IAA
MACS_peak_1024	0.416018	C_bivalent	-IAA
MACS_peak_1025	0.534153	C_bivalent	-IAA
MACS_peak_1026	0.598892	C_bivalent	-IAA
MACS_peak_1038	0.702251	C_bivalent	-IAA
MACS_peak_1039	2.01299	C_bivalent	-IAA
MACS_peak_1040	1.81596	C_bivalent	-IAA
MACS_peak_1042	0.686929	C_bivalent	-IAA
MACS_peak_1043	0.803695	C_bivalent	-IAA
MACS_peak_1044	0.161175	C_bivalent	-IAA
MACS_peak_1049	0.835361	C_bivalent	-IAA
MACS_peak_1050	2.00956	C_bivalent	-IAA
MACS_peak_1051	0.660847	C_bivalent	-IAA
MACS_peak_1052	1.35427	C_bivalent	-IAA
MACS_peak_1054	1.10314	C_bivalent	-IAA
MACS_peak_1055	0.614866	C_bivalent	-IAA
MACS_peak_1056	1.1834	C_bivalent	-IAA
MACS_peak_1057	1.24111	C_bivalent	-IAA
MACS_peak_1058	0.39005	C_bivalent	-IAA
MACS_peak_1059	0.420104	C_bivalent	-IAA
MACS_peak_1060	1.08302	C_bivalent	-IAA
MACS_peak_1061	0.557708	C_bivalent	-IAA
MACS_peak_1062	0.944436	C_bivalent	-IAA
MACS_peak_1069	1.6542	C_bivalent	-IAA
MACS_peak_1071	0.690359	C_bivalent	-IAA
MACS_peak_1072	1.51108	C_bivalent	-IAA
MACS_peak_1080	1.02855	C_bivalent	-IAA
MACS_peak_1081	1.34925	C_bivalent	-IAA
MACS_peak_1082	0.797805	C_bivalent	-IAA
MACS_peak_1087	1.15141	C_bivalent	-IAA
MACS_peak_1088	1.12655	C_bivalent	-IAA
MACS_peak_1095	0.737871	C_bivalent	-IAA
MACS_peak_1096	0.959189	C_bivalent	-IAA
MACS_peak_1101	0.977883	C_bivalent	-IAA
MACS_peak_111	0.994443	C_bivalent	-IAA
MACS_peak_1110	0.594513	C_bivalent	-IAA
MACS_peak_1114	1.4694	C_bivalent	-IAA
MACS_peak_1115	1.26268	C_bivalent	-IAA
MACS_peak_1118	0.869057	C_bivalent	-IAA
MACS_peak_1119	1.00148	C_bivalent	-IAA
MACS_peak_1120	1.03868	C_bivalent	-IAA
MACS_peak_1122	1.32163	C_bivalent	-IAA
MACS_peak_1123	1.40464	C_bivalent	-IAA
MACS_peak_1124	0.86065	C_bivalent	-IAA
MACS_peak_1139	0.879775	C_bivalent	-IAA
MACS_peak_115	0.939882	C_bivalent	-IAA
MACS_peak_1153	0.778697	C_bivalent	-IAA
MACS_peak_1154	0.296774	C_bivalent	-IAA
MACS_peak_1155	0.901758	C_bivalent	-IAA
MACS_peak_1161	0.855718	C_bivalent	-IAA
MACS_peak_1162	0.974595	C_bivalent	-IAA
MACS_peak_1163	0.876131	C_bivalent	-IAA
MACS_peak_1164	1.76406	C_bivalent	-IAA
MACS_peak_1169	1.03035	C_bivalent	-IAA
MACS_peak_117	1.60045	C_bivalent	-IAA
MACS_peak_1170	1.27382	C_bivalent	-IAA
MACS_peak_1175	0.65261	C_bivalent	-IAA
MACS_peak_1178	0.939262	C_bivalent	-IAA
MACS_peak_1179	1.14345	C_bivalent	-IAA
MACS_peak_1180	0.662745	C_bivalent	-IAA
MACS_peak_1181	1.36521	C_bivalent	-IAA
MACS_peak_1182	1.83804	C_bivalent	-IAA
MACS_peak_1187	2.67026	C_bivalent	-IAA
MACS_peak_1188	1.57897	C_bivalent	-IAA
MACS_peak_1194	1.43101	C_bivalent	-IAA
MACS_peak_1195	1.00495	C_bivalent	-IAA
MACS_peak_1196	1.34083	C_bivalent	-IAA
MACS_peak_1209	1.10916	C_bivalent	-IAA
MACS_peak_121	1.76647	C_bivalent	-IAA
MACS_peak_1210	2.02587	C_bivalent	-IAA
MACS_peak_1211	1.37903	C_bivalent	-IAA
MACS_peak_1212	1.30254	C_bivalent	-IAA
MACS_peak_1213	0.60541	C_bivalent	-IAA
MACS_peak_1217	0.560342	C_bivalent	-IAA
MACS_peak_122	1.8142	C_bivalent	-IAA
MACS_peak_1222	1.02117	C_bivalent	-IAA
MACS_peak_1223	1.79179	C_bivalent	-IAA
MACS_peak_1225	0.709948	C_bivalent	-IAA
MACS_peak_1226	0.715197	C_bivalent	-IAA
MACS_peak_1227	1.26141	C_bivalent	-IAA
MACS_peak_1233	1.24159	C_bivalent	-IAA
MACS_peak_1234	1.24448	C_bivalent	-IAA
MACS_peak_1236	0.434372	C_bivalent	-IAA
MACS_peak_1237	0.322245	C_bivalent	-IAA
MACS_peak_1238	0.247741	C_bivalent	-IAA
MACS_peak_1242	1.1317	C_bivalent	-IAA
MACS_peak_1244	1.19276	C_bivalent	-IAA
MACS_peak_1245	1.2667	C_bivalent	-IAA
MACS_peak_1248	1.97599	C_bivalent	-IAA
MACS_peak_1249	0.713084	C_bivalent	-IAA
MACS_peak_1250	1.23795	C_bivalent	-IAA
MACS_peak_1251	1.309	C_bivalent	-IAA
MACS_peak_1252	0.576211	C_bivalent	-IAA
MACS_peak_1253	0.786344	C_bivalent	-IAA
MACS_peak_1258	0.763066	C_bivalent	-IAA
MACS_peak_1260	0.787172	C_bivalent	-IAA
MACS_peak_1261	0.857571	C_bivalent	-IAA
MACS_peak_1262	1.05674	C_bivalent	-IAA
MACS_peak_1267	0.656581	C_bivalent	-IAA
MACS_peak_1268	1.7384	C_bivalent	-IAA
MACS_peak_1275	1.44427	C_bivalent	-IAA
MACS_peak_1279	1.51316	C_bivalent	-IAA
MACS_peak_1280	1.46261	C_bivalent	-IAA
MACS_peak_1286	0.495447	C_bivalent	-IAA
MACS_peak_1287	0.348037	C_bivalent	-IAA
MACS_peak_1288	1.62186	C_bivalent	-IAA
MACS_peak_1289	1.64948	C_bivalent	-IAA
MACS_peak_1290	1.70258	C_bivalent	-IAA
MACS_peak_1291	0.435673	C_bivalent	-IAA
MACS_peak_1292	1.41292	C_bivalent	-IAA
MACS_peak_1293	1.26271	C_bivalent	-IAA
MACS_peak_1294	1.63788	C_bivalent	-IAA
MACS_peak_1295	2.31012	C_bivalent	-IAA
MACS_peak_1296	2.31156	C_bivalent	-IAA
MACS_peak_1302	1.61125	C_bivalent	-IAA
MACS_peak_1305	1.46315	C_bivalent	-IAA
MACS_peak_1306	1.10595	C_bivalent	-IAA
MACS_peak_1308	1.97127	C_bivalent	-IAA
MACS_peak_1309	1.03142	C_bivalent	-IAA
MACS_peak_1327	0.689295	C_bivalent	-IAA
MACS_peak_1328	2.00383	C_bivalent	-IAA
MACS_peak_1329	1.79742	C_bivalent	-IAA
MACS_peak_1330	1.45193	C_bivalent	-IAA
MACS_peak_1331	1.16859	C_bivalent	-IAA
MACS_peak_1336	0.834486	C_bivalent	-IAA
MACS_peak_1337	0.728296	C_bivalent	-IAA
MACS_peak_1347	1.4528	C_bivalent	-IAA
MACS_peak_1356	1.46313	C_bivalent	-IAA
MACS_peak_1357	1.1108	C_bivalent	-IAA
MACS_peak_1368	2.50074	C_bivalent	-IAA
MACS_peak_1369	1.20527	C_bivalent	-IAA
MACS_peak_138	0.38334	C_bivalent	-IAA
MACS_peak_1381	1.00766	C_bivalent	-IAA
MACS_peak_1382	0.575493	C_bivalent	-IAA
MACS_peak_1386	1.67113	C_bivalent	-IAA
MACS_peak_1387	1.31508	C_bivalent	-IAA
MACS_peak_1388	0.416489	C_bivalent	-IAA
MACS_peak_1389	1.5765	C_bivalent	-IAA
MACS_peak_139	0.672775	C_bivalent	-IAA
MACS_peak_1390	2.24098	C_bivalent	-IAA
MACS_peak_1395	2.10432	C_bivalent	-IAA
MACS_peak_1396	2.68706	C_bivalent	-IAA
MACS_peak_1397	2.60227	C_bivalent	-IAA
MACS_peak_1398	0.995649	C_bivalent	-IAA
MACS_peak_1399	0.576254	C_bivalent	-IAA
MACS_peak_1402	0.792104	C_bivalent	-IAA
MACS_peak_1403	0.421768	C_bivalent	-IAA
MACS_peak_1409	1.00213	C_bivalent	-IAA
MACS_peak_141	0.88407	C_bivalent	-IAA
MACS_peak_1413	1.90268	C_bivalent	-IAA
MACS_peak_1414	2.05962	C_bivalent	-IAA
MACS_peak_1415	0.299068	C_bivalent	-IAA
MACS_peak_1417	1.01594	C_bivalent	-IAA
MACS_peak_1418	1.17282	C_bivalent	-IAA
MACS_peak_1419	1.10094	C_bivalent	-IAA
MACS_peak_142	1.26663	C_bivalent	-IAA
MACS_peak_1425	0.573001	C_bivalent	-IAA
MACS_peak_1439	2.31189	C_bivalent	-IAA
MACS_peak_1440	1.64596	C_bivalent	-IAA
MACS_peak_1444	2.31438	C_bivalent	-IAA
MACS_peak_1445	2.38693	C_bivalent	-IAA
MACS_peak_1450	0.841424	C_bivalent	-IAA
MACS_peak_1451	1.55138	C_bivalent	-IAA
MACS_peak_1452	1.72993	C_bivalent	-IAA
MACS_peak_1453	1.52443	C_bivalent	-IAA
MACS_peak_1454	0.503508	C_bivalent	-IAA
MACS_peak_1455	1.94382	C_bivalent	-IAA
MACS_peak_1456	1.49655	C_bivalent	-IAA
MACS_peak_1458	1.1021	C_bivalent	-IAA
MACS_peak_1459	0.668252	C_bivalent	-IAA
MACS_peak_1473	1.46097	C_bivalent	-IAA
MACS_peak_1485	1.62049	C_bivalent	-IAA
MACS_peak_1486	2.96453	C_bivalent	-IAA
MACS_peak_1487	2.87245	C_bivalent	-IAA
MACS_peak_1488	2.42965	C_bivalent	-IAA
MACS_peak_1489	2.17315	C_bivalent	-IAA
MACS_peak_1491	1.5094	C_bivalent	-IAA
MACS_peak_1492	0.31643	C_bivalent	-IAA
MACS_peak_1497	1.42107	C_bivalent	-IAA
MACS_peak_1498	1.43251	C_bivalent	-IAA
MACS_peak_150	1.54885	C_bivalent	-IAA
MACS_peak_1500	1.63521	C_bivalent	-IAA
MACS_peak_1508	1.6878	C_bivalent	-IAA
MACS_peak_1522	0.400269	C_bivalent	-IAA
MACS_peak_1523	1.77537	C_bivalent	-IAA
MACS_peak_1524	0.750484	C_bivalent	-IAA
MACS_peak_1526	0.549118	C_bivalent	-IAA
MACS_peak_1527	2.09584	C_bivalent	-IAA
MACS_peak_1528	1.90135	C_bivalent	-IAA
MACS_peak_1529	1.42359	C_bivalent	-IAA
MACS_peak_1530	0.961158	C_bivalent	-IAA
MACS_peak_1531	0.951952	C_bivalent	-IAA
MACS_peak_1532	1.24272	C_bivalent	-IAA
MACS_peak_1533	1.20538	C_bivalent	-IAA
MACS_peak_1534	1.13282	C_bivalent	-IAA
MACS_peak_1535	1.44316	C_bivalent	-IAA
MACS_peak_1536	0.912943	C_bivalent	-IAA
MACS_peak_1547	1.22462	C_bivalent	-IAA
MACS_peak_1548	1.41784	C_bivalent	-IAA
MACS_peak_1552	1.52768	C_bivalent	-IAA
MACS_peak_1557	1.49979	C_bivalent	-IAA
MACS_peak_1558	1.66936	C_bivalent	-IAA
MACS_peak_1561	1.69994	C_bivalent	-IAA
MACS_peak_1566	0.971709	C_bivalent	-IAA
MACS_peak_1567	0.533539	C_bivalent	-IAA
MACS_peak_1568	0.650278	C_bivalent	-IAA
MACS_peak_1569	0.83365	C_bivalent	-IAA
MACS_peak_157	1.33704	C_bivalent	-IAA
MACS_peak_1570	1.03609	C_bivalent	-IAA
MACS_peak_1571	1.29965	C_bivalent	-IAA
MACS_peak_158	0.884955	C_bivalent	-IAA
MACS_peak_1581	1.40773	C_bivalent	-IAA
MACS_peak_1586	1.0667	C_bivalent	-IAA
MACS_peak_1589	1.24135	C_bivalent	-IAA
MACS_peak_159	1.55715	C_bivalent	-IAA
MACS_peak_1591	0.614781	C_bivalent	-IAA
MACS_peak_16	1.47662	C_bivalent	-IAA
MACS_peak_160	1.92758	C_bivalent	-IAA
MACS_peak_161	0.598189	C_bivalent	-IAA
MACS_peak_1616	1.59923	C_bivalent	-IAA
MACS_peak_1617	1.87843	C_bivalent	-IAA
MACS_peak_1618	0.674525	C_bivalent	-IAA
MACS_peak_1619	0.889057	C_bivalent	-IAA
MACS_peak_162	2.01484	C_bivalent	-IAA
MACS_peak_1628	1.8277	C_bivalent	-IAA
MACS_peak_1629	0.330913	C_bivalent	-IAA
MACS_peak_1632	1.89589	C_bivalent	-IAA
MACS_peak_1635	2.73824	C_bivalent	-IAA
MACS_peak_1636	1.82857	C_bivalent	-IAA
MACS_peak_1637	2.03764	C_bivalent	-IAA
MACS_peak_1639	1.2661	C_bivalent	-IAA
MACS_peak_1652	1.27761	C_bivalent	-IAA
MACS_peak_1654	0.239463	C_bivalent	-IAA
MACS_peak_1670	1.40996	C_bivalent	-IAA
MACS_peak_1671	1.03758	C_bivalent	-IAA
MACS_peak_1672	0.963355	C_bivalent	-IAA
MACS_peak_1679	1.50605	C_bivalent	-IAA
MACS_peak_1691	0.791382	C_bivalent	-IAA
MACS_peak_1692	0.758334	C_bivalent	-IAA
MACS_peak_1694	1.24984	C_bivalent	-IAA
MACS_peak_1695	1.42813	C_bivalent	-IAA
MACS_peak_1696	0.905636	C_bivalent	-IAA
MACS_peak_1697	0.793849	C_bivalent	-IAA
MACS_peak_1700	1.03943	C_bivalent	-IAA
MACS_peak_1719	1.05029	C_bivalent	-IAA
MACS_peak_1721	0.14704	C_bivalent	-IAA
MACS_peak_1724	1.58742	C_bivalent	-IAA
MACS_peak_1725	1.50354	C_bivalent	-IAA
MACS_peak_1726	1.82868	C_bivalent	-IAA
MACS_peak_1727	0.390771	C_bivalent	-IAA
MACS_peak_1736	0.916679	C_bivalent	-IAA
MACS_peak_1737	-0.0791663	C_bivalent	-IAA
MACS_peak_1739	0.532873	C_bivalent	-IAA
MACS_peak_1745	0.432723	C_bivalent	-IAA
MACS_peak_1746	0.456036	C_bivalent	-IAA
MACS_peak_1747	1.08327	C_bivalent	-IAA
MACS_peak_1748	1.26076	C_bivalent	-IAA
MACS_peak_1750	1.0384	C_bivalent	-IAA
MACS_peak_1751	1.18116	C_bivalent	-IAA
MACS_peak_1752	1.1537	C_bivalent	-IAA
MACS_peak_1754	0.789833	C_bivalent	-IAA
MACS_peak_1755	0.538022	C_bivalent	-IAA
MACS_peak_1756	0.358081	C_bivalent	-IAA
MACS_peak_1757	0.988458	C_bivalent	-IAA
MACS_peak_1758	0.546345	C_bivalent	-IAA
MACS_peak_1759	0.878922	C_bivalent	-IAA
MACS_peak_1766	1.3199	C_bivalent	-IAA
MACS_peak_1767	1.41462	C_bivalent	-IAA
MACS_peak_1769	1.1185	C_bivalent	-IAA
MACS_peak_1770	0.838452	C_bivalent	-IAA
MACS_peak_1771	0.782536	C_bivalent	-IAA
MACS_peak_1774	1.9501	C_bivalent	-IAA
MACS_peak_1775	0.986184	C_bivalent	-IAA
MACS_peak_1792	1.28621	C_bivalent	-IAA
MACS_peak_1798	1.37389	C_bivalent	-IAA
MACS_peak_1799	1.25169	C_bivalent	-IAA
MACS_peak_180	1.37328	C_bivalent	-IAA
MACS_peak_1809	0.727863	C_bivalent	-IAA
MACS_peak_181	1.96467	C_bivalent	-IAA
MACS_peak_1810	1.1876	C_bivalent	-IAA
MACS_peak_1811	0.512821	C_bivalent	-IAA
MACS_peak_1813	0.665774	C_bivalent	-IAA
MACS_peak_1815	0.502915	C_bivalent	-IAA
MACS_peak_1816	0.559682	C_bivalent	-IAA
MACS_peak_182	2.68801	C_bivalent	-IAA
MACS_peak_1825	0.465632	C_bivalent	-IAA
MACS_peak_1826	0.875788	C_bivalent	-IAA
MACS_peak_1827	0.619493	C_bivalent	-IAA
MACS_peak_1828	0.935869	C_bivalent	-IAA
MACS_peak_1829	1.05293	C_bivalent	-IAA
MACS_peak_1832	1.47403	C_bivalent	-IAA
MACS_peak_1834	1.59461	C_bivalent	-IAA
MACS_peak_1836	0.946961	C_bivalent	-IAA
MACS_peak_1837	1.18482	C_bivalent	-IAA
MACS_peak_1839	1.09387	C_bivalent	-IAA
MACS_peak_1840	1.0514	C_bivalent	-IAA
MACS_peak_1841	0.519709	C_bivalent	-IAA
MACS_peak_1853	0.527077	C_bivalent	-IAA
MACS_peak_1856	0.347419	C_bivalent	-IAA
MACS_peak_1857	0.737432	C_bivalent	-IAA
MACS_peak_1859	0.697976	C_bivalent	-IAA
MACS_peak_1860	0.961558	C_bivalent	-IAA
MACS_peak_1865	1.26877	C_bivalent	-IAA
MACS_peak_1866	1.05314	C_bivalent	-IAA
MACS_peak_1876	0.980297	C_bivalent	-IAA
MACS_peak_1877	0.929856	C_bivalent	-IAA
MACS_peak_1878	1.34989	C_bivalent	-IAA
MACS_peak_1879	0.700405	C_bivalent	-IAA
MACS_peak_1883	1.26023	C_bivalent	-IAA
MACS_peak_1884	0.0737865	C_bivalent	-IAA
MACS_peak_1887	1.03908	C_bivalent	-IAA
MACS_peak_1888	1.10039	C_bivalent	-IAA
MACS_peak_1904	0.318971	C_bivalent	-IAA
MACS_peak_1915	0.890962	C_bivalent	-IAA
MACS_peak_1918	1.00906	C_bivalent	-IAA
MACS_peak_1919	0.328934	C_bivalent	-IAA
MACS_peak_1920	0.480584	C_bivalent	-IAA
MACS_peak_1921	1.79749	C_bivalent	-IAA
MACS_peak_1922	0.953836	C_bivalent	-IAA
MACS_peak_1923	1.47834	C_bivalent	-IAA
MACS_peak_1924	1.34325	C_bivalent	-IAA
MACS_peak_193	1.59648	C_bivalent	-IAA
MACS_peak_1931	1.63352	C_bivalent	-IAA
MACS_peak_1932	1.78593	C_bivalent	-IAA
MACS_peak_1936	1.79335	C_bivalent	-IAA
MACS_peak_1937	1.14856	C_bivalent	-IAA
MACS_peak_1938	0.870514	C_bivalent	-IAA
MACS_peak_194	0.877888	C_bivalent	-IAA
MACS_peak_1947	0.160696	C_bivalent	-IAA
MACS_peak_1949	1.59724	C_bivalent	-IAA
MACS_peak_195	1.4149	C_bivalent	-IAA
MACS_peak_1951	1.53476	C_bivalent	-IAA
MACS_peak_1952	1.54078	C_bivalent	-IAA
MACS_peak_1953	1.61914	C_bivalent	-IAA
MACS_peak_1955	1.35762	C_bivalent	-IAA
MACS_peak_1959	1.03651	C_bivalent	-IAA
MACS_peak_196	1.83239	C_bivalent	-IAA
MACS_peak_1961	1.33172	C_bivalent	-IAA
MACS_peak_1962	1.45059	C_bivalent	-IAA
MACS_peak_1964	1.01576	C_bivalent	-IAA
MACS_peak_197	1.61858	C_bivalent	-IAA
MACS_peak_1973	1.06373	C_bivalent	-IAA
MACS_peak_1977	0.768969	C_bivalent	-IAA
MACS_peak_1978	0.326223	C_bivalent	-IAA
MACS_peak_198	1.36952	C_bivalent	-IAA
MACS_peak_1981	0.342665	C_bivalent	-IAA
MACS_peak_1989	0.763943	C_bivalent	-IAA
MACS_peak_199	1.46332	C_bivalent	-IAA
MACS_peak_1990	0.583724	C_bivalent	-IAA
MACS_peak_1991	0.434563	C_bivalent	-IAA
MACS_peak_1992	0.658509	C_bivalent	-IAA
MACS_peak_1993	1.54837	C_bivalent	-IAA
MACS_peak_1994	0.591067	C_bivalent	-IAA
MACS_peak_1995	0.609316	C_bivalent	-IAA
MACS_peak_20	1.52584	C_bivalent	-IAA
MACS_peak_200	1.55416	C_bivalent	-IAA
MACS_peak_2002	0.330269	C_bivalent	-IAA
MACS_peak_2003	1.36791	C_bivalent	-IAA
MACS_peak_2004	0.392325	C_bivalent	-IAA
MACS_peak_2008	1.15366	C_bivalent	-IAA
MACS_peak_2009	1.11537	C_bivalent	-IAA
MACS_peak_2010	1.49503	C_bivalent	-IAA
MACS_peak_2011	1.73622	C_bivalent	-IAA
MACS_peak_2012	0.781305	C_bivalent	-IAA
MACS_peak_2015	-0.00123942	C_bivalent	-IAA
MACS_peak_2016	0.945516	C_bivalent	-IAA
MACS_peak_2017	0.254495	C_bivalent	-IAA
MACS_peak_2019	1.11069	C_bivalent	-IAA
MACS_peak_202	2.13011	C_bivalent	-IAA
MACS_peak_2021	0.669969	C_bivalent	-IAA
MACS_peak_203	1.62216	C_bivalent	-IAA
MACS_peak_2035	0.727337	C_bivalent	-IAA
MACS_peak_2036	0.634092	C_bivalent	-IAA
MACS_peak_2037	-0.0339637	C_bivalent	-IAA
MACS_peak_2039	0.00463808	C_bivalent	-IAA
MACS_peak_2040	0.673144	C_bivalent	-IAA
MACS_peak_2045	1.11604	C_bivalent	-IAA
MACS_peak_2046	0.554751	C_bivalent	-IAA
MACS_peak_2047	0.415167	C_bivalent	-IAA
MACS_peak_2048	1.22987	C_bivalent	-IAA
MACS_peak_205	1.73461	C_bivalent	-IAA
MACS_peak_2050	0.998927	C_bivalent	-IAA
MACS_peak_2051	0.802627	C_bivalent	-IAA
MACS_peak_2065	0.515662	C_bivalent	-IAA
MACS_peak_2066	0.537417	C_bivalent	-IAA
MACS_peak_2074	0.826386	C_bivalent	-IAA
MACS_peak_2075	0.973901	C_bivalent	-IAA
MACS_peak_2081	0.93556	C_bivalent	-IAA
MACS_peak_2082	1.1279	C_bivalent	-IAA
MACS_peak_2086	0.928803	C_bivalent	-IAA
MACS_peak_2087	0.749932	C_bivalent	-IAA
MACS_peak_209	0.912077	C_bivalent	-IAA
MACS_peak_2093	0.715397	C_bivalent	-IAA
MACS_peak_2094	1.19436	C_bivalent	-IAA
MACS_peak_21	1.52847	C_bivalent	-IAA
MACS_peak_210	1.02113	C_bivalent	-IAA
MACS_peak_2103	0.58221	C_bivalent	-IAA
MACS_peak_2104	0.81026	C_bivalent	-IAA
MACS_peak_2105	0.36701	C_bivalent	-IAA
MACS_peak_211	2.27285	C_bivalent	-IAA
MACS_peak_2113	1.0565	C_bivalent	-IAA
MACS_peak_2114	1.13061	C_bivalent	-IAA
MACS_peak_2115	0.695838	C_bivalent	-IAA
MACS_peak_2116	0.930521	C_bivalent	-IAA
MACS_peak_2117	0.734523	C_bivalent	-IAA
MACS_peak_2118	0.472906	C_bivalent	-IAA
MACS_peak_2119	1.50793	C_bivalent	-IAA
MACS_peak_212	2.12485	C_bivalent	-IAA
MACS_peak_2120	0.375803	C_bivalent	-IAA
MACS_peak_2121	0.695448	C_bivalent	-IAA
MACS_peak_2122	0.435735	C_bivalent	-IAA
MACS_peak_2123	0.981388	C_bivalent	-IAA
MACS_peak_2125	1.55952	C_bivalent	-IAA
MACS_peak_2126	0.441718	C_bivalent	-IAA
MACS_peak_2127	1.18375	C_bivalent	-IAA
MACS_peak_2130	1.43667	C_bivalent	-IAA
MACS_peak_2131	0.937414	C_bivalent	-IAA
MACS_peak_2132	1.37028	C_bivalent	-IAA
MACS_peak_2136	0.586878	C_bivalent	-IAA
MACS_peak_2152	0.874817	C_bivalent	-IAA
MACS_peak_2161	0.851	C_bivalent	-IAA
MACS_peak_2168	0.438733	C_bivalent	-IAA
MACS_peak_2169	0.920962	C_bivalent	-IAA
MACS_peak_2170	0.742694	C_bivalent	-IAA
MACS_peak_2174	0.991407	C_bivalent	-IAA
MACS_peak_2175	0.805583	C_bivalent	-IAA
MACS_peak_2183	1.23632	C_bivalent	-IAA
MACS_peak_2186	1.39053	C_bivalent	-IAA
MACS_peak_2187	1.47479	C_bivalent	-IAA
MACS_peak_2188	0.988706	C_bivalent	-IAA
MACS_peak_219	1.99502	C_bivalent	-IAA
MACS_peak_2192	1.20693	C_bivalent	-IAA
MACS_peak_2193	0.162805	C_bivalent	-IAA
MACS_peak_2194	0.61059	C_bivalent	-IAA
MACS_peak_2199	-0.0490947	C_bivalent	-IAA
MACS_peak_22	1.25949	C_bivalent	-IAA
MACS_peak_2202	1.02408	C_bivalent	-IAA
MACS_peak_2205	0.232794	C_bivalent	-IAA
MACS_peak_2206	0.0610335	C_bivalent	-IAA
MACS_peak_2207	0.80342	C_bivalent	-IAA
MACS_peak_2209	0.946823	C_bivalent	-IAA
MACS_peak_2210	0.802714	C_bivalent	-IAA
MACS_peak_2211	0.691728	C_bivalent	-IAA
MACS_peak_2225	1.11142	C_bivalent	-IAA
MACS_peak_2226	0.817234	C_bivalent	-IAA
MACS_peak_223	2.30178	C_bivalent	-IAA
MACS_peak_2239	1.38146	C_bivalent	-IAA
MACS_peak_224	0.932883	C_bivalent	-IAA
MACS_peak_2240	1.46946	C_bivalent	-IAA
MACS_peak_2245	0.610996	C_bivalent	-IAA
MACS_peak_2259	0.839095	C_bivalent	-IAA
MACS_peak_2260	0.0595603	C_bivalent	-IAA
MACS_peak_2261	1.104	C_bivalent	-IAA
MACS_peak_2262	0.937475	C_bivalent	-IAA
MACS_peak_2263	0.753785	C_bivalent	-IAA
MACS_peak_2267	1.21275	C_bivalent	-IAA
MACS_peak_2268	1.51702	C_bivalent	-IAA
MACS_peak_2275	1.4801	C_bivalent	-IAA
MACS_peak_2276	1.28058	C_bivalent	-IAA
MACS_peak_2287	0.624331	C_bivalent	-IAA
MACS_peak_2297	1.08382	C_bivalent	-IAA
MACS_peak_23	2.60758	C_bivalent	-IAA
MACS_peak_230	2.16403	C_bivalent	-IAA
MACS_peak_2302	1.62808	C_bivalent	-IAA
MACS_peak_2304	0.517176	C_bivalent	-IAA
MACS_peak_2305	0.730685	C_bivalent	-IAA
MACS_peak_231	2.2702	C_bivalent	-IAA
MACS_peak_2318	1.09827	C_bivalent	-IAA
MACS_peak_2319	0.887696	C_bivalent	-IAA
MACS_peak_2320	0.78683	C_bivalent	-IAA
MACS_peak_2322	1.36112	C_bivalent	-IAA
MACS_peak_2323	1.16957	C_bivalent	-IAA
MACS_peak_2324	0.943912	C_bivalent	-IAA
MACS_peak_2329	0.957862	C_bivalent	-IAA
MACS_peak_2330	0.950199	C_bivalent	-IAA
MACS_peak_2331	1.18568	C_bivalent	-IAA
MACS_peak_2332	1.6255	C_bivalent	-IAA
MACS_peak_2333	0.472661	C_bivalent	-IAA
MACS_peak_2334	0.46046	C_bivalent	-IAA
MACS_peak_234	0.746455	C_bivalent	-IAA
MACS_peak_2344	1.33168	C_bivalent	-IAA
MACS_peak_2345	1.04042	C_bivalent	-IAA
MACS_peak_2346	1.58686	C_bivalent	-IAA
MACS_peak_2347	0.967681	C_bivalent	-IAA
MACS_peak_2348	1.72557	C_bivalent	-IAA
MACS_peak_2349	1.56542	C_bivalent	-IAA
MACS_peak_2357	1.05259	C_bivalent	-IAA
MACS_peak_2358	1.18505	C_bivalent	-IAA
MACS_peak_2363	0.862878	C_bivalent	-IAA
MACS_peak_2364	0.925943	C_bivalent	-IAA
MACS_peak_2367	1.07547	C_bivalent	-IAA
MACS_peak_2369	0.490657	C_bivalent	-IAA
MACS_peak_2373	1.45631	C_bivalent	-IAA
MACS_peak_2374	2.17108	C_bivalent	-IAA
MACS_peak_2378	0.804842	C_bivalent	-IAA
MACS_peak_238	1.68693	C_bivalent	-IAA
MACS_peak_2383	0.501119	C_bivalent	-IAA
MACS_peak_2384	0.846968	C_bivalent	-IAA
MACS_peak_2386	1.20188	C_bivalent	-IAA
MACS_peak_2387	1.33615	C_bivalent	-IAA
MACS_peak_2388	1.18078	C_bivalent	-IAA
MACS_peak_239	2.16224	C_bivalent	-IAA
MACS_peak_2399	0.771016	C_bivalent	-IAA
MACS_peak_24	2.83655	C_bivalent	-IAA
MACS_peak_2400	0.978354	C_bivalent	-IAA
MACS_peak_2405	0.905994	C_bivalent	-IAA
MACS_peak_2406	1.21801	C_bivalent	-IAA
MACS_peak_2412	1.56509	C_bivalent	-IAA
MACS_peak_2413	1.80256	C_bivalent	-IAA
MACS_peak_2414	2.45986	C_bivalent	-IAA
MACS_peak_2415	2.18468	C_bivalent	-IAA
MACS_peak_2416	1.94409	C_bivalent	-IAA
MACS_peak_242	1.77785	C_bivalent	-IAA
MACS_peak_2424	0.45486	C_bivalent	-IAA
MACS_peak_2425	1.6829	C_bivalent	-IAA
MACS_peak_244	1.07661	C_bivalent	-IAA
MACS_peak_2445	1.27045	C_bivalent	-IAA
MACS_peak_2446	0.869816	C_bivalent	-IAA
MACS_peak_245	1.09981	C_bivalent	-IAA
MACS_peak_2451	1.4863	C_bivalent	-IAA
MACS_peak_2455	0.700374	C_bivalent	-IAA
MACS_peak_2458	1.69733	C_bivalent	-IAA
MACS_peak_2459	1.35765	C_bivalent	-IAA
MACS_peak_2472	1.80752	C_bivalent	-IAA
MACS_peak_2473	1.79392	C_bivalent	-IAA
MACS_peak_2476	0.83274	C_bivalent	-IAA
MACS_peak_2477	1.15309	C_bivalent	-IAA
MACS_peak_2478	1.1666	C_bivalent	-IAA
MACS_peak_2485	1.03515	C_bivalent	-IAA
MACS_peak_2492	1.0513	C_bivalent	-IAA
MACS_peak_2499	1.66107	C_bivalent	-IAA
MACS_peak_2500	0.744523	C_bivalent	-IAA
MACS_peak_2505	0.563725	C_bivalent	-IAA
MACS_peak_2506	1.13725	C_bivalent	-IAA
MACS_peak_251	1.03931	C_bivalent	-IAA
MACS_peak_2512	0.973759	C_bivalent	-IAA
MACS_peak_2514	1.31067	C_bivalent	-IAA
MACS_peak_2515	1.27272	C_bivalent	-IAA
MACS_peak_2519	0.514312	C_bivalent	-IAA
MACS_peak_252	0.799504	C_bivalent	-IAA
MACS_peak_2523	1.53081	C_bivalent	-IAA
MACS_peak_2531	1.53226	C_bivalent	-IAA
MACS_peak_2538	1.25566	C_bivalent	-IAA
MACS_peak_254	0.987513	C_bivalent	-IAA
MACS_peak_2543	1.21245	C_bivalent	-IAA
MACS_peak_2544	1.08556	C_bivalent	-IAA
MACS_peak_2545	0.656056	C_bivalent	-IAA
MACS_peak_2548	0.694691	C_bivalent	-IAA
MACS_peak_255	1.10278	C_bivalent	-IAA
MACS_peak_2555	0.735931	C_bivalent	-IAA
MACS_peak_2556	1.12042	C_bivalent	-IAA
MACS_peak_2558	0.723843	C_bivalent	-IAA
MACS_peak_2559	0.552679	C_bivalent	-IAA
MACS_peak_256	1.48904	C_bivalent	-IAA
MACS_peak_2560	0.726736	C_bivalent	-IAA
MACS_peak_2569	1.2391	C_bivalent	-IAA
MACS_peak_257	2.01689	C_bivalent	-IAA
MACS_peak_2570	0.98475	C_bivalent	-IAA
MACS_peak_2571	0.421191	C_bivalent	-IAA
MACS_peak_2572	0.316547	C_bivalent	-IAA
MACS_peak_258	0.586729	C_bivalent	-IAA
MACS_peak_2580	1.04397	C_bivalent	-IAA
MACS_peak_2583	1.12185	C_bivalent	-IAA
MACS_peak_2584	1.38248	C_bivalent	-IAA
MACS_peak_2585	1.36968	C_bivalent	-IAA
MACS_peak_2586	1.35009	C_bivalent	-IAA
MACS_peak_2587	1.27861	C_bivalent	-IAA
MACS_peak_259	2.05716	C_bivalent	-IAA
MACS_peak_260	1.92809	C_bivalent	-IAA
MACS_peak_2601	1.69376	C_bivalent	-IAA
MACS_peak_2602	1.66308	C_bivalent	-IAA
MACS_peak_2603	1.80762	C_bivalent	-IAA
MACS_peak_2604	1.0768	C_bivalent	-IAA
MACS_peak_2605	1.48112	C_bivalent	-IAA
MACS_peak_2606	1.20404	C_bivalent	-IAA
MACS_peak_2609	1.60548	C_bivalent	-IAA
MACS_peak_2611	1.70986	C_bivalent	-IAA
MACS_peak_2615	-0.0486338	C_bivalent	-IAA
MACS_peak_2616	1.34664	C_bivalent	-IAA
MACS_peak_2617	1.21235	C_bivalent	-IAA
MACS_peak_2630	0.412559	C_bivalent	-IAA
MACS_peak_2631	0.341283	C_bivalent	-IAA
MACS_peak_2635	1.45947	C_bivalent	-IAA
MACS_peak_2636	1.37642	C_bivalent	-IAA
MACS_peak_2638	1.22885	C_bivalent	-IAA
MACS_peak_2639	1.38435	C_bivalent	-IAA
MACS_peak_264	0.636321	C_bivalent	-IAA
MACS_peak_2640	1.35694	C_bivalent	-IAA
MACS_peak_2641	1.55853	C_bivalent	-IAA
MACS_peak_2643	1.05317	C_bivalent	-IAA
MACS_peak_2644	1.168	C_bivalent	-IAA
MACS_peak_2645	1.30263	C_bivalent	-IAA
MACS_peak_2647	0.772057	C_bivalent	-IAA
MACS_peak_2648	0.634138	C_bivalent	-IAA
MACS_peak_2649	0.88299	C_bivalent	-IAA
MACS_peak_2650	0.681398	C_bivalent	-IAA
MACS_peak_2651	0.950841	C_bivalent	-IAA
MACS_peak_2653	0.854246	C_bivalent	-IAA
MACS_peak_2654	0.834198	C_bivalent	-IAA
MACS_peak_266	0.919364	C_bivalent	-IAA
MACS_peak_2660	1.55492	C_bivalent	-IAA
MACS_peak_2661	1.6974	C_bivalent	-IAA
MACS_peak_2669	0.819356	C_bivalent	-IAA
MACS_peak_267	1.18426	C_bivalent	-IAA
MACS_peak_2671	1.24575	C_bivalent	-IAA
MACS_peak_2672	0.955528	C_bivalent	-IAA
MACS_peak_2673	0.0686584	C_bivalent	-IAA
MACS_peak_2675	1.05214	C_bivalent	-IAA
MACS_peak_2681	1.61867	C_bivalent	-IAA
MACS_peak_2684	0.418935	C_bivalent	-IAA
MACS_peak_2693	0.574812	C_bivalent	-IAA
MACS_peak_2694	0.587777	C_bivalent	-IAA
MACS_peak_2697	0.967006	C_bivalent	-IAA
MACS_peak_2698	1.06132	C_bivalent	-IAA
MACS_peak_2699	1.86128	C_bivalent	-IAA
MACS_peak_270	0.488931	C_bivalent	-IAA
MACS_peak_2700	1.09663	C_bivalent	-IAA
MACS_peak_271	0.903649	C_bivalent	-IAA
MACS_peak_2746	1.20112	C_bivalent	-IAA
MACS_peak_2747	1.1679	C_bivalent	-IAA
MACS_peak_275	0.636798	C_bivalent	-IAA
MACS_peak_2751	0.178261	C_bivalent	-IAA
MACS_peak_2752	0.468174	C_bivalent	-IAA
MACS_peak_2754	1.05496	C_bivalent	-IAA
MACS_peak_2755	0.460325	C_bivalent	-IAA
MACS_peak_2772	1.46473	C_bivalent	-IAA
MACS_peak_2777	0.997345	C_bivalent	-IAA
MACS_peak_2778	0.0680431	C_bivalent	-IAA
MACS_peak_2780	0.755256	C_bivalent	-IAA
MACS_peak_2781	0.946332	C_bivalent	-IAA
MACS_peak_2782	0.409228	C_bivalent	-IAA
MACS_peak_2786	0.851279	C_bivalent	-IAA
MACS_peak_2791	1.51547	C_bivalent	-IAA
MACS_peak_2793	0.956323	C_bivalent	-IAA
MACS_peak_2794	0.669137	C_bivalent	-IAA
MACS_peak_2797	0.55513	C_bivalent	-IAA
MACS_peak_2798	0.456141	C_bivalent	-IAA
MACS_peak_2808	1.42854	C_bivalent	-IAA
MACS_peak_2812	0.642493	C_bivalent	-IAA
MACS_peak_2813	0.773104	C_bivalent	-IAA
MACS_peak_2814	0.909049	C_bivalent	-IAA
MACS_peak_2815	0.670415	C_bivalent	-IAA
MACS_peak_2816	1.00324	C_bivalent	-IAA
MACS_peak_2817	0.324709	C_bivalent	-IAA
MACS_peak_2822	0.743325	C_bivalent	-IAA
MACS_peak_2824	0.814759	C_bivalent	-IAA
MACS_peak_2825	0.75129	C_bivalent	-IAA
MACS_peak_2828	0.763095	C_bivalent	-IAA
MACS_peak_2829	1.36624	C_bivalent	-IAA
MACS_peak_2833	0.971861	C_bivalent	-IAA
MACS_peak_2836	1.6199	C_bivalent	-IAA
MACS_peak_2837	1.13324	C_bivalent	-IAA
MACS_peak_2838	1.73507	C_bivalent	-IAA
MACS_peak_2854	0.436766	C_bivalent	-IAA
MACS_peak_2855	0.35814	C_bivalent	-IAA
MACS_peak_2856	0.0351805	C_bivalent	-IAA
MACS_peak_2857	0.403448	C_bivalent	-IAA
MACS_peak_2858	0.454282	C_bivalent	-IAA
MACS_peak_2863	0.893027	C_bivalent	-IAA
MACS_peak_2864	0.856303	C_bivalent	-IAA
MACS_peak_2881	0.800406	C_bivalent	-IAA
MACS_peak_2885	0.597231	C_bivalent	-IAA
MACS_peak_289	0.476044	C_bivalent	-IAA
MACS_peak_2890	1.81144	C_bivalent	-IAA
MACS_peak_2891	0.766492	C_bivalent	-IAA
MACS_peak_2897	0.763648	C_bivalent	-IAA
MACS_peak_290	0.519073	C_bivalent	-IAA
MACS_peak_2904	0.532596	C_bivalent	-IAA
MACS_peak_2905	1.65239	C_bivalent	-IAA
MACS_peak_2906	1.43567	C_bivalent	-IAA
MACS_peak_2908	0.890988	C_bivalent	-IAA
MACS_peak_2909	0.544225	C_bivalent	-IAA
MACS_peak_291	1.28076	C_bivalent	-IAA
MACS_peak_2910	0.583596	C_bivalent	-IAA
MACS_peak_2915	1.77595	C_bivalent	-IAA
MACS_peak_2916	1.32315	C_bivalent	-IAA
MACS_peak_2919	1.3133	C_bivalent	-IAA
MACS_peak_292	1.06467	C_bivalent	-IAA
MACS_peak_2920	1.4132	C_bivalent	-IAA
MACS_peak_2921	1.59316	C_bivalent	-IAA
MACS_peak_2922	0.624572	C_bivalent	-IAA
MACS_peak_2923	0.74512	C_bivalent	-IAA
MACS_peak_2927	1.08276	C_bivalent	-IAA
MACS_peak_2928	1.08624	C_bivalent	-IAA
MACS_peak_2929	0.980536	C_bivalent	-IAA
MACS_peak_293	1.15925	C_bivalent	-IAA
MACS_peak_2930	0.81584	C_bivalent	-IAA
MACS_peak_2931	1.40645	C_bivalent	-IAA
MACS_peak_2932	1.70445	C_bivalent	-IAA
MACS_peak_2933	2.46399	C_bivalent	-IAA
MACS_peak_2934	0.839007	C_bivalent	-IAA
MACS_peak_2935	0.916421	C_bivalent	-IAA
MACS_peak_2936	1.65872	C_bivalent	-IAA
MACS_peak_2937	1.76534	C_bivalent	-IAA
MACS_peak_2938	1.6178	C_bivalent	-IAA
MACS_peak_2939	1.02815	C_bivalent	-IAA
MACS_peak_294	1.26792	C_bivalent	-IAA
MACS_peak_2940	0.816722	C_bivalent	-IAA
MACS_peak_2956	0.716201	C_bivalent	-IAA
MACS_peak_2957	0.781409	C_bivalent	-IAA
MACS_peak_2958	0.508517	C_bivalent	-IAA
MACS_peak_2959	-0.0844166	C_bivalent	-IAA
MACS_peak_2960	0.409006	C_bivalent	-IAA
MACS_peak_2963	1.15893	C_bivalent	-IAA
MACS_peak_2964	1.1197	C_bivalent	-IAA
MACS_peak_2965	0.933364	C_bivalent	-IAA
MACS_peak_2966	0.345942	C_bivalent	-IAA
MACS_peak_2967	0.428765	C_bivalent	-IAA
MACS_peak_2968	0.517125	C_bivalent	-IAA
MACS_peak_2969	0.54172	C_bivalent	-IAA
MACS_peak_2970	0.77559	C_bivalent	-IAA
MACS_peak_2979	0.642013	C_bivalent	-IAA
MACS_peak_298	1.27719	C_bivalent	-IAA
MACS_peak_2980	1.03054	C_bivalent	-IAA
MACS_peak_2981	1.98131	C_bivalent	-IAA
MACS_peak_2982	1.07703	C_bivalent	-IAA
MACS_peak_2983	0.811999	C_bivalent	-IAA
MACS_peak_2989	0.864949	C_bivalent	-IAA
MACS_peak_299	1.69704	C_bivalent	-IAA
MACS_peak_2990	1.35541	C_bivalent	-IAA
MACS_peak_2991	1.00725	C_bivalent	-IAA
MACS_peak_2995	1.33877	C_bivalent	-IAA
MACS_peak_2996	1.06269	C_bivalent	-IAA
MACS_peak_2997	1.10356	C_bivalent	-IAA
MACS_peak_2998	0.931664	C_bivalent	-IAA
MACS_peak_3000	0.98712	C_bivalent	-IAA
MACS_peak_3001	1.36418	C_bivalent	-IAA
MACS_peak_3002	0.985087	C_bivalent	-IAA
MACS_peak_3003	1.04992	C_bivalent	-IAA
MACS_peak_3004	1.5713	C_bivalent	-IAA
MACS_peak_3008	0.199127	C_bivalent	-IAA
MACS_peak_3009	0.719665	C_bivalent	-IAA
MACS_peak_3012	0.861425	C_bivalent	-IAA
MACS_peak_3016	1.02786	C_bivalent	-IAA
MACS_peak_3018	0.608922	C_bivalent	-IAA
MACS_peak_3023	1.19638	C_bivalent	-IAA
MACS_peak_3024	1.15763	C_bivalent	-IAA
MACS_peak_3025	1.01548	C_bivalent	-IAA
MACS_peak_3026	1.34866	C_bivalent	-IAA
MACS_peak_3027	1.18191	C_bivalent	-IAA
MACS_peak_3028	1.27804	C_bivalent	-IAA
MACS_peak_3029	1.21055	C_bivalent	-IAA
MACS_peak_3032	1.71227	C_bivalent	-IAA
MACS_peak_3033	0.793236	C_bivalent	-IAA
MACS_peak_3035	0.887477	C_bivalent	-IAA
MACS_peak_3036	0.932186	C_bivalent	-IAA
MACS_peak_3040	1.27204	C_bivalent	-IAA
MACS_peak_3041	1.42498	C_bivalent	-IAA
MACS_peak_3043	0.937331	C_bivalent	-IAA
MACS_peak_305	2.03641	C_bivalent	-IAA
MACS_peak_3050	0.561127	C_bivalent	-IAA
MACS_peak_3051	1.15054	C_bivalent	-IAA
MACS_peak_3054	0.714937	C_bivalent	-IAA
MACS_peak_3055	0.713964	C_bivalent	-IAA
MACS_peak_3056	1.28958	C_bivalent	-IAA
MACS_peak_3058	1.15922	C_bivalent	-IAA
MACS_peak_3063	0.98132	C_bivalent	-IAA
MACS_peak_3064	1.65372	C_bivalent	-IAA
MACS_peak_3067	1.45417	C_bivalent	-IAA
MACS_peak_3068	1.55482	C_bivalent	-IAA
MACS_peak_3069	1.4568	C_bivalent	-IAA
MACS_peak_307	0.711646	C_bivalent	-IAA
MACS_peak_3072	0.562512	C_bivalent	-IAA
MACS_peak_3077	0.379015	C_bivalent	-IAA
MACS_peak_3078	0.54089	C_bivalent	-IAA
MACS_peak_3079	0.729827	C_bivalent	-IAA
MACS_peak_308	0.519917	C_bivalent	-IAA
MACS_peak_3080	0.429088	C_bivalent	-IAA
MACS_peak_3081	0.429088	C_bivalent	-IAA
MACS_peak_3082	0.178122	C_bivalent	-IAA
MACS_peak_3083	1.09166	C_bivalent	-IAA
MACS_peak_3084	0.882222	C_bivalent	-IAA
MACS_peak_3102	1.25258	C_bivalent	-IAA
MACS_peak_3103	1.41714	C_bivalent	-IAA
MACS_peak_3104	1.19802	C_bivalent	-IAA
MACS_peak_3105	1.53124	C_bivalent	-IAA
MACS_peak_3106	0.492029	C_bivalent	-IAA
MACS_peak_3107	1.07442	C_bivalent	-IAA
MACS_peak_3108	1.27121	C_bivalent	-IAA
MACS_peak_3109	1.18106	C_bivalent	-IAA
MACS_peak_3110	2.01174	C_bivalent	-IAA
MACS_peak_3113	0.659776	C_bivalent	-IAA
MACS_peak_3114	2.38488	C_bivalent	-IAA
MACS_peak_3115	1.26919	C_bivalent	-IAA
MACS_peak_312	0.301039	C_bivalent	-IAA
MACS_peak_3120	0.925492	C_bivalent	-IAA
MACS_peak_3122	1.14749	C_bivalent	-IAA
MACS_peak_3123	1.46118	C_bivalent	-IAA
MACS_peak_313	1.57318	C_bivalent	-IAA
MACS_peak_3133	1.82658	C_bivalent	-IAA
MACS_peak_3134	1.50556	C_bivalent	-IAA
MACS_peak_3136	0.94429	C_bivalent	-IAA
MACS_peak_3143	0.0873275	C_bivalent	-IAA
MACS_peak_3144	1.68344	C_bivalent	-IAA
MACS_peak_3157	0.821271	C_bivalent	-IAA
MACS_peak_3158	0.485748	C_bivalent	-IAA
MACS_peak_3161	0.420903	C_bivalent	-IAA
MACS_peak_3166	1.55754	C_bivalent	-IAA
MACS_peak_3167	1.41528	C_bivalent	-IAA
MACS_peak_317	1.53922	C_bivalent	-IAA
MACS_peak_3170	1.02124	C_bivalent	-IAA
MACS_peak_3171	0.950012	C_bivalent	-IAA
MACS_peak_3172	0.923379	C_bivalent	-IAA
MACS_peak_3175	0.311927	C_bivalent	-IAA
MACS_peak_3176	0.702291	C_bivalent	-IAA
MACS_peak_3177	0.797417	C_bivalent	-IAA
MACS_peak_3178	0.704772	C_bivalent	-IAA
MACS_peak_3179	0.790775	C_bivalent	-IAA
MACS_peak_3182	0.954433	C_bivalent	-IAA
MACS_peak_3183	1.04009	C_bivalent	-IAA
MACS_peak_3184	0.312014	C_bivalent	-IAA
MACS_peak_3185	0.687202	C_bivalent	-IAA
MACS_peak_3186	0.876932	C_bivalent	-IAA
MACS_peak_3187	0.671199	C_bivalent	-IAA
MACS_peak_3194	0.979781	C_bivalent	-IAA
MACS_peak_3195	0.921402	C_bivalent	-IAA
MACS_peak_3196	0.506904	C_bivalent	-IAA
MACS_peak_3197	0.729338	C_bivalent	-IAA
MACS_peak_320	2.44275	C_bivalent	-IAA
MACS_peak_3205	1.09324	C_bivalent	-IAA
MACS_peak_3206	1.55798	C_bivalent	-IAA
MACS_peak_3207	1.00201	C_bivalent	-IAA
MACS_peak_321	1.69421	C_bivalent	-IAA
MACS_peak_3227	1.05851	C_bivalent	-IAA
MACS_peak_3228	1.32774	C_bivalent	-IAA
MACS_peak_3229	0.967585	C_bivalent	-IAA
MACS_peak_3230	1.61958	C_bivalent	-IAA
MACS_peak_3231	1.50793	C_bivalent	-IAA
MACS_peak_3232	1.46398	C_bivalent	-IAA
MACS_peak_3233	0.567628	C_bivalent	-IAA
MACS_peak_3234	0.669866	C_bivalent	-IAA
MACS_peak_3236	1.43489	C_bivalent	-IAA
MACS_peak_3237	1.67514	C_bivalent	-IAA
MACS_peak_3240	0.615267	C_bivalent	-IAA
MACS_peak_3247	1.14443	C_bivalent	-IAA
MACS_peak_3248	0.377349	C_bivalent	-IAA
MACS_peak_3252	1.15451	C_bivalent	-IAA
MACS_peak_3253	1.51761	C_bivalent	-IAA
MACS_peak_3254	1.86021	C_bivalent	-IAA
MACS_peak_3255	2.47609	C_bivalent	-IAA
MACS_peak_3256	0.766113	C_bivalent	-IAA
MACS_peak_3261	1.74654	C_bivalent	-IAA
MACS_peak_3262	0.969472	C_bivalent	-IAA
MACS_peak_3271	2.59447	C_bivalent	-IAA
MACS_peak_3274	2.37838	C_bivalent	-IAA
MACS_peak_3275	1.38634	C_bivalent	-IAA
MACS_peak_3277	2.05673	C_bivalent	-IAA
MACS_peak_3291	1.20734	C_bivalent	-IAA
MACS_peak_3296	-0.181526	C_bivalent	-IAA
MACS_peak_3301	0.845152	C_bivalent	-IAA
MACS_peak_3306	1.71003	C_bivalent	-IAA
MACS_peak_3308	0.80433	C_bivalent	-IAA
MACS_peak_3309	0.784761	C_bivalent	-IAA
MACS_peak_3313	1.40201	C_bivalent	-IAA
MACS_peak_3314	1.60842	C_bivalent	-IAA
MACS_peak_332	1.66454	C_bivalent	-IAA
MACS_peak_3324	0.615773	C_bivalent	-IAA
MACS_peak_3332	0.397606	C_bivalent	-IAA
MACS_peak_3333	0.535198	C_bivalent	-IAA
MACS_peak_3334	1.46727	C_bivalent	-IAA
MACS_peak_3337	0.962054	C_bivalent	-IAA
MACS_peak_3338	0.962875	C_bivalent	-IAA
MACS_peak_3339	1.03774	C_bivalent	-IAA
MACS_peak_3341	0.901437	C_bivalent	-IAA
MACS_peak_3354	1.01072	C_bivalent	-IAA
MACS_peak_3355	0.729201	C_bivalent	-IAA
MACS_peak_3359	0.540485	C_bivalent	-IAA
MACS_peak_3360	1.15873	C_bivalent	-IAA
MACS_peak_3361	0.463118	C_bivalent	-IAA
MACS_peak_3362	0.844772	C_bivalent	-IAA
MACS_peak_3365	1.12146	C_bivalent	-IAA
MACS_peak_3368	0.958572	C_bivalent	-IAA
MACS_peak_3369	0.553071	C_bivalent	-IAA
MACS_peak_3375	1.39819	C_bivalent	-IAA
MACS_peak_3376	0.8496	C_bivalent	-IAA
MACS_peak_3377	0.560368	C_bivalent	-IAA
MACS_peak_339	1.36503	C_bivalent	-IAA
MACS_peak_3390	1.20418	C_bivalent	-IAA
MACS_peak_3391	1.28583	C_bivalent	-IAA
MACS_peak_3392	1.12133	C_bivalent	-IAA
MACS_peak_3397	1.10428	C_bivalent	-IAA
MACS_peak_34	1.44109	C_bivalent	-IAA
MACS_peak_340	1.36886	C_bivalent	-IAA
MACS_peak_3401	2.08485	C_bivalent	-IAA
MACS_peak_3402	2.27955	C_bivalent	-IAA
MACS_peak_3410	0.94192	C_bivalent	-IAA
MACS_peak_3429	1.06702	C_bivalent	-IAA
MACS_peak_3432	2.98332	C_bivalent	-IAA
MACS_peak_3433	2.38522	C_bivalent	-IAA
MACS_peak_3434	1.24738	C_bivalent	-IAA
MACS_peak_3435	0.209054	C_bivalent	-IAA
MACS_peak_3436	0.754253	C_bivalent	-IAA
MACS_peak_3439	0.290783	C_bivalent	-IAA
MACS_peak_3440	0.426974	C_bivalent	-IAA
MACS_peak_3441	0.442502	C_bivalent	-IAA
MACS_peak_3446	1.87264	C_bivalent	-IAA
MACS_peak_3447	1.57759	C_bivalent	-IAA
MACS_peak_3454	1.01119	C_bivalent	-IAA
MACS_peak_346	2.65354	C_bivalent	-IAA
MACS_peak_3463	0.463074	C_bivalent	-IAA
MACS_peak_3466	0.695903	C_bivalent	-IAA
MACS_peak_3469	1.77177	C_bivalent	-IAA
MACS_peak_347	0.79639	C_bivalent	-IAA
MACS_peak_3470	1.48034	C_bivalent	-IAA
MACS_peak_3471	0.604605	C_bivalent	-IAA
MACS_peak_3483	1.30707	C_bivalent	-IAA
MACS_peak_3484	1.29206	C_bivalent	-IAA
MACS_peak_349	0.524632	C_bivalent	-IAA
MACS_peak_3494	0.464805	C_bivalent	-IAA
MACS_peak_3495	1.02272	C_bivalent	-IAA
MACS_peak_3499	1.23568	C_bivalent	-IAA
MACS_peak_350	2.2776	C_bivalent	-IAA
MACS_peak_3500	0.259091	C_bivalent	-IAA
MACS_peak_3502	0.153376	C_bivalent	-IAA
MACS_peak_3503	1.40935	C_bivalent	-IAA
MACS_peak_3504	0.81457	C_bivalent	-IAA
MACS_peak_3507	0.80904	C_bivalent	-IAA
MACS_peak_3508	1.03721	C_bivalent	-IAA
MACS_peak_351	0.219974	C_bivalent	-IAA
MACS_peak_3513	1.36871	C_bivalent	-IAA
MACS_peak_3515	0.626004	C_bivalent	-IAA
MACS_peak_3516	1.41205	C_bivalent	-IAA
MACS_peak_3517	1.05721	C_bivalent	-IAA
MACS_peak_3520	1.46842	C_bivalent	-IAA
MACS_peak_3521	1.44777	C_bivalent	-IAA
MACS_peak_3522	0.537366	C_bivalent	-IAA
MACS_peak_3523	0.383517	C_bivalent	-IAA
MACS_peak_3525	1.66084	C_bivalent	-IAA
MACS_peak_3530	1.21022	C_bivalent	-IAA
MACS_peak_3531	1.35974	C_bivalent	-IAA
MACS_peak_3539	1.12114	C_bivalent	-IAA
MACS_peak_3540	0.242205	C_bivalent	-IAA
MACS_peak_3543	1.05873	C_bivalent	-IAA
MACS_peak_3544	0.692889	C_bivalent	-IAA
MACS_peak_355	1.72098	C_bivalent	-IAA
MACS_peak_3551	1.26432	C_bivalent	-IAA
MACS_peak_3552	0.517674	C_bivalent	-IAA
MACS_peak_3553	0.989789	C_bivalent	-IAA
MACS_peak_3554	0.752092	C_bivalent	-IAA
MACS_peak_3556	1.01548	C_bivalent	-IAA
MACS_peak_356	1.31773	C_bivalent	-IAA
MACS_peak_3561	0.966619	C_bivalent	-IAA
MACS_peak_3576	0.949811	C_bivalent	-IAA
MACS_peak_3577	0.458523	C_bivalent	-IAA
MACS_peak_358	1.01542	C_bivalent	-IAA
MACS_peak_3586	0.47559	C_bivalent	-IAA
MACS_peak_3587	1.44542	C_bivalent	-IAA
MACS_peak_3588	0.971762	C_bivalent	-IAA
MACS_peak_3594	0.853783	C_bivalent	-IAA
MACS_peak_360	1.34099	C_bivalent	-IAA
MACS_peak_3601	1.31294	C_bivalent	-IAA
MACS_peak_3602	0.835775	C_bivalent	-IAA
MACS_peak_3603	1.08396	C_bivalent	-IAA
MACS_peak_3604	0.97236	C_bivalent	-IAA
MACS_peak_3609	0.62643	C_bivalent	-IAA
MACS_peak_361	1.26094	C_bivalent	-IAA
MACS_peak_3610	0.670748	C_bivalent	-IAA
MACS_peak_3615	0.615214	C_bivalent	-IAA
MACS_peak_3616	1.79761	C_bivalent	-IAA
MACS_peak_3617	1.48835	C_bivalent	-IAA
MACS_peak_3620	0.940706	C_bivalent	-IAA
MACS_peak_3621	0.661569	C_bivalent	-IAA
MACS_peak_3624	0.911412	C_bivalent	-IAA
MACS_peak_3625	2.08685	C_bivalent	-IAA
MACS_peak_3626	2.4721	C_bivalent	-IAA
MACS_peak_3627	0.970816	C_bivalent	-IAA
MACS_peak_363	2.12911	C_bivalent	-IAA
MACS_peak_3633	1.09395	C_bivalent	-IAA
MACS_peak_3634	1.19567	C_bivalent	-IAA
MACS_peak_3638	1.36457	C_bivalent	-IAA
MACS_peak_3639	0.929482	C_bivalent	-IAA
MACS_peak_364	2.17747	C_bivalent	-IAA
MACS_peak_3640	0.900199	C_bivalent	-IAA
MACS_peak_3643	0.694242	C_bivalent	-IAA
MACS_peak_3646	0.962517	C_bivalent	-IAA
MACS_peak_3654	0.561159	C_bivalent	-IAA
MACS_peak_3657	0.429442	C_bivalent	-IAA
MACS_peak_3658	0.891908	C_bivalent	-IAA
MACS_peak_3659	0.779913	C_bivalent	-IAA
MACS_peak_3662	0.422715	C_bivalent	-IAA
MACS_peak_3663	1.41641	C_bivalent	-IAA
MACS_peak_3664	1.32923	C_bivalent	-IAA
MACS_peak_3665	1.09601	C_bivalent	-IAA
MACS_peak_3666	1.00669	C_bivalent	-IAA
MACS_peak_3671	0.888939	C_bivalent	-IAA
MACS_peak_3672	1.09112	C_bivalent	-IAA
MACS_peak_3673	0.853584	C_bivalent	-IAA
MACS_peak_3675	0.89511	C_bivalent	-IAA
MACS_peak_3676	1.37457	C_bivalent	-IAA
MACS_peak_368	1.05172	C_bivalent	-IAA
MACS_peak_3680	0.981444	C_bivalent	-IAA
MACS_peak_3681	1.00522	C_bivalent	-IAA
MACS_peak_3683	0.189881	C_bivalent	-IAA
MACS_peak_3688	0.732333	C_bivalent	-IAA
MACS_peak_3694	0.55283	C_bivalent	-IAA
MACS_peak_3708	1.52759	C_bivalent	-IAA
MACS_peak_3715	1.12552	C_bivalent	-IAA
MACS_peak_3722	0.722564	C_bivalent	-IAA
MACS_peak_3725	1.76667	C_bivalent	-IAA
MACS_peak_3751	0.355175	C_bivalent	-IAA
MACS_peak_3754	0.67297	C_bivalent	-IAA
MACS_peak_3755	1.57751	C_bivalent	-IAA
MACS_peak_3757	1.75144	C_bivalent	-IAA
MACS_peak_3765	1.37856	C_bivalent	-IAA
MACS_peak_3766	1.27377	C_bivalent	-IAA
MACS_peak_3767	0.850762	C_bivalent	-IAA
MACS_peak_377	1.1976	C_bivalent	-IAA
MACS_peak_3773	1.74924	C_bivalent	-IAA
MACS_peak_3774	1.73403	C_bivalent	-IAA
MACS_peak_3775	1.66622	C_bivalent	-IAA
MACS_peak_3778	0.842817	C_bivalent	-IAA
MACS_peak_3779	0.813664	C_bivalent	-IAA
MACS_peak_3795	0.837584	C_bivalent	-IAA
MACS_peak_3796	0.865151	C_bivalent	-IAA
MACS_peak_3797	0.533486	C_bivalent	-IAA
MACS_peak_3798	0.646394	C_bivalent	-IAA
MACS_peak_3801	1.32066	C_bivalent	-IAA
MACS_peak_3802	0.986173	C_bivalent	-IAA
MACS_peak_3807	0.618127	C_bivalent	-IAA
MACS_peak_3810	1.15095	C_bivalent	-IAA
MACS_peak_3820	0.677427	C_bivalent	-IAA
MACS_peak_3821	0.773178	C_bivalent	-IAA
MACS_peak_3822	0.922547	C_bivalent	-IAA
MACS_peak_3827	6.689	C_bivalent	-IAA
MACS_peak_3828	1.19284	C_bivalent	-IAA
MACS_peak_3829	1.09341	C_bivalent	-IAA
MACS_peak_3830	1.68455	C_bivalent	-IAA
MACS_peak_3831	1.46034	C_bivalent	-IAA
MACS_peak_3837	0.840924	C_bivalent	-IAA
MACS_peak_3838	0.762467	C_bivalent	-IAA
MACS_peak_3839	0.480823	C_bivalent	-IAA
MACS_peak_3844	2.35391	C_bivalent	-IAA
MACS_peak_3847	1.45781	C_bivalent	-IAA
MACS_peak_3848	1.54069	C_bivalent	-IAA
MACS_peak_3849	0.518389	C_bivalent	-IAA
MACS_peak_3855	1.48941	C_bivalent	-IAA
MACS_peak_3856	1.28754	C_bivalent	-IAA
MACS_peak_3857	1.05728	C_bivalent	-IAA
MACS_peak_3858	0.250153	C_bivalent	-IAA
MACS_peak_3859	0.289509	C_bivalent	-IAA
MACS_peak_3860	0.0564396	C_bivalent	-IAA
MACS_peak_3863	0.104565	C_bivalent	-IAA
MACS_peak_387	2.11547	C_bivalent	-IAA
MACS_peak_3881	1.1742	C_bivalent	-IAA
MACS_peak_3882	0.966877	C_bivalent	-IAA
MACS_peak_3883	1.76093	C_bivalent	-IAA
MACS_peak_3887	1.4266	C_bivalent	-IAA
MACS_peak_39	0.788595	C_bivalent	-IAA
MACS_peak_3906	0.862853	C_bivalent	-IAA
MACS_peak_3907	0.810331	C_bivalent	-IAA
MACS_peak_3917	0.982032	C_bivalent	-IAA
MACS_peak_3918	0.456703	C_bivalent	-IAA
MACS_peak_3929	1.49154	C_bivalent	-IAA
MACS_peak_3931	1.18788	C_bivalent	-IAA
MACS_peak_3932	0.887748	C_bivalent	-IAA
MACS_peak_3933	0.602471	C_bivalent	-IAA
MACS_peak_3939	0.893875	C_bivalent	-IAA
MACS_peak_3947	0.900349	C_bivalent	-IAA
MACS_peak_3948	1.73515	C_bivalent	-IAA
MACS_peak_3949	1.39027	C_bivalent	-IAA
MACS_peak_3950	0.923615	C_bivalent	-IAA
MACS_peak_3951	1.31707	C_bivalent	-IAA
MACS_peak_3952	0.588797	C_bivalent	-IAA
MACS_peak_3953	0.380618	C_bivalent	-IAA
MACS_peak_3954	0.13724	C_bivalent	-IAA
MACS_peak_3955	0.995863	C_bivalent	-IAA
MACS_peak_3957	0.663784	C_bivalent	-IAA
MACS_peak_396	2.11336	C_bivalent	-IAA
MACS_peak_3960	0.345812	C_bivalent	-IAA
MACS_peak_3964	0.54749	C_bivalent	-IAA
MACS_peak_3965	0.890068	C_bivalent	-IAA
MACS_peak_3968	0.918945	C_bivalent	-IAA
MACS_peak_3971	0.691361	C_bivalent	-IAA
MACS_peak_3972	1.52653	C_bivalent	-IAA
MACS_peak_3973	1.14769	C_bivalent	-IAA
MACS_peak_3975	0.692042	C_bivalent	-IAA
MACS_peak_3983	0.554374	C_bivalent	-IAA
MACS_peak_3993	1.72856	C_bivalent	-IAA
MACS_peak_3997	1.10004	C_bivalent	-IAA
MACS_peak_3999	1.37156	C_bivalent	-IAA
MACS_peak_4000	1.24728	C_bivalent	-IAA
MACS_peak_4003	0.610579	C_bivalent	-IAA
MACS_peak_4004	0.892756	C_bivalent	-IAA
MACS_peak_401	0.21984	C_bivalent	-IAA
MACS_peak_4010	0.697422	C_bivalent	-IAA
MACS_peak_4011	1.42461	C_bivalent	-IAA
MACS_peak_4012	0.861403	C_bivalent	-IAA
MACS_peak_4013	0.588065	C_bivalent	-IAA
MACS_peak_402	1.33573	C_bivalent	-IAA
MACS_peak_4020	1.36175	C_bivalent	-IAA
MACS_peak_4021	1.24219	C_bivalent	-IAA
MACS_peak_4022	0.210061	C_bivalent	-IAA
MACS_peak_4024	0.727363	C_bivalent	-IAA
MACS_peak_4025	1.1261	C_bivalent	-IAA
MACS_peak_4027	1.18848	C_bivalent	-IAA
MACS_peak_4028	0.774329	C_bivalent	-IAA
MACS_peak_4029	0.876734	C_bivalent	-IAA
MACS_peak_4030	1.15659	C_bivalent	-IAA
MACS_peak_4031	1.10499	C_bivalent	-IAA
MACS_peak_4032	1.24835	C_bivalent	-IAA
MACS_peak_4033	1.04549	C_bivalent	-IAA
MACS_peak_4041	0.960302	C_bivalent	-IAA
MACS_peak_4042	0.940496	C_bivalent	-IAA
MACS_peak_4048	1.08906	C_bivalent	-IAA
MACS_peak_4049	0.810335	C_bivalent	-IAA
MACS_peak_4050	1.33716	C_bivalent	-IAA
MACS_peak_4057	0.742111	C_bivalent	-IAA
MACS_peak_4058	1.80624	C_bivalent	-IAA
MACS_peak_4065	0.810119	C_bivalent	-IAA
MACS_peak_4066	0.702039	C_bivalent	-IAA
MACS_peak_4072	1.55425	C_bivalent	-IAA
MACS_peak_4073	1.27814	C_bivalent	-IAA
MACS_peak_4075	1.82959	C_bivalent	-IAA
MACS_peak_4081	1.73424	C_bivalent	-IAA
MACS_peak_4082	1.53294	C_bivalent	-IAA
MACS_peak_4084	0.736075	C_bivalent	-IAA
MACS_peak_4085	0.861417	C_bivalent	-IAA
MACS_peak_4086	0.866919	C_bivalent	-IAA
MACS_peak_4092	0.987973	C_bivalent	-IAA
MACS_peak_4093	1.60723	C_bivalent	-IAA
MACS_peak_4094	1.86465	C_bivalent	-IAA
MACS_peak_4095	0.726095	C_bivalent	-IAA
MACS_peak_4096	0.931081	C_bivalent	-IAA
MACS_peak_4100	1.06588	C_bivalent	-IAA
MACS_peak_4101	1.07852	C_bivalent	-IAA
MACS_peak_4102	1.51384	C_bivalent	-IAA
MACS_peak_4112	1.31555	C_bivalent	-IAA
MACS_peak_4113	1.08018	C_bivalent	-IAA
MACS_peak_4114	1.07345	C_bivalent	-IAA
MACS_peak_4115	1.26159	C_bivalent	-IAA
MACS_peak_4117	1.3899	C_bivalent	-IAA
MACS_peak_4118	0.984896	C_bivalent	-IAA
MACS_peak_4120	0.259379	C_bivalent	-IAA
MACS_peak_4121	0.529405	C_bivalent	-IAA
MACS_peak_4122	0.756649	C_bivalent	-IAA
MACS_peak_4129	0.562707	C_bivalent	-IAA
MACS_peak_4130	1.54003	C_bivalent	-IAA
MACS_peak_4131	1.32866	C_bivalent	-IAA
MACS_peak_4138	1.41082	C_bivalent	-IAA
MACS_peak_4139	0.881559	C_bivalent	-IAA
MACS_peak_4140	0.98525	C_bivalent	-IAA
MACS_peak_4143	0.63935	C_bivalent	-IAA
MACS_peak_4145	0.499246	C_bivalent	-IAA
MACS_peak_4146	0.319731	C_bivalent	-IAA
MACS_peak_4148	1.16607	C_bivalent	-IAA
MACS_peak_4149	1.02633	C_bivalent	-IAA
MACS_peak_4152	0.88966	C_bivalent	-IAA
MACS_peak_4153	0.724022	C_bivalent	-IAA
MACS_peak_4155	0.42528	C_bivalent	-IAA
MACS_peak_4156	0.556783	C_bivalent	-IAA
MACS_peak_416	0.341856	C_bivalent	-IAA
MACS_peak_4160	0.34275	C_bivalent	-IAA
MACS_peak_4166	1.07446	C_bivalent	-IAA
MACS_peak_4170	1.16607	C_bivalent	-IAA
MACS_peak_4171	1.07836	C_bivalent	-IAA
MACS_peak_4172	0.762303	C_bivalent	-IAA
MACS_peak_4177	1.05184	C_bivalent	-IAA
MACS_peak_4178	1.19908	C_bivalent	-IAA
MACS_peak_418	2.03849	C_bivalent	-IAA
MACS_peak_4186	1.12525	C_bivalent	-IAA
MACS_peak_4188	0.425984	C_bivalent	-IAA
MACS_peak_4189	0.528477	C_bivalent	-IAA
MACS_peak_4190	0.303924	C_bivalent	-IAA
MACS_peak_4193	0.544197	C_bivalent	-IAA
MACS_peak_4194	1.41833	C_bivalent	-IAA
MACS_peak_4198	1.31601	C_bivalent	-IAA
MACS_peak_4205	0.821559	C_bivalent	-IAA
MACS_peak_4206	1.40667	C_bivalent	-IAA
MACS_peak_4207	1.22868	C_bivalent	-IAA
MACS_peak_4208	1.2737	C_bivalent	-IAA
MACS_peak_4209	1.72865	C_bivalent	-IAA
MACS_peak_4217	0.938835	C_bivalent	-IAA
MACS_peak_4218	0.773997	C_bivalent	-IAA
MACS_peak_4222	1.2537	C_bivalent	-IAA
MACS_peak_4223	1.47404	C_bivalent	-IAA
MACS_peak_4230	0.492206	C_bivalent	-IAA
MACS_peak_4243	0.817865	C_bivalent	-IAA
MACS_peak_4244	0.861307	C_bivalent	-IAA
MACS_peak_4245	0.942966	C_bivalent	-IAA
MACS_peak_4246	0.981103	C_bivalent	-IAA
MACS_peak_4252	1.18284	C_bivalent	-IAA
MACS_peak_4257	1.32467	C_bivalent	-IAA
MACS_peak_426	1.35907	C_bivalent	-IAA
MACS_peak_4263	1.09124	C_bivalent	-IAA
MACS_peak_4268	0.960042	C_bivalent	-IAA
MACS_peak_4269	0.863015	C_bivalent	-IAA
MACS_peak_4270	0.640029	C_bivalent	-IAA
MACS_peak_4271	1.50736	C_bivalent	-IAA
MACS_peak_4272	1.28922	C_bivalent	-IAA
MACS_peak_4273	2.37732	C_bivalent	-IAA
MACS_peak_4286	0.529407	C_bivalent	-IAA
MACS_peak_4296	2.03843	C_bivalent	-IAA
MACS_peak_4297	1.62516	C_bivalent	-IAA
MACS_peak_4298	0.584167	C_bivalent	-IAA
MACS_peak_43	0.563564	C_bivalent	-IAA
MACS_peak_4303	0.783371	C_bivalent	-IAA
MACS_peak_4304	1.1082	C_bivalent	-IAA
MACS_peak_4312	0.657678	C_bivalent	-IAA
MACS_peak_4313	1.68519	C_bivalent	-IAA
MACS_peak_4314	1.01823	C_bivalent	-IAA
MACS_peak_4315	0.75206	C_bivalent	-IAA
MACS_peak_4318	1.58471	C_bivalent	-IAA
MACS_peak_4319	0.875164	C_bivalent	-IAA
MACS_peak_4326	1.02346	C_bivalent	-IAA
MACS_peak_4327	0.738241	C_bivalent	-IAA
MACS_peak_4328	0.207149	C_bivalent	-IAA
MACS_peak_4337	1.0802	C_bivalent	-IAA
MACS_peak_4338	1.16807	C_bivalent	-IAA
MACS_peak_4342	0.0728216	C_bivalent	-IAA
MACS_peak_4343	1.8253	C_bivalent	-IAA
MACS_peak_4344	1.24607	C_bivalent	-IAA
MACS_peak_4345	0.443286	C_bivalent	-IAA
MACS_peak_4346	0.593693	C_bivalent	-IAA
MACS_peak_4351	0.0905397	C_bivalent	-IAA
MACS_peak_4352	0.314985	C_bivalent	-IAA
MACS_peak_4353	0.791345	C_bivalent	-IAA
MACS_peak_4354	0.678564	C_bivalent	-IAA
MACS_peak_4355	0.562312	C_bivalent	-IAA
MACS_peak_4358	0.475969	C_bivalent	-IAA
MACS_peak_4359	0.700679	C_bivalent	-IAA
MACS_peak_4360	0.820289	C_bivalent	-IAA
MACS_peak_4362	0.949256	C_bivalent	-IAA
MACS_peak_4363	1.01917	C_bivalent	-IAA
MACS_peak_4366	1.12285	C_bivalent	-IAA
MACS_peak_4368	0.849008	C_bivalent	-IAA
MACS_peak_4369	0.735913	C_bivalent	-IAA
MACS_peak_437	2.80741	C_bivalent	-IAA
MACS_peak_4370	1.1484	C_bivalent	-IAA
MACS_peak_4371	1.17005	C_bivalent	-IAA
MACS_peak_4372	1.45557	C_bivalent	-IAA
MACS_peak_4377	0.667756	C_bivalent	-IAA
MACS_peak_4378	0.530432	C_bivalent	-IAA
MACS_peak_438	2.42518	C_bivalent	-IAA
MACS_peak_4384	0.883949	C_bivalent	-IAA
MACS_peak_4385	1.89847	C_bivalent	-IAA
MACS_peak_4386	0.240461	C_bivalent	-IAA
MACS_peak_4387	0.518912	C_bivalent	-IAA
MACS_peak_440	1.40963	C_bivalent	-IAA
MACS_peak_4400	1.69527	C_bivalent	-IAA
MACS_peak_4402	0.808594	C_bivalent	-IAA
MACS_peak_4403	0.700196	C_bivalent	-IAA
MACS_peak_4405	0.795123	C_bivalent	-IAA
MACS_peak_4406	2.00924	C_bivalent	-IAA
MACS_peak_4407	2.18935	C_bivalent	-IAA
MACS_peak_4408	1.10345	C_bivalent	-IAA
MACS_peak_4409	1.35311	C_bivalent	-IAA
MACS_peak_441	1.65553	C_bivalent	-IAA
MACS_peak_442	1.32821	C_bivalent	-IAA
MACS_peak_4424	1.64391	C_bivalent	-IAA
MACS_peak_4425	0.336882	C_bivalent	-IAA
MACS_peak_4426	1.0627	C_bivalent	-IAA
MACS_peak_4427	1.24558	C_bivalent	-IAA
MACS_peak_4428	1.35823	C_bivalent	-IAA
MACS_peak_4429	1.18394	C_bivalent	-IAA
MACS_peak_443	2.03026	C_bivalent	-IAA
MACS_peak_4430	0.956912	C_bivalent	-IAA
MACS_peak_4431	0.916625	C_bivalent	-IAA
MACS_peak_4436	0.966468	C_bivalent	-IAA
MACS_peak_4437	0.981865	C_bivalent	-IAA
MACS_peak_444	2.3136	C_bivalent	-IAA
MACS_peak_4440	0.976735	C_bivalent	-IAA
MACS_peak_4443	0.927728	C_bivalent	-IAA
MACS_peak_4445	0.294314	C_bivalent	-IAA
MACS_peak_4446	0.249711	C_bivalent	-IAA
MACS_peak_4447	0.272701	C_bivalent	-IAA
MACS_peak_445	1.62467	C_bivalent	-IAA
MACS_peak_4459	1.33759	C_bivalent	-IAA
MACS_peak_446	1.58595	C_bivalent	-IAA
MACS_peak_4460	1.3383	C_bivalent	-IAA
MACS_peak_4462	2.11581	C_bivalent	-IAA
MACS_peak_4463	1.19476	C_bivalent	-IAA
MACS_peak_4464	0.229974	C_bivalent	-IAA
MACS_peak_4465	1.43962	C_bivalent	-IAA
MACS_peak_4466	1.53448	C_bivalent	-IAA
MACS_peak_4467	0.677094	C_bivalent	-IAA
MACS_peak_4477	1.10165	C_bivalent	-IAA
MACS_peak_4478	0.914701	C_bivalent	-IAA
MACS_peak_4479	1.40928	C_bivalent	-IAA
MACS_peak_4481	1.58026	C_bivalent	-IAA
MACS_peak_4482	1.50705	C_bivalent	-IAA
MACS_peak_4483	0.782958	C_bivalent	-IAA
MACS_peak_4484	0.754323	C_bivalent	-IAA
MACS_peak_4490	1.2707	C_bivalent	-IAA
MACS_peak_4491	1.93275	C_bivalent	-IAA
MACS_peak_4492	1.75831	C_bivalent	-IAA
MACS_peak_4494	1.07835	C_bivalent	-IAA
MACS_peak_4499	1.33334	C_bivalent	-IAA
MACS_peak_4500	1.23968	C_bivalent	-IAA
MACS_peak_4501	0.788507	C_bivalent	-IAA
MACS_peak_4508	0.490785	C_bivalent	-IAA
MACS_peak_4510	1.21083	C_bivalent	-IAA
MACS_peak_4519	0.497219	C_bivalent	-IAA
MACS_peak_452	1.03088	C_bivalent	-IAA
MACS_peak_4523	1.11249	C_bivalent	-IAA
MACS_peak_4525	0.542848	C_bivalent	-IAA
MACS_peak_4528	1.37347	C_bivalent	-IAA
MACS_peak_4529	1.17274	C_bivalent	-IAA
MACS_peak_453	1.04324	C_bivalent	-IAA
MACS_peak_4536	1.49261	C_bivalent	-IAA
MACS_peak_4545	0.368647	C_bivalent	-IAA
MACS_peak_4578	0.735414	C_bivalent	-IAA
MACS_peak_4583	0.67516	C_bivalent	-IAA
MACS_peak_4584	0.219622	C_bivalent	-IAA
MACS_peak_4592	0.93096	C_bivalent	-IAA
MACS_peak_4597	1.78834	C_bivalent	-IAA
MACS_peak_4598	1.51297	C_bivalent	-IAA
MACS_peak_4599	0.2486	C_bivalent	-IAA
MACS_peak_4600	1.92529	C_bivalent	-IAA
MACS_peak_4603	1.33304	C_bivalent	-IAA
MACS_peak_4608	1.30833	C_bivalent	-IAA
MACS_peak_4611	1.67754	C_bivalent	-IAA
MACS_peak_4616	1.29575	C_bivalent	-IAA
MACS_peak_4617	1.43699	C_bivalent	-IAA
MACS_peak_4622	1.35372	C_bivalent	-IAA
MACS_peak_4624	0.722478	C_bivalent	-IAA
MACS_peak_4631	0.388291	C_bivalent	-IAA
MACS_peak_4634	0.265772	C_bivalent	-IAA
MACS_peak_4635	0.36492	C_bivalent	-IAA
MACS_peak_4636	0.74494	C_bivalent	-IAA
MACS_peak_4637	0.788747	C_bivalent	-IAA
MACS_peak_4638	0.728949	C_bivalent	-IAA
MACS_peak_4640	0.912263	C_bivalent	-IAA
MACS_peak_4643	0.432939	C_bivalent	-IAA
MACS_peak_4644	0.755586	C_bivalent	-IAA
MACS_peak_4645	0.276331	C_bivalent	-IAA
MACS_peak_4646	0.688604	C_bivalent	-IAA
MACS_peak_4647	0.795612	C_bivalent	-IAA
MACS_peak_4651	0.928104	C_bivalent	-IAA
MACS_peak_4652	0.957617	C_bivalent	-IAA
MACS_peak_4657	1.55436	C_bivalent	-IAA
MACS_peak_4660	1.52914	C_bivalent	-IAA
MACS_peak_4661	1.25476	C_bivalent	-IAA
MACS_peak_4662	1.0211	C_bivalent	-IAA
MACS_peak_4679	1.00188	C_bivalent	-IAA
MACS_peak_4680	0.943756	C_bivalent	-IAA
MACS_peak_4681	0.751981	C_bivalent	-IAA
MACS_peak_4691	2.39419	C_bivalent	-IAA
MACS_peak_4692	1.2153	C_bivalent	-IAA
MACS_peak_4693	1.33627	C_bivalent	-IAA
MACS_peak_4694	0.918872	C_bivalent	-IAA
MACS_peak_4695	0.711473	C_bivalent	-IAA
MACS_peak_4708	0.926142	C_bivalent	-IAA
MACS_peak_4711	0.41617	C_bivalent	-IAA
MACS_peak_4713	1.24475	C_bivalent	-IAA
MACS_peak_4714	0.887799	C_bivalent	-IAA
MACS_peak_4718	0.899259	C_bivalent	-IAA
MACS_peak_4719	0.530764	C_bivalent	-IAA
MACS_peak_4720	0.623028	C_bivalent	-IAA
MACS_peak_4721	0.908873	C_bivalent	-IAA
MACS_peak_4732	1.36166	C_bivalent	-IAA
MACS_peak_4733	1.58914	C_bivalent	-IAA
MACS_peak_4734	0.768458	C_bivalent	-IAA
MACS_peak_4739	1.62083	C_bivalent	-IAA
MACS_peak_4742	0.368426	C_bivalent	-IAA
MACS_peak_4753	1.39873	C_bivalent	-IAA
MACS_peak_4756	0.754058	C_bivalent	-IAA
MACS_peak_4768	0.91187	C_bivalent	-IAA
MACS_peak_4772	1.42542	C_bivalent	-IAA
MACS_peak_4785	1.06411	C_bivalent	-IAA
MACS_peak_479	2.15019	C_bivalent	-IAA
MACS_peak_480	1.72477	C_bivalent	-IAA
MACS_peak_4805	1.37729	C_bivalent	-IAA
MACS_peak_4806	0.698458	C_bivalent	-IAA
MACS_peak_4807	1.14885	C_bivalent	-IAA
MACS_peak_4810	0.470763	C_bivalent	-IAA
MACS_peak_4811	0.582782	C_bivalent	-IAA
MACS_peak_4812	0.640036	C_bivalent	-IAA
MACS_peak_4820	0.567795	C_bivalent	-IAA
MACS_peak_4821	0.827046	C_bivalent	-IAA
MACS_peak_4823	0.802642	C_bivalent	-IAA
MACS_peak_4824	0.804485	C_bivalent	-IAA
MACS_peak_4825	0.881996	C_bivalent	-IAA
MACS_peak_4826	1.03125	C_bivalent	-IAA
MACS_peak_4831	1.46477	C_bivalent	-IAA
MACS_peak_4832	1.04342	C_bivalent	-IAA
MACS_peak_4836	0.413761	C_bivalent	-IAA
MACS_peak_4837	1.15551	C_bivalent	-IAA
MACS_peak_4838	0.191935	C_bivalent	-IAA
MACS_peak_4839	0.802719	C_bivalent	-IAA
MACS_peak_4840	0.335705	C_bivalent	-IAA
MACS_peak_4842	0.354999	C_bivalent	-IAA
MACS_peak_4844	1.58085	C_bivalent	-IAA
MACS_peak_4845	0.646397	C_bivalent	-IAA
MACS_peak_4847	0.600408	C_bivalent	-IAA
MACS_peak_4848	0.495574	C_bivalent	-IAA
MACS_peak_4854	0.719724	C_bivalent	-IAA
MACS_peak_4860	0.770683	C_bivalent	-IAA
MACS_peak_4867	0.0135369	C_bivalent	-IAA
MACS_peak_4868	0.681342	C_bivalent	-IAA
MACS_peak_4896	0.541243	C_bivalent	-IAA
MACS_peak_4907	0.367797	C_bivalent	-IAA
MACS_peak_4908	1.35131	C_bivalent	-IAA
MACS_peak_4909	2.0616	C_bivalent	-IAA
MACS_peak_4910	0.787849	C_bivalent	-IAA
MACS_peak_4912	1.27607	C_bivalent	-IAA
MACS_peak_4913	1.62764	C_bivalent	-IAA
MACS_peak_4927	0.887822	C_bivalent	-IAA
MACS_peak_4934	1.31934	C_bivalent	-IAA
MACS_peak_4935	0.236394	C_bivalent	-IAA
MACS_peak_4936	0.329156	C_bivalent	-IAA
MACS_peak_4943	1.37331	C_bivalent	-IAA
MACS_peak_4944	1.4298	C_bivalent	-IAA
MACS_peak_4947	0.388157	C_bivalent	-IAA
MACS_peak_4948	0.442287	C_bivalent	-IAA
MACS_peak_495	2.34457	C_bivalent	-IAA
MACS_peak_4952	0.963634	C_bivalent	-IAA
MACS_peak_4962	1.76871	C_bivalent	-IAA
MACS_peak_4963	0.579026	C_bivalent	-IAA
MACS_peak_4975	0.283348	C_bivalent	-IAA
MACS_peak_4985	0.765879	C_bivalent	-IAA
MACS_peak_4986	0.810285	C_bivalent	-IAA
MACS_peak_4987	0.700492	C_bivalent	-IAA
MACS_peak_4988	1.0175	C_bivalent	-IAA
MACS_peak_4992	1.25018	C_bivalent	-IAA
MACS_peak_4993	1.33666	C_bivalent	-IAA
MACS_peak_4997	1.30563	C_bivalent	-IAA
MACS_peak_5008	0.192322	C_bivalent	-IAA
MACS_peak_5009	1.4263	C_bivalent	-IAA
MACS_peak_5013	0.503137	C_bivalent	-IAA
MACS_peak_5019	0.549575	C_bivalent	-IAA
MACS_peak_5020	0.900423	C_bivalent	-IAA
MACS_peak_5021	0.852384	C_bivalent	-IAA
MACS_peak_5024	0.825776	C_bivalent	-IAA
MACS_peak_5034	1.18428	C_bivalent	-IAA
MACS_peak_5035	1.13721	C_bivalent	-IAA
MACS_peak_5040	0.74458	C_bivalent	-IAA
MACS_peak_5041	1.04204	C_bivalent	-IAA
MACS_peak_5042	0.865787	C_bivalent	-IAA
MACS_peak_505	0.970092	C_bivalent	-IAA
MACS_peak_5054	0.562885	C_bivalent	-IAA
MACS_peak_5057	1.26666	C_bivalent	-IAA
MACS_peak_5058	1.46233	C_bivalent	-IAA
MACS_peak_5059	1.0081	C_bivalent	-IAA
MACS_peak_5060	1.04619	C_bivalent	-IAA
MACS_peak_5061	1.16455	C_bivalent	-IAA
MACS_peak_5062	0.928033	C_bivalent	-IAA
MACS_peak_5063	0.810226	C_bivalent	-IAA
MACS_peak_5064	0.230908	C_bivalent	-IAA
MACS_peak_5065	0.707736	C_bivalent	-IAA
MACS_peak_5067	1.17027	C_bivalent	-IAA
MACS_peak_5068	1.2996	C_bivalent	-IAA
MACS_peak_5072	1.18397	C_bivalent	-IAA
MACS_peak_5075	1.49952	C_bivalent	-IAA
MACS_peak_508	0.779094	C_bivalent	-IAA
MACS_peak_5089	0.409871	C_bivalent	-IAA
MACS_peak_509	1.57087	C_bivalent	-IAA
MACS_peak_5094	0.866299	C_bivalent	-IAA
MACS_peak_5095	0.889809	C_bivalent	-IAA
MACS_peak_5096	0.958341	C_bivalent	-IAA
MACS_peak_510	1.80238	C_bivalent	-IAA
MACS_peak_5107	1.01767	C_bivalent	-IAA
MACS_peak_5108	1.13751	C_bivalent	-IAA
MACS_peak_5109	0.501021	C_bivalent	-IAA
MACS_peak_5110	0.662961	C_bivalent	-IAA
MACS_peak_5115	0.867199	C_bivalent	-IAA
MACS_peak_5116	0.891087	C_bivalent	-IAA
MACS_peak_5117	0.829608	C_bivalent	-IAA
MACS_peak_5118	0.608416	C_bivalent	-IAA
MACS_peak_5119	1.10852	C_bivalent	-IAA
MACS_peak_5120	1.10672	C_bivalent	-IAA
MACS_peak_5121	1.05425	C_bivalent	-IAA
MACS_peak_5125	0.786015	C_bivalent	-IAA
MACS_peak_5130	0.564138	C_bivalent	-IAA
MACS_peak_5134	0.673071	C_bivalent	-IAA
MACS_peak_5138	0.587787	C_bivalent	-IAA
MACS_peak_5139	0.488775	C_bivalent	-IAA
MACS_peak_5145	0.932201	C_bivalent	-IAA
MACS_peak_5158	0.0702477	C_bivalent	-IAA
MACS_peak_5159	1.32066	C_bivalent	-IAA
MACS_peak_516	1.27001	C_bivalent	-IAA
MACS_peak_5166	1.03965	C_bivalent	-IAA
MACS_peak_517	1.42584	C_bivalent	-IAA
MACS_peak_5170	0.199649	C_bivalent	-IAA
MACS_peak_5171	0.423193	C_bivalent	-IAA
MACS_peak_5172	1.6797	C_bivalent	-IAA
MACS_peak_5174	0.868906	C_bivalent	-IAA
MACS_peak_5178	0.0250758	C_bivalent	-IAA
MACS_peak_518	0.888776	C_bivalent	-IAA
MACS_peak_5181	0.67983	C_bivalent	-IAA
MACS_peak_5182	0.969212	C_bivalent	-IAA
MACS_peak_5183	0.674642	C_bivalent	-IAA
MACS_peak_5191	0.566794	C_bivalent	-IAA
MACS_peak_5192	0.701421	C_bivalent	-IAA
MACS_peak_5193	1.52208	C_bivalent	-IAA
MACS_peak_5194	1.20085	C_bivalent	-IAA
MACS_peak_5199	1.0416	C_bivalent	-IAA
MACS_peak_5205	0.271296	C_bivalent	-IAA
MACS_peak_5206	0.816583	C_bivalent	-IAA
MACS_peak_5207	1.33783	C_bivalent	-IAA
MACS_peak_5208	0.765443	C_bivalent	-IAA
MACS_peak_5209	0.706264	C_bivalent	-IAA
MACS_peak_5210	0.869335	C_bivalent	-IAA
MACS_peak_5220	0.388628	C_bivalent	-IAA
MACS_peak_5227	1.69247	C_bivalent	-IAA
MACS_peak_5228	0.41102	C_bivalent	-IAA
MACS_peak_5229	0.353001	C_bivalent	-IAA
MACS_peak_5231	1.20808	C_bivalent	-IAA
MACS_peak_5233	0.565089	C_bivalent	-IAA
MACS_peak_5238	1.5546	C_bivalent	-IAA
MACS_peak_524	0.285254	C_bivalent	-IAA
MACS_peak_5241	0.663556	C_bivalent	-IAA
MACS_peak_5242	0.872283	C_bivalent	-IAA
MACS_peak_5243	1.47876	C_bivalent	-IAA
MACS_peak_525	0.738917	C_bivalent	-IAA
MACS_peak_5251	0.798284	C_bivalent	-IAA
MACS_peak_5252	0.913021	C_bivalent	-IAA
MACS_peak_5253	1.75158	C_bivalent	-IAA
MACS_peak_5257	0.768432	C_bivalent	-IAA
MACS_peak_5259	0.742272	C_bivalent	-IAA
MACS_peak_526	1.52657	C_bivalent	-IAA
MACS_peak_5262	0.605939	C_bivalent	-IAA
MACS_peak_5265	0.386477	C_bivalent	-IAA
MACS_peak_5266	1.06145	C_bivalent	-IAA
MACS_peak_5267	0.922258	C_bivalent	-IAA
MACS_peak_527	0.435047	C_bivalent	-IAA
MACS_peak_5274	0.150998	C_bivalent	-IAA
MACS_peak_5277	1.01102	C_bivalent	-IAA
MACS_peak_5278	0.944988	C_bivalent	-IAA
MACS_peak_5279	-0.0646958	C_bivalent	-IAA
MACS_peak_5280	0.306663	C_bivalent	-IAA
MACS_peak_5281	1.00613	C_bivalent	-IAA
MACS_peak_5284	1.37528	C_bivalent	-IAA
MACS_peak_5293	1.01014	C_bivalent	-IAA
MACS_peak_5298	1.14121	C_bivalent	-IAA
MACS_peak_5299	1.09604	C_bivalent	-IAA
MACS_peak_5301	0.70922	C_bivalent	-IAA
MACS_peak_531	1.11027	C_bivalent	-IAA
MACS_peak_5311	1.18279	C_bivalent	-IAA
MACS_peak_5315	0.823193	C_bivalent	-IAA
MACS_peak_5316	0.926285	C_bivalent	-IAA
MACS_peak_5317	0.860141	C_bivalent	-IAA
MACS_peak_5320	1.20185	C_bivalent	-IAA
MACS_peak_5331	0.733253	C_bivalent	-IAA
MACS_peak_5332	0.608373	C_bivalent	-IAA
MACS_peak_5333	0.981257	C_bivalent	-IAA
MACS_peak_5337	1.45867	C_bivalent	-IAA
MACS_peak_5346	1.03388	C_bivalent	-IAA
MACS_peak_5347	0.874656	C_bivalent	-IAA
MACS_peak_5348	0.632035	C_bivalent	-IAA
MACS_peak_535	1.27137	C_bivalent	-IAA
MACS_peak_5350	1.66471	C_bivalent	-IAA
MACS_peak_5355	0.165437	C_bivalent	-IAA
MACS_peak_5357	1.34473	C_bivalent	-IAA
MACS_peak_5358	1.51039	C_bivalent	-IAA
MACS_peak_536	0.975222	C_bivalent	-IAA
MACS_peak_5362	0.654951	C_bivalent	-IAA
MACS_peak_5366	1.27935	C_bivalent	-IAA
MACS_peak_5370	1.30873	C_bivalent	-IAA
MACS_peak_5389	0.866735	C_bivalent	-IAA
MACS_peak_5390	0.758854	C_bivalent	-IAA
MACS_peak_5393	1.03279	C_bivalent	-IAA
MACS_peak_5394	1.48699	C_bivalent	-IAA
MACS_peak_5395	1.41378	C_bivalent	-IAA
MACS_peak_540	1.50548	C_bivalent	-IAA
MACS_peak_5405	0.927744	C_bivalent	-IAA
MACS_peak_5406	0.295478	C_bivalent	-IAA
MACS_peak_542	1.43593	C_bivalent	-IAA
MACS_peak_543	1.51317	C_bivalent	-IAA
MACS_peak_544	1.23366	C_bivalent	-IAA
MACS_peak_5449	0.89835	C_bivalent	-IAA
MACS_peak_5454	1.14347	C_bivalent	-IAA
MACS_peak_5457	1.74218	C_bivalent	-IAA
MACS_peak_5461	0.45871	C_bivalent	-IAA
MACS_peak_5465	1.216	C_bivalent	-IAA
MACS_peak_5466	0.795208	C_bivalent	-IAA
MACS_peak_5467	0.79358	C_bivalent	-IAA
MACS_peak_5468	1.13156	C_bivalent	-IAA
MACS_peak_5469	1.08531	C_bivalent	-IAA
MACS_peak_5472	2.4083	C_bivalent	-IAA
MACS_peak_5473	0.439864	C_bivalent	-IAA
MACS_peak_5474	0.404651	C_bivalent	-IAA
MACS_peak_5476	1.99265	C_bivalent	-IAA
MACS_peak_5477	1.33476	C_bivalent	-IAA
MACS_peak_5478	0.0905468	C_bivalent	-IAA
MACS_peak_5479	1.36749	C_bivalent	-IAA
MACS_peak_5480	1.17631	C_bivalent	-IAA
MACS_peak_550	0.180303	C_bivalent	-IAA
MACS_peak_5508	1.07092	C_bivalent	-IAA
MACS_peak_5509	1.0692	C_bivalent	-IAA
MACS_peak_551	0.653455	C_bivalent	-IAA
MACS_peak_5510	1.07142	C_bivalent	-IAA
MACS_peak_5511	0.966566	C_bivalent	-IAA
MACS_peak_5515	1.13566	C_bivalent	-IAA
MACS_peak_5516	0.902274	C_bivalent	-IAA
MACS_peak_5517	1.04165	C_bivalent	-IAA
MACS_peak_552	0.502663	C_bivalent	-IAA
MACS_peak_5526	0.774505	C_bivalent	-IAA
MACS_peak_5527	1.34285	C_bivalent	-IAA
MACS_peak_5528	1.21107	C_bivalent	-IAA
MACS_peak_5531	0.568316	C_bivalent	-IAA
[truncated: 5,799 more rows]
