# Supplementary material for: Histone H1 facilitates restoration of H3K27me3 during DNA replication by chromatin compaction
Source: Nat Commun. 2023 Jul 10;14:4081. doi: 10.1038/s41467-023-39846-y (PMC10333366; doi:10.1038/s41467-023-39846-y)
Supplement: Supplementary file 4 — Source Data [file 41467_2023_39846_MOESM4_ESM.zip › Source data/Figure S2.xlsx]

## Sheet: Fig.S2a
peak	H3K9me2 reads density	RR_class
MACS_peak_869	2.80032	A
MACS_peak_875	2.55241	A
MACS_peak_876	2.60388	A
MACS_peak_874	2.67372	A
MACS_peak_870	2.83103	A
MACS_peak_866	2.76179	A
MACS_peak_871	2.71762	A
MACS_peak_877	2.78418	A
MACS_peak_3569	5.10116	A
MACS_peak_872	2.73809	A
MACS_peak_868	2.7319	A
MACS_peak_873	2.64817	A
MACS_peak_3568	4.70497	A
MACS_peak_867	2.73024	A
MACS_peak_878	2.47391	A
MACS_peak_6385	3.56472	A
MACS_peak_6386	3.44902	A
MACS_peak_6366	3.5417	A
MACS_peak_865	2.5788	A
MACS_peak_1575	1.11594	A
MACS_peak_864	2.61949	A
MACS_peak_2848	2.0456	A
MACS_peak_6367	3.35928	A
MACS_peak_6365	3.47644	A
MACS_peak_2847	2.03395	A
MACS_peak_863	2.6982	A
MACS_peak_2849	1.98525	A
MACS_peak_90	0.992111	A
MACS_peak_3567	4.50464	A
MACS_peak_5962	1.03743	A
MACS_peak_5050	1.1532	A
MACS_peak_1449	0.824776	A
MACS_peak_2346	1.02938	A
MACS_peak_4398	0.805501	A
MACS_peak_6629	0.916454	A
MACS_peak_374	0.996512	A
MACS_peak_6384	3.308	A
MACS_peak_2125	1.09934	A
MACS_peak_6394	3.01929	A
MACS_peak_171	1.06032	A
MACS_peak_4083	1.12872	A
MACS_peak_6212	1.10243	A
MACS_peak_320	0.889862	A
MACS_peak_6628	0.895423	A
MACS_peak_2609	1.01326	A
MACS_peak_6203	1.21192	A
MACS_peak_321	0.867467	A
MACS_peak_6393	3.00185	A
MACS_peak_6204	1.1959	A
MACS_peak_6392	2.96847	A
MACS_peak_3948	1.32818	A
MACS_peak_3949	1.26364	A
MACS_peak_1452	0.850033	A
MACS_peak_3478	0.805501	A
MACS_peak_6383	3.32357	A
MACS_peak_5994	1.01745	A
MACS_peak_464	1.71324	A
MACS_peak_5921	1.02938	A
MACS_peak_397	1.10585	A
MACS_peak_407	1.11893	A
MACS_peak_6167	1.21192	A
MACS_peak_5920	1.17926	A
MACS_peak_6351	1.02938	A
MACS_peak_6368	3.37127	A
MACS_peak_89	1.00903	A
MACS_peak_6275	1.24699	A
MACS_peak_6630	0.595496	A
MACS_peak_1362	1.09237	A
MACS_peak_3293	1.26126	A
MACS_peak_398	1.10585	A
MACS_peak_5966	0.812245	A
MACS_peak_3755	0.937016	A
MACS_peak_122	1.05652	A
MACS_peak_6244	0.983626	A
MACS_peak_117	1.09587	A
MACS_peak_768	0.937016	A
MACS_peak_262	1.17085	A
MACS_peak_6276	1.11893	A
MACS_peak_3566	4.47341	A
MACS_peak_3998	0.974512	A
MACS_peak_67	1.14114	A
MACS_peak_6006	1.08529	A
MACS_peak_5961	0.837588	A
MACS_peak_4194	1.09587	A
MACS_peak_1448	0.974512	A
MACS_peak_1574	0.946452	A
MACS_peak_268	1.01745	A
MACS_peak_218	1.28623	A
MACS_peak_3975	1.04883	A
MACS_peak_5982	1.22479	A
MACS_peak_4038	0.755875	A
MACS_peak_6092	1.30125	A
MACS_peak_57	1.04883	A
MACS_peak_1528	0.956168	A
MACS_peak_5603	1.16791	A
MACS_peak_306	0.691965	A
MACS_peak_400	1.25431	A
MACS_peak_49	0.843855	A
MACS_peak_50	0.996512	A
MACS_peak_563	1.24944	A
MACS_peak_1457	1.17085	A
MACS_peak_685	1.0216	A
MACS_peak_6317	0.889862	A
MACS_peak_419	0.889862	A
MACS_peak_291	1.0216	A
MACS_peak_71	1.11893	A
MACS_peak_5290	1.09587	A
MACS_peak_2616	0.748963	A
MACS_peak_3291	0.805501	A
MACS_peak_6164	0.931966	A
MACS_peak_4786	1.11893	A
MACS_peak_1673	0.78533	A
MACS_peak_269	0.818885	A
MACS_peak_313	1.15927	A
MACS_peak_3061	0.879096	A
MACS_peak_5686	1.01326	A
MACS_peak_1527	0.931966	A
MACS_peak_1936	0.956168	A
MACS_peak_1710	0.62634	A
MACS_peak_6160	1.14114	A
MACS_peak_6316	1.06744	A
MACS_peak_4134	1.04532	A
MACS_peak_4273	1.09587	A
MACS_peak_3929	1.01745	A
MACS_peak_5960	0.855519	A
MACS_peak_4193	0.62634	A
MACS_peak_6208	1.20925	A
MACS_peak_10	1.16791	A
MACS_peak_862	2.6159	A
MACS_peak_408	1.01745	A
MACS_peak_250	1.31597	A
MACS_peak_5295	1.04883	A
MACS_peak_463	1.59251	A
MACS_peak_1672	1.17085	A
MACS_peak_1830	0.83123	A
MACS_peak_6024	1.14114	A
MACS_peak_522	1.00903	A
MACS_peak_1671	1.10585	A
MACS_peak_4121	1.24229	A
MACS_peak_465	1.62397	A
MACS_peak_3469	1.2398	A
MACS_peak_444	0.867467	A
MACS_peak_56	0.665581	A
MACS_peak_918	0.673942	A
MACS_peak_4037	0.900913	A
MACS_peak_409	1.31175	A
MACS_peak_2741	1.27045	A
MACS_peak_55	0.691965	A
MACS_peak_329	0.946452	A
MACS_peak_4058	0.837588	A
MACS_peak_6025	1.12872	A
MACS_peak_3163	1.10924	A
MACS_peak_6318	0.805501	A
MACS_peak_1384	1.13481	A
MACS_peak_3336	1.02572	A
MACS_peak_3083	1.06744	A
MACS_peak_366	1.04532	A
MACS_peak_121	1.0216	A
MACS_peak_3193	1.10924	A
MACS_peak_1777	0.895423	A
MACS_peak_6205	1.40654	A
MACS_peak_769	0.700704	A
MACS_peak_1368	0.906335	A
MACS_peak_16	0.974512	A
MACS_peak_2040	0.665581	A
MACS_peak_5821	0.983626	A
MACS_peak_6172	1.11261	A
MACS_peak_1440	1.09237	A
MACS_peak_4397	0.987666	A
MACS_peak_462	1.6878	A
MACS_peak_2662	1.66266	A
MACS_peak_4787	1.02938	A
MACS_peak_1588	1.04139	A
MACS_peak_5048	0.824776	A
MACS_peak_5322	1.05269	A
MACS_peak_5167	0.992111	A
MACS_peak_6171	0.91169	A
MACS_peak_4205	1.08207	A
MACS_peak_4399	0.861534	A
MACS_peak_420	1.06744	A
MACS_peak_6591	0.937016	A
MACS_peak_2109	1.09934	A
MACS_peak_518	0.941511	A
MACS_peak_1523	1.07115	A
MACS_peak_2043	1.01326	A
MACS_peak_1674	1.06408	A
MACS_peak_15	1.20656	A
MACS_peak_2900	1.10585	A
MACS_peak_1139	0.537819	A
MACS_peak_3085	1.01745	A
MACS_peak_2207	0.996512	A
MACS_peak_6165	1.11893	A
MACS_peak_5938	1.19061	A
MACS_peak_414	1.22737	A
MACS_peak_60	0.956168	A
MACS_peak_4055	1.05269	A
MACS_peak_5747	0.70927	A
MACS_peak_5867	0.969882	A
MACS_peak_5742	1.18213	A
MACS_peak_263	1.17667	A
MACS_peak_5284	1.12872	A
MACS_peak_3947	0.906335	A
MACS_peak_5602	1.07115	A
MACS_peak_4395	1.04139	A
MACS_peak_2753	1.07482	A
MACS_peak_5741	0.946452	A
MACS_peak_182	0.941511	A
MACS_peak_385	1.10243	A
MACS_peak_1831	1.07482	A
MACS_peak_6631	0.636488	A
MACS_peak_992	1.0216	A
MACS_peak_6099	1.07115	A
MACS_peak_1776	0.983626	A
MACS_peak_466	1.63397	A
MACS_peak_3084	1.07846	A
MACS_peak_3299	1.1878	A
MACS_peak_3298	1.17667	A
MACS_peak_4424	1.02938	A
MACS_peak_24	1.05652	A
MACS_peak_6159	0.606381	A
MACS_peak_6457	3.81775	A
MACS_peak_906	1.266	A
MACS_peak_2344	1.2222	A
MACS_peak_476	1.29491	A
MACS_peak_4169	0.965202	A
MACS_peak_5911	1.09934	A
MACS_peak_3364	1.17377	A
MACS_peak_3076	1.04883	A
MACS_peak_1627	1.12548	A
MACS_peak_1525	1.24944	A
MACS_peak_1453	0.716838	A
MACS_peak_4396	1.19061	A
MACS_peak_6353	1.1532	A
MACS_peak_2345	0.867467	A
MACS_peak_4733	1.266	A
MACS_peak_780	1.24229	A
MACS_peak_2867	1.03743	A
MACS_peak_3950	1.11261	A
MACS_peak_3301	1.10585	A
MACS_peak_2334	1.32613	A
MACS_peak_2331	1.11261	A
MACS_peak_5916	1.00903	A
MACS_peak_2206	0.741152	A
MACS_peak_1796	0.951338	A
MACS_peak_1489	1.00087	A
MACS_peak_6166	1.17926	A
MACS_peak_2562	0.969882	A
MACS_peak_5067	0.946452	A
MACS_peak_3695	1.05269	A
MACS_peak_4081	0.921686	A
MACS_peak_517	0.778151	A
MACS_peak_5049	0.889862	A
MACS_peak_68	0.926857	A
MACS_peak_4829	0.931966	A
MACS_peak_28	0.906335	A
MACS_peak_23	1.00903	A
MACS_peak_6207	1.18498	A
MACS_peak_3462	1.08529	A
MACS_peak_1350	3.20231	A
MACS_peak_4131	0.770852	A
MACS_peak_2814	1.18213	A
MACS_peak_5846	0.996512	A
MACS_peak_4310	1.27508	A
MACS_peak_247	1.07482	A
MACS_peak_1679	0.916454	A
MACS_peak_4714	0.951338	A
MACS_peak_102	0.937016	A
MACS_peak_4761	0.992111	A
MACS_peak_5902	1.30125	A
MACS_peak_3673	0.895423	A
MACS_peak_3363	1.21958	A
MACS_peak_1675	1.2222	A
MACS_peak_3993	1.10924	A
MACS_peak_946	1.29048	A
MACS_peak_5289	1.24452	A
MACS_peak_5321	1.14114	A
MACS_peak_2205	0.741152	A
MACS_peak_5145	0.78533	A
MACS_peak_3704	0.843855	A
MACS_peak_5827	1.10924	A
MACS_peak_87	1.20656	A
MACS_peak_1899	1.11594	A
MACS_peak_3355	0.78533	A
MACS_peak_70	1.08529	A
MACS_peak_5313	0.843855	A
MACS_peak_6269	1.02572	A
MACS_peak_6142	0.683047	A
MACS_peak_523	1.04883	A
MACS_peak_1722	1.00518	A
MACS_peak_5749	1.04532	A
MACS_peak_5923	0.926857	A
MACS_peak_1733	1.26364	A
MACS_peak_4400	1.00518	A
MACS_peak_4944	1.01326	A
MACS_peak_6147	0.960946	A
MACS_peak_431	1.13481	A
MACS_peak_459	1.70492	A
MACS_peak_6270	0.992111	A
MACS_peak_1430	0.70927	A
MACS_peak_3754	0.606381	A
MACS_peak_367	0.937016	A
MACS_peak_4161	1.10243	A
MACS_peak_5240	0.956168	A
MACS_peak_777	0.965202	A
MACS_peak_3578	1.04139	A
MACS_peak_299	0.956168	A
MACS_peak_3168	1.15625	A
MACS_peak_6355	1.17926	A
MACS_peak_5972	0.956168	A
MACS_peak_6254	0.956168	A
MACS_peak_2567	1.06408	A
MACS_peak_5734	1.21458	A
MACS_peak_2563	1.02938	A
MACS_peak_6919	2.08618	A
MACS_peak_293	0.946452	A
MACS_peak_1566	1.23729	A
MACS_peak_2066	1.06408	A
MACS_peak_4877	1.09587	A
MACS_peak_2132	0.983626	A
MACS_peak_5538	1.02572	A
MACS_peak_103	0.956168	A
MACS_peak_4136	0.550228	A
MACS_peak_4943	1.10924	A
MACS_peak_415	1.35334	A
MACS_peak_396	1.10924	A
MACS_peak_5109	0.83123	A
MACS_peak_3348	0.946452	A
MACS_peak_4715	0.755875	A
MACS_peak_1419	1.09237	A
MACS_peak_418	0.992111	A
MACS_peak_5601	0.916454	A
MACS_peak_2828	1.09587	A
MACS_peak_6146	0.974512	A
MACS_peak_3352	0.974512	A
MACS_peak_525	0.550228	A
MACS_peak_2124	0.974512	A
MACS_peak_809	0.916454	A
MACS_peak_781	1.20656	A
MACS_peak_6102	1.00087	A
MACS_peak_3354	0.979093	A
MACS_peak_3297	1.19866	A
MACS_peak_1439	0.960946	A
MACS_peak_4827	1.05269	A
MACS_peak_3311	0.879096	A
MACS_peak_6734	1.82263	A
MACS_peak_3062	0.873321	A
MACS_peak_6138	1.30341	A
MACS_peak_5068	0.906335	A
MACS_peak_1846	0.992111	A
MACS_peak_5189	0.855519	A
MACS_peak_6239	0.91169	A
MACS_peak_5726	0.987666	A
MACS_peak_292	0.931966	A
MACS_peak_146	0.937016	A
MACS_peak_919	0.987666	A
MACS_peak_1835	1.14114	A
MACS_peak_4740	1.06744	A
MACS_peak_5539	1.00518	A
MACS_peak_111	0.791691	A
MACS_peak_4259	1.09237	A
MACS_peak_3306	0.812245	A
MACS_peak_5646	0.78533	A
MACS_peak_3335	0.778151	A
MACS_peak_2617	0.900913	A
MACS_peak_6272	1.405	A
MACS_peak_6177	1.02572	A
MACS_peak_174	0.770852	A
MACS_peak_5778	0.798651	A
MACS_peak_2949	0.916454	A
MACS_peak_915	1.08207	A
MACS_peak_1119	1.27738	A
MACS_peak_2065	1.03743	A
MACS_peak_6359	0.837588	A
MACS_peak_4296	1.06744	A
MACS_peak_5815	1.00087	A
MACS_peak_3579	1.02572	A
MACS_peak_1275	0.691965	A
MACS_peak_4732	1.23223	A
MACS_peak_5965	1.10924	A
MACS_peak_843	0.889862	A
MACS_peak_2993	1.14114	A
MACS_peak_4268	1.14426	A
MACS_peak_5697	1.19061	A
MACS_peak_4130	0.755875	A
MACS_peak_5510	1.08207	A
MACS_peak_5912	1.13799	A
MACS_peak_2584	1.22994	A
MACS_peak_3835	1.08207	A
MACS_peak_6590	0.941511	A
MACS_peak_3883	1.17926	A
MACS_peak_1726	0.798651	A
MACS_peak_6918	2.08408	A
MACS_peak_5241	0.969882	A
MACS_peak_2901	0.748963	A
MACS_peak_5352	1.33203	A
MACS_peak_5727	0.691965	A
MACS_peak_4838	0.716838	A
MACS_peak_2800	0.926857	A
MACS_peak_1861	1.06032	A
MACS_peak_4728	1.28171	A
MACS_peak_2175	0.843855	A
MACS_peak_4573	1.80895	A
MACS_peak_5222	0.617	A
MACS_peak_5071	0.855519	A
MACS_peak_1491	1.19312	A
MACS_peak_395	1.22737	A
MACS_peak_3180	0.700704	A
MACS_peak_107	0.537819	A
MACS_peak_5040	1.03743	A
MACS_peak_697	0.992111	A
MACS_peak_3631	1.21958	A
MACS_peak_5903	1.28623	A
MACS_peak_2801	0.992111	A
MACS_peak_1724	1.09934	A
MACS_peak_5078	1.06408	A
MACS_peak_1642	0.91169	A
MACS_peak_1621	1.08529	A
MACS_peak_6162	0.562293	A
MACS_peak_5570	0.895423	A
MACS_peak_1389	1.20656	A
MACS_peak_6093	0.941511	A
MACS_peak_4839	0.812245	A
MACS_peak_61	1.11261	A
MACS_peak_3300	1.18213	A
MACS_peak_5970	0.824776	A
MACS_peak_2483	1.12222	A
MACS_peak_5476	0.818885	A
MACS_peak_5190	1.14737	A
MACS_peak_2209	0.974512	A
MACS_peak_5981	0.965202	A
MACS_peak_6724	1.2398	A
MACS_peak_541	1.25888	A
MACS_peak_2431	1.09587	A
MACS_peak_5914	0.969882	A
MACS_peak_6698	1.27508	A
MACS_peak_957	1.26126	A
MACS_peak_3313	1.00518	A
MACS_peak_120	0.906335	A
MACS_peak_2585	1.2398	A
MACS_peak_5670	1.14426	A
MACS_peak_1801	0.879096	A
MACS_peak_6730	1.14426	A
MACS_peak_3023	1.16791	A
MACS_peak_6354	1.09934	A
MACS_peak_2496	0.906335	A
MACS_peak_2583	0.956168	A
MACS_peak_2432	1.15927	A
MACS_peak_5245	1.27508	A
MACS_peak_1804	0.992111	A
MACS_peak_778	0.855519	A
MACS_peak_3919	1.19866	A
MACS_peak_2110	0.879096	A
MACS_peak_5335	1.14114	A
MACS_peak_601	1.01326	A
MACS_peak_3208	1.03743	A
MACS_peak_1451	0.824776	A
MACS_peak_6021	1.08529	A
MACS_peak_5811	1.38075	A
MACS_peak_2564	0.778151	A
MACS_peak_5174	0.895423	A
MACS_peak_4039	0.550228	A
MACS_peak_5786	1.21958	A
MACS_peak_6632	0.926857	A
MACS_peak_1739	0.824776	A
MACS_peak_5627	1.11261	A
MACS_peak_5819	1.21958	A
MACS_peak_41	1.16495	A
MACS_peak_3519	1.04883	A
MACS_peak_2938	1.00087	A
MACS_peak_968	1.25648	A
MACS_peak_1247	1.25188	A
MACS_peak_2757	0.791691	A
MACS_peak_4850	0.996512	A
MACS_peak_5511	1.00903	A
MACS_peak_4611	0.805501	A
MACS_peak_6198	0.791691	A
MACS_peak_5645	1.00087	A
MACS_peak_2010	0.900913	A
MACS_peak_5170	1.03342	A
MACS_peak_2012	1.25188	A
MACS_peak_2019	0.572872	A
MACS_peak_5041	1.07482	A
MACS_peak_4172	0.636488	A
MACS_peak_4112	1.03743	A
MACS_peak_2931	1.11893	A
MACS_peak_3314	1.04883	A
MACS_peak_1279	0.974512	A
MACS_peak_1808	0.824776	A
MACS_peak_1823	0.798651	A
MACS_peak_1781	1.11594	A
MACS_peak_5261	1.1532	A
MACS_peak_5895	0.843855	A
MACS_peak_2619	1.21458	A
MACS_peak_5937	1.02938	A
MACS_peak_1447	1.24452	A
MACS_peak_1848	0.867467	A
MACS_peak_4837	1.13194	A
MACS_peak_3955	1.02572	A
MACS_peak_386	1.11594	A
MACS_peak_3025	0.550228	A
MACS_peak_4610	0.937016	A
MACS_peak_3026	0.987666	A
MACS_peak_1246	1.13481	A
MACS_peak_3345	0.741152	A
MACS_peak_5171	0.960946	A
MACS_peak_5669	1.24699	A
MACS_peak_1604	0.979093	A
MACS_peak_5077	1.08529	A
MACS_peak_5969	1.10924	A
MACS_peak_3192	1.21192	A
MACS_peak_2586	1.20656	A
MACS_peak_5597	1.09934	A
MACS_peak_42	0.974512	A
MACS_peak_4084	0.921686	A
MACS_peak_219	1.06744	A
MACS_peak_1120	1.17926	A
MACS_peak_394	1.21192	A
MACS_peak_705	1.24229	A
MACS_peak_1587	1.09237	A
MACS_peak_141	0.979093	A
MACS_peak_2604	1.13194	A
MACS_peak_6618	1.03743	A
MACS_peak_4040	0.906335	A
MACS_peak_5810	1.36642	A
MACS_peak_1725	0.636488	A
MACS_peak_3033	1.03743	A
MACS_peak_5252	0.843855	A
MACS_peak_2188	0.843855	A
MACS_peak_1643	1.00087	A
MACS_peak_2513	1.31597	A
MACS_peak_6454	1.17085	A
MACS_peak_4118	1.11594	A
MACS_peak_3178	0.969882	A
MACS_peak_4572	1.82138	A
MACS_peak_3687	1.04532	A
MACS_peak_1626	0.770852	A
MACS_peak_912	1.00903	A
MACS_peak_5173	1.2222	A
MACS_peak_2440	0.748963	A
MACS_peak_5381	1.16227	A
MACS_peak_2156	1.09587	A
MACS_peak_1628	0.824776	A
MACS_peak_1716	1.12222	A
MACS_peak_4064	1.13799	A
MACS_peak_3938	0.499687	A
MACS_peak_5974	1.11893	A
MACS_peak_2177	1.15927	A
MACS_peak_513	1.31806	A
MACS_peak_84	0.900913	A
MACS_peak_469	1.51786	A
MACS_peak_3927	1.2014	A
MACS_peak_3882	1.06032	A
MACS_peak_5696	1.17667	A
MACS_peak_2011	0.906335	A
MACS_peak_2921	1.05652	A
MACS_peak_123	1.32408	A
MACS_peak_223	0.996512	A
MACS_peak_5517	1.08529	A
MACS_peak_6079	0.879096	A
MACS_peak_3004	1.20925	A
MACS_peak_3718	1.13194	A
MACS_peak_1404	1.25648	A
MACS_peak_569	1.08884	A
MACS_peak_3032	0.700704	A
MACS_peak_4082	0.778151	A
MACS_peak_5986	0.983626	A
MACS_peak_2026	0.916454	A
MACS_peak_5927	1.11594	A
MACS_peak_37	1.04883	A
MACS_peak_958	0.805501	A
MACS_peak_1379	0.798651	A
MACS_peak_3209	1.01745	A
MACS_peak_3597	0.941511	A
MACS_peak_1405	1.05652	A
MACS_peak_544	1.24944	A
MACS_peak_3595	1.10924	A
MACS_peak_4160	1.09237	A
MACS_peak_375	0.656098	A
MACS_peak_1719	1.07115	A
MACS_peak_3350	0.996512	A
MACS_peak_3496	0.485721	A
MACS_peak_4655	1.00087	A
MACS_peak_1155	0.956168	A
MACS_peak_1844	0.91169	A
MACS_peak_635	0.812245	A
MACS_peak_540	0.850033	A
MACS_peak_1383	1.38256	A
MACS_peak_502	1.20412	A
MACS_peak_3287	1.06408	A
MACS_peak_4057	1.05269	A
MACS_peak_5928	1.06408	A
MACS_peak_3706	0.562293	A
MACS_peak_54	1.21958	A
MACS_peak_1361	1.07115	A
MACS_peak_1117	1.24229	A
MACS_peak_181	0.733197	A
MACS_peak_6544	0.996512	A
MACS_peak_317	0.837588	A
MACS_peak_3366	1.19061	A
MACS_peak_6604	0.725095	A
MACS_peak_4753	0.987666	A
MACS_peak_445	1.03342	A
MACS_peak_686	0.691965	A
MACS_peak_5475	0.937016	A
MACS_peak_3694	0.812245	A
MACS_peak_588	1.29491	A
MACS_peak_5985	1.02938	A
MACS_peak_1670	1.10585	A
MACS_peak_4104	0.969882	A
MACS_peak_3310	1.21958	A
MACS_peak_2157	1.11594	A
MACS_peak_5477	0.867467	A
MACS_peak_5560	0.884229	A
MACS_peak_526	0.824776	A
MACS_peak_2290	1.18213	A
MACS_peak_480	1.07846	A
MACS_peak_162	0.741152	A
MACS_peak_698	1.08207	A
MACS_peak_6148	1.10924	A
MACS_peak_5308	1.19866	A
MACS_peak_6732	1.80168	A
MACS_peak_6266	1.27277	A
MACS_peak_5571	0.889862	A
MACS_peak_1836	1.21192	A
MACS_peak_909	0.960946	A
MACS_peak_5963	0.979093	A
MACS_peak_76	1.81425	A
MACS_peak_3207	1.11893	A
MACS_peak_1475	0.755875	A
MACS_peak_3596	0.824776	A
MACS_peak_1921	1.00087	A
MACS_peak_3973	0.733197	A
MACS_peak_20	0.895423	A
MACS_peak_2021	1.09237	A
MACS_peak_2512	1.00903	A
MACS_peak_3054	0.921686	A
MACS_peak_48	1.14737	A
MACS_peak_3358	1.18498	A
MACS_peak_5310	0.824776	A
MACS_peak_2950	0.873321	A
MACS_peak_3338	1.06744	A
MACS_peak_5242	0.941511	A
MACS_peak_5851	1.06032	A
MACS_peak_2868	0.656098	A
MACS_peak_1898	1.07482	A
MACS_peak_137	0.921686	A
MACS_peak_6722	1.09587	A
MACS_peak_426	1.13481	A
MACS_peak_2899	1.20925	A
MACS_peak_3997	1.05652	A
MACS_peak_4744	0.900913	A
MACS_peak_542	1.0216	A
MACS_peak_5799	1.30984	A
MACS_peak_324	1.17667	A
MACS_peak_1416	1.27738	A
MACS_peak_5334	0.983626	A
MACS_peak_813	0.960946	A
MACS_peak_236	1.0216	A
MACS_peak_5820	1.22994	A
MACS_peak_3574	1.06408	A
MACS_peak_589	1.27508	A
MACS_peak_5687	0.969882	A
MACS_peak_5033	1.03743	A
MACS_peak_3347	0.748963	A
MACS_peak_3470	0.665581	A
MACS_peak_834	1.15625	A
MACS_peak_1603	1.22479	A
MACS_peak_1937	0.691965	A
MACS_peak_2036	1.06744	A
MACS_peak_770	0.884229	A
MACS_peak_5671	1.11594	A
MACS_peak_4632	0.946452	A
MACS_peak_6206	1.23477	A
MACS_peak_5973	0.798651	A
MACS_peak_2404	1.05269	A
MACS_peak_3398	0.861534	A
MACS_peak_2025	0.572872	A
MACS_peak_2178	1.01326	A
MACS_peak_3055	0.83123	A
MACS_peak_6202	1.14114	A
MACS_peak_3686	0.941511	A
MACS_peak_5110	1.31597	A
MACS_peak_3705	0.987666	A
MACS_peak_543	1.22994	A
MACS_peak_2819	1.13799	A
MACS_peak_904	0.916454	A
MACS_peak_6278	1.36455	A
MACS_peak_2948	0.798651	A
MACS_peak_648	0.956168	A
MACS_peak_5879	1.09237	A
MACS_peak_5623	0.78533	A
MACS_peak_1488	0.83123	A
MACS_peak_3626	0.965202	A
MACS_peak_1717	1.10243	A
MACS_peak_63	1.12548	A
MACS_peak_5288	1.18498	A
MACS_peak_5034	1.62086	A
MACS_peak_294	0.996512	A
MACS_peak_6696	1.18213	A
MACS_peak_460	1.47727	A
MACS_peak_1829	0.572872	A
MACS_peak_52	0.979093	A
MACS_peak_3701	0.770852	A
MACS_peak_4430	1.12872	A
MACS_peak_328	1.266	A
MACS_peak_1645	0.733197	A
MACS_peak_718	1.13194	A
MACS_peak_235	1.03743	A
MACS_peak_1877	0.748963	A
MACS_peak_4751	0.979093	A
MACS_peak_1700	0.91169	A
MACS_peak_4175	1.11594	A
MACS_peak_5955	1.20412	A
MACS_peak_6005	1.27738	A
MACS_peak_5628	0.906335	A
MACS_peak_3702	0.485721	A
MACS_peak_4754	0.974512	A
MACS_peak_4365	1.18213	A
MACS_peak_3692	1.05269	A
MACS_peak_3934	1.05652	A
MACS_peak_3885	0.946452	A
MACS_peak_5076	0.843855	A
MACS_peak_6545	0.996512	A
MACS_peak_3309	1.00903	A
MACS_peak_6439	1.19061	A
MACS_peak_682	0.946452	A
MACS_peak_4127	1.00087	A
MACS_peak_5293	0.992111	A
MACS_peak_1455	0.691965	A
MACS_peak_2202	0.837588	A
MACS_peak_1390	1.07846	A
MACS_peak_1074	1.10585	A
MACS_peak_3362	1.25888	A
MACS_peak_911	1.15014	A
MACS_peak_779	1.05269	A
MACS_peak_3935	1.29048	A
MACS_peak_5168	0.673942	A
MACS_peak_5752	1.10585	A
MACS_peak_4297	0.770852	A
MACS_peak_4766	0.733197	A
MACS_peak_6240	0.683047	A
MACS_peak_1732	0.861534	A
MACS_peak_5619	0.992111	A
MACS_peak_4340	1.00087	A
MACS_peak_6356	1.2222	A
MACS_peak_3154	1.28398	A
MACS_peak_4658	0.884229	A
MACS_peak_3155	1.27738	A
MACS_peak_6617	0.979093	A
MACS_peak_2620	1.15014	A
MACS_peak_5878	1.20656	A
MACS_peak_1730	1.0216	A
MACS_peak_3717	1.1532	A
MACS_peak_1959	0.867467	A
MACS_peak_4674	1.13799	A
MACS_peak_3001	0.979093	A
MACS_peak_6246	1.21958	A
MACS_peak_1476	1.03743	A
MACS_peak_6358	0.83123	A
MACS_peak_2890	0.884229	A
MACS_peak_150	0.691965	A
MACS_peak_4790	0.716838	A
MACS_peak_3153	1.20925	A
MACS_peak_3881	0.837588	A
MACS_peak_831	1.26126	A
MACS_peak_5609	1.22479	A
MACS_peak_446	1.07115	A
MACS_peak_510	1.05269	A
MACS_peak_4228	1.25431	A
MACS_peak_1411	1.28847	A
MACS_peak_124	1.12548	A
MACS_peak_704	1.12872	A
MACS_peak_5744	1.16227	A
MACS_peak_4748	1.22994	A
MACS_peak_2104	0.937016	A
MACS_peak_5103	0.987666	A
MACS_peak_6414	1.21958	A
MACS_peak_1418	1.07846	A
MACS_peak_5194	0.850033	A
MACS_peak_1364	0.983626	A
MACS_peak_516	1.36642	A
MACS_peak_773	0.992111	A
MACS_peak_6697	1.19312	A
MACS_peak_5299	1.27508	A
MACS_peak_6007	0.969882	A
MACS_peak_2174	0.941511	A
MACS_peak_467	1.31597	A
MACS_peak_108	0.791691	A
MACS_peak_6245	1.17667	A
MACS_peak_598	1.0216	A
MACS_peak_3211	0.812245	A
MACS_peak_436	1.14737	A
MACS_peak_3679	1.04883	A
MACS_peak_916	0.770852	A
MACS_peak_6455	0.900913	A
MACS_peak_4747	1.24452	A
MACS_peak_4997	0.778151	A
MACS_peak_6008	1.19866	A
MACS_peak_1624	1.00903	A
MACS_peak_4002	0.937016	A
MACS_peak_491	1.04139	A
MACS_peak_6396	2.67516	A
MACS_peak_6360	1.06744	A
MACS_peak_5901	1.02938	A
MACS_peak_3524	1.24452	A
MACS_peak_3977	1.08207	A
MACS_peak_5703	1.14426	A
MACS_peak_4272	1.1959	A
MACS_peak_4098	0.855519	A
MACS_peak_2861	1.17926	A
MACS_peak_6253	0.956168	A
MACS_peak_6656	0.791691	A
MACS_peak_2756	1.24944	A
MACS_peak_3365	1.05652	A
MACS_peak_1501	0.763428	A
MACS_peak_3988	1.06032	A
MACS_peak_772	1.12222	A
MACS_peak_537	0.983626	A
MACS_peak_981	1.01745	A
MACS_peak_3210	0.78533	A
MACS_peak_5967	0.812245	A
MACS_peak_1365	0.969882	A
MACS_peak_69	1.10924	A
MACS_peak_2570	0.748963	A
MACS_peak_1961	1.06032	A
MACS_peak_298	1.09587	A
MACS_peak_2484	1.11261	A
MACS_peak_6274	1.07482	A
MACS_peak_3909	0.965202	A
MACS_peak_2433	1.14426	A
MACS_peak_959	0.778151	A
MACS_peak_5748	0.937016	A
MACS_peak_6723	0.879096	A
MACS_peak_2591	1.07482	A
MACS_peak_21	0.805501	A
MACS_peak_5596	1.09934	A
MACS_peak_5273	1.08529	A
MACS_peak_4688	1.10243	A
MACS_peak_5272	1.17926	A
MACS_peak_1800	1.14114	A
MACS_peak_3243	1.31597	A
MACS_peak_3212	0.812245	A
MACS_peak_4546	1.09934	A
MACS_peak_1585	0.974512	A
MACS_peak_53	1.00518	A
MACS_peak_1493	1.06744	A
MACS_peak_3397	0.969882	A
MACS_peak_6456	0.979093	A
MACS_peak_4945	1.06408	A
MACS_peak_1841	0.956168	A
MACS_peak_3242	0.818885	A
MACS_peak_4211	0.617	A
MACS_peak_4223	0.979093	A
MACS_peak_1751	1.07115	A
MACS_peak_3768	1.04532	A
MACS_peak_6733	1.67449	A
MACS_peak_5309	0.837588	A
MACS_peak_6273	0.969882	A
MACS_peak_5266	1.09934	A
MACS_peak_2590	1.10924	A
MACS_peak_2516	1.40654	A
MACS_peak_4132	0.861534	A
MACS_peak_3696	0.725095	A
MACS_peak_277	1.16495	A
MACS_peak_5060	1.03743	A
MACS_peak_1366	0.956168	A
MACS_peak_4165	0.778151	A
MACS_peak_5735	1.0216	A
MACS_peak_4656	0.979093	A
MACS_peak_1839	1.19866	A
MACS_peak_1498	1.21722	A
MACS_peak_3459	0.941511	A
MACS_peak_5991	1.10924	A
MACS_peak_3482	1.05652	A
MACS_peak_3693	1.03342	A
MACS_peak_3991	1.05652	A
MACS_peak_908	0.78533	A
MACS_peak_3507	0.691965	A
MACS_peak_1950	1.1959	A
MACS_peak_5530	1.01326	A
MACS_peak_3331	0.725095	A
MACS_peak_6101	0.941511	A
MACS_peak_913	0.992111	A
MACS_peak_811	1.04883	A
MACS_peak_1676	1.21192	A
MACS_peak_6400	1.10585	A
MACS_peak_4675	1.20656	A
MACS_peak_3227	1.0216	A
MACS_peak_4639	0.931966	A
MACS_peak_5303	0.824776	A
MACS_peak_5262	1.07115	A
MACS_peak_3307	1.13194	A
MACS_peak_4103	1.19866	A
MACS_peak_1371	1.09237	A
MACS_peak_2929	1.24699	A
MACS_peak_4791	0.926857	A
MACS_peak_2520	1.27277	A
MACS_peak_6606	1.17667	A
MACS_peak_6151	1.32015	A
MACS_peak_917	0.646404	A
MACS_peak_6201	1.13481	A
MACS_peak_5990	1.02938	A
MACS_peak_4845	1.0216	A
MACS_peak_4561	1.93636	A
MACS_peak_5540	1.05269	A
MACS_peak_5515	0.741152	A
MACS_peak_1664	1.26126	A
MACS_peak_2928	1.22479	A
MACS_peak_5751	1.22737	A
MACS_peak_246	1.26811	A
MACS_peak_3575	1.04532	A
MACS_peak_5675	0.906335	A
MACS_peak_5051	0.755875	A
MACS_peak_5822	0.937016	A
MACS_peak_2075	0.926857	A
MACS_peak_2022	1.14737	A
MACS_peak_2930	1.10243	A
MACS_peak_4727	1.04883	A
MACS_peak_2597	1.02572	A
MACS_peak_570	0.996512	A
MACS_peak_4684	0.850033	A
MACS_peak_694	1.33203	A
MACS_peak_1962	1.10243	A
MACS_peak_479	1.12222	A
MACS_peak_1752	1.17926	A
MACS_peak_1524	1.15625	A
MACS_peak_3676	1.14114	A
MACS_peak_6154	0.906335	A
MACS_peak_3458	1.00903	A
MACS_peak_1942	0.656098	A
MACS_peak_6647	1.04532	A
MACS_peak_2994	1.17667	A
MACS_peak_5129	0.700704	A
MACS_peak_4271	1.17085	A
MACS_peak_3591	1.15927	A
MACS_peak_1456	0.867467	A
MACS_peak_3699	0.70927	A
MACS_peak_1806	1.28847	A
MACS_peak_2347	0.778151	A
MACS_peak_77	1.83715	A
MACS_peak_5996	1.07115	A
MACS_peak_4198	1.08884	A
MACS_peak_907	0.983626	A
MACS_peak_3349	0.805501	A
MACS_peak_2341	1.02572	A
MACS_peak_1594	1.09587	A
MACS_peak_1602	1.14737	A
MACS_peak_4144	1.03342	A
MACS_peak_2582	1.09934	A
MACS_peak_4933	1.03342	A
MACS_peak_2250	1.13194	A
MACS_peak_4179	0.889862	A
MACS_peak_1477	0.956168	A
MACS_peak_461	1.57136	A
MACS_peak_4222	1.13799	A
MACS_peak_3027	0.755875	A
MACS_peak_1035	0.916454	A
MACS_peak_6433	0.921686	A
MACS_peak_3304	1.16495	A
MACS_peak_441	1.14426	A
MACS_peak_5360	1.08207	A
MACS_peak_2028	1.05652	A
MACS_peak_5151	0.987666	A
MACS_peak_3813	1.19312	A
MACS_peak_1592	1.09237	A
MACS_peak_507	1.03342	A
MACS_peak_4729	1.06408	A
MACS_peak_2029	1.10243	A
MACS_peak_509	1.02572	A
MACS_peak_5608	1.1878	A
MACS_peak_2108	1.21722	A
MACS_peak_2044	1.15625	A
MACS_peak_4174	1.18213	A
MACS_peak_2898	1.22479	A
MACS_peak_5668	1.06744	A
MACS_peak_4736	1.04532	A
MACS_peak_1824	0.691965	A
MACS_peak_227	1.10585	A
MACS_peak_1750	1.11594	A
MACS_peak_413	1.00903	A
MACS_peak_6511	1.00518	A
MACS_peak_3684	0.956168	A
MACS_peak_179	1.06408	A
MACS_peak_3353	1.09237	A
MACS_peak_595	0.748963	A
MACS_peak_2990	0.636488	A
MACS_peak_1644	0.83123	A
MACS_peak_5483	0.861534	A
MACS_peak_2514	1.01326	A
MACS_peak_5814	1.12222	A
MACS_peak_1347	0.987666	A
MACS_peak_1736	0.683047	A
MACS_peak_4099	0.824776	A
MACS_peak_2601	0.78533	A
MACS_peak_6731	0.992111	A
MACS_peak_5136	1.14737	A
MACS_peak_5743	1.13194	A
MACS_peak_4262	1.03342	A
MACS_peak_4173	1.20656	A
MACS_peak_630	1.02572	A
MACS_peak_5779	0.969882	A
MACS_peak_1370	0.941511	A
MACS_peak_6284	1.16227	A
MACS_peak_3088	0.926857	A
MACS_peak_6496	1.14737	A
MACS_peak_1458	0.805501	A
MACS_peak_5610	1.20925	A
MACS_peak_73	1.13481	A
MACS_peak_6500	1.28847	A
MACS_peak_3205	1.05269	A
MACS_peak_4338	0.960946	A
MACS_peak_2148	1.15927	A
MACS_peak_4267	0.951338	A
MACS_peak_6523	0.646404	A
MACS_peak_2904	1.13799	A
MACS_peak_5959	1.48287	A
MACS_peak_6442	1.08207	A
MACS_peak_6163	1.16227	A
MACS_peak_1853	0.979093	A
MACS_peak_3048	0.946452	A
MACS_peak_3321	1.01326	A
MACS_peak_3176	0.673942	A
MACS_peak_4035	1.13481	A
MACS_peak_3990	1.09237	A
MACS_peak_3177	0.91169	A
MACS_peak_2920	1.13799	A
MACS_peak_1897	1.09237	A
MACS_peak_38	1.03342	A
MACS_peak_5906	0.969882	A
MACS_peak_6643	0.867467	A
MACS_peak_6257	0.983626	A
MACS_peak_267	1.01326	A
MACS_peak_2750	0.983626	A
MACS_peak_437	1.12222	A
MACS_peak_453	1.17667	A
MACS_peak_4755	1.07115	A
MACS_peak_1678	1.13481	A
MACS_peak_3371	1.02938	A
MACS_peak_4257	0.91169	A
MACS_peak_4562	1.92236	A
MACS_peak_4657	0.965202	A
MACS_peak_882	0.884229	A
MACS_peak_6213	1.27277	A
MACS_peak_4041	1.24452	A
MACS_peak_3580	1.15625	A
MACS_peak_5753	1.04532	A
MACS_peak_145	0.78533	B
MACS_peak_3332	0.916454	B
MACS_peak_4432	1.06032	B
MACS_peak_5186	1.26364	B
MACS_peak_4574	1.69126	B
MACS_peak_5919	1.31597	B
MACS_peak_1132	1.08529	B
MACS_peak_4088	0.974512	B
MACS_peak_783	0.979093	B
MACS_peak_996	1.12222	B
MACS_peak_3031	1.17085	B
MACS_peak_65	1.12222	B
MACS_peak_1623	1.04532	B
MACS_peak_4555	1.37912	B
MACS_peak_3902	0.931966	B
MACS_peak_2818	1.06744	B
MACS_peak_498	0.983626	B
MACS_peak_2830	0.941511	B
MACS_peak_430	1.41814	B
MACS_peak_1665	1.28171	B
MACS_peak_4804	0.824776	B
MACS_peak_3525	0.996512	B
MACS_peak_2211	0.70927	B
MACS_peak_1461	1.37731	B
MACS_peak_3167	1.03743	B
MACS_peak_3512	1.11594	B
MACS_peak_3170	0.916454	B
MACS_peak_3953	1.04532	B
MACS_peak_1441	0.996512	B
MACS_peak_6241	0.755875	B
MACS_peak_5257	1.16495	B
MACS_peak_3995	1.04532	B
MACS_peak_4251	0.691965	B
MACS_peak_1593	1.07846	B
MACS_peak_1860	1.10585	B
MACS_peak_503	1.23223	B
MACS_peak_1412	1.24452	B
MACS_peak_5732	1.12872	B
MACS_peak_5214	0.983626	B
MACS_peak_2072	0.716838	B
MACS_peak_161	1.38435	B
MACS_peak_2099	1.05269	B
MACS_peak_5358	1.16495	B
MACS_peak_5956	1.23729	B
MACS_peak_1497	1.21958	B
MACS_peak_645	1.08207	B
MACS_peak_1512	0.974512	B
MACS_peak_6569	1.23477	B
MACS_peak_88	1.36097	B
MACS_peak_4343	0.867467	B
MACS_peak_6300	1.09934	B
MACS_peak_5701	1.01326	B
MACS_peak_1666	1.32408	B
MACS_peak_3024	1.08884	B
MACS_peak_1147	0.956168	B
MACS_peak_4123	1.11893	B
MACS_peak_622	1.19061	B
MACS_peak_6028	1.12872	B
MACS_peak_2922	1.06032	B
MACS_peak_3762	0.837588	B
MACS_peak_1622	1.00087	B
MACS_peak_4080	1.14737	B
MACS_peak_423	1.00518	B
MACS_peak_4871	0.960946	B
MACS_peak_6195	0.941511	B
MACS_peak_4817	0.987666	B
MACS_peak_5150	1.00087	B
MACS_peak_497	0.992111	B
MACS_peak_2113	1.10924	B
MACS_peak_5346	1.10243	B
MACS_peak_1809	1.38075	B
MACS_peak_4114	0.91169	B
MACS_peak_2007	1.26126	B
MACS_peak_3700	0.748963	B
MACS_peak_2487	1.14426	B
MACS_peak_1386	1.06744	B
MACS_peak_5520	0.956168	B
MACS_peak_5773	1.02938	B
MACS_peak_3346	0.636488	B
MACS_peak_5745	1.12872	B
MACS_peak_655	1.61162	B
MACS_peak_1485	0.665581	B
MACS_peak_5551	0.770852	B
MACS_peak_412	1.1532	B
MACS_peak_6016	1.25648	B
MACS_peak_40	1.04883	B
MACS_peak_1715	1.22737	B
MACS_peak_6440	1.16227	B
MACS_peak_536	0.926857	B
MACS_peak_1979	0.646404	B
MACS_peak_3753	1.36829	B
MACS_peak_4556	1.45102	B
MACS_peak_399	1.31806	B
MACS_peak_5185	1.24229	B
MACS_peak_5188	1.03342	B
MACS_peak_5784	0.987666	B
MACS_peak_5080	1.00903	B
MACS_peak_3092	0.937016	B
MACS_peak_25	0.812245	B
MACS_peak_1826	1.30341	B
MACS_peak_1494	1.08529	B
MACS_peak_6401	1.14426	B
MACS_peak_3029	0.906335	B
MACS_peak_3494	0.665581	B
MACS_peak_5622	1.24229	B
MACS_peak_1138	0.818885	B
MACS_peak_1258	0.996512	B
MACS_peak_1856	1.27508	B
MACS_peak_607	0.916454	B
MACS_peak_435	1.02938	B
MACS_peak_3630	1.10243	B
MACS_peak_2035	1.19312	B
MACS_peak_6636	0.78533	B
MACS_peak_2114	1.13481	B
MACS_peak_6415	1.21722	B
MACS_peak_6397	2.41636	B
MACS_peak_252	0.812245	B
MACS_peak_2192	0.879096	B
MACS_peak_829	0.906335	B
MACS_peak_3183	0.78533	B
MACS_peak_2624	1.17667	B
MACS_peak_3337	1.0216	B
MACS_peak_4667	0.900913	B
MACS_peak_3152	1.19312	B
MACS_peak_3965	0.979093	B
MACS_peak_4260	1.08884	B
MACS_peak_6625	1.04532	B
MACS_peak_6434	1.10924	B
MACS_peak_6150	1.18213	B
MACS_peak_2102	0.974512	B
MACS_peak_3019	1.17926	B
MACS_peak_434	0.969882	B
MACS_peak_3334	1.07846	B
MACS_peak_3002	0.969882	B
MACS_peak_6443	0.956168	B
MACS_peak_1413	0.900913	B
MACS_peak_6726	0.83123	B
MACS_peak_6694	0.850033	B
MACS_peak_3760	0.855519	B
MACS_peak_1450	0.843855	B
MACS_peak_902	0.992111	B
MACS_peak_4266	0.805501	B
MACS_peak_5287	1.12222	B
MACS_peak_606	0.748963	B
MACS_peak_4750	1.20412	B
MACS_peak_2811	1.3516	B
MACS_peak_451	1.02572	B
MACS_peak_2168	1.17085	B
MACS_peak_5917	1.12548	B
MACS_peak_2940	1.17085	B
MACS_peak_6009	1.18213	B
MACS_peak_270	0.824776	B
MACS_peak_3989	1.00087	B
MACS_peak_2027	1.22479	B
MACS_peak_3999	0.70927	B
MACS_peak_4826	1.266	B
MACS_peak_4248	1.11594	B
MACS_peak_5897	1.28171	B
MACS_peak_1581	0.78533	B
MACS_peak_3003	0.741152	B
MACS_peak_159	1.20925	B
MACS_peak_3884	1.14114	B
MACS_peak_1857	1.01326	B
MACS_peak_5146	1.10585	B
MACS_peak_923	0.691965	B
MACS_peak_2210	0.70927	B
MACS_peak_5549	1.06408	B
MACS_peak_1753	1.21958	B
MACS_peak_5169	0.996512	B
MACS_peak_5213	1.07115	B
MACS_peak_5524	1.07482	B
MACS_peak_6575	0.733197	B
MACS_peak_3972	1.02572	B
MACS_peak_1454	0.83123	B
MACS_peak_1358	0.873321	B
MACS_peak_2985	1.00518	B
MACS_peak_3720	1.00903	B
MACS_peak_576	1.29048	B
MACS_peak_3766	0.946452	B
MACS_peak_539	1.06744	B
MACS_peak_935	1.07115	B
MACS_peak_5082	0.987666	B
MACS_peak_1110	0.926857	B
MACS_peak_3887	1.04532	B
MACS_peak_5706	1.1878	B
MACS_peak_3573	1.32408	B
MACS_peak_5382	1.00518	B
MACS_peak_5267	0.700704	B
MACS_peak_6004	1.19312	B
MACS_peak_3351	1.08884	B
MACS_peak_110	0.873321	B
MACS_peak_5894	0.646404	B
MACS_peak_5354	0.983626	B
MACS_peak_221	1.05269	B
MACS_peak_105	1.24452	B
MACS_peak_5702	0.974512	B
MACS_peak_5059	0.91169	B
MACS_peak_1907	1.21458	B
MACS_peak_4178	1.03743	B
MACS_peak_4073	1.02938	B
MACS_peak_4250	0.725095	B
MACS_peak_2825	0.798651	B
MACS_peak_4303	0.805501	B
MACS_peak_1973	1.04532	B
MACS_peak_440	1.21722	B
MACS_peak_3070	1.00903	B
MACS_peak_6209	1.44793	B
MACS_peak_4258	1.33203	B
MACS_peak_5898	1.4133	B
MACS_peak_4679	0.931966	B
MACS_peak_3671	0.941511	B
MACS_peak_5598	1.14114	B
MACS_peak_5924	1.09934	B
MACS_peak_5611	1.20925	B
MACS_peak_3994	1.04883	B
MACS_peak_639	1.03743	B
MACS_peak_2006	1.31806	B
MACS_peak_4061	0.824776	B
MACS_peak_283	0.987666	B
MACS_peak_6293	1.21458	B
MACS_peak_1862	0.983626	B
MACS_peak_3602	1.11893	B
MACS_peak_2425	0.926857	B
MACS_peak_1810	0.748963	B
MACS_peak_6094	1.16495	B
MACS_peak_496	1.07482	B
MACS_peak_4059	0.850033	B
MACS_peak_3160	0.956168	B
MACS_peak_717	1.14426	B
MACS_peak_2353	1.05652	B
MACS_peak_237	1.06032	B
MACS_peak_654	1.59901	B
MACS_peak_3071	0.960946	B
MACS_peak_3241	0.818885	B
MACS_peak_652	1.08529	B
MACS_peak_481	0.974512	B
MACS_peak_4372	1.00518	B
MACS_peak_3759	0.646404	B
MACS_peak_4042	1.24452	B
MACS_peak_6308	1.04883	B
MACS_peak_1250	1.29048	B
MACS_peak_4076	0.895423	B
MACS_peak_4202	0.987666	B
MACS_peak_4252	1.20412	B
MACS_peak_4323	1.10243	B
MACS_peak_640	0.965202	B
MACS_peak_1953	1.09237	B
MACS_peak_3030	1.22994	B
MACS_peak_5349	1.04883	B
MACS_peak_6149	1.29929	B
MACS_peak_530	1.06408	B
MACS_peak_3969	1.14737	B
MACS_peak_891	1.14737	B
MACS_peak_1843	0.906335	B
MACS_peak_3166	1.09587	B
MACS_peak_5268	1.04139	B
MACS_peak_6153	1.10585	B
MACS_peak_6410	1.08529	B
MACS_peak_4739	0.818885	B
MACS_peak_5941	1.14426	B
MACS_peak_2927	1.17926	B
MACS_peak_3828	0.837588	B
MACS_peak_2903	1.06744	B
MACS_peak_3286	0.884229	B
MACS_peak_2810	1.37014	B
MACS_peak_5205	1.02938	B
MACS_peak_5235	0.983626	B
MACS_peak_991	1.16791	B
MACS_peak_2465	0.996512	B
MACS_peak_3978	1.22994	B
MACS_peak_3577	0.824776	B
MACS_peak_104	0.946452	B
MACS_peak_798	1.00518	B
MACS_peak_4184	1.60959	B
MACS_peak_1591	0.974512	B
MACS_peak_4830	0.867467	B
MACS_peak_1940	1.14114	B
MACS_peak_1492	1.43088	B
MACS_peak_5028	1.08884	B
MACS_peak_447	1.24452	B
MACS_peak_2149	1.09237	B
MACS_peak_1003	1.04532	B
MACS_peak_1424	0.818885	B
MACS_peak_3598	0.511883	B
MACS_peak_1322	0.861534	B
MACS_peak_176	1.20412	B
MACS_peak_2008	0.778151	B
MACS_peak_2918	1.17926	B
MACS_peak_3940	1.00087	B
MACS_peak_2356	1.04883	B
MACS_peak_5600	1.11893	B
MACS_peak_5086	0.873321	B
MACS_peak_6349	1.06408	B
MACS_peak_6646	1.29491	B
MACS_peak_3592	1.23223	B
MACS_peak_6716	0.931966	B
MACS_peak_6475	0.755875	B
MACS_peak_2195	1.39655	B
MACS_peak_2883	1.14426	B
MACS_peak_5356	0.691965	B
MACS_peak_5881	0.895423	B
MACS_peak_644	1.11893	B
MACS_peak_5529	1.02572	B
MACS_peak_3477	0.770852	B
MACS_peak_2479	1.12222	B
MACS_peak_5342	0.931966	B
MACS_peak_3830	0.960946	B
MACS_peak_4977	1.14426	B
MACS_peak_3826	0.812245	B
MACS_peak_4709	1.14114	B
MACS_peak_3078	0.499687	B
MACS_peak_6550	1.01745	B
MACS_peak_3159	0.916454	B
MACS_peak_32	0.987666	B
MACS_peak_4847	0.656098	B
MACS_peak_2435	1.39129	B
MACS_peak_3810	0.725095	B
MACS_peak_2105	0.525045	B
MACS_peak_4056	1.02572	B
MACS_peak_3964	0.889862	B
MACS_peak_113	1.02572	B
MACS_peak_3903	1.0216	B
MACS_peak_2523	1.03743	B
MACS_peak_3359	1.15927	B
MACS_peak_3445	0.617	B
MACS_peak_450	1.05652	B
MACS_peak_4848	0.974512	B
MACS_peak_2092	0.805501	B
MACS_peak_3833	1.1532	B
MACS_peak_2991	0.550228	B
MACS_peak_1798	0.900913	B
MACS_peak_4768	0.867467	B
MACS_peak_5545	0.951338	B
MACS_peak_2816	1.11893	B
MACS_peak_553	1.2398	B
MACS_peak_5892	1.40654	B
MACS_peak_4301	1.12872	B
MACS_peak_5197	1.11893	B
MACS_peak_5698	0.946452	B
MACS_peak_2	0.683047	B
MACS_peak_2161	0.595496	B
MACS_peak_74	0.763428	B
MACS_peak_2069	1.01745	B
MACS_peak_4571	1.92788	B
MACS_peak_474	1.17667	B
MACS_peak_1321	1.26126	B
MACS_peak_2131	0.979093	B
MACS_peak_4249	0.987666	B
MACS_peak_1140	1.39129	B
MACS_peak_5552	0.965202	B
MACS_peak_5148	1.07482	B
MACS_peak_5527	1.02572	B
MACS_peak_5053	1.04883	B
MACS_peak_2212	1.01326	B
MACS_peak_4391	1.08529	B
MACS_peak_4320	0.946452	B
MACS_peak_4358	1.1959	B
MACS_peak_1849	0.741152	B
MACS_peak_3982	0.791691	B
MACS_peak_2506	1.01326	B
MACS_peak_5865	1.47305	B
MACS_peak_802	1.13799	B
MACS_peak_1446	1.06408	B
MACS_peak_287	1.17377	B
MACS_peak_2803	1.15927	B
MACS_peak_5618	0.946452	B
MACS_peak_5057	1.04532	B
MACS_peak_3560	1.06032	B
MACS_peak_4087	1.00518	B
MACS_peak_6522	1.04139	B
MACS_peak_618	1.15625	B
MACS_peak_784	0.884229	B
MACS_peak_5676	1.16495	B
MACS_peak_4304	1.17667	B
MACS_peak_3996	1.0216	B
MACS_peak_651	1.14426	B
MACS_peak_2799	1.2222	B
MACS_peak_5843	1.38435	B
MACS_peak_5301	0.895423	B
MACS_peak_5774	0.937016	B
MACS_peak_3625	0.906335	B
MACS_peak_2926	1.24229	B
MACS_peak_1980	0.511883	B
MACS_peak_6350	0.987666	B
MACS_peak_571	0.656098	B
MACS_peak_2934	0.843855	B
MACS_peak_115	1.10585	B
MACS_peak_167	1.3438	B
MACS_peak_3198	1.02938	B
MACS_peak_2057	1.11893	B
MACS_peak_315	0.969882	B
MACS_peak_656	1.66727	B
MACS_peak_2995	1.13481	B
MACS_peak_5915	1.21958	B
MACS_peak_134	0.78533	B
MACS_peak_4353	0.572872	B
MACS_peak_4078	1.09237	B
MACS_peak_5931	1.2398	B
MACS_peak_2189	0.861534	B
MACS_peak_1057	0.965202	B
MACS_peak_5362	0.861534	B
MACS_peak_3089	1.29048	B
MACS_peak_4834	0.996512	B
MACS_peak_5847	0.78533	B
MACS_peak_2603	0.926857	B
MACS_peak_4183	1.62696	B
MACS_peak_2957	0.805501	B
MACS_peak_4782	1.23223	B
MACS_peak_519	1.27277	B
MACS_peak_2130	1.13194	B
MACS_peak_4735	0.895423	B
MACS_peak_830	1.34183	B
MACS_peak_220	1.01326	B
MACS_peak_5548	1.01745	B
MACS_peak_3292	0.906335	B
MACS_peak_6200	1.16227	B
MACS_peak_6277	1.32201	B
MACS_peak_2840	0.91169	B
MACS_peak_22	0.818885	B
MACS_peak_3814	0.937016	B
MACS_peak_6256	0.951338	B
MACS_peak_928	1.17085	B
MACS_peak_6576	0.969882	B
MACS_peak_3308	0.700704	B
MACS_peak_3295	1.01745	B
MACS_peak_2349	1.14114	B
MACS_peak_2941	0.921686	B
MACS_peak_4129	0.62634	B
MACS_peak_2430	1.02572	B
MACS_peak_5776	0.741152	B
MACS_peak_808	0.91169	B
MACS_peak_6549	1.04139	B
MACS_peak_2663	1.52179	B
MACS_peak_5659	0.916454	B
MACS_peak_5137	0.733197	B
MACS_peak_3721	1.05269	B
MACS_peak_3191	1.29491	B
MACS_peak_1773	0.960946	B
MACS_peak_2996	1.04532	B
MACS_peak_4079	1.11594	B
MACS_peak_1028	0.879096	B
MACS_peak_5930	1.17377	B
MACS_peak_2118	1.13194	B
MACS_peak_272	0.979093	B
MACS_peak_5621	1.00518	B
MACS_peak_4239	1.16495	B
MACS_peak_2989	0.855519	B
MACS_peak_5172	0.78533	B
MACS_peak_535	1.04883	B
MACS_peak_3330	1.09587	B
MACS_peak_66	1.10243	B
MACS_peak_5890	1.37365	B
MACS_peak_4115	0.937016	B
MACS_peak_1500	0.941511	B
MACS_peak_1821	1.40329	B
MACS_peak_482	1.17926	B
MACS_peak_3672	0.951338	B
MACS_peak_6026	1.07115	B
MACS_peak_282	0.926857	B
MACS_peak_1026	1.22994	B
MACS_peak_3757	1.04532	B
MACS_peak_5900	1.22994	B
MACS_peak_4275	1.02938	B
MACS_peak_1605	0.805501	B
MACS_peak_804	1.05652	B
MACS_peak_136	0.889862	B
MACS_peak_3906	1.19866	B
MACS_peak_127	1.266	B
MACS_peak_807	1.07115	B
MACS_peak_5615	0.974512	B
MACS_peak_3920	1.17667	B
MACS_peak_2336	0.91169	B
MACS_peak_812	1.00903	B
MACS_peak_3495	0.716838	B
MACS_peak_2461	0.770852	B
MACS_peak_6579	1.13799	B
MACS_peak_5187	1.26811	B
MACS_peak_4401	1.05652	B
MACS_peak_4828	0.716838	B
MACS_peak_6096	1.17377	B
MACS_peak_4756	1.13194	B
MACS_peak_2992	1.35908	B
MACS_peak_231	0.987666	B
MACS_peak_1906	1.15927	B
MACS_peak_4177	0.805501	B
MACS_peak_308	1.36267	B
MACS_peak_3829	0.884229	B
MACS_peak_6319	1.27944	B
MACS_peak_2505	0.941511	B
MACS_peak_5339	1.36097	B
MACS_peak_2602	0.879096	B
MACS_peak_3637	1.16227	B
MACS_peak_2933	1.18213	B
MACS_peak_264	1.13194	B
MACS_peak_1625	1.24944	B
MACS_peak_91	1.28623	B
MACS_peak_3719	1.27738	B
MACS_peak_6497	1.26811	B
MACS_peak_4743	1.04532	B
MACS_peak_4726	0.778151	B
MACS_peak_5297	1.01745	B
MACS_peak_452	1.09934	B
MACS_peak_3079	0.656098	B
MACS_peak_5133	1.13194	B
MACS_peak_1191	1.28847	B
MACS_peak_1913	0.78533	B
MACS_peak_5255	1.21192	B
MACS_peak_222	1.15927	B
MACS_peak_4772	0.951338	B
MACS_peak_2127	0.755875	B
MACS_peak_5236	0.969882	B
MACS_peak_1879	0.956168	B
MACS_peak_3908	0.974512	B
MACS_peak_2947	0.879096	B
MACS_peak_4605	0.636488	B
MACS_peak_3021	1.2014	B
MACS_peak_3394	1.25648	B
MACS_peak_290	1.38435	B
MACS_peak_5980	1.33203	B
MACS_peak_6580	1.08884	B
MACS_peak_2841	0.979093	B
MACS_peak_2885	1.24452	B
MACS_peak_3761	0.969882	B
MACS_peak_6081	1.37548	B
MACS_peak_764	1.01326	B
MACS_peak_6581	1.08884	B
MACS_peak_4201	0.700704	B
MACS_peak_5772	1.46	B
MACS_peak_5952	1.12872	B
MACS_peak_2606	1.22994	B
MACS_peak_3894	0.798651	B
MACS_peak_942	1.28398	B
MACS_peak_2895	0.987666	B
MACS_peak_4835	1.08529	B
MACS_peak_1344	1.14737	B
MACS_peak_4651	1.06744	B
MACS_peak_1545	0.992111	B
MACS_peak_3182	1.04532	B
MACS_peak_3897	1.08207	B
MACS_peak_929	1.13481	B
MACS_peak_2436	1.19061	B
MACS_peak_646	1.01326	B
MACS_peak_5131	1.17926	B
MACS_peak_657	1.05652	B
MACS_peak_6603	0.748963	B
MACS_peak_3487	0.778151	B
MACS_peak_5977	1.25188	B
MACS_peak_3583	0.824776	B
MACS_peak_4696	1.45255	B
MACS_peak_6345	1.09934	B
MACS_peak_702	0.798651	B
MACS_peak_4180	0.889862	B
MACS_peak_1272	0.889862	B
MACS_peak_4261	1.00903	B
MACS_peak_325	1.18498	B
MACS_peak_2892	1.17667	B
MACS_peak_3957	1.00903	B
MACS_peak_1850	0.946452	B
MACS_peak_6161	1.05269	B
MACS_peak_6607	1.16791	B
MACS_peak_3383	1.02938	B
MACS_peak_3703	0.867467	B
MACS_peak_3697	1.08207	B
MACS_peak_5682	1.07482	B
MACS_peak_2611	1.07115	B
MACS_peak_5736	0.818885	B
MACS_peak_3937	0.733197	B
MACS_peak_1381	0.755875	B
MACS_peak_4823	0.895423	B
MACS_peak_443	0.992111	B
MACS_peak_2086	0.861534	B
MACS_peak_1949	1.18498	B
MACS_peak_632	0.818885	B
MACS_peak_4749	1.16495	B
MACS_peak_4429	0.861534	B
MACS_peak_2916	1.22994	B
MACS_peak_5840	1.00903	B
MACS_peak_72	1.17085	B
MACS_peak_2981	0.850033	B
MACS_peak_1056	0.951338	B
MACS_peak_489	1.40993	B
MACS_peak_5673	0.992111	B
MACS_peak_160	1.12222	B
MACS_peak_2140	0.960946	B
MACS_peak_3035	1.1532	B
MACS_peak_1878	1.05652	B
MACS_peak_1462	0.595496	B
MACS_peak_3036	1.16791	B
MACS_peak_6436	1.19312	B
MACS_peak_1486	0.741152	B
MACS_peak_5936	1.16495	B
MACS_peak_5128	0.700704	B
MACS_peak_135	0.83123	B
MACS_peak_6437	1.14114	B
MACS_peak_2893	1.24944	B
MACS_peak_5052	0.572872	B
MACS_peak_3945	0.595496	B
MACS_peak_1933	0.78533	B
MACS_peak_860	1.91254	B
MACS_peak_5156	0.78533	B
MACS_peak_4745	0.606381	B
MACS_peak_3895	0.987666	B
MACS_peak_4974	1.25648	B
MACS_peak_785	1.17085	B
MACS_peak_4375	0.926857	B
MACS_peak_1840	0.983626	B
MACS_peak_1964	1.18213	B
MACS_peak_558	0.691965	B
MACS_peak_4306	1.18498	B
MACS_peak_1251	1.14737	B
MACS_peak_4433	1.10585	B
MACS_peak_4731	1.24229	B
MACS_peak_775	1.03342	B
MACS_peak_5116	1.06032	B
MACS_peak_6621	0.733197	B
MACS_peak_3179	0.584331	B
MACS_peak_619	1.16495	B
MACS_peak_6279	0.683047	B
MACS_peak_3369	1.15625	B
MACS_peak_4359	1.19061	B
MACS_peak_2337	0.895423	B
MACS_peak_3911	0.879096	B
MACS_peak_438	1.18498	B
MACS_peak_2348	1.23477	B
MACS_peak_4209	1.00518	B
MACS_peak_1868	1.14114	B
MACS_peak_5175	1.21192	B
MACS_peak_3634	1.06032	B
MACS_peak_690	1.02572	B
MACS_peak_647	1.0216	B
MACS_peak_6352	1.03743	B
MACS_peak_3294	1.03342	B
MACS_peak_4068	1.10585	B
MACS_peak_1952	1.02938	B
MACS_peak_4644	0.665581	B
MACS_peak_2509	0.873321	B
MACS_peak_5249	0.884229	B
MACS_peak_3603	1.02938	B
MACS_peak_5839	0.900913	B
MACS_peak_2906	0.889862	B
MACS_peak_1894	1.12222	B
MACS_peak_890	1.05652	B
MACS_peak_1474	0.983626	B
MACS_peak_1912	0.818885	B
MACS_peak_125	1.12548	B
MACS_peak_2813	0.951338	B
MACS_peak_2037	1.08207	B
MACS_peak_3556	1.02938	B
MACS_peak_5075	1.10924	B
MACS_peak_5595	0.867467	B
MACS_peak_3976	1.26811	B
MACS_peak_2447	0.850033	B
MACS_peak_2521	1.26811	B
MACS_peak_3555	0.91169	B
MACS_peak_6158	1.37731	B
MACS_peak_2117	1.1532	B
MACS_peak_2917	1.08884	B
MACS_peak_5997	1.23477	B
MACS_peak_4187	0.916454	B
MACS_peak_6271	1.38435	B
MACS_peak_5775	0.837588	B
MACS_peak_1764	1.13194	B
MACS_peak_5351	1.33806	B
MACS_peak_1027	0.778151	B
MACS_peak_4368	1.14114	B
MACS_peak_979	1.20925	B
MACS_peak_2169	0.931966	B
MACS_peak_637	0.791691	B
MACS_peak_5526	1.03743	B
MACS_peak_1886	0.937016	B
MACS_peak_936	0.983626	B
MACS_peak_4215	0.572872	B
MACS_peak_1883	1.22994	B
MACS_peak_311	0.900913	B
MACS_peak_751	0.951338	B
MACS_peak_4697	1.45849	B
MACS_peak_6014	0.741152	B
MACS_peak_4824	1.04139	B
MACS_peak_3958	0.78533	B
MACS_peak_1859	1.01326	B
MACS_peak_961	0.700704	B
MACS_peak_818	1.02938	B
MACS_peak_3910	0.884229	B
MACS_peak_2252	1.01745	B
MACS_peak_5817	1.08529	B
MACS_peak_6250	1.05652	B
MACS_peak_1154	0.770852	B
MACS_peak_641	1.01745	B
MACS_peak_614	0.733197	B
MACS_peak_266	0.983626	B
MACS_peak_5803	0.895423	B
MACS_peak_6252	1.09237	B
MACS_peak_1895	1.15927	B
MACS_peak_2755	0.951338	B
MACS_peak_4376	0.965202	B
MACS_peak_4648	0.91169	B
MACS_peak_285	1.15625	B
MACS_peak_4164	1.0216	B
MACS_peak_2070	0.956168	B
MACS_peak_6190	1.10585	B
MACS_peak_1572	1.3516	B
MACS_peak_771	1.13194	B
MACS_peak_2859	1.06032	B
MACS_peak_3647	1.12872	B
MACS_peak_4072	0.861534	B
MACS_peak_2557	1.04883	B
MACS_peak_3194	0.960946	B
MACS_peak_6721	1.03743	B
MACS_peak_3639	1.11594	B
MACS_peak_4855	1.33021	B
MACS_peak_3087	1.40993	B
MACS_peak_348	0.937016	B
MACS_peak_1432	0.937016	B
MACS_peak_528	1.26811	B
MACS_peak_6095	1.13799	B
MACS_peak_3974	0.805501	B
MACS_peak_4818	1.05269	B
MACS_peak_5918	1.33806	B
MACS_peak_5047	1.05269	B
MACS_peak_4559	1.61993	B
MACS_peak_2905	1.05652	B
MACS_peak_1409	0.937016	B
MACS_peak_4196	0.992111	B
MACS_peak_6214	1.42292	B
MACS_peak_5135	1.26364	B
MACS_peak_6314	1.07115	B
MACS_peak_433	1.20925	B
MACS_peak_4199	0.987666	B
MACS_peak_3951	1.03342	B
MACS_peak_833	1.13194	B
MACS_peak_5512	1.38256	B
MACS_peak_2697	0.867467	B
MACS_peak_1693	1.03743	B
MACS_peak_5543	1.10924	B
MACS_peak_3164	1.34183	B
MACS_peak_5913	0.646404	B
MACS_peak_1521	0.91169	B
MACS_peak_4552	1.54667	B
MACS_peak_2935	0.812245	B
MACS_peak_4097	1.17377	B
MACS_peak_5905	0.867467	B
MACS_peak_3952	1.07115	B
MACS_peak_4792	1.20412	B
MACS_peak_2498	0.996512	B
MACS_peak_318	1.06408	B
MACS_peak_1765	1.1878	B
MACS_peak_2063	1.02938	B
MACS_peak_6714	1.11261	B
MACS_peak_128	1.02572	B
MACS_peak_1834	1.33021	B
MACS_peak_4069	1.11261	B
MACS_peak_5348	0.965202	B
MACS_peak_715	1.12548	B
MACS_peak_5695	1.12872	B
MACS_peak_6505	0.733197	B
MACS_peak_1811	0.617	B
MACS_peak_3907	1.09934	B
MACS_peak_6280	0.656098	B
MACS_peak_1526	1.266	B
MACS_peak_5070	1.20412	B
MACS_peak_1431	0.850033	B
MACS_peak_58	1.21192	B
MACS_peak_5357	1.18213	B
MACS_peak_838	0.931966	B
MACS_peak_3709	0.78533	B
MACS_peak_6445	0.937016	B
MACS_peak_5296	1.16227	B
MACS_peak_46	1.25188	B
MACS_peak_6281	1.36455	B
MACS_peak_752	0.889862	B
MACS_peak_4171	1.07115	B
MACS_peak_6406	1.30557	B
MACS_peak_2064	1.03342	B
MACS_peak_4550	1.58035	B
MACS_peak_1814	0.83123	B
MACS_peak_2777	0.889862	B
MACS_peak_1265	0.996512	B
MACS_peak_6234	1.11893	B
MACS_peak_253	0.873321	B
MACS_peak_5849	1.35717	B
MACS_peak_6255	0.946452	B
MACS_peak_458	1.61055	B
MACS_peak_4369	1.07482	B
MACS_peak_3517	0.798651	B
MACS_peak_6547	0.960946	B
MACS_peak_3484	0.931966	B
MACS_peak_5723	0.937016	B
MACS_peak_1734	1.19866	B
MACS_peak_3633	1.09587	B
MACS_peak_3090	1.16791	B
MACS_peak_1735	0.78533	B
MACS_peak_249	1.29929	B
MACS_peak_1414	0.937016	B
MACS_peak_242	0.951338	B
MACS_peak_3395	1.1878	B
MACS_peak_5705	0.931966	B
MACS_peak_5805	1.44185	B
MACS_peak_3333	0.91169	B
MACS_peak_2919	1.08529	B
MACS_peak_6251	0.916454	B
MACS_peak_217	1.31175	B
MACS_peak_6914	1.07482	B
MACS_peak_3009	0.895423	B
MACS_peak_5264	0.572872	B
MACS_peak_3199	0.946452	B
MACS_peak_6546	0.992111	B
MACS_peak_1845	0.584331	B
MACS_peak_6191	1.04532	B
MACS_peak_140	1.36267	B
MACS_peak_2087	0.824776	B
MACS_peak_2812	0.946452	B
MACS_peak_2448	0.916454	B
MACS_peak_1896	1.17377	B
MACS_peak_3792	0.956168	B
MACS_peak_3644	1.0216	B
MACS_peak_5534	0.946452	B
MACS_peak_368	0.916454	B
MACS_peak_938	0.906335	B
MACS_peak_1871	0.691965	B
MACS_peak_538	1.31806	B
MACS_peak_4325	1.26811	B
MACS_peak_978	1.00903	B
MACS_peak_4335	0.873321	B
MACS_peak_284	0.763428	B
MACS_peak_1586	0.969882	B
MACS_peak_4682	0.791691	B
MACS_peak_5862	1.61574	B
MACS_peak_4763	1.30341	B
MACS_peak_2441	1.19061	B
MACS_peak_514	1.28623	B
MACS_peak_2097	1.27508	B
MACS_peak_4452	1.07846	B
MACS_peak_4570	1.91724	B
MACS_peak_4326	0.78533	B
MACS_peak_3581	0.770852	B
MACS_peak_4677	1.10243	B
MACS_peak_6137	1.11594	B
MACS_peak_1974	0.916454	B
MACS_peak_5035	1.09237	B
MACS_peak_3635	1.11893	B
MACS_peak_4765	0.916454	B
MACS_peak_2119	0.791691	B
MACS_peak_1510	1.33021	B
MACS_peak_1429	0.755875	B
MACS_peak_5157	0.805501	B
MACS_peak_765	0.992111	B
MACS_peak_5547	0.937016	B
MACS_peak_638	0.916454	B
MACS_peak_5304	1.2222	B
MACS_peak_3831	0.748963	B
MACS_peak_6104	1.33021	B
MACS_peak_369	0.926857	B
MACS_peak_5624	1.14426	B
MACS_peak_4426	0.837588	B
MACS_peak_3465	0.70927	B
MACS_peak_2045	1.23477	B
MACS_peak_322	1.11261	B
MACS_peak_3486	1.03743	B
MACS_peak_4698	1.46	B
MACS_peak_6620	0.636488	B
MACS_peak_2960	1.01745	B
MACS_peak_3640	1.03743	B
MACS_peak_3983	0.812245	B
MACS_peak_6571	0.805501	B
MACS_peak_1867	1.05652	B
MACS_peak_776	0.987666	B
MACS_peak_2595	1.25188	B
MACS_peak_3367	1.08884	B
MACS_peak_937	0.921686	B
MACS_peak_932	1.16227	B
MACS_peak_5829	0.812245	B
MACS_peak_4043	0.900913	B
MACS_peak_934	1.02572	B
MACS_peak_5857	1.3516	B
MACS_peak_859	1.89014	B
MACS_peak_2569	0.855519	B
MACS_peak_492	0.937016	B
MACS_peak_6086	0.983626	B
MACS_peak_6938	0.867467	B
MACS_peak_960	0.606381	B
MACS_peak_4276	1.09237	B
MACS_peak_658	1.07846	B
MACS_peak_4652	1.12548	B
MACS_peak_3918	1.50079	B
MACS_peak_2159	1.20656	B
MACS_peak_26	0.824776	B
MACS_peak_3912	0.798651	B
MACS_peak_3685	0.812245	B
MACS_peak_5555	1.38075	B
MACS_peak_2951	0.900913	B
MACS_peak_6003	1.15014	B
MACS_peak_468	1.33021	B
MACS_peak_1929	1.13481	B
MACS_peak_1968	0.843855	B
MACS_peak_4190	1.01326	B
MACS_peak_5681	0.741152	B
MACS_peak_422	0.946452	B
MACS_peak_5061	0.824776	B
MACS_peak_631	0.748963	B
MACS_peak_6306	1.20656	B
MACS_peak_4150	1.03743	B
MACS_peak_2932	1.11261	B
MACS_peak_3522	0.843855	B
MACS_peak_1698	1.13194	B
MACS_peak_965	1.07115	B
MACS_peak_1135	1.16495	B
MACS_peak_2880	1.12872	B
MACS_peak_1922	0.916454	B
MACS_peak_5625	1.10924	B
MACS_peak_1891	1.33606	B
MACS_peak_4801	0.926857	B
MACS_peak_1478	1.27738	B
MACS_peak_36	1.1959	B
MACS_peak_505	1.17377	B
MACS_peak_2442	1.13481	B
MACS_peak_1351	1.08207	B
MACS_peak_1807	1.23223	B
MACS_peak_997	1.40824	B
MACS_peak_6573	1.30771	B
MACS_peak_2532	1.27045	B
MACS_peak_5337	0.916454	B
MACS_peak_4324	1.2971	B
MACS_peak_5802	0.812245	B
MACS_peak_551	1.05269	B
MACS_peak_4781	1.29048	B
MACS_peak_3680	0.606381	B
MACS_peak_5872	1.22737	B
MACS_peak_2095	0.965202	B
MACS_peak_1596	0.700704	B
MACS_peak_956	1.06408	B
MACS_peak_2694	0.951338	B
MACS_peak_138	1.21458	B
MACS_peak_2120	1.29929	B
MACS_peak_5853	1.38614	B
MACS_peak_2599	0.818885	B
MACS_peak_1646	0.537819	B
MACS_peak_2615	1.28623	B
MACS_peak_1270	0.861534	B
MACS_peak_3000	1.05652	B
MACS_peak_1866	0.700704	B
MACS_peak_4934	0.937016	B
MACS_peak_1112	0.987666	B
MACS_peak_1374	1.32818	B
MACS_peak_2854	0.606381	B
MACS_peak_1938	0.879096	B
MACS_peak_4825	1.14426	B
MACS_peak_3171	1.13194	B
MACS_peak_1720	1.21458	B
MACS_peak_5951	0.867467	B
MACS_peak_5107	0.83123	B
MACS_peak_980	0.900913	B
MACS_peak_2614	0.996512	B
MACS_peak_144	1.07115	B
[truncated: 2,187 more rows]

## Sheet: Fig.S2b
peak	H3K4me3 reads density	RR_class
MACS_peak_869	8.09117	A
MACS_peak_875	7.93823	A
MACS_peak_876	7.81461	A
MACS_peak_874	8.16194	A
MACS_peak_870	8.03804	A
MACS_peak_866	9.1453	A
MACS_peak_871	8.05907	A
MACS_peak_877	11.022	A
MACS_peak_3569	16.0203	A
MACS_peak_872	7.65507	A
MACS_peak_868	8.28993	A
MACS_peak_873	7.61772	A
MACS_peak_3568	14.3301	A
MACS_peak_867	8.46459	A
MACS_peak_878	7.09191	A
MACS_peak_6385	10.8845	A
MACS_peak_6386	10.5039	A
MACS_peak_6366	10.6263	A
MACS_peak_865	7.70037	A
MACS_peak_1575	4.56742	A
MACS_peak_864	8.46809	A
MACS_peak_2848	5.98048	A
MACS_peak_6367	10.1522	A
MACS_peak_6365	10.3385	A
MACS_peak_2847	5.9507	A
MACS_peak_863	8.23965	A
MACS_peak_2849	5.57622	A
MACS_peak_90	6.34997	A
MACS_peak_3567	13.7221	A
MACS_peak_5962	5.78136	A
MACS_peak_5050	4.80735	A
MACS_peak_1449	5.03166	A
MACS_peak_2346	4.43095	A
MACS_peak_4398	4.66846	A
MACS_peak_6629	4.91361	A
MACS_peak_374	4.61883	A
MACS_peak_6384	9.76643	A
MACS_peak_2125	5.87897	A
MACS_peak_6394	8.98125	A
MACS_peak_171	5.79233	A
MACS_peak_4083	6.70432	A
MACS_peak_6212	6.24774	A
MACS_peak_320	6.52795	A
MACS_peak_6628	3.92029	A
MACS_peak_2609	6.02857	A
MACS_peak_6203	3.54967	A
MACS_peak_321	6.10245	A
MACS_peak_6393	8.90463	A
MACS_peak_6204	3.6017	A
MACS_peak_6392	8.83324	A
MACS_peak_3948	4.03826	A
MACS_peak_3949	5.44062	A
MACS_peak_1452	5.38232	A
MACS_peak_3478	5.39712	A
MACS_peak_6383	9.78687	A
MACS_peak_5994	5.44062	A
MACS_peak_464	5.19259	A
MACS_peak_5921	6.31143	A
MACS_peak_397	5.97062	A
MACS_peak_407	6.34234	A
MACS_peak_6167	6.02857	A
MACS_peak_5920	5.99027	A
MACS_peak_6351	6.4941	A
MACS_peak_6368	10.1041	A
MACS_peak_89	6.56102	A
MACS_peak_6275	4.11103	A
MACS_peak_6630	5.71205	A
MACS_peak_1362	6.81275	A
MACS_peak_3293	3.70044	A
MACS_peak_398	5.58916	A
MACS_peak_5966	4.66846	A
MACS_peak_3755	4.87184	A
MACS_peak_122	6.23151	A
MACS_peak_6244	6.3036	A
MACS_peak_117	6.26397	A
MACS_peak_768	4.37226	A
MACS_peak_262	5.82553	A
MACS_peak_6276	3.70044	A
MACS_peak_3566	13.5888	A
MACS_peak_3998	6.04745	A
MACS_peak_67	4.61883	A
MACS_peak_6006	5.72383	A
MACS_peak_5961	7.7414	A
MACS_peak_4194	5.19259	A
MACS_peak_1448	5.19259	A
MACS_peak_1574	6.66221	A
MACS_peak_268	6.18963	A
MACS_peak_218	3.6017	A
MACS_peak_3975	5.57622	A
MACS_peak_5982	4.37226	A
MACS_peak_4038	6.70432	A
MACS_peak_6092	5.73552	A
MACS_peak_57	4.03826	A
MACS_peak_1528	6.54133	A
MACS_peak_5603	6.18963	A
MACS_peak_306	6.97396	A
MACS_peak_400	4.97407	A
MACS_peak_49	6.86678	A
MACS_peak_50	6.65607	A
MACS_peak_563	5.39712	A
MACS_peak_1457	5.94064	A
MACS_peak_685	6.51444	A
MACS_peak_6317	4.89288	A
MACS_peak_419	5.22612	A
MACS_peak_291	7.12329	A
MACS_peak_71	5.49633	A
MACS_peak_5290	5.85798	A
MACS_peak_2616	6.12928	A
MACS_peak_3291	6.24774	A
MACS_peak_6164	5.75862	A
MACS_peak_4786	6.96405	A
MACS_peak_1673	6.50764	A
MACS_peak_269	6.37243	A
MACS_peak_313	5.97062	A
MACS_peak_3061	5.72383	A
MACS_peak_5686	5.88947	A
MACS_peak_1527	6.54133	A
MACS_peak_1936	4.61883	A
MACS_peak_1710	7.45113	A
MACS_peak_6160	5.0691	A
MACS_peak_6316	4.45943	A
MACS_peak_4134	5.70044	A
MACS_peak_4273	5.08746	A
MACS_peak_3929	6.66832	A
MACS_peak_5960	7.70922	A
MACS_peak_4193	6.09339	A
MACS_peak_6208	6.1981	A
MACS_peak_10	5.86839	A
MACS_peak_862	7.6489	A
MACS_peak_408	6.6125	A
MACS_peak_250	5.74712	A
MACS_peak_5295	7.29453	A
MACS_peak_463	4.59335	A
MACS_peak_1672	6.45236	A
MACS_peak_1830	6.03804	A
MACS_peak_6024	6.45236	A
MACS_peak_522	5.84725	A
MACS_peak_1671	6.50096	A
MACS_peak_4121	5.0505	A
MACS_peak_465	4.56742	A
MACS_peak_3469	4.76235	A
MACS_peak_444	5.08746	A
MACS_peak_56	4.4019	A
MACS_peak_918	5.17552	A
MACS_peak_4037	6.31143	A
MACS_peak_409	4.97407	A
MACS_peak_2741	5.36737	A
MACS_peak_55	4	A
MACS_peak_329	5.58916	A
MACS_peak_4058	7.32571	A
MACS_peak_6025	6.53465	A
MACS_peak_3163	5.0691	A
MACS_peak_6318	4.82934	A
MACS_peak_1384	5.24222	A
MACS_peak_3336	6.23151	A
MACS_peak_3083	6.12928	A
MACS_peak_366	5.92053	A
MACS_peak_121	6.28799	A
MACS_peak_3193	4.14649	A
MACS_peak_1777	5.8999	A
MACS_peak_6205	4.31179	A
MACS_peak_769	6.56758	A
MACS_peak_1368	4.24793	A
MACS_peak_16	6.32697	A
MACS_peak_2040	5.44062	A
MACS_peak_5821	5.10559	A
MACS_peak_6172	4.4019	A
MACS_peak_1440	6.36492	A
MACS_peak_4397	5.61471	A
MACS_peak_462	5.03166	A
MACS_peak_2662	6.00944	A
MACS_peak_4787	7.09191	A
MACS_peak_1588	6.13791	A
MACS_peak_5048	4.51475	A
MACS_peak_5322	6.85075	A
MACS_peak_5167	6	A
MACS_peak_6171	6.1813	A
MACS_peak_4205	4.82934	A
MACS_peak_4399	4.31179	A
MACS_peak_420	4.54102	A
MACS_peak_6591	5.14078	A
MACS_peak_2109	6.5806	A
MACS_peak_518	6.4165	A
MACS_peak_1523	6.52121	A
MACS_peak_2043	5.48253	A
MACS_peak_1674	5.44062	A
MACS_peak_15	3.83592	A
MACS_peak_2900	5.87897	A
MACS_peak_1139	5.4545	A
MACS_peak_3085	5.82553	A
MACS_peak_2207	6.56758	A
MACS_peak_6165	5.03166	A
MACS_peak_5938	5.91025	A
MACS_peak_414	4.24793	A
MACS_peak_60	6.4165	A
MACS_peak_4055	5.27463	A
MACS_peak_5747	6.02857	A
MACS_peak_5867	7.6458	A
MACS_peak_5742	5.72383	A
MACS_peak_263	5.8999	A
MACS_peak_5284	6.3036	A
MACS_peak_3947	4.1811	A
MACS_peak_5602	6.22323	A
MACS_peak_4395	5.4545	A
MACS_peak_2753	6.32697	A
MACS_peak_5741	6.68636	A
MACS_peak_182	4.71589	A
MACS_peak_385	6.5806	A
MACS_peak_1831	5.12309	A
MACS_peak_6631	5.0505	A
MACS_peak_992	6.43095	A
MACS_peak_6099	6.75676	A
MACS_peak_1776	5.79233	A
MACS_peak_466	4.56742	A
MACS_peak_3084	6.09339	A
MACS_peak_3299	4.93404	A
MACS_peak_3298	4.91361	A
MACS_peak_4424	6.55444	A
MACS_peak_24	6.81826	A
MACS_peak_6159	6.43095	A
MACS_peak_6457	11.8779	A
MACS_peak_906	3.9607	A
MACS_peak_2344	3.74739	A
MACS_peak_476	4.4019	A
MACS_peak_4169	6.28003	A
MACS_peak_5911	3.92029	A
MACS_peak_3364	4.2149	A
MACS_peak_3076	6.04745	A
MACS_peak_1627	6.59976	A
MACS_peak_1525	3.6017	A
MACS_peak_1453	5.82553	A
MACS_peak_4396	5.4545	A
MACS_peak_6353	6.35738	A
MACS_peak_2345	6.62512	A
MACS_peak_4733	6.18963	A
MACS_peak_780	5.91025	A
MACS_peak_2867	4.64386	A
MACS_peak_3950	6.80168	A
MACS_peak_3301	6.3799	A
MACS_peak_2334	3.79286	A
MACS_peak_2331	6.29591	A
MACS_peak_5916	7.04122	A
MACS_peak_2206	7.17552	A
MACS_peak_1796	4.73931	A
MACS_peak_1489	7.13648	A
MACS_peak_6166	6.31922	A
MACS_peak_2562	5.01257	A
MACS_peak_5067	5.68846	A
MACS_peak_3695	5.30634	A
MACS_peak_4081	7.20936	A
MACS_peak_517	6.42375	A
MACS_peak_5049	5.27463	A
MACS_peak_68	7.30624	A
MACS_peak_4829	4.34199	A
MACS_peak_28	7.69439	A
MACS_peak_23	7.01748	A
MACS_peak_6207	6.17273	A
MACS_peak_3462	6.44526	A
MACS_peak_1350	9.6373	A
MACS_peak_4131	5.0691	A
MACS_peak_2814	5.88947	A
MACS_peak_5846	4.93404	A
MACS_peak_4310	3.70044	A
MACS_peak_247	6.76235	A
MACS_peak_1679	4.59335	A
MACS_peak_4714	7.10988	A
MACS_peak_102	7.10538	A
MACS_peak_4761	7.0782	A
MACS_peak_5902	5.65191	A
MACS_peak_3673	7.05517	A
MACS_peak_3363	4.2149	A
MACS_peak_1675	4.24793	A
MACS_peak_3993	5.33735	A
MACS_peak_946	5.44062	A
MACS_peak_5289	5.84725	A
MACS_peak_5321	6.43813	A
MACS_peak_2205	7.04581	A
MACS_peak_5145	7.04122	A
MACS_peak_3704	5.73552	A
MACS_peak_5827	3.74739	A
MACS_peak_87	6	A
MACS_peak_1899	5.70044	A
MACS_peak_3355	6.23151	A
MACS_peak_70	7.63655	A
MACS_peak_5313	6.9034	A
MACS_peak_6269	6.06609	A
MACS_peak_6142	6.33468	A
MACS_peak_523	5.82553	A
MACS_peak_1722	5.35226	A
MACS_peak_5749	6.09339	A
MACS_peak_5923	7.30624	A
MACS_peak_1733	5.35226	A
MACS_peak_4400	6.39472	A
MACS_peak_4944	5.91025	A
MACS_peak_6147	6.78503	A
MACS_peak_431	6.11145	A
MACS_peak_459	5.15826	A
MACS_peak_6270	6.12928	A
MACS_peak_1430	5.0505	A
MACS_peak_3754	6.54782	A
MACS_peak_367	5.57622	A
MACS_peak_4161	6.37243	A
MACS_peak_5240	6.97877	A
MACS_peak_777	6.85611	A
MACS_peak_3578	7.10538	A
MACS_peak_299	6.82922	A
MACS_peak_3168	6.03804	A
MACS_peak_6355	5.62732	A
MACS_peak_5972	4.87184	A
MACS_peak_6254	6.37243	A
MACS_peak_2567	6.1641	A
MACS_peak_5734	5.53699	A
MACS_peak_2563	4.71589	A
MACS_peak_6919	5.52356	A
MACS_peak_293	6.98857	A
MACS_peak_1566	6.13791	A
MACS_peak_2066	6.88252	A
MACS_peak_4877	5.93074	A
MACS_peak_2132	6.25588	A
MACS_peak_5538	6.53465	A
MACS_peak_103	7.10988	A
MACS_peak_4136	6.85075	A
MACS_peak_4943	5.87897	A
MACS_peak_415	3.25852	A
MACS_peak_396	6.60615	A
MACS_peak_5109	6.81275	A
MACS_peak_3348	5.24222	A
MACS_peak_4715	5.17552	A
MACS_peak_1419	6.0751	A
MACS_peak_418	6.42375	A
MACS_peak_5601	6.27202	A
MACS_peak_2828	6.45236	A
MACS_peak_6146	5.82553	A
MACS_peak_3352	5.22612	A
MACS_peak_525	6.02857	A
MACS_peak_2124	6.11145	A
MACS_peak_809	6.54133	A
MACS_peak_781	5.84725	A
MACS_peak_6102	6.74524	A
MACS_peak_3354	5.9507	A
MACS_peak_3297	4.851	A
MACS_peak_1439	4.64386	A
MACS_peak_4827	5.9507	A
MACS_peak_3311	4.66846	A
MACS_peak_6734	7.98043	A
MACS_peak_3062	5.9607	A
MACS_peak_6138	4.24793	A
MACS_peak_5068	5.65191	A
MACS_peak_1846	5.30634	A
MACS_peak_5189	6.42375	A
MACS_peak_6239	5.9607	A
MACS_peak_5726	4.66846	A
MACS_peak_292	6.97396	A
MACS_peak_146	7.01268	A
MACS_peak_919	5.30634	A
MACS_peak_1835	6.45927	A
MACS_peak_4740	6.69237	A
MACS_peak_5539	6.77939	A
MACS_peak_111	7.08736	A
MACS_peak_4259	6.45927	A
MACS_peak_3306	6.37243	A
MACS_peak_5646	7.21354	A
MACS_peak_3335	6.58706	A
MACS_peak_2617	6.1641	A
MACS_peak_6272	3.38267	A
MACS_peak_6177	6.87197	A
MACS_peak_174	7.2866	A
MACS_peak_5778	4.78503	A
MACS_peak_2949	5.29057	A
MACS_peak_915	7.33718	A
MACS_peak_1119	5.92053	A
MACS_peak_2065	6.75676	A
MACS_peak_6359	6.83453	A
MACS_peak_4296	5.9507	A
MACS_peak_5815	5.14078	A
MACS_peak_3579	6.00944	A
MACS_peak_1275	5.97062	A
MACS_peak_4732	6.02857	A
MACS_peak_5965	4.71589	A
MACS_peak_843	6.81275	A
MACS_peak_2993	3.4957	A
MACS_peak_4268	6.20653	A
MACS_peak_5697	6.06609	A
MACS_peak_4130	4.99322	A
MACS_peak_5510	5.58916	A
MACS_peak_5912	4.48736	A
MACS_peak_2584	5.33735	A
MACS_peak_3835	6.88252	A
MACS_peak_6590	5.22612	A
MACS_peak_3883	4.03826	A
MACS_peak_1726	5.10559	A
MACS_peak_6918	5.46858	A
MACS_peak_5241	7.11884	A
MACS_peak_2901	6.48027	A
MACS_peak_5352	4.43095	A
MACS_peak_5727	7.17123	A
MACS_peak_4838	5.88947	A
MACS_peak_2800	5.93074	A
MACS_peak_1861	5.78136	A
MACS_peak_4728	4.28021	A
MACS_peak_2175	6.29591	A
MACS_peak_4573	6.36492	A
MACS_peak_5222	5.99027	A
MACS_peak_5071	5.39712	A
MACS_peak_1491	5.74712	A
MACS_peak_395	5.30634	A
MACS_peak_3180	6.01903	A
MACS_peak_107	7.44045	A
MACS_peak_5040	6.1467	A
MACS_peak_697	6.97877	A
MACS_peak_3631	5.77004	A
MACS_peak_5903	5.8999	A
MACS_peak_2801	5.71205	A
MACS_peak_1724	6.37243	A
MACS_peak_5078	6.1467	A
MACS_peak_1642	5.94064	A
MACS_peak_1621	5.98048	A
MACS_peak_6162	7.86851	A
MACS_peak_5570	6.83453	A
MACS_peak_1389	5.86839	A
MACS_peak_6093	7.74423	A
MACS_peak_4839	4.59335	A
MACS_peak_61	5.9607	A
MACS_peak_3300	4.91361	A
MACS_peak_5970	7.62717	A
MACS_peak_2483	6.3799	A
MACS_peak_5476	5.08746	A
MACS_peak_5190	4.11103	A
MACS_peak_2209	4.91361	A
MACS_peak_5981	6.60615	A
MACS_peak_6724	5.67638	A
MACS_peak_541	4.24793	A
MACS_peak_2431	4.80735	A
MACS_peak_5914	6.95408	A
MACS_peak_6698	5.9607	A
MACS_peak_957	6.29591	A
MACS_peak_3313	6.1813	A
MACS_peak_120	5.25852	A
MACS_peak_2585	5.33735	A
MACS_peak_5670	6.03804	A
MACS_peak_1801	6	A
MACS_peak_6730	5.56316	A
MACS_peak_3023	5.81455	A
MACS_peak_6354	5.68846	A
MACS_peak_2496	6.97396	A
MACS_peak_2583	6.11145	A
MACS_peak_2432	4.87184	A
MACS_peak_5245	5.58916	A
MACS_peak_1804	6.1981	A
MACS_peak_778	6.88252	A
MACS_peak_3919	5.84725	A
MACS_peak_2110	7.24241	A
MACS_peak_5335	6.4165	A
MACS_peak_601	6.31922	A
MACS_peak_3208	6.65607	A
MACS_peak_1451	4.82934	A
MACS_peak_6021	5.03166	A
MACS_peak_5811	4.87184	A
MACS_peak_2564	6.9034	A
MACS_peak_5174	6.99345	A
MACS_peak_4039	7.0505	A
MACS_peak_5786	5.08746	A
MACS_peak_6632	4.11103	A
MACS_peak_1739	7.0505	A
MACS_peak_5627	5.0691	A
MACS_peak_5819	5.44062	A
MACS_peak_41	6.36492	A
MACS_peak_3519	6.22323	A
MACS_peak_2938	6.4941	A
MACS_peak_968	5.19259	A
MACS_peak_1247	5.99027	A
MACS_peak_2757	4.82934	A
MACS_peak_4850	6.68636	A
MACS_peak_5511	5.60199	A
MACS_peak_4611	5.65191	A
MACS_peak_6198	5.9507	A
MACS_peak_5645	7.17123	A
MACS_peak_2010	6.54133	A
MACS_peak_5170	5.83643	A
MACS_peak_2012	5.54998	A
MACS_peak_2019	6.29591	A
MACS_peak_5041	6.11145	A
MACS_peak_4172	6.12928	A
MACS_peak_4112	6.58706	A
MACS_peak_2931	4.45943	A
MACS_peak_3314	6.28799	A
MACS_peak_1279	5.58916	A
MACS_peak_1808	6.82922	A
MACS_peak_1823	6.98368	A
MACS_peak_1781	6.08428	A
MACS_peak_5261	4.11103	A
MACS_peak_5895	5.52356	A
MACS_peak_2619	6.36492	A
MACS_peak_5937	7.51333	A
MACS_peak_1447	3.19219	A
MACS_peak_1848	5.27463	A
MACS_peak_4837	5.03166	A
MACS_peak_3955	3.44095	A
MACS_peak_386	6.6125	A
MACS_peak_3025	5.80349	A
MACS_peak_4610	6.63749	A
MACS_peak_3026	4.11103	A
MACS_peak_1246	6.38733	A
MACS_peak_3345	5.83643	A
MACS_peak_5171	5.75862	A
MACS_peak_5669	5.29057	A
MACS_peak_1604	6.40922	A
MACS_peak_5077	6.1467	A
MACS_peak_5969	7.00315	A
MACS_peak_3192	3.74739	A
MACS_peak_2586	5.36737	A
MACS_peak_5597	6.87725	A
MACS_peak_42	5.51001	A
MACS_peak_4084	5.20945	A
MACS_peak_219	6.12039	A
MACS_peak_1120	5.85798	A
MACS_peak_394	5.32193	A
MACS_peak_705	6.39472	A
MACS_peak_1587	6.12928	A
MACS_peak_141	7.11884	A
MACS_peak_2604	5.75862	A
MACS_peak_6618	6.3036	A
MACS_peak_4040	6.45236	A
MACS_peak_5810	4.91361	A
MACS_peak_1725	7.51333	A
MACS_peak_3033	6.81275	A
MACS_peak_5252	6.10245	A
MACS_peak_2188	7.32184	A
MACS_peak_1643	5.91025	A
MACS_peak_2513	5.61471	A
MACS_peak_6454	5.48253	A
MACS_peak_4118	6.52795	A
MACS_peak_3178	6.95408	A
MACS_peak_4572	6.2149	A
MACS_peak_3687	5.41177	A
MACS_peak_1626	5.84725	A
MACS_peak_912	6.4872	A
MACS_peak_5173	6.35738	A
MACS_peak_2440	6.50096	A
MACS_peak_5381	5.35226	A
MACS_peak_2156	6.09339	A
MACS_peak_1628	6.86678	A
MACS_peak_1716	6.52121	A
MACS_peak_4064	6.71026	A
MACS_peak_3938	5.88947	A
MACS_peak_5974	6.99831	A
MACS_peak_2177	5.19259	A
MACS_peak_513	3.44095	A
MACS_peak_84	6.02857	A
MACS_peak_469	4.34199	A
MACS_peak_3927	5.29057	A
MACS_peak_3882	7.0365	A
MACS_peak_5696	6.08428	A
MACS_peak_2011	6.40207	A
MACS_peak_2921	5.33735	A
MACS_peak_123	6.10245	A
MACS_peak_223	6.51444	A
MACS_peak_5517	5.49633	A
MACS_peak_6079	6.91874	A
MACS_peak_3004	3.87873	A
MACS_peak_3718	5.86839	A
MACS_peak_1404	5.41177	A
MACS_peak_569	6.893	A
MACS_peak_3032	6.45927	A
MACS_peak_4082	7.87117	A
MACS_peak_5986	6.56102	A
MACS_peak_2026	5.19259	A
MACS_peak_5927	6.92896	A
MACS_peak_37	5.52356	A
MACS_peak_958	6	A
MACS_peak_1379	5.71205	A
MACS_peak_3209	7.15401	A
MACS_peak_3597	5.38232	A
MACS_peak_1405	5.9607	A
MACS_peak_544	6.12928	A
MACS_peak_3595	5.98048	A
MACS_peak_4160	4.89288	A
MACS_peak_375	5.94064	A
MACS_peak_1719	6.4663	A
MACS_peak_3350	5.10559	A
MACS_peak_3496	7.01268	A
MACS_peak_4655	7.00315	A
MACS_peak_1155	5.94064	A
MACS_peak_1844	5.22612	A
MACS_peak_635	6.52795	A
MACS_peak_540	7.35993	A
MACS_peak_1383	3.19219	A
MACS_peak_502	5.73552	A
MACS_peak_3287	5.08746	A
MACS_peak_4057	6.77939	A
MACS_peak_5928	6.91361	A
MACS_peak_3706	6	A
MACS_peak_54	4.56742	A
MACS_peak_1361	6.12928	A
MACS_peak_1117	3.65191	A
MACS_peak_181	6.40207	A
MACS_peak_6544	5.9607	A
MACS_peak_317	6.893	A
MACS_peak_3366	5.39712	A
MACS_peak_6604	5.85798	A
MACS_peak_4753	5.46858	A
MACS_peak_445	5.56316	A
MACS_peak_686	6.92896	A
MACS_peak_5475	4.37226	A
MACS_peak_3694	4.43095	A
MACS_peak_588	5.48253	A
MACS_peak_5985	6.5741	A
MACS_peak_1670	5.9607	A
MACS_peak_4104	6.91874	A
MACS_peak_3310	5.67638	A
MACS_peak_2157	6	A
MACS_peak_5477	6.86146	A
MACS_peak_5560	5.38232	A
MACS_peak_526	4.87184	A
MACS_peak_2290	6.03804	A
MACS_peak_480	5.8999	A
MACS_peak_162	7.36746	A
MACS_peak_698	6.95408	A
MACS_peak_6148	6.50764	A
MACS_peak_5308	7.10098	A
MACS_peak_6732	7.18408	A
MACS_peak_6266	3.4957	A
MACS_peak_5571	6.77373	A
MACS_peak_1836	5.17552	A
MACS_peak_909	6.56102	A
MACS_peak_5963	7.25058	A
MACS_peak_76	4.93404	A
MACS_peak_3207	5.74712	A
MACS_peak_1475	7.51333	A
MACS_peak_3596	5.53699	A
MACS_peak_1921	4.4019	A
MACS_peak_3973	5.94064	A
MACS_peak_20	6.86678	A
MACS_peak_2021	5.88947	A
MACS_peak_2512	6.25588	A
MACS_peak_3054	6.75101	A
MACS_peak_48	4.89288	A
MACS_peak_3358	6.4165	A
MACS_peak_5310	7.63343	A
MACS_peak_2950	5.27463	A
MACS_peak_3338	6.76805	A
MACS_peak_5242	7.12774	A
MACS_peak_5851	5.01257	A
MACS_peak_2868	6.00944	A
MACS_peak_1898	5.72383	A
MACS_peak_137	7.06447	A
MACS_peak_6722	6.24774	A
MACS_peak_426	6.31922	A
MACS_peak_2899	5.42626	A
MACS_peak_3997	6.28003	A
MACS_peak_4744	5.9507	A
MACS_peak_542	7.14527	A
MACS_peak_5799	4.851	A
MACS_peak_324	5.98048	A
MACS_peak_1416	6.04745	A
MACS_peak_5334	6.39472	A
MACS_peak_813	7.38974	A
MACS_peak_236	6.20653	A
MACS_peak_5820	4.4019	A
MACS_peak_3574	6.58706	A
MACS_peak_589	6.34997	A
MACS_peak_5687	8.15112	A
MACS_peak_5033	6.45236	A
MACS_peak_3347	5.6642	A
MACS_peak_3470	7.22188	A
MACS_peak_834	6.55444	A
MACS_peak_1603	4.61883	A
MACS_peak_1937	5.32193	A
MACS_peak_2036	5.9507	A
MACS_peak_770	6.34234	A
MACS_peak_5671	5.44062	A
MACS_peak_4632	6.91361	A
MACS_peak_6206	5.48253	A
MACS_peak_5973	7.47565	A
MACS_peak_2404	5.70044	A
MACS_peak_3398	7.10538	A
MACS_peak_2025	6.12928	A
MACS_peak_2178	5.08746	A
MACS_peak_3055	6.84536	A
MACS_peak_6202	3.32193	A
MACS_peak_3686	6.62512	A
MACS_peak_5110	4.03826	A
MACS_peak_3705	4.82934	A
MACS_peak_543	6.1467	A
MACS_peak_2819	6.0568	A
MACS_peak_904	7.17552	A
MACS_peak_6278	3.38267	A
MACS_peak_2948	5.20945	A
MACS_peak_648	5.61471	A
MACS_peak_5879	4.76235	A
MACS_peak_5623	7.12329	A
MACS_peak_1488	7.13648	A
MACS_peak_3626	5.42626	A
MACS_peak_1717	6.52121	A
MACS_peak_63	3.70044	A
MACS_peak_5288	6.43813	A
MACS_peak_5034	4.9542	A
MACS_peak_294	6.91874	A
MACS_peak_6696	5.91025	A
MACS_peak_460	4.64386	A
MACS_peak_1829	5.39712	A
MACS_peak_52	6.1467	A
MACS_peak_3701	4.73931	A
MACS_peak_4430	5.67638	A
MACS_peak_328	4.11103	A
MACS_peak_1645	6.45236	A
MACS_peak_718	5.98048	A
MACS_peak_235	6.23151	A
MACS_peak_1877	6	A
MACS_peak_4751	6.0751	A
MACS_peak_1700	6.73944	A
MACS_peak_4175	6.52121	A
MACS_peak_5955	5.71205	A
MACS_peak_6005	4.07553	A
MACS_peak_5628	6.69237	A
MACS_peak_3702	5.84725	A
MACS_peak_4754	5.6642	A
MACS_peak_4365	6.04745	A
MACS_peak_3692	6.61883	A
MACS_peak_3934	6.20653	A
MACS_peak_3885	6.1467	A
MACS_peak_5076	5.19259	A
MACS_peak_6545	5.97062	A
MACS_peak_3309	4.31179	A
MACS_peak_6439	6.50764	A
MACS_peak_682	4.54102	A
MACS_peak_4127	5.30634	A
MACS_peak_5293	6.94404	A
MACS_peak_1455	6.39472	A
MACS_peak_2202	6.5806	A
MACS_peak_1390	5.91025	A
MACS_peak_1074	4.51475	A
MACS_peak_3362	5.35226	A
MACS_peak_911	6.62512	A
MACS_peak_779	6.51444	A
MACS_peak_3935	5.4545	A
MACS_peak_5168	7.71218	A
MACS_peak_5752	7.0365	A
MACS_peak_4297	7.46866	A
MACS_peak_4766	6.94907	A
MACS_peak_6240	7.56323	A
MACS_peak_1732	7.14527	A
MACS_peak_5619	6.31922	A
MACS_peak_4340	4.97407	A
MACS_peak_6356	2.51349	A
MACS_peak_3154	3.83592	A
MACS_peak_4658	6.35738	A
MACS_peak_3155	4.11103	A
MACS_peak_6617	7.49289	A
MACS_peak_2620	6.35738	A
MACS_peak_5878	5.10559	A
MACS_peak_1730	7.32571	A
MACS_peak_3717	5.82553	A
MACS_peak_1959	6.34234	A
MACS_peak_4674	5.99027	A
MACS_peak_3001	5.33735	A
MACS_peak_6246	4.14649	A
MACS_peak_1476	5.79233	A
MACS_peak_6358	7.15836	A
MACS_peak_2890	5.68846	A
MACS_peak_150	6.6499	A
MACS_peak_4790	6.33468	A
MACS_peak_3153	3.87873	A
MACS_peak_3881	7.01268	A
MACS_peak_831	4.14649	A
MACS_peak_5609	5.60199	A
MACS_peak_446	4.80735	A
MACS_peak_510	6.80723	A
MACS_peak_4228	6.29591	A
MACS_peak_1411	4.37226	A
MACS_peak_124	5.24222	A
MACS_peak_704	6.54782	A
MACS_peak_5744	6.63749	A
MACS_peak_4748	5.86839	A
MACS_peak_2104	4.76235	A
MACS_peak_5103	6.893	A
MACS_peak_6414	4.24793	A
MACS_peak_1418	5.91025	A
MACS_peak_5194	6.20653	A
MACS_peak_1364	2.14731	A
MACS_peak_516	3.4957	A
MACS_peak_773	6.18963	A
MACS_peak_6697	5.91025	A
MACS_peak_5299	6.32697	A
MACS_peak_6007	7.14088	A
MACS_peak_2174	6.29591	A
MACS_peak_467	4.45943	A
MACS_peak_108	7.51672	A
MACS_peak_6245	4.07553	A
MACS_peak_598	6.64371	A
MACS_peak_3211	7.00798	A
MACS_peak_436	6.26397	A
MACS_peak_3679	6.12039	A
MACS_peak_916	4.03826	A
MACS_peak_6455	5.75862	A
MACS_peak_4747	5.78136	A
MACS_peak_4997	6.893	A
MACS_peak_6008	6.73363	A
MACS_peak_1624	5.74712	A
MACS_peak_4002	7.42978	A
MACS_peak_491	5.83643	A
MACS_peak_6396	8.42735	A
MACS_peak_6360	2.14731	A
MACS_peak_5901	6.54133	A
MACS_peak_3524	3.70044	A
MACS_peak_3977	5.84725	A
MACS_peak_5703	5.53699	A
MACS_peak_4272	6.13791	A
MACS_peak_4098	6.83996	A
MACS_peak_2861	2.97453	A
MACS_peak_6253	6.35738	A
MACS_peak_6656	6.69237	A
MACS_peak_2756	3.74739	A
MACS_peak_3365	5.68846	A
MACS_peak_1501	7.48253	A
MACS_peak_3988	5.46858	A
MACS_peak_772	5.6642	A
MACS_peak_537	6.48027	A
MACS_peak_981	6.80168	A
MACS_peak_3210	7.40812	A
MACS_peak_5967	7.38603	A
MACS_peak_1365	2.14731	A
MACS_peak_69	7.41895	A
MACS_peak_2570	7.05983	A
MACS_peak_1961	6.01903	A
MACS_peak_298	6.4941	A
MACS_peak_2484	6.40922	A
MACS_peak_6274	6.03804	A
MACS_peak_3909	6.08428	A
MACS_peak_2433	4.66846	A
MACS_peak_959	5.87897	A
MACS_peak_5748	4.93404	A
MACS_peak_6723	7.20095	A
MACS_peak_2591	5.62732	A
MACS_peak_21	6.88252	A
MACS_peak_5596	6.88777	A
MACS_peak_5273	6.80168	A
MACS_peak_4688	6.13791	A
MACS_peak_5272	6.76805	A
MACS_peak_1800	5.41177	A
MACS_peak_3243	4.91361	A
MACS_peak_3212	6.91361	A
MACS_peak_4546	6.50764	A
MACS_peak_1585	6.4663	A
MACS_peak_53	6.13791	A
MACS_peak_1493	5.74712	A
MACS_peak_3397	7.08736	A
MACS_peak_6456	5.6642	A
MACS_peak_4945	7.19673	A
MACS_peak_1841	7.13648	A
MACS_peak_3242	5.62732	A
MACS_peak_4211	5.71205	A
MACS_peak_4223	7.38603	A
MACS_peak_1751	5.88947	A
MACS_peak_3768	5.68846	A
MACS_peak_6733	7.34101	A
MACS_peak_5309	7.58916	A
MACS_peak_6273	6.03804	A
MACS_peak_5266	6.18963	A
MACS_peak_2590	5.30634	A
MACS_peak_2516	4.61883	A
MACS_peak_4132	5.27463	A
MACS_peak_3696	6.34997	A
MACS_peak_277	3.54967	A
MACS_peak_5060	5.15826	A
MACS_peak_1366	2.14731	A
MACS_peak_4165	5.57622	A
MACS_peak_5735	7.07361	A
MACS_peak_4656	6.95907	A
MACS_peak_1839	6.75676	A
MACS_peak_1498	5.86839	A
MACS_peak_3459	5.62732	A
MACS_peak_5991	6.3036	A
MACS_peak_3482	6.76805	A
MACS_peak_3693	6.48027	A
MACS_peak_3991	6.51444	A
MACS_peak_908	7.20095	A
MACS_peak_3507	4.82934	A
MACS_peak_1950	5.41177	A
MACS_peak_5530	4.78503	A
MACS_peak_3331	7.07361	A
MACS_peak_6101	7.34864	A
MACS_peak_913	5.88947	A
MACS_peak_811	5.22612	A
MACS_peak_1676	4.2149	A
MACS_peak_6400	6.5741	A
MACS_peak_4675	5.9607	A
MACS_peak_3227	5.92053	A
MACS_peak_4639	6.01903	A
MACS_peak_5303	6.4941	A
MACS_peak_5262	5.62732	A
MACS_peak_3307	6.51444	A
MACS_peak_4103	4	A
MACS_peak_1371	5.74712	A
MACS_peak_2929	4.43095	A
MACS_peak_4791	6.33468	A
MACS_peak_2520	4.851	A
MACS_peak_6606	6.43813	A
MACS_peak_6151	4.9542	A
MACS_peak_917	5.74712	A
MACS_peak_6201	3.19219	A
MACS_peak_5990	6.27202	A
MACS_peak_4845	6.68636	A
MACS_peak_4561	6.893	A
MACS_peak_5540	6.98857	A
MACS_peak_5515	6.26397	A
MACS_peak_1664	4.66846	A
MACS_peak_2928	5.03166	A
MACS_peak_5751	7.11884	A
MACS_peak_246	5.65191	A
MACS_peak_3575	6.52121	A
MACS_peak_5675	6.61883	A
MACS_peak_5051	6.34234	A
MACS_peak_5822	7.47565	A
MACS_peak_2075	5.57622	A
MACS_peak_2022	6.43095	A
MACS_peak_2930	5.01257	A
MACS_peak_4727	4.07553	A
MACS_peak_2597	5.75862	A
MACS_peak_570	7.04122	A
MACS_peak_4684	4.89288	A
MACS_peak_694	4.66846	A
MACS_peak_1962	4.43095	A
MACS_peak_479	5.91025	A
MACS_peak_1752	5.92053	A
MACS_peak_1524	7.07361	A
MACS_peak_3676	6.0568	A
MACS_peak_6154	6.4165	A
MACS_peak_3458	5.62732	A
MACS_peak_1942	7.11884	A
MACS_peak_6647	4.89288	A
MACS_peak_2994	3.74739	A
MACS_peak_5129	7.19259	A
MACS_peak_4271	6.1467	A
MACS_peak_3591	6.43095	A
MACS_peak_1456	5.03166	A
MACS_peak_3699	7.19673	A
MACS_peak_1806	3.83592	A
MACS_peak_2347	7.05983	A
MACS_peak_77	4.97407	A
MACS_peak_5996	4.14649	A
MACS_peak_4198	6.4165	A
MACS_peak_907	6.3036	A
MACS_peak_3349	6.40207	A
MACS_peak_2341	5.80349	A
MACS_peak_1594	6.80168	A
MACS_peak_1602	4.851	A
MACS_peak_4144	6.13791	A
MACS_peak_2582	6.77373	A
MACS_peak_4933	6.0751	A
MACS_peak_2250	5.0505	A
MACS_peak_4179	6.58706	A
MACS_peak_1477	6.97396	A
MACS_peak_461	4.14649	A
MACS_peak_4222	3.70044	A
MACS_peak_3027	6.6744	A
MACS_peak_1035	6.99831	A
MACS_peak_6433	6.92896	A
MACS_peak_3304	6.33468	A
MACS_peak_441	5.72383	A
MACS_peak_5360	6.71617	A
MACS_peak_2028	5.54998	A
MACS_peak_5151	5.68846	A
MACS_peak_3813	3.70044	A
MACS_peak_1592	5.84725	A
MACS_peak_507	5.38232	A
MACS_peak_4729	6.34234	A
MACS_peak_2029	4.78503	A
MACS_peak_509	6.88777	A
MACS_peak_5608	5.61471	A
MACS_peak_2108	6.54782	A
MACS_peak_2044	6.42375	A
MACS_peak_4174	5.29057	A
MACS_peak_2898	5.42626	A
MACS_peak_5668	6.1813	A
MACS_peak_4736	3.19219	A
MACS_peak_1824	7.0365	A
MACS_peak_227	6.26397	A
MACS_peak_1750	5.93074	A
MACS_peak_413	5.91025	A
MACS_peak_6511	6.40207	A
MACS_peak_3684	7.16692	A
MACS_peak_179	6.1813	A
MACS_peak_3353	5.10559	A
MACS_peak_595	6.0568	A
MACS_peak_2990	6.31922	A
MACS_peak_1644	5.80349	A
MACS_peak_5483	4.64386	A
MACS_peak_2514	7.01748	A
MACS_peak_5814	4.99322	A
MACS_peak_1347	6.85611	A
MACS_peak_1736	6.23151	A
MACS_peak_4099	6.85075	A
MACS_peak_2601	6.09339	A
MACS_peak_6731	5.9507	A
MACS_peak_5136	5.35226	A
MACS_peak_5743	6.6125	A
MACS_peak_4262	5.51001	A
MACS_peak_4173	4.43095	A
MACS_peak_630	6	A
MACS_peak_5779	7.47216	A
MACS_peak_1370	5.33735	A
MACS_peak_6284	5.48253	A
MACS_peak_3088	6.86678	A
MACS_peak_6496	6.1467	A
MACS_peak_1458	6.09339	A
MACS_peak_5610	5.60199	A
MACS_peak_73	4.66846	A
MACS_peak_6500	5.81455	A
MACS_peak_3205	6.00944	A
MACS_peak_4338	6.45236	A
MACS_peak_2148	4.851	A
MACS_peak_4267	6.32697	A
MACS_peak_6523	6	A
MACS_peak_2904	5.71205	A
MACS_peak_5959	3.44095	A
MACS_peak_6442	5.41177	A
MACS_peak_6163	6.31143	A
MACS_peak_1853	6.28799	A
MACS_peak_3048	5.56316	A
MACS_peak_3321	5.41177	A
MACS_peak_3176	6.42375	A
MACS_peak_4035	6.85075	A
MACS_peak_3990	6.53465	A
MACS_peak_3177	6.20653	A
MACS_peak_2920	5.15826	A
MACS_peak_1897	6.6744	A
MACS_peak_38	5.44062	A
MACS_peak_5906	6.4733	A
MACS_peak_6643	7.11437	A
MACS_peak_6257	4.54102	A
MACS_peak_267	6.52795	A
MACS_peak_2750	5.99027	A
MACS_peak_437	6.06609	A
MACS_peak_453	5.85798	A
MACS_peak_4755	5.65191	A
MACS_peak_1678	4.82934	A
MACS_peak_3371	7.11437	A
MACS_peak_4257	6.66832	A
MACS_peak_4562	6.76235	A
MACS_peak_4657	6.4165	A
MACS_peak_882	6.68032	A
MACS_peak_6213	5.60199	A
MACS_peak_4041	5.79233	A
MACS_peak_3580	5.4545	A
MACS_peak_5753	7.04581	A
MACS_peak_145	6.99345	B
MACS_peak_3332	6.6744	B
MACS_peak_4432	5.35226	B
MACS_peak_5186	6.12928	B
MACS_peak_4574	6.25588	B
MACS_peak_5919	5.0691	B
MACS_peak_1132	4.28021	B
MACS_peak_4088	6.34997	B
MACS_peak_783	6.75676	B
MACS_peak_996	5.20945	B
MACS_peak_3031	5.38232	B
MACS_peak_65	5.79233	B
MACS_peak_1623	6.83996	B
MACS_peak_4555	6.04745	B
MACS_peak_3902	5.97062	B
MACS_peak_2818	6.04745	B
MACS_peak_498	6.71026	B
MACS_peak_2830	7.20516	B
MACS_peak_430	5.44062	B
MACS_peak_1665	5.6642	B
MACS_peak_4804	7.15836	B
MACS_peak_3525	5.91025	B
MACS_peak_2211	5.29057	B
MACS_peak_1461	3.25852	B
MACS_peak_3167	5.85798	B
MACS_peak_3512	5.24222	B
MACS_peak_3170	7.2465	B
MACS_peak_3953	6.26397	B
MACS_peak_1441	3.87873	B
MACS_peak_6241	7.38603	B
MACS_peak_5257	6.12039	B
MACS_peak_3995	5.73552	B
MACS_peak_4251	5.65191	B
MACS_peak_1593	6.84536	B
MACS_peak_1860	5.15826	B
MACS_peak_503	5.78136	B
MACS_peak_1412	4.24793	B
MACS_peak_5732	3.54967	B
MACS_peak_5214	4.1811	B
MACS_peak_2072	6.68032	B
MACS_peak_161	3.83592	B
MACS_peak_2099	5.12309	B
MACS_peak_5358	7.22593	B
MACS_peak_5956	5.20945	B
MACS_peak_1497	5.87897	B
MACS_peak_645	5.75862	B
MACS_peak_1512	5.25852	B
MACS_peak_6569	6.1641	B
MACS_peak_88	4	B
MACS_peak_4343	5.27463	B
MACS_peak_6300	5.93074	B
MACS_peak_5701	7.44402	B
MACS_peak_1666	5.67638	B
MACS_peak_3024	6.02857	B
MACS_peak_1147	6.99345	B
MACS_peak_4123	6.06609	B
MACS_peak_622	6.24774	B
MACS_peak_6028	5.71205	B
MACS_peak_2922	5.42626	B
MACS_peak_3762	5.91025	B
MACS_peak_1622	6.54133	B
MACS_peak_4080	6.36492	B
MACS_peak_423	4.51475	B
MACS_peak_4871	5.58916	B
MACS_peak_6195	6.45927	B
MACS_peak_4817	4.91361	B
MACS_peak_5150	5.6642	B
MACS_peak_497	6.96901	B
MACS_peak_2113	6.11145	B
MACS_peak_5346	6.56102	B
MACS_peak_1809	3.6017	B
MACS_peak_4114	6.71026	B
MACS_peak_2007	4.89288	B
MACS_peak_3700	7.23419	B
MACS_peak_2487	6.79623	B
MACS_peak_1386	7.05517	B
MACS_peak_5520	6.69836	B
MACS_peak_5773	7.21772	B
MACS_peak_3346	7.32184	B
MACS_peak_5745	4.78503	B
MACS_peak_655	3.6017	B
MACS_peak_1485	6.25588	B
MACS_peak_5551	6.64371	B
MACS_peak_412	3.32193	B
MACS_peak_6016	3.32193	B
MACS_peak_40	6.6499	B
MACS_peak_1715	5.58916	B
MACS_peak_6440	6.52121	B
MACS_peak_536	6.62512	B
MACS_peak_1979	7.47913	B
MACS_peak_3753	3.32193	B
MACS_peak_4556	5.9507	B
MACS_peak_399	4.851	B
MACS_peak_5185	6.12039	B
MACS_peak_5188	5.86839	B
MACS_peak_5784	3.65191	B
MACS_peak_5080	7.25456	B
MACS_peak_3092	5.72383	B
MACS_peak_25	7.42618	B
MACS_peak_1826	3.4957	B
MACS_peak_1494	5.70044	B
MACS_peak_6401	6.5741	B
MACS_peak_3029	6.56102	B
MACS_peak_3494	5.9607	B
MACS_peak_5622	2.89336	B
MACS_peak_1138	5.33735	B
MACS_peak_1258	6.89821	B
MACS_peak_1856	5.32193	B
MACS_peak_607	7.17552	B
MACS_peak_435	7.27072	B
MACS_peak_3630	5.74712	B
MACS_peak_2035	5.98048	B
MACS_peak_6636	7.70328	B
MACS_peak_2114	6.1467	B
MACS_peak_6415	4.14649	B
MACS_peak_6397	6.94907	B
MACS_peak_252	8.13796	B
MACS_peak_2192	7.30241	B
MACS_peak_829	6.50096	B
MACS_peak_3183	7.04122	B
MACS_peak_2624	3.83592	B
MACS_peak_3337	6.73944	B
MACS_peak_4667	6.93404	B
MACS_peak_3152	4	B
MACS_peak_3965	7.32184	B
MACS_peak_4260	5.4545	B
MACS_peak_6625	5.0505	B
MACS_peak_6434	5.94064	B
MACS_peak_6150	5.4545	B
MACS_peak_2102	6.54133	B
MACS_peak_3019	6.12039	B
MACS_peak_434	7.29453	B
MACS_peak_3334	5.6642	B
MACS_peak_3002	5.60199	B
MACS_peak_6443	6.10245	B
MACS_peak_1413	5.52356	B
MACS_peak_6726	6.77939	B
MACS_peak_6694	6.76805	B
MACS_peak_3760	6.75101	B
MACS_peak_1450	6.37243	B
MACS_peak_902	7.21772	B
MACS_peak_4266	6.4165	B
MACS_peak_5287	6.50764	B
MACS_peak_606	5.80349	B
MACS_peak_4750	5.49633	B
MACS_peak_2811	5.39712	B
MACS_peak_451	7.26669	B
MACS_peak_2168	4.78503	B
MACS_peak_5917	4.91361	B
MACS_peak_2940	5.35226	B
MACS_peak_6009	6.39472	B
MACS_peak_270	7.65198	B
MACS_peak_3989	5.75862	B
MACS_peak_2027	5.91025	B
MACS_peak_3999	7.14965	B
MACS_peak_4826	6.04745	B
MACS_peak_4248	5.48253	B
MACS_peak_5897	2.51349	B
MACS_peak_1581	6.28799	B
MACS_peak_3003	6.08428	B
MACS_peak_159	6.55444	B
MACS_peak_3884	3.38267	B
MACS_peak_1857	5.32193	B
MACS_peak_5146	6.3799	B
MACS_peak_923	5.35226	B
MACS_peak_2210	5.63952	B
MACS_peak_5549	6.85611	B
MACS_peak_1753	4.37226	B
MACS_peak_5169	6.54133	B
MACS_peak_5213	3.92029	B
MACS_peak_5524	5.44062	B
MACS_peak_6575	7.3637	B
MACS_peak_3972	4.69265	B
MACS_peak_1454	6.1641	B
MACS_peak_1358	7.34864	B
MACS_peak_2985	6.69237	B
MACS_peak_3720	6.58706	B
MACS_peak_576	2.61824	B
MACS_peak_3766	6.68032	B
MACS_peak_539	5.98048	B
MACS_peak_935	6.40207	B
MACS_peak_5082	5.33735	B
MACS_peak_1110	7.12774	B
MACS_peak_3887	6.91874	B
MACS_peak_5706	6.02857	B
MACS_peak_3573	4.37226	B
MACS_peak_5382	5.17552	B
MACS_peak_5267	7.81737	B
MACS_peak_6004	5.46858	B
MACS_peak_3351	6.12039	B
MACS_peak_110	7.71514	B
MACS_peak_5894	6.84536	B
MACS_peak_5354	7.08279	B
MACS_peak_221	5.01257	B
MACS_peak_105	5.56316	B
MACS_peak_5702	7.41532	B
MACS_peak_5059	4.97407	B
MACS_peak_1907	5.57622	B
MACS_peak_4178	6.11145	B
MACS_peak_4073	5.65191	B
MACS_peak_4250	6.82922	B
MACS_peak_2825	6.85075	B
MACS_peak_4303	5.52356	B
MACS_peak_1973	5.70044	B
MACS_peak_440	5.49633	B
MACS_peak_3070	6.20653	B
MACS_peak_6209	3.05137	B
MACS_peak_4258	4.48736	B
MACS_peak_5898	3.05137	B
MACS_peak_4679	5.22612	B
MACS_peak_3671	6.23974	B
MACS_peak_5598	6.81826	B
MACS_peak_5924	6.35738	B
MACS_peak_5611	5.60199	B
MACS_peak_3994	5.70044	B
MACS_peak_639	7.08736	B
MACS_peak_2006	4.97407	B
MACS_peak_4061	6.69836	B
MACS_peak_283	6.45927	B
MACS_peak_6293	5.81455	B
MACS_peak_1862	5.8999	B
MACS_peak_3602	6.06609	B
MACS_peak_2425	6.82922	B
MACS_peak_1810	8.03804	B
MACS_peak_6094	6.3799	B
MACS_peak_496	6.87725	B
MACS_peak_4059	5.48253	B
MACS_peak_3160	6.38733	B
MACS_peak_717	5.91025	B
MACS_peak_2353	6.08428	B
MACS_peak_237	6.45927	B
MACS_peak_654	3.44095	B
MACS_peak_3071	6.23974	B
MACS_peak_3241	5.6642	B
MACS_peak_652	6.68636	B
MACS_peak_481	6.18963	B
MACS_peak_4372	7.15836	B
MACS_peak_3759	6.83453	B
MACS_peak_4042	5.84725	B
MACS_peak_6308	7.27473	B
MACS_peak_1250	5.08746	B
MACS_peak_4076	6.22323	B
MACS_peak_4202	5.60199	B
MACS_peak_4252	6.72778	B
MACS_peak_4323	6.75676	B
MACS_peak_640	7.10098	B
MACS_peak_1953	5.8999	B
MACS_peak_3030	5.38232	B
MACS_peak_5349	5.57622	B
MACS_peak_6149	3.74739	B
MACS_peak_530	6.28799	B
MACS_peak_3969	3.38267	B
MACS_peak_891	6.34997	B
MACS_peak_1843	6.6125	B
MACS_peak_3166	5.70044	B
MACS_peak_5268	6.43095	B
MACS_peak_6153	5.99027	B
MACS_peak_6410	5.81455	B
MACS_peak_4739	7.01748	B
MACS_peak_5941	6.1813	B
MACS_peak_2927	5.0691	B
MACS_peak_3828	6.79064	B
MACS_peak_2903	4.11103	B
MACS_peak_3286	5.4545	B
MACS_peak_2810	5.08746	B
MACS_peak_5205	5.82553	B
MACS_peak_5235	6.40922	B
MACS_peak_991	5.73552	B
MACS_peak_2465	6.84536	B
MACS_peak_3978	6.97877	B
MACS_peak_3577	7.33718	B
MACS_peak_104	3.4957	B
MACS_peak_798	7.19259	B
MACS_peak_4184	5.0691	B
MACS_peak_1591	7.38603	B
MACS_peak_4830	5.81455	B
MACS_peak_1940	6.84536	B
MACS_peak_1492	3.4957	B
MACS_peak_5028	5.51001	B
MACS_peak_447	4.71589	B
MACS_peak_2149	4.76235	B
MACS_peak_1003	5.9607	B
MACS_peak_1424	6.83453	B
MACS_peak_3598	6.37243	B
MACS_peak_1322	5.99027	B
MACS_peak_176	5.25852	B
MACS_peak_2008	6.93911	B
MACS_peak_2918	4.91361	B
MACS_peak_3940	4.34199	B
MACS_peak_2356	6.6125	B
MACS_peak_5600	7.02702	B
MACS_peak_5086	7.08279	B
MACS_peak_6349	5.61471	B
MACS_peak_6646	4.43095	B
MACS_peak_3592	6.38733	B
MACS_peak_6716	7.05517	B
MACS_peak_6475	5.15826	B
MACS_peak_2195	5.0691	B
MACS_peak_2883	5.6642	B
MACS_peak_5356	7.48253	B
MACS_peak_5881	6.81826	B
MACS_peak_644	5.74712	B
MACS_peak_5529	6.77373	B
MACS_peak_3477	6.65607	B
MACS_peak_2479	6.37243	B
MACS_peak_5342	7.04122	B
MACS_peak_3830	7.34101	B
MACS_peak_4977	5.9607	B
MACS_peak_3826	6.0568	B
MACS_peak_4709	7.73268	B
MACS_peak_3078	7.89209	B
MACS_peak_6550	5.33735	B
MACS_peak_3159	6.40207	B
MACS_peak_32	6.9034	B
MACS_peak_4847	6.93404	B
MACS_peak_2435	2.61824	B
MACS_peak_3810	5.49633	B
MACS_peak_2105	7.56323	B
MACS_peak_4056	5.94064	B
MACS_peak_3964	7.36746	B
MACS_peak_113	6.54782	B
MACS_peak_3903	5.91025	B
MACS_peak_2523	6.1981	B
MACS_peak_3359	5.42626	B
MACS_peak_3445	6.52795	B
MACS_peak_450	7.23419	B
MACS_peak_4848	6.95408	B
MACS_peak_2092	7.82005	B
MACS_peak_3833	6.3799	B
MACS_peak_2991	6.81275	B
MACS_peak_1798	6.55444	B
MACS_peak_4768	6.90845	B
MACS_peak_5545	7.26669	B
MACS_peak_2816	4.31179	B
MACS_peak_553	5.36737	B
MACS_peak_5892	4.24793	B
MACS_peak_4301	4.9542	B
MACS_peak_5197	5.49633	B
MACS_peak_5698	5.36737	B
MACS_peak_2	7.2866	B
MACS_peak_2161	6.72192	B
MACS_peak_74	6.63749	B
MACS_peak_2069	5.15826	B
MACS_peak_4571	6.3036	B
MACS_peak_474	5.54998	B
MACS_peak_1321	3.74739	B
MACS_peak_2131	6.17273	B
MACS_peak_4249	6.40922	B
MACS_peak_1140	4.11103	B
MACS_peak_5552	6.58706	B
MACS_peak_5148	6.84536	B
MACS_peak_5527	5.30634	B
MACS_peak_5053	6.1813	B
MACS_peak_2212	5.94064	B
MACS_peak_4391	4.14649	B
MACS_peak_4320	5.79233	B
MACS_peak_4358	5.92053	B
MACS_peak_1849	5.63952	B
MACS_peak_3982	7.57622	B
MACS_peak_2506	5.52356	B
MACS_peak_5865	4.03826	B
MACS_peak_802	3.74739	B
MACS_peak_1446	4.91361	B
MACS_peak_287	5.48253	B
MACS_peak_2803	5.33735	B
MACS_peak_5618	6.31922	B
MACS_peak_5057	5.83643	B
MACS_peak_3560	6.18963	B
MACS_peak_4087	6.3799	B
MACS_peak_6522	5.94064	B
MACS_peak_618	5.61471	B
MACS_peak_784	6.77373	B
MACS_peak_5676	5.94064	B
MACS_peak_4304	3.65191	B
MACS_peak_3996	5.82553	B
MACS_peak_651	6.62512	B
MACS_peak_2799	5.20945	B
MACS_peak_5843	2.61824	B
MACS_peak_5301	7.31016	B
MACS_peak_5774	6.0568	B
MACS_peak_3625	5.22612	B
MACS_peak_2926	4.71589	B
MACS_peak_1980	7.93823	B
MACS_peak_6350	5.58916	B
MACS_peak_571	7.02226	B
MACS_peak_2934	5.42626	B
MACS_peak_115	6.02857	B
MACS_peak_167	2.97453	B
MACS_peak_3198	6.56758	B
MACS_peak_2057	6.12928	B
MACS_peak_315	5.60199	B
MACS_peak_656	4.28021	B
MACS_peak_2995	5.75862	B
MACS_peak_5915	3.9607	B
MACS_peak_134	7.11437	B
MACS_peak_4353	7.38241	B
MACS_peak_4078	6.95408	B
MACS_peak_5931	5.27463	B
MACS_peak_2189	6.06609	B
MACS_peak_1057	6.01903	B
MACS_peak_5362	8.42555	B
MACS_peak_3089	5.08746	B
MACS_peak_4834	6.36492	B
MACS_peak_5847	5.92053	B
MACS_peak_2603	5.32193	B
MACS_peak_4183	5.10559	B
MACS_peak_2957	5.75862	B
MACS_peak_4782	4.34199	B
MACS_peak_519	7.89209	B
MACS_peak_2130	5.83643	B
MACS_peak_4735	4.82934	B
MACS_peak_830	3.4957	B
MACS_peak_220	5.08746	B
MACS_peak_5548	6.93404	B
MACS_peak_3292	4.66846	B
MACS_peak_6200	3.38267	B
MACS_peak_6277	3.4957	B
MACS_peak_2840	6.29591	B
MACS_peak_22	6.89821	B
MACS_peak_3814	6.66221	B
MACS_peak_6256	4.2149	B
MACS_peak_928	5.74712	B
MACS_peak_6576	4.91361	B
MACS_peak_3308	6.26397	B
MACS_peak_3295	6.48027	B
MACS_peak_2349	6.72778	B
MACS_peak_2941	5.54998	B
MACS_peak_4129	6.52121	B
MACS_peak_2430	5.36737	B
MACS_peak_5776	7.26266	B
MACS_peak_808	6.04745	B
MACS_peak_6549	5.42626	B
MACS_peak_2663	5.22612	B
MACS_peak_5659	6.4733	B
MACS_peak_5137	6.77373	B
MACS_peak_3721	6.52121	B
MACS_peak_3191	3.83592	B
MACS_peak_1773	6.28799	B
MACS_peak_2996	5.87897	B
MACS_peak_4079	6.86146	B
MACS_peak_1028	5.98048	B
MACS_peak_5930	5.38232	B
MACS_peak_2118	6.01903	B
MACS_peak_272	6.4941	B
MACS_peak_5621	7.27864	B
MACS_peak_4239	6.5806	B
MACS_peak_2989	5.17552	B
MACS_peak_5172	6.00944	B
MACS_peak_535	6.6125	B
MACS_peak_3330	4.66846	B
MACS_peak_66	5.82553	B
MACS_peak_5890	3.79286	B
MACS_peak_4115	5.75862	B
MACS_peak_1500	6.95907	B
MACS_peak_1821	4.34199	B
MACS_peak_482	6.75101	B
MACS_peak_3672	6.24774	B
MACS_peak_6026	6.85075	B
MACS_peak_282	6.51444	B
MACS_peak_1026	3.70044	B
MACS_peak_3757	6.56758	B
MACS_peak_5900	4.24793	B
MACS_peak_4275	6.51444	B
MACS_peak_1605	4.28021	B
MACS_peak_804	6.62512	B
MACS_peak_136	7.0782	B
MACS_peak_3906	6.76235	B
MACS_peak_127	3.4957	B
MACS_peak_807	6.03804	B
MACS_peak_5615	7.47216	B
MACS_peak_3920	4.45943	B
MACS_peak_2336	6.96901	B
MACS_peak_812	6.96405	B
MACS_peak_3495	6.4663	B
MACS_peak_2461	7.05517	B
MACS_peak_6579	3.92029	B
MACS_peak_5187	6.18963	B
MACS_peak_4401	6.01903	B
MACS_peak_4828	5.57622	B
MACS_peak_6096	6.34234	B
MACS_peak_4756	6.35738	B
MACS_peak_2992	3.25852	B
MACS_peak_231	7.30624	B
MACS_peak_1906	5.58916	B
MACS_peak_4177	6.61883	B
MACS_peak_308	3.32193	B
MACS_peak_3829	6.53465	B
MACS_peak_6319	3.79286	B
MACS_peak_2505	5.56316	B
MACS_peak_5339	5.39712	B
MACS_peak_2602	5.97062	B
MACS_peak_3637	6.10245	B
MACS_peak_2933	3.83592	B
MACS_peak_264	5.33735	B
MACS_peak_1625	5.10559	B
MACS_peak_91	5.19259	B
MACS_peak_3719	4.73931	B
MACS_peak_6497	5.67638	B
MACS_peak_4743	5.71205	B
MACS_peak_4726	7.04581	B
MACS_peak_5297	7.29453	B
MACS_peak_452	5.84725	B
MACS_peak_3079	7.68839	B
MACS_peak_5133	5.20945	B
MACS_peak_1191	5.77004	B
MACS_peak_1913	6.11145	B
MACS_peak_5255	6.66221	B
MACS_peak_222	6.60615	B
MACS_peak_4772	6.65607	B
MACS_peak_2127	7.10988	B
MACS_peak_5236	6.40922	B
MACS_peak_1879	5.97062	B
MACS_peak_3908	6.10245	B
MACS_peak_2947	5.46858	B
MACS_peak_4605	6.98857	B
MACS_peak_3021	6.4733	B
MACS_peak_3394	6.10245	B
MACS_peak_290	3.38267	B
MACS_peak_5980	3.65191	B
MACS_peak_6580	6.24774	B
MACS_peak_2841	6.33468	B
MACS_peak_2885	5.77004	B
MACS_peak_3761	5.79233	B
MACS_peak_6081	3.79286	B
MACS_peak_764	6.97396	B
MACS_peak_6581	6.31143	B
MACS_peak_4201	6.35738	B
MACS_peak_5772	3.6017	B
MACS_peak_5952	4	B
MACS_peak_2606	7.29057	B
MACS_peak_3894	6.24774	B
MACS_peak_942	5.10559	B
MACS_peak_2895	6.01903	B
MACS_peak_4835	6.3799	B
MACS_peak_1344	5.70044	B
MACS_peak_4651	6	B
MACS_peak_1545	7.09645	B
MACS_peak_3182	6.94907	B
MACS_peak_3897	6.28799	B
MACS_peak_929	5.77004	B
MACS_peak_2436	5.27463	B
MACS_peak_646	5.72383	B
MACS_peak_5131	2.89336	B
MACS_peak_657	5.85798	B
MACS_peak_6603	5.78136	B
MACS_peak_3487	7.37121	B
MACS_peak_5977	4.31179	B
MACS_peak_3583	6.59976	B
MACS_peak_4696	3.92029	B
MACS_peak_6345	6.39472	B
MACS_peak_702	6.73363	B
MACS_peak_4180	6.6744	B
MACS_peak_1272	7.09191	B
MACS_peak_4261	5.53699	B
MACS_peak_325	5.9507	B
MACS_peak_2892	6.15543	B
MACS_peak_3957	5.35226	B
MACS_peak_1850	5.0691	B
MACS_peak_6161	4.64386	B
MACS_peak_6607	6.43813	B
MACS_peak_3383	5.91025	B
MACS_peak_3703	3.4957	B
MACS_peak_3697	3.92029	B
MACS_peak_5682	6.34234	B
MACS_peak_2611	7.29453	B
MACS_peak_5736	7.52348	B
MACS_peak_3937	7.94075	B
MACS_peak_1381	7.32571	B
MACS_peak_4823	6.60615	B
MACS_peak_443	5.08746	B
MACS_peak_2086	7.62403	B
MACS_peak_1949	5.44062	B
MACS_peak_632	7.22593	B
MACS_peak_4749	5.54998	B
MACS_peak_4429	7.44758	B
MACS_peak_2916	5.46858	B
MACS_peak_5840	6.22323	B
MACS_peak_72	4.54102	B
MACS_peak_2981	5.19259	B
MACS_peak_1056	6.0568	B
MACS_peak_489	5.46858	B
MACS_peak_5673	6.75101	B
MACS_peak_160	6.6125	B
MACS_peak_2140	7.79805	B
MACS_peak_3035	5.12309	B
MACS_peak_1878	6	B
MACS_peak_1462	6.4733	B
MACS_peak_3036	5.17552	B
MACS_peak_6436	5.78136	B
MACS_peak_1486	5.20945	B
MACS_peak_5936	6.28799	B
MACS_peak_5128	7.16692	B
MACS_peak_135	7.11884	B
MACS_peak_6437	6.55444	B
MACS_peak_2893	3.32193	B
MACS_peak_5052	6.31922	B
MACS_peak_3945	7.6427	B
MACS_peak_1933	7.41168	B
MACS_peak_860	4.91361	B
MACS_peak_5156	5.30634	B
MACS_peak_4745	7.19259	B
MACS_peak_3895	7.01268	B
MACS_peak_4974	3.70044	B
MACS_peak_785	5.19259	B
MACS_peak_4375	5.74712	B
MACS_peak_1840	7.11884	B
MACS_peak_1964	4.48736	B
MACS_peak_558	6.56102	B
MACS_peak_4306	4.37226	B
MACS_peak_1251	5.78136	B
MACS_peak_4433	5.41177	B
MACS_peak_4731	4.61883	B
MACS_peak_775	3.92029	B
MACS_peak_5116	6.15543	B
MACS_peak_6621	5.77004	B
MACS_peak_3179	5.79233	B
MACS_peak_619	5.62732	B
MACS_peak_6279	6.71617	B
MACS_peak_3369	5.60199	B
MACS_peak_4359	5.93074	B
MACS_peak_2337	7.0365	B
MACS_peak_3911	5.32193	B
MACS_peak_438	6.13791	B
MACS_peak_2348	5.86839	B
MACS_peak_4209	5.32193	B
MACS_peak_1868	6.90845	B
MACS_peak_5175	5.60199	B
MACS_peak_3634	6.61883	B
MACS_peak_690	6.99345	B
MACS_peak_647	5.39712	B
MACS_peak_6352	7.18834	B
MACS_peak_3294	6.34234	B
MACS_peak_4068	6.08428	B
MACS_peak_1952	6.34997	B
MACS_peak_4644	7.10988	B
MACS_peak_2509	6.28799	B
MACS_peak_5249	7.75	B
MACS_peak_3603	6.73944	B
MACS_peak_5839	6.98857	B
MACS_peak_2906	6.36492	B
MACS_peak_1894	6.0568	B
MACS_peak_890	6.31143	B
MACS_peak_1474	7.59872	B
MACS_peak_1912	5.97062	B
MACS_peak_125	5.35226	B
MACS_peak_2813	6.1641	B
MACS_peak_2037	5.53699	B
MACS_peak_3556	5.19259	B
MACS_peak_5075	6.1981	B
MACS_peak_5595	6.82922	B
MACS_peak_3976	4.28021	B
MACS_peak_2447	6.01903	B
MACS_peak_2521	3.70044	B
MACS_peak_3555	5.93074	B
MACS_peak_6158	3.54967	B
MACS_peak_2117	5.98048	B
MACS_peak_2917	5.01257	B
MACS_peak_5997	4.31179	B
MACS_peak_4187	6.37243	B
MACS_peak_6271	3.32193	B
MACS_peak_5775	7.42257	B
MACS_peak_1764	7.0365	B
MACS_peak_5351	4.43095	B
MACS_peak_1027	7.10098	B
MACS_peak_4368	4.851	B
MACS_peak_979	6.51444	B
MACS_peak_2169	7.21772	B
MACS_peak_637	6.42375	B
MACS_peak_5526	4.82934	B
MACS_peak_1886	6.40922	B
MACS_peak_936	6.97877	B
MACS_peak_4215	7.14088	B
MACS_peak_1883	5.39712	B
MACS_peak_311	5.22612	B
MACS_peak_751	6.76805	B
MACS_peak_4697	4.56742	B
MACS_peak_6014	6.6499	B
MACS_peak_4824	6.31922	B
MACS_peak_3958	7.05517	B
MACS_peak_1859	5.84725	B
MACS_peak_961	5.9507	B
MACS_peak_818	6.76235	B
MACS_peak_3910	5.25852	B
MACS_peak_2252	6.2149	B
MACS_peak_5817	6.0751	B
MACS_peak_6250	5.53699	B
MACS_peak_1154	7.71809	B
MACS_peak_641	7.0782	B
MACS_peak_614	7.81737	B
MACS_peak_266	7.02226	B
MACS_peak_5803	6.6499	B
MACS_peak_6252	7.17552	B
MACS_peak_1895	5.17552	B
MACS_peak_2755	3.92029	B
MACS_peak_4376	5.83643	B
MACS_peak_4648	7.52011	B
MACS_peak_285	5.9507	B
MACS_peak_4164	4.99322	B
MACS_peak_2070	5.10559	B
MACS_peak_6190	3.25852	B
MACS_peak_1572	4.1811	B
MACS_peak_771	6.40207	B
MACS_peak_2859	6.25588	B
MACS_peak_3647	6.04745	B
MACS_peak_4072	5.99027	B
MACS_peak_2557	4.07553	B
MACS_peak_3194	4.99322	B
MACS_peak_6721	5.84725	B
MACS_peak_3639	6.28799	B
MACS_peak_4855	5.20945	B
MACS_peak_3087	4.03826	B
MACS_peak_348	5.80349	B
MACS_peak_1432	5.54998	B
MACS_peak_528	5.17552	B
MACS_peak_6095	6.3036	B
MACS_peak_3974	6.55444	B
MACS_peak_4818	6.52795	B
MACS_peak_5918	3.12267	B
MACS_peak_5047	5.4545	B
MACS_peak_4559	5.9607	B
MACS_peak_2905	6.34997	B
MACS_peak_1409	7.09645	B
MACS_peak_4196	4.64386	B
MACS_peak_6214	3.38267	B
MACS_peak_5135	5.0505	B
MACS_peak_6314	6.0751	B
MACS_peak_433	6.4663	B
MACS_peak_4199	3.44095	B
MACS_peak_3951	4.93404	B
MACS_peak_833	6.53465	B
MACS_peak_5512	4.66846	B
MACS_peak_2697	6.6314	B
MACS_peak_1693	3.87873	B
MACS_peak_5543	6.98368	B
MACS_peak_3164	3.38267	B
MACS_peak_5913	8.03094	B
MACS_peak_1521	7.29848	B
MACS_peak_4552	6.73944	B
MACS_peak_2935	5.0691	B
MACS_peak_4097	5.56316	B
MACS_peak_5905	7.47913	B
MACS_peak_3952	4.71589	B
MACS_peak_4792	5.97062	B
MACS_peak_2498	6.0751	B
MACS_peak_318	5.4545	B
MACS_peak_1765	6.96901	B
MACS_peak_2063	7.20516	B
MACS_peak_6714	4.24793	B
MACS_peak_128	6.97396	B
MACS_peak_1834	7.0505	B
MACS_peak_4069	6.00944	B
MACS_peak_5348	7.39343	B
MACS_peak_715	6.87725	B
MACS_peak_5695	5.53699	B
MACS_peak_6505	7.09645	B
MACS_peak_1811	8.12252	B
MACS_peak_3907	6.77939	B
MACS_peak_6280	6.68636	B
MACS_peak_1526	2.97453	B
MACS_peak_5070	6.12039	B
MACS_peak_1431	5.56316	B
MACS_peak_58	2.61824	B
MACS_peak_5357	7.23831	B
MACS_peak_838	6.2149	B
MACS_peak_3709	7.61464	B
MACS_peak_6445	6.56758	B
MACS_peak_5296	7.18408	B
MACS_peak_46	4.73931	B
MACS_peak_6281	3.65191	B
MACS_peak_752	6.80723	B
MACS_peak_4171	6.45927	B
MACS_peak_6406	3.4957	B
MACS_peak_2064	7.50653	B
MACS_peak_4550	6.06609	B
MACS_peak_1814	6.59976	B
MACS_peak_2777	6.80723	B
MACS_peak_1265	6.95408	B
MACS_peak_6234	6.02857	B
MACS_peak_253	7.67334	B
MACS_peak_5849	3.12267	B
MACS_peak_6255	3.74739	B
MACS_peak_458	4.69265	B
MACS_peak_4369	4.76235	B
MACS_peak_3517	7.58916	B
MACS_peak_6547	6.34997	B
MACS_peak_3484	7.26669	B
MACS_peak_5723	6.80168	B
MACS_peak_1734	4.43095	B
MACS_peak_3633	6.48027	B
MACS_peak_3090	4.1811	B
MACS_peak_1735	7.10988	B
MACS_peak_249	4	B
MACS_peak_1414	5.10559	B
MACS_peak_242	6.78503	B
MACS_peak_3395	6.10245	B
MACS_peak_5705	7.50653	B
MACS_peak_5805	4.45943	B
MACS_peak_3333	7.23007	B
MACS_peak_2919	5.15826	B
MACS_peak_6251	7.08736	B
MACS_peak_217	3.54967	B
MACS_peak_6914	5.22612	B
MACS_peak_3009	6.83996	B
MACS_peak_5264	7.47565	B
MACS_peak_3199	6.71617	B
MACS_peak_6546	6.3036	B
MACS_peak_1845	6.00944	B
MACS_peak_6191	3.54967	B
MACS_peak_140	3.54967	B
MACS_peak_2087	7.67638	B
MACS_peak_2812	7.28263	B
MACS_peak_2448	6.39472	B
MACS_peak_1896	4.37226	B
MACS_peak_3792	6.1981	B
MACS_peak_3644	6.88252	B
MACS_peak_5534	6.71617	B
MACS_peak_368	7.37121	B
MACS_peak_938	7.82553	B
MACS_peak_1871	7.37495	B
MACS_peak_538	3.25852	B
MACS_peak_4325	4.03826	B
MACS_peak_978	6.68032	B
MACS_peak_4335	4.99322	B
MACS_peak_284	7.74423	B
MACS_peak_1586	5.60199	B
MACS_peak_4682	6.2149	B
MACS_peak_5862	4.51475	B
MACS_peak_4763	4.2149	B
MACS_peak_2441	6.28799	B
MACS_peak_514	3.9607	B
MACS_peak_2097	4.61883	B
MACS_peak_4452	5.58916	B
MACS_peak_4570	6.17273	B
MACS_peak_4326	7.19259	B
MACS_peak_3581	5.98048	B
MACS_peak_4677	5.72383	B
MACS_peak_6137	7.01268	B
MACS_peak_1974	2.80735	B
MACS_peak_5035	5.84725	B
MACS_peak_3635	5.46858	B
MACS_peak_4765	4.82934	B
MACS_peak_2119	7.22593	B
MACS_peak_1510	3.54967	B
MACS_peak_1429	4.4019	B
MACS_peak_5157	5.27463	B
MACS_peak_765	6.97396	B
MACS_peak_5547	7.04122	B
MACS_peak_638	6.34997	B
MACS_peak_5304	4.14649	B
MACS_peak_3831	7.88692	B
MACS_peak_6104	3.83592	B
MACS_peak_369	7.18834	B
MACS_peak_5624	6.40207	B
MACS_peak_4426	6.92386	B
MACS_peak_3465	6.52121	B
MACS_peak_2045	5.81455	B
MACS_peak_322	6.24774	B
MACS_peak_3486	6.34997	B
MACS_peak_4698	4.59335	B
MACS_peak_6620	6.87197	B
MACS_peak_2960	6.26397	B
MACS_peak_3640	6.03804	B
MACS_peak_3983	7.97556	B
MACS_peak_6571	7.46164	B
MACS_peak_1867	6.93911	B
MACS_peak_776	3.83592	B
MACS_peak_2595	3.12267	B
MACS_peak_3367	5.38232	B
MACS_peak_937	7.35993	B
MACS_peak_932	2.89336	B
MACS_peak_5829	5.68846	B
MACS_peak_4043	4.2149	B
MACS_peak_934	6.13791	B
MACS_peak_5857	4.07553	B
MACS_peak_859	4.78503	B
MACS_peak_2569	6.01903	B
MACS_peak_492	6.3036	B
MACS_peak_6086	7.26669	B
MACS_peak_6938	4.71589	B
MACS_peak_960	6.04745	B
MACS_peak_4276	6.45236	B
MACS_peak_658	5.85798	B
MACS_peak_4652	5.97062	B
MACS_peak_3918	4.24793	B
MACS_peak_2159	7.23007	B
MACS_peak_26	7.38241	B
MACS_peak_3912	5.36737	B
MACS_peak_3685	7.42257	B
MACS_peak_5555	3.12267	B
MACS_peak_2951	5.54998	B
MACS_peak_6003	4.51475	B
MACS_peak_468	4.24793	B
MACS_peak_1929	5.73552	B
MACS_peak_1968	7.09645	B
MACS_peak_4190	5.82553	B
MACS_peak_5681	6.48027	B
MACS_peak_422	2.89336	B
MACS_peak_5061	6.23151	B
MACS_peak_631	6.78503	B
MACS_peak_6306	5.9507	B
MACS_peak_4150	6.09339	B
MACS_peak_2932	4.93404	B
MACS_peak_3522	6.4733	B
MACS_peak_1698	5.91025	B
MACS_peak_965	6.4733	B
MACS_peak_1135	6.00944	B
MACS_peak_2880	3.87873	B
MACS_peak_1922	4.51475	B
MACS_peak_5625	6.42375	B
MACS_peak_1891	2.97453	B
MACS_peak_4801	6.28003	B
MACS_peak_1478	4.59335	B
MACS_peak_36	3.92029	B
MACS_peak_505	5.20945	B
MACS_peak_2442	6.3036	B
MACS_peak_1351	7.17123	B
MACS_peak_1807	3.54967	B
MACS_peak_997	3.32193	B
MACS_peak_6573	5.14078	B
MACS_peak_2532	6.4733	B
MACS_peak_5337	6.43095	B
MACS_peak_4324	4	B
MACS_peak_5802	6.83453	B
MACS_peak_551	6.893	B
MACS_peak_4781	4.9542	B
MACS_peak_3680	6.79064	B
MACS_peak_5872	6.37243	B
MACS_peak_2095	6.5806	B
MACS_peak_1596	6.65607	B
MACS_peak_956	5.61471	B
MACS_peak_2694	6.48027	B
MACS_peak_138	2.97453	B
MACS_peak_2120	3.44095	B
MACS_peak_5853	3.32193	B
MACS_peak_2599	6.66221	B
MACS_peak_1646	7.39343	B
MACS_peak_2615	3.70044	B
MACS_peak_1270	7.81186	B
MACS_peak_3000	6.43095	B
MACS_peak_1866	6.85611	B
MACS_peak_4934	7.15401	B
MACS_peak_1112	7.70328	B
MACS_peak_1374	2.14731	B
MACS_peak_2854	6.38733	B
MACS_peak_1938	5.0691	B
MACS_peak_4825	6.3036	B
MACS_peak_3171	5.83643	B
MACS_peak_1720	4.51475	B
MACS_peak_5951	5.0691	B
MACS_peak_5107	7.36746	B
MACS_peak_980	6.38733	B
MACS_peak_2614	5.46858	B
MACS_peak_144	6.96901	B
[truncated: 2,187 more rows]

## Sheet: Fig.S2c
peak	H3K36me3 reads density	RR_class
MACS_peak_869	2.61232	A
MACS_peak_875	2.5593	A
MACS_peak_876	2.56221	A
MACS_peak_874	2.58844	A
MACS_peak_870	2.65916	A
MACS_peak_866	2.93792	A
MACS_peak_871	2.67211	A
MACS_peak_877	3.03416	A
MACS_peak_3569	3.63326	A
MACS_peak_872	2.48239	A
MACS_peak_868	2.75107	A
MACS_peak_873	2.44736	A
MACS_peak_3568	3.39967	A
MACS_peak_867	2.73189	A
MACS_peak_878	2.20091	A
MACS_peak_6385	2.79644	A
MACS_peak_6386	2.76552	A
MACS_peak_6366	2.61659	A
MACS_peak_865	2.46764	A
MACS_peak_1575	1.7102	A
MACS_peak_864	2.68865	A
MACS_peak_2848	1.94359	A
MACS_peak_6367	2.36672	A
MACS_peak_6365	2.38815	A
MACS_peak_2847	1.91882	A
MACS_peak_863	2.88433	A
MACS_peak_2849	1.93344	A
MACS_peak_90	1.07737	A
MACS_peak_3567	3.36596	A
MACS_peak_5962	1.09202	A
MACS_peak_5050	1.38256	A
MACS_peak_1449	1.36754	A
MACS_peak_2346	1.27531	A
MACS_peak_4398	1.266	A
MACS_peak_6629	1.36754	A
MACS_peak_374	1.18184	A
MACS_peak_6384	2.36597	A
MACS_peak_2125	1.43088	A
MACS_peak_6394	2.32627	A
MACS_peak_171	0.704151	A
MACS_peak_4083	1.28466	A
MACS_peak_6212	1.3969	A
MACS_peak_320	1.29358	A
MACS_peak_6628	1.14551	A
MACS_peak_2609	1.47436	A
MACS_peak_6203	1.266	A
MACS_peak_321	1.1329	A
MACS_peak_6393	2.33205	A
MACS_peak_6204	1.266	A
MACS_peak_6392	2.30673	A
MACS_peak_3948	1.7464	A
MACS_peak_3949	1.79982	A
MACS_peak_1452	1.43088	A
MACS_peak_3478	1.31112	A
MACS_peak_6383	2.36063	A
MACS_peak_5994	1.20439	A
MACS_peak_464	0.978637	A
MACS_peak_5921	1.32818	A
MACS_peak_397	1.35218	A
MACS_peak_407	1.11959	A
MACS_peak_6167	1.20439	A
MACS_peak_5920	1.34439	A
MACS_peak_6351	1.42423	A
MACS_peak_6368	2.47478	A
MACS_peak_89	1.18184	A
MACS_peak_6275	1.29358	A
MACS_peak_6630	1.24625	A
MACS_peak_1362	1.50284	A
MACS_peak_3293	1.44373	A
MACS_peak_398	1.34439	A
MACS_peak_5966	1.14551	A
MACS_peak_3755	1.1329	A
MACS_peak_122	1.1329	A
MACS_peak_6244	1.84991	A
MACS_peak_117	1.36754	A
MACS_peak_768	1.16997	A
MACS_peak_262	1.3969	A
MACS_peak_6276	1.22583	A
MACS_peak_3566	3.36375	A
MACS_peak_3998	1.25624	A
MACS_peak_67	1.11959	A
MACS_peak_6006	1.031	A
MACS_peak_5961	1.09202	A
MACS_peak_4194	1.44373	A
MACS_peak_1448	1.0141	A
MACS_peak_1574	1.35218	A
MACS_peak_268	1.35218	A
MACS_peak_218	1.07737	A
MACS_peak_3975	1.06258	A
MACS_peak_5982	1.35218	A
MACS_peak_4038	1.11959	A
MACS_peak_6092	1.32818	A
MACS_peak_57	1.15806	A
MACS_peak_1528	1.031	A
MACS_peak_5603	1.27531	A
MACS_peak_306	1.1329	A
MACS_peak_400	1.07737	A
MACS_peak_49	1.07737	A
MACS_peak_50	1.10619	A
MACS_peak_563	1.21537	A
MACS_peak_1457	1.16997	A
MACS_peak_685	1.23629	A
MACS_peak_6317	1.27531	A
MACS_peak_419	1.15806	A
MACS_peak_291	1.16997	A
MACS_peak_71	1.18184	A
MACS_peak_5290	1.25624	A
MACS_peak_2616	1.14551	A
MACS_peak_3291	1.42423	A
MACS_peak_6164	1.28466	A
MACS_peak_4786	1.27531	A
MACS_peak_1673	1.34439	A
MACS_peak_269	1.28466	A
MACS_peak_313	1.09202	A
MACS_peak_3061	1.14551	A
MACS_peak_5686	1.266	A
MACS_peak_1527	1.22583	A
MACS_peak_1936	1.29358	A
MACS_peak_1710	0.996949	A
MACS_peak_6160	1.34439	A
MACS_peak_6316	1.23629	A
MACS_peak_4134	1.42423	A
MACS_peak_4273	1.31112	A
MACS_peak_3929	1.22583	A
MACS_peak_5960	1.07737	A
MACS_peak_4193	1.25624	A
MACS_peak_6208	1.18184	A
MACS_peak_10	1.09202	A
MACS_peak_862	2.87197	A
MACS_peak_408	1.09202	A
MACS_peak_250	1.15806	A
MACS_peak_5295	1.25624	A
MACS_peak_463	1.10619	A
MACS_peak_1672	1.28466	A
MACS_peak_1830	1.40381	A
MACS_peak_6024	1.24625	A
MACS_peak_522	1.31973	A
MACS_peak_1671	1.23629	A
MACS_peak_4121	1.11959	A
MACS_peak_465	1.0141	A
MACS_peak_3469	1.31973	A
MACS_peak_444	1.23629	A
MACS_peak_56	1.04689	A
MACS_peak_918	1.36754	A
MACS_peak_4037	0.996949	A
MACS_peak_409	1.10619	A
MACS_peak_2741	1.53491	A
MACS_peak_55	0.768638	A
MACS_peak_329	1.031	A
MACS_peak_4058	1.22583	A
MACS_peak_6025	1.22583	A
MACS_peak_3163	1.22583	A
MACS_peak_6318	1.3897	A
MACS_peak_1384	1.266	A
MACS_peak_3336	1.1329	A
MACS_peak_3083	1.31973	A
MACS_peak_366	1.3969	A
MACS_peak_121	1.23629	A
MACS_peak_3193	1.25624	A
MACS_peak_1777	1.36754	A
MACS_peak_6205	1.37511	A
MACS_peak_769	1.11959	A
MACS_peak_1368	1.21537	A
MACS_peak_16	1.04689	A
MACS_peak_2040	1.43727	A
MACS_peak_5821	1.09202	A
MACS_peak_6172	1.34439	A
MACS_peak_1440	1.41078	A
MACS_peak_4397	1.21537	A
MACS_peak_462	1.07737	A
MACS_peak_2662	1.69267	A
MACS_peak_4787	1.24625	A
MACS_peak_1588	1.1934	A
MACS_peak_5048	1.10619	A
MACS_peak_5322	1.06258	A
MACS_peak_5167	1.27531	A
MACS_peak_6171	1.29358	A
MACS_peak_4205	0.919078	A
MACS_peak_4399	1.27531	A
MACS_peak_420	1.11959	A
MACS_peak_6591	1.49164	A
MACS_peak_2109	1.41078	A
MACS_peak_518	1.46835	A
MACS_peak_1523	1.266	A
MACS_peak_2043	1.22583	A
MACS_peak_1674	1.40381	A
MACS_peak_15	0.996949	A
MACS_peak_2900	1.1329	A
MACS_peak_1139	1.61458	A
MACS_peak_3085	1.45621	A
MACS_peak_2207	1.266	A
MACS_peak_6165	1.3969	A
MACS_peak_5938	1.31112	A
MACS_peak_414	1.07737	A
MACS_peak_60	1.266	A
MACS_peak_4055	1.34439	A
MACS_peak_5747	1.25624	A
MACS_peak_5867	1.18184	A
MACS_peak_5742	1.3897	A
MACS_peak_263	1.30255	A
MACS_peak_5284	1.50284	A
MACS_peak_3947	1.31973	A
MACS_peak_5602	1.27531	A
MACS_peak_4395	1.3969	A
MACS_peak_2753	1.31973	A
MACS_peak_5741	1.32818	A
MACS_peak_182	1.23629	A
MACS_peak_385	1.29358	A
MACS_peak_1831	1.41747	A
MACS_peak_6631	1.36003	A
MACS_peak_992	1.34439	A
MACS_peak_6099	0.940018	A
MACS_peak_1776	1.47436	A
MACS_peak_466	0.874482	A
MACS_peak_3084	1.33626	A
MACS_peak_3299	1.30255	A
MACS_peak_3298	1.29358	A
MACS_peak_4424	1.41747	A
MACS_peak_24	1.29358	A
MACS_peak_6159	1.33626	A
MACS_peak_6457	3.27083	A
MACS_peak_906	1.33626	A
MACS_peak_2344	1.1329	A
MACS_peak_476	1.24625	A
MACS_peak_4169	1.41078	A
MACS_peak_5911	1.266	A
MACS_peak_3364	0.737193	A
MACS_peak_3076	1.22583	A
MACS_peak_1627	1.46225	A
MACS_peak_1525	1.28466	A
MACS_peak_1453	1.18184	A
MACS_peak_4396	1.10619	A
MACS_peak_6353	1.15806	A
MACS_peak_2345	1.1934	A
MACS_peak_4733	1.46835	A
MACS_peak_780	1.43727	A
MACS_peak_2867	1.33626	A
MACS_peak_3950	1.70329	A
MACS_peak_3301	1.43088	A
MACS_peak_2334	1.07737	A
MACS_peak_2331	1.30255	A
MACS_peak_5916	1.57415	A
MACS_peak_2206	1.25624	A
MACS_peak_1796	1.40381	A
MACS_peak_1489	1.266	A
MACS_peak_6166	1.28466	A
MACS_peak_2562	1.47436	A
MACS_peak_5067	1.16997	A
MACS_peak_3695	1.09202	A
MACS_peak_4081	1.40381	A
MACS_peak_517	1.40381	A
MACS_peak_5049	1.266	A
MACS_peak_68	1.3969	A
MACS_peak_4829	1.0141	A
MACS_peak_28	0.959518	A
MACS_peak_23	1.31973	A
MACS_peak_6207	1.35218	A
MACS_peak_3462	1.25624	A
MACS_peak_1350	1.98014	A
MACS_peak_4131	1.49734	A
MACS_peak_2814	1.11959	A
MACS_peak_5846	1.1934	A
MACS_peak_4310	1.031	A
MACS_peak_247	1.42423	A
MACS_peak_1679	1.06258	A
MACS_peak_4714	1.31112	A
MACS_peak_102	1.31973	A
MACS_peak_4761	1.27531	A
MACS_peak_5902	1.22583	A
MACS_peak_3673	1.30255	A
MACS_peak_3363	0.704151	A
MACS_peak_1675	1.37511	A
MACS_peak_3993	1.34439	A
MACS_peak_946	1.36754	A
MACS_peak_5289	1.31973	A
MACS_peak_5321	1.52453	A
MACS_peak_2205	1.24625	A
MACS_peak_5145	1.36003	A
MACS_peak_3704	1.21537	A
MACS_peak_5827	1.3969	A
MACS_peak_87	1.29358	A
MACS_peak_1899	1.14551	A
MACS_peak_3355	1.35218	A
MACS_peak_70	1.06258	A
MACS_peak_5313	1.32818	A
MACS_peak_6269	1.11959	A
MACS_peak_6142	1.34439	A
MACS_peak_523	1.41747	A
MACS_peak_1722	1.3969	A
MACS_peak_5749	1.21537	A
MACS_peak_5923	1.34439	A
MACS_peak_1733	1.42423	A
MACS_peak_4400	1.07737	A
MACS_peak_4944	1.36003	A
MACS_peak_6147	1.24625	A
MACS_peak_431	1.31112	A
MACS_peak_459	1.10619	A
MACS_peak_6270	1.266	A
MACS_peak_1430	1.09202	A
MACS_peak_3754	1.44373	A
MACS_peak_367	1.1934	A
MACS_peak_4161	1.41078	A
MACS_peak_5240	1.47436	A
MACS_peak_777	0.978637	A
MACS_peak_3578	1.031	A
MACS_peak_299	1.33626	A
MACS_peak_3168	1.11959	A
MACS_peak_6355	1.32818	A
MACS_peak_5972	1.25624	A
MACS_peak_6254	1.37511	A
MACS_peak_2567	1.1934	A
MACS_peak_5734	1.33626	A
MACS_peak_2563	1.41747	A
MACS_peak_6919	0.737193	A
MACS_peak_293	1.28466	A
MACS_peak_1566	1.21537	A
MACS_peak_2066	1.3897	A
MACS_peak_4877	1.33626	A
MACS_peak_2132	1.10619	A
MACS_peak_5538	1.06258	A
MACS_peak_103	1.29358	A
MACS_peak_4136	1.18184	A
MACS_peak_4943	1.23629	A
MACS_peak_415	1.21537	A
MACS_peak_396	1.37511	A
MACS_peak_5109	1.32818	A
MACS_peak_3348	1.0141	A
MACS_peak_4715	1.23629	A
MACS_peak_1419	1.07737	A
MACS_peak_418	1.15806	A
MACS_peak_5601	1.1934	A
MACS_peak_2828	1.22583	A
MACS_peak_6146	1.29358	A
MACS_peak_3352	1.28466	A
MACS_peak_525	1.32818	A
MACS_peak_2124	1.33626	A
MACS_peak_809	1.10619	A
MACS_peak_781	1.32818	A
MACS_peak_6102	1.31112	A
MACS_peak_3354	1.41747	A
MACS_peak_3297	1.28466	A
MACS_peak_1439	1.16997	A
MACS_peak_4827	1.031	A
MACS_peak_3311	1.43088	A
MACS_peak_6734	1.07737	A
MACS_peak_3062	1.18184	A
MACS_peak_6138	0.919078	A
MACS_peak_5068	1.23629	A
MACS_peak_1846	1.15806	A
MACS_peak_5189	1.09202	A
MACS_peak_6239	1.56949	A
MACS_peak_5726	1.47436	A
MACS_peak_292	1.10619	A
MACS_peak_146	1.14551	A
MACS_peak_919	1.1934	A
MACS_peak_1835	1.27531	A
MACS_peak_4740	1.10619	A
MACS_peak_5539	0.919078	A
MACS_peak_111	1.15806	A
MACS_peak_4259	1.15806	A
MACS_peak_3306	1.34439	A
MACS_peak_5646	1.53995	A
MACS_peak_3335	1.24625	A
MACS_peak_2617	1.10619	A
MACS_peak_6272	0.850646	A
MACS_peak_6177	1.31973	A
MACS_peak_174	1.21537	A
MACS_peak_5778	1.031	A
MACS_peak_2949	0.824776	A
MACS_peak_915	1.23629	A
MACS_peak_1119	1.37511	A
MACS_peak_2065	1.35218	A
MACS_peak_6359	1.11959	A
MACS_peak_4296	1.36754	A
MACS_peak_5815	0.996949	A
MACS_peak_3579	1.23629	A
MACS_peak_1275	1.25624	A
MACS_peak_4732	1.37511	A
MACS_peak_5965	1.22583	A
MACS_peak_843	1.16997	A
MACS_peak_2993	0.978637	A
MACS_peak_4268	1.37511	A
MACS_peak_5697	1.266	A
MACS_peak_4130	1.44994	A
MACS_peak_5510	1.57887	A
MACS_peak_5912	1.20439	A
MACS_peak_2584	1.1329	A
MACS_peak_3835	1.5084	A
MACS_peak_6590	1.21537	A
MACS_peak_3883	1.16997	A
MACS_peak_1726	1.16997	A
MACS_peak_6918	0.737193	A
MACS_peak_5241	1.65533	A
MACS_peak_2901	1.18184	A
MACS_peak_5352	1.266	A
MACS_peak_5727	1.27531	A
MACS_peak_4838	1.21537	A
MACS_peak_2800	0.996949	A
MACS_peak_1861	1.82432	A
MACS_peak_4728	1.38256	A
MACS_peak_2175	1.14551	A
MACS_peak_4573	1.36754	A
MACS_peak_5222	1.22583	A
MACS_peak_5071	1.16997	A
MACS_peak_1491	1.29358	A
MACS_peak_395	1.3969	A
MACS_peak_3180	1.21537	A
MACS_peak_107	1.1329	A
MACS_peak_5040	1.21537	A
MACS_peak_697	1.21537	A
MACS_peak_3631	1.23629	A
MACS_peak_5903	1.28466	A
MACS_peak_2801	1.11959	A
MACS_peak_1724	1.29358	A
MACS_peak_5078	1.21537	A
MACS_peak_1642	1.42423	A
MACS_peak_1621	1.58805	A
MACS_peak_6162	1.31973	A
MACS_peak_5570	1.1934	A
MACS_peak_1389	1.61878	A
MACS_peak_6093	1.36003	A
MACS_peak_4839	1.20439	A
MACS_peak_61	1.27531	A
MACS_peak_3300	1.41078	A
MACS_peak_5970	1.41747	A
MACS_peak_2483	1.25624	A
MACS_peak_5476	1.22583	A
MACS_peak_5190	1.53995	A
MACS_peak_2209	1.28466	A
MACS_peak_5981	1.43727	A
MACS_peak_6724	1.5084	A
MACS_peak_541	1.11959	A
MACS_peak_2431	1.24625	A
MACS_peak_5914	1.43088	A
MACS_peak_6698	1.31112	A
MACS_peak_957	1.29358	A
MACS_peak_3313	1.24625	A
MACS_peak_120	1.15806	A
MACS_peak_2585	1.16997	A
MACS_peak_5670	1.3897	A
MACS_peak_1801	1.46225	A
MACS_peak_6730	1.16997	A
MACS_peak_3023	1.29358	A
MACS_peak_6354	1.30255	A
MACS_peak_2496	1.31112	A
MACS_peak_2583	1.10619	A
MACS_peak_2432	1.25624	A
MACS_peak_5245	1.58805	A
MACS_peak_1804	1.14551	A
MACS_peak_778	1.09202	A
MACS_peak_3919	1.10619	A
MACS_peak_2110	1.43088	A
MACS_peak_5335	1.52969	A
MACS_peak_601	1.09202	A
MACS_peak_3208	1.0141	A
MACS_peak_1451	1.04689	A
MACS_peak_6021	1.10619	A
MACS_peak_5811	1.44373	A
MACS_peak_2564	1.33626	A
MACS_peak_5174	1.33626	A
MACS_peak_4039	1.14551	A
MACS_peak_5786	1.31112	A
MACS_peak_6632	0.996949	A
MACS_peak_1739	1.43088	A
MACS_peak_5627	1.36754	A
MACS_peak_5819	1.1934	A
MACS_peak_41	1.16997	A
MACS_peak_3519	1.20439	A
MACS_peak_2938	1.3969	A
MACS_peak_968	1.31112	A
MACS_peak_1247	1.3897	A
MACS_peak_2757	0.996949	A
MACS_peak_4850	1.20439	A
MACS_peak_5511	1.23629	A
MACS_peak_4611	1.57887	A
MACS_peak_6198	1.23629	A
MACS_peak_5645	1.56467	A
MACS_peak_2010	1.31112	A
MACS_peak_5170	1.44994	A
MACS_peak_2012	1.30255	A
MACS_peak_2019	1.10619	A
MACS_peak_5041	1.25624	A
MACS_peak_4172	1.28466	A
MACS_peak_4112	1.24625	A
MACS_peak_2931	0.897627	A
MACS_peak_3314	1.1934	A
MACS_peak_1279	1.41747	A
MACS_peak_1808	1.36003	A
MACS_peak_1823	1.25624	A
MACS_peak_1781	1.3969	A
MACS_peak_5261	1.3897	A
MACS_peak_5895	1.52969	A
MACS_peak_2619	1.34439	A
MACS_peak_5937	1.36003	A
MACS_peak_1447	1.04689	A
MACS_peak_1848	1.33626	A
MACS_peak_4837	1.30255	A
MACS_peak_3955	0.418301	A
MACS_peak_386	1.31112	A
MACS_peak_3025	1.47436	A
MACS_peak_4610	1.69627	A
MACS_peak_3026	1.27531	A
MACS_peak_1246	1.41078	A
MACS_peak_3345	1.11959	A
MACS_peak_5171	1.47436	A
MACS_peak_5669	1.43088	A
MACS_peak_1604	1.46225	A
MACS_peak_5077	1.21537	A
MACS_peak_5969	1.49734	A
MACS_peak_3192	1.31112	A
MACS_peak_2586	1.21537	A
MACS_peak_5597	1.41747	A
MACS_peak_42	1.14551	A
MACS_peak_4084	1.27531	A
MACS_peak_219	1.18184	A
MACS_peak_1120	1.38256	A
MACS_peak_394	1.31112	A
MACS_peak_705	1.30255	A
MACS_peak_1587	1.0141	A
MACS_peak_141	1.0141	A
MACS_peak_2604	1.25624	A
MACS_peak_6618	1.28466	A
MACS_peak_4040	1.38256	A
MACS_peak_5810	1.3897	A
MACS_peak_1725	1.27531	A
MACS_peak_3033	1.44373	A
MACS_peak_5252	1.42423	A
MACS_peak_2188	1.31973	A
MACS_peak_1643	1.40381	A
MACS_peak_2513	1.56949	A
MACS_peak_6454	1.33626	A
MACS_peak_4118	0.996949	A
MACS_peak_3178	1.07737	A
MACS_peak_4572	1.33626	A
MACS_peak_3687	1.10619	A
MACS_peak_1626	1.33626	A
MACS_peak_912	1.266	A
MACS_peak_5173	1.44373	A
MACS_peak_2440	1.35218	A
MACS_peak_5381	1.18184	A
MACS_peak_2156	1.07737	A
MACS_peak_1628	1.33626	A
MACS_peak_1716	1.28466	A
MACS_peak_4064	1.31112	A
MACS_peak_3938	1.21537	A
MACS_peak_5974	1.15806	A
MACS_peak_2177	1.14551	A
MACS_peak_513	0.768638	A
MACS_peak_84	1.43727	A
MACS_peak_469	1.04689	A
MACS_peak_3927	1.06258	A
MACS_peak_3882	1.1934	A
MACS_peak_5696	1.18184	A
MACS_peak_2011	1.28466	A
MACS_peak_2921	1.21537	A
MACS_peak_123	1.14551	A
MACS_peak_223	1.16997	A
MACS_peak_5517	1.3969	A
MACS_peak_6079	1.43088	A
MACS_peak_3004	1.16997	A
MACS_peak_3718	1.266	A
MACS_peak_1404	1.23629	A
MACS_peak_569	1.31112	A
MACS_peak_3032	1.266	A
MACS_peak_4082	1.42423	A
MACS_peak_5986	1.06258	A
MACS_peak_2026	1.43727	A
MACS_peak_5927	1.47436	A
MACS_peak_37	1.07737	A
MACS_peak_958	1.41747	A
MACS_peak_1379	1.32818	A
MACS_peak_3209	1.41747	A
MACS_peak_3597	1.23629	A
MACS_peak_1405	1.16997	A
MACS_peak_544	1.11959	A
MACS_peak_3595	1.20439	A
MACS_peak_4160	1.1934	A
MACS_peak_375	1.18184	A
MACS_peak_1719	1.33626	A
MACS_peak_3350	1.266	A
MACS_peak_3496	1.27531	A
MACS_peak_4655	1.1329	A
MACS_peak_1155	1.28466	A
MACS_peak_1844	1.031	A
MACS_peak_635	1.30255	A
MACS_peak_540	1.32818	A
MACS_peak_1383	0.959518	A
MACS_peak_502	1.48601	A
MACS_peak_3287	1.18184	A
MACS_peak_4057	1.38256	A
MACS_peak_5928	1.36003	A
MACS_peak_3706	1.34439	A
MACS_peak_54	0.940018	A
MACS_peak_1361	1.32818	A
MACS_peak_1117	1.30255	A
MACS_peak_181	1.25624	A
MACS_peak_6544	1.35218	A
MACS_peak_317	1.11959	A
MACS_peak_3366	1.04689	A
MACS_peak_6604	1.36003	A
MACS_peak_4753	1.28466	A
MACS_peak_445	1.29358	A
MACS_peak_686	1.3897	A
MACS_peak_5475	1.16997	A
MACS_peak_3694	1.1329	A
MACS_peak_588	0.737193	A
MACS_peak_5985	1.06258	A
MACS_peak_1670	1.25624	A
MACS_peak_4104	1.15806	A
MACS_peak_3310	1.266	A
MACS_peak_2157	1.10619	A
MACS_peak_5477	1.33626	A
MACS_peak_5560	1.37511	A
MACS_peak_526	1.1934	A
MACS_peak_2290	1.36754	A
MACS_peak_480	1.1329	A
MACS_peak_162	1.46225	A
MACS_peak_698	1.14551	A
MACS_peak_6148	1.48601	A
MACS_peak_5308	1.41747	A
MACS_peak_6732	0.978637	A
MACS_peak_6266	1.11959	A
MACS_peak_5571	1.20439	A
MACS_peak_1836	1.14551	A
MACS_peak_909	1.23629	A
MACS_peak_5963	1.95938	A
MACS_peak_76	1.51917	A
MACS_peak_3207	1.0141	A
MACS_peak_1475	1.22583	A
MACS_peak_3596	1.09202	A
MACS_peak_1921	0.797268	A
MACS_peak_3973	1.29358	A
MACS_peak_20	1.0141	A
MACS_peak_2021	1.11959	A
MACS_peak_2512	1.16997	A
MACS_peak_3054	1.1329	A
MACS_peak_48	1.16997	A
MACS_peak_3358	1.40381	A
MACS_peak_5310	1.41078	A
MACS_peak_2950	0.874482	A
MACS_peak_3338	1.04689	A
MACS_peak_5242	1.55991	A
MACS_peak_5851	1.1329	A
MACS_peak_2868	1.35218	A
MACS_peak_1898	1.16997	A
MACS_peak_137	0.978637	A
MACS_peak_6722	1.43088	A
MACS_peak_426	1.3969	A
MACS_peak_2899	1.30255	A
MACS_peak_3997	0.996949	A
MACS_peak_4744	1.15806	A
MACS_peak_542	1.53491	A
MACS_peak_5799	1.266	A
MACS_peak_324	0.996949	A
MACS_peak_1416	1.0141	A
MACS_peak_5334	1.42423	A
MACS_peak_813	1.25624	A
MACS_peak_236	1.27531	A
MACS_peak_5820	1.50284	A
MACS_peak_3574	1.31112	A
MACS_peak_589	0.704151	A
MACS_peak_5687	1.18184	A
MACS_peak_5033	1.3969	A
MACS_peak_3347	1.16997	A
MACS_peak_3470	1.44994	A
MACS_peak_834	1.14551	A
MACS_peak_1603	1.53995	A
MACS_peak_1937	1.30255	A
MACS_peak_2036	1.36003	A
MACS_peak_770	1.031	A
MACS_peak_5671	1.23629	A
MACS_peak_4632	0.919078	A
MACS_peak_6206	1.29358	A
MACS_peak_5973	1.18184	A
MACS_peak_2404	1.21537	A
MACS_peak_3398	1.50284	A
MACS_peak_2025	1.44994	A
MACS_peak_2178	1.10619	A
MACS_peak_3055	1.32818	A
MACS_peak_6202	1.36754	A
MACS_peak_3686	1.11959	A
MACS_peak_5110	1.25624	A
MACS_peak_3705	1.10619	A
MACS_peak_543	1.07737	A
MACS_peak_2819	1.15806	A
MACS_peak_904	1.43088	A
MACS_peak_6278	1.14551	A
MACS_peak_2948	0.824776	A
MACS_peak_648	1.24625	A
MACS_peak_5879	1.20439	A
MACS_peak_5623	1.30255	A
MACS_peak_1488	1.30255	A
MACS_peak_3626	1.59704	A
MACS_peak_1717	1.31973	A
MACS_peak_63	1.20439	A
MACS_peak_5288	1.27531	A
MACS_peak_5034	1.29358	A
MACS_peak_294	1.266	A
MACS_peak_6696	1.31112	A
MACS_peak_460	1.0141	A
MACS_peak_1829	1.64355	A
MACS_peak_52	1.10619	A
MACS_peak_3701	1.45621	A
MACS_peak_4430	1.33626	A
MACS_peak_328	1.27531	A
MACS_peak_1645	1.29358	A
MACS_peak_718	1.28466	A
MACS_peak_235	1.35218	A
MACS_peak_1877	1.1934	A
MACS_peak_4751	1.21537	A
MACS_peak_1700	1.11959	A
MACS_peak_4175	1.07737	A
MACS_peak_5955	1.16997	A
MACS_peak_6005	0.897627	A
MACS_peak_5628	1.45621	A
MACS_peak_3702	1.07737	A
MACS_peak_4754	1.06258	A
MACS_peak_4365	1.44994	A
MACS_peak_3692	1.18184	A
MACS_peak_3934	1.27531	A
MACS_peak_3885	0.978637	A
MACS_peak_5076	1.20439	A
MACS_peak_6545	1.37511	A
MACS_peak_3309	1.23629	A
MACS_peak_6439	1.16997	A
MACS_peak_682	1.24625	A
MACS_peak_4127	1.30255	A
MACS_peak_5293	1.48601	A
MACS_peak_1455	1.28466	A
MACS_peak_2202	1.21537	A
MACS_peak_1390	1.43727	A
MACS_peak_1074	1.27531	A
MACS_peak_3362	1.20439	A
MACS_peak_911	1.41747	A
MACS_peak_779	1.10619	A
MACS_peak_3935	1.25624	A
MACS_peak_5168	1.27531	A
MACS_peak_5752	1.24625	A
MACS_peak_4297	1.266	A
MACS_peak_4766	1.1329	A
MACS_peak_6240	0.850646	A
MACS_peak_1732	1.45621	A
MACS_peak_5619	1.23629	A
MACS_peak_4340	1.04689	A
MACS_peak_6356	1.34439	A
MACS_peak_3154	1.11959	A
MACS_peak_4658	1.1934	A
MACS_peak_3155	0.704151	A
MACS_peak_6617	1.41747	A
MACS_peak_2620	1.29358	A
MACS_peak_5878	1.31112	A
MACS_peak_1730	1.41747	A
MACS_peak_3717	1.30255	A
MACS_peak_1959	1.28466	A
MACS_peak_4674	1.28466	A
MACS_peak_3001	1.22583	A
MACS_peak_6246	1.51388	A
MACS_peak_1476	1.10619	A
MACS_peak_6358	1.23629	A
MACS_peak_2890	0.959518	A
MACS_peak_150	1.49164	A
MACS_peak_4790	1.37511	A
MACS_peak_3153	0.996949	A
MACS_peak_3881	1.25624	A
MACS_peak_831	1.31112	A
MACS_peak_5609	1.10619	A
MACS_peak_446	1.34439	A
MACS_peak_510	1.16997	A
MACS_peak_4228	1.32818	A
MACS_peak_1411	0.959518	A
MACS_peak_124	0.996949	A
MACS_peak_704	1.43727	A
MACS_peak_5744	1.31112	A
MACS_peak_4748	1.40381	A
MACS_peak_2104	1.44994	A
MACS_peak_5103	1.18184	A
MACS_peak_6414	1.24625	A
MACS_peak_1418	1.15806	A
MACS_peak_5194	1.31973	A
MACS_peak_1364	0.667453	A
MACS_peak_516	1.25624	A
MACS_peak_773	1.14551	A
MACS_peak_6697	1.24625	A
MACS_peak_5299	1.31112	A
MACS_peak_6007	1.15806	A
MACS_peak_2174	1.1329	A
MACS_peak_467	1.41078	A
MACS_peak_108	1.18184	A
MACS_peak_6245	1.49734	A
MACS_peak_598	1.20439	A
MACS_peak_3211	1.33626	A
MACS_peak_436	1.38256	A
MACS_peak_3679	1.31112	A
MACS_peak_916	0.919078	A
MACS_peak_6455	1.27531	A
MACS_peak_4747	1.42423	A
MACS_peak_4997	1.21537	A
MACS_peak_6008	1.51388	A
MACS_peak_1624	1.27531	A
MACS_peak_4002	1.15806	A
MACS_peak_491	1.63949	A
MACS_peak_6396	2.06528	A
MACS_peak_6360	0.978637	A
MACS_peak_5901	1.23629	A
MACS_peak_3524	0.897627	A
MACS_peak_3977	1.44994	A
MACS_peak_5703	1.11959	A
MACS_peak_4272	1.27531	A
MACS_peak_4098	1.25624	A
MACS_peak_2861	1.0141	A
MACS_peak_6253	1.60584	A
MACS_peak_6656	1.41078	A
MACS_peak_2756	1.11959	A
MACS_peak_3365	0.959518	A
MACS_peak_1501	1.5084	A
MACS_peak_3988	1.10619	A
MACS_peak_772	1.27531	A
MACS_peak_537	1.31973	A
MACS_peak_981	1.50284	A
MACS_peak_3210	1.27531	A
MACS_peak_5967	1.04689	A
MACS_peak_1365	0.667453	A
MACS_peak_69	0.737193	A
MACS_peak_2570	1.35218	A
MACS_peak_1961	1.35218	A
MACS_peak_298	1.11959	A
MACS_peak_2484	1.16997	A
MACS_peak_6274	1.1329	A
MACS_peak_3909	1.15806	A
MACS_peak_2433	1.11959	A
MACS_peak_959	1.37511	A
MACS_peak_5748	1.32818	A
MACS_peak_6723	1.36003	A
MACS_peak_2591	1.28466	A
MACS_peak_21	0.996949	A
MACS_peak_5596	1.36754	A
MACS_peak_5273	1.53995	A
MACS_peak_4688	1.32818	A
MACS_peak_5272	1.44373	A
MACS_peak_1800	1.49164	A
MACS_peak_3243	1.07737	A
MACS_peak_3212	1.38256	A
MACS_peak_4546	1.48601	A
MACS_peak_1585	0.737193	A
MACS_peak_53	1.06258	A
MACS_peak_1493	1.28466	A
MACS_peak_3397	1.49164	A
MACS_peak_6456	1.23629	A
MACS_peak_4945	1.33626	A
MACS_peak_1841	1.031	A
MACS_peak_3242	1.16997	A
MACS_peak_4211	1.06258	A
MACS_peak_4223	1.21537	A
MACS_peak_1751	1.11959	A
MACS_peak_3768	1.41747	A
MACS_peak_6733	0.797268	A
MACS_peak_5309	1.47436	A
MACS_peak_6273	1.22583	A
MACS_peak_5266	1.40381	A
MACS_peak_2590	1.11959	A
MACS_peak_2516	1.18184	A
MACS_peak_4132	1.1934	A
MACS_peak_3696	1.31112	A
MACS_peak_277	0.737193	A
MACS_peak_5060	1.031	A
MACS_peak_1366	0.667453	A
MACS_peak_4165	1.29358	A
MACS_peak_5735	1.48015	A
MACS_peak_4656	1.24625	A
MACS_peak_1839	1.18184	A
MACS_peak_1498	1.16997	A
MACS_peak_3459	1.22583	A
MACS_peak_5991	1.031	A
MACS_peak_3482	1.10619	A
MACS_peak_3693	1.04689	A
MACS_peak_3991	0.996949	A
MACS_peak_908	1.266	A
MACS_peak_3507	1.31973	A
MACS_peak_1950	1.48601	A
MACS_peak_5530	1.24625	A
MACS_peak_3331	1.20439	A
MACS_peak_6101	1.31112	A
MACS_peak_913	1.28466	A
MACS_peak_811	1.16997	A
MACS_peak_1676	1.266	A
MACS_peak_6400	1.25624	A
MACS_peak_4675	1.30255	A
MACS_peak_3227	1.42423	A
MACS_peak_4639	1.04689	A
MACS_peak_5303	1.33626	A
MACS_peak_5262	1.41747	A
MACS_peak_3307	1.34439	A
MACS_peak_4103	1.06258	A
MACS_peak_1371	0.628389	A
MACS_peak_2929	1.266	A
MACS_peak_4791	1.42423	A
MACS_peak_2520	1.266	A
MACS_peak_6606	0.959518	A
MACS_peak_6151	1.15806	A
MACS_peak_917	1.11959	A
MACS_peak_6201	1.31112	A
MACS_peak_5990	1.15806	A
MACS_peak_4845	1.1329	A
MACS_peak_4561	2.29973	A
MACS_peak_5540	0.996949	A
MACS_peak_5515	1.22583	A
MACS_peak_1664	0.257679	A
MACS_peak_2928	1.27531	A
MACS_peak_5751	1.47436	A
MACS_peak_246	1.35218	A
MACS_peak_3575	1.22583	A
MACS_peak_5675	1.1934	A
MACS_peak_5051	1.34439	A
MACS_peak_5822	1.34439	A
MACS_peak_2075	1.22583	A
MACS_peak_2022	1.31973	A
MACS_peak_2930	0.874482	A
MACS_peak_4727	1.28466	A
MACS_peak_2597	1.266	A
MACS_peak_570	1.32818	A
MACS_peak_4684	1.41747	A
MACS_peak_694	1.24625	A
MACS_peak_1962	1.30255	A
MACS_peak_479	1.25624	A
MACS_peak_1752	1.20439	A
MACS_peak_1524	1.36003	A
MACS_peak_3676	1.27531	A
MACS_peak_6154	1.28466	A
MACS_peak_3458	1.09202	A
MACS_peak_1942	1.21537	A
MACS_peak_6647	1.32818	A
MACS_peak_2994	1.10619	A
MACS_peak_5129	1.29358	A
MACS_peak_4271	1.29358	A
MACS_peak_3591	1.23629	A
MACS_peak_1456	1.31973	A
MACS_peak_3699	0.850646	A
MACS_peak_1806	1.24625	A
MACS_peak_2347	1.33626	A
MACS_peak_77	1.48601	A
MACS_peak_5996	0.824776	A
MACS_peak_4198	1.33626	A
MACS_peak_907	1.41078	A
MACS_peak_3349	1.1934	A
MACS_peak_2341	1.43727	A
MACS_peak_1594	1.16997	A
MACS_peak_1602	1.51388	A
MACS_peak_4144	0.737193	A
MACS_peak_2582	1.3897	A
MACS_peak_4933	1.31973	A
MACS_peak_2250	1.28466	A
MACS_peak_4179	1.06258	A
MACS_peak_1477	1.29358	A
MACS_peak_461	0.737193	A
MACS_peak_4222	0.704151	A
MACS_peak_3027	1.35218	A
MACS_peak_1035	1.36003	A
MACS_peak_6433	1.27531	A
MACS_peak_3304	1.32818	A
MACS_peak_441	1.30255	A
MACS_peak_5360	1.16997	A
MACS_peak_2028	1.41078	A
MACS_peak_5151	1.15806	A
MACS_peak_3813	1.20439	A
MACS_peak_1592	1.37511	A
MACS_peak_507	1.44994	A
MACS_peak_4729	1.37511	A
MACS_peak_2029	1.31112	A
MACS_peak_509	1.25624	A
MACS_peak_5608	1.09202	A
MACS_peak_2108	1.48601	A
MACS_peak_2044	1.22583	A
MACS_peak_4174	1.10619	A
MACS_peak_2898	1.23629	A
MACS_peak_5668	1.25624	A
MACS_peak_4736	0.874482	A
MACS_peak_1824	1.23629	A
MACS_peak_227	1.20439	A
MACS_peak_1750	1.09202	A
MACS_peak_413	1.21537	A
MACS_peak_6511	1.32818	A
MACS_peak_3684	1.23629	A
MACS_peak_179	1.29358	A
MACS_peak_3353	1.16997	A
MACS_peak_595	1.04689	A
MACS_peak_2990	0.897627	A
MACS_peak_1644	1.33626	A
MACS_peak_5483	1.3897	A
MACS_peak_2514	1.22583	A
MACS_peak_5814	1.14551	A
MACS_peak_1347	1.47436	A
MACS_peak_1736	1.18184	A
MACS_peak_4099	1.1934	A
MACS_peak_2601	1.28466	A
MACS_peak_6731	1.15806	A
MACS_peak_5136	1.04689	A
MACS_peak_5743	1.3969	A
MACS_peak_4262	1.3897	A
MACS_peak_4173	1.06258	A
MACS_peak_630	1.3969	A
MACS_peak_5779	1.52969	A
MACS_peak_1370	1.031	A
MACS_peak_6284	1.15806	A
MACS_peak_3088	1.266	A
MACS_peak_6496	1.36754	A
MACS_peak_1458	1.50284	A
MACS_peak_5610	1.04689	A
MACS_peak_73	0.584331	A
MACS_peak_6500	1.36003	A
MACS_peak_3205	1.24625	A
MACS_peak_4338	0.978637	A
MACS_peak_2148	1.20439	A
MACS_peak_4267	1.23629	A
MACS_peak_6523	1.60152	A
MACS_peak_2904	1.24625	A
MACS_peak_5959	1.23629	A
MACS_peak_6442	1.30255	A
MACS_peak_6163	1.24625	A
MACS_peak_1853	1.11959	A
MACS_peak_3048	1.21537	A
MACS_peak_3321	1.0141	A
MACS_peak_3176	1.266	A
MACS_peak_4035	1.24625	A
MACS_peak_3990	1.0141	A
MACS_peak_3177	1.22583	A
MACS_peak_2920	1.25624	A
MACS_peak_1897	1.23629	A
MACS_peak_38	1.10619	A
MACS_peak_5906	1.20439	A
MACS_peak_6643	1.27531	A
MACS_peak_6257	1.266	A
MACS_peak_267	1.3897	A
MACS_peak_2750	1.14551	A
MACS_peak_437	1.30255	A
MACS_peak_453	1.36754	A
MACS_peak_4755	0.996949	A
MACS_peak_1678	1.32818	A
MACS_peak_3371	1.24625	A
MACS_peak_4257	1.52969	A
MACS_peak_4562	2.17225	A
MACS_peak_4657	1.1329	A
MACS_peak_882	1.49164	A
MACS_peak_6213	1.43727	A
MACS_peak_4041	1.11959	A
MACS_peak_3580	1.44373	A
MACS_peak_5753	1.1934	A
MACS_peak_145	1.14551	B
MACS_peak_3332	1.45621	B
MACS_peak_4432	1.41747	B
MACS_peak_5186	1.21537	B
MACS_peak_4574	1.1934	B
MACS_peak_5919	1.27531	B
MACS_peak_1132	1.27531	B
MACS_peak_4088	1.04689	B
MACS_peak_783	1.22583	B
MACS_peak_996	1.09202	B
MACS_peak_3031	1.37511	B
MACS_peak_65	1.33626	B
MACS_peak_1623	1.32818	B
MACS_peak_4555	1.36754	B
MACS_peak_3902	1.20439	B
MACS_peak_2818	1.10619	B
MACS_peak_498	1.27531	B
MACS_peak_2830	1.41078	B
MACS_peak_430	1.06258	B
MACS_peak_1665	0.824776	B
MACS_peak_4804	1.21537	B
MACS_peak_3525	1.1934	B
MACS_peak_2211	1.24625	B
MACS_peak_1461	0.897627	B
MACS_peak_3167	1.266	B
MACS_peak_3512	1.30255	B
MACS_peak_3170	1.33626	B
MACS_peak_3953	1.35218	B
MACS_peak_1441	1.49164	B
MACS_peak_6241	1.04689	B
MACS_peak_5257	1.35218	B
MACS_peak_3995	1.21537	B
MACS_peak_4251	1.22583	B
MACS_peak_1593	1.20439	B
MACS_peak_1860	1.31112	B
MACS_peak_503	1.51388	B
MACS_peak_1412	0.978637	B
MACS_peak_5732	0.824776	B
MACS_peak_5214	1.23629	B
MACS_peak_2072	1.40381	B
MACS_peak_161	1.07737	B
MACS_peak_2099	1.21537	B
MACS_peak_5358	1.25624	B
MACS_peak_5956	1.0141	B
MACS_peak_1497	1.16997	B
MACS_peak_645	0.996949	B
MACS_peak_1512	0.978637	B
MACS_peak_6569	1.33626	B
MACS_peak_88	1.30255	B
MACS_peak_4343	0.978637	B
MACS_peak_6300	1.48601	B
MACS_peak_5701	1.36003	B
MACS_peak_1666	0.824776	B
MACS_peak_3024	1.29358	B
MACS_peak_1147	1.61023	B
MACS_peak_4123	1.15806	B
MACS_peak_622	1.27531	B
MACS_peak_6028	1.32818	B
MACS_peak_2922	1.22583	B
MACS_peak_3762	1.23629	B
MACS_peak_1622	1.3969	B
MACS_peak_4080	1.33626	B
MACS_peak_423	1.22583	B
MACS_peak_4871	1.11959	B
MACS_peak_6195	1.09202	B
MACS_peak_4817	1.28466	B
MACS_peak_5150	1.16997	B
MACS_peak_497	1.33626	B
MACS_peak_2113	1.27531	B
MACS_peak_5346	1.0141	B
MACS_peak_1809	1.3897	B
MACS_peak_4114	1.14551	B
MACS_peak_2007	1.40381	B
MACS_peak_3700	0.874482	B
MACS_peak_2487	1.04689	B
MACS_peak_1386	1.22583	B
MACS_peak_5520	1.32818	B
MACS_peak_5773	1.21537	B
MACS_peak_3346	1.031	B
MACS_peak_5745	1.1934	B
MACS_peak_655	0.768638	B
MACS_peak_1485	1.3969	B
MACS_peak_5551	1.23629	B
MACS_peak_412	0.959518	B
MACS_peak_6016	0.897627	B
MACS_peak_40	0.940018	B
MACS_peak_1715	1.18184	B
MACS_peak_6440	1.36003	B
MACS_peak_536	1.42423	B
MACS_peak_1979	1.24625	B
MACS_peak_3753	1.0141	B
MACS_peak_4556	1.36754	B
MACS_peak_399	1.20439	B
MACS_peak_5185	1.25624	B
MACS_peak_5188	0.919078	B
MACS_peak_5784	1.42423	B
MACS_peak_5080	0.959518	B
MACS_peak_3092	1.16997	B
MACS_peak_25	1.18184	B
MACS_peak_1826	1.29358	B
MACS_peak_1494	1.24625	B
MACS_peak_6401	1.25624	B
MACS_peak_3029	1.31112	B
MACS_peak_3494	1.23629	B
MACS_peak_5622	1.25624	B
MACS_peak_1138	1.49734	B
MACS_peak_1258	1.43727	B
MACS_peak_1856	1.266	B
MACS_peak_607	1.25624	B
MACS_peak_435	1.30255	B
MACS_peak_3630	0.978637	B
MACS_peak_2035	1.43727	B
MACS_peak_6636	1.40381	B
MACS_peak_2114	1.30255	B
MACS_peak_6415	1.22583	B
MACS_peak_6397	1.80814	B
MACS_peak_252	1.22583	B
MACS_peak_2192	1.48015	B
MACS_peak_829	1.18184	B
MACS_peak_3183	1.28466	B
MACS_peak_2624	0.584331	B
MACS_peak_3337	1.1934	B
MACS_peak_4667	1.30255	B
MACS_peak_3152	0.850646	B
MACS_peak_3965	1.24625	B
MACS_peak_4260	1.10619	B
MACS_peak_6625	1.15806	B
MACS_peak_6434	0.874482	B
MACS_peak_6150	1.18184	B
MACS_peak_2102	1.18184	B
MACS_peak_3019	1.1934	B
MACS_peak_434	1.28466	B
MACS_peak_3334	1.44994	B
MACS_peak_3002	1.30255	B
MACS_peak_6443	1.23629	B
MACS_peak_1413	1.23629	B
MACS_peak_6726	1.06258	B
MACS_peak_6694	1.14551	B
MACS_peak_3760	1.3897	B
MACS_peak_1450	1.3897	B
MACS_peak_902	1.32818	B
MACS_peak_4266	1.1934	B
MACS_peak_5287	1.29358	B
MACS_peak_606	1.14551	B
MACS_peak_4750	1.41078	B
MACS_peak_2811	1.34439	B
MACS_peak_451	1.14551	B
MACS_peak_2168	1.0141	B
MACS_peak_5917	1.031	B
MACS_peak_2940	1.16997	B
MACS_peak_6009	1.11959	B
MACS_peak_270	1.38256	B
MACS_peak_3989	1.10619	B
MACS_peak_2027	1.266	B
MACS_peak_3999	1.18184	B
MACS_peak_4826	1.23629	B
MACS_peak_4248	1.20439	B
MACS_peak_5897	0.346353	B
MACS_peak_1581	1.36003	B
MACS_peak_3003	1.06258	B
MACS_peak_159	1.14551	B
MACS_peak_3884	1.031	B
MACS_peak_1857	1.40381	B
MACS_peak_5146	1.30255	B
MACS_peak_923	1.30255	B
MACS_peak_2210	1.32818	B
MACS_peak_5549	1.30255	B
MACS_peak_1753	1.29358	B
MACS_peak_5169	1.1329	B
MACS_peak_5213	1.29358	B
MACS_peak_5524	1.11959	B
MACS_peak_6575	1.28466	B
MACS_peak_3972	1.0141	B
MACS_peak_1454	1.21537	B
MACS_peak_1358	1.1934	B
MACS_peak_2985	1.15806	B
MACS_peak_3720	1.15806	B
MACS_peak_576	1.0141	B
MACS_peak_3766	1.34439	B
MACS_peak_539	1.31112	B
MACS_peak_935	1.22583	B
MACS_peak_5082	1.31112	B
MACS_peak_1110	1.46835	B
MACS_peak_3887	1.09202	B
MACS_peak_5706	1.31112	B
MACS_peak_3573	1.11959	B
MACS_peak_5382	1.18184	B
MACS_peak_5267	1.45621	B
MACS_peak_6004	1.07737	B
MACS_peak_3351	1.031	B
MACS_peak_110	1.32818	B
MACS_peak_5894	1.24625	B
MACS_peak_5354	1.33626	B
MACS_peak_221	1.16997	B
MACS_peak_105	1.30255	B
MACS_peak_5702	1.23629	B
MACS_peak_5059	0.940018	B
MACS_peak_1907	1.41078	B
MACS_peak_4178	1.55497	B
MACS_peak_4073	1.38256	B
MACS_peak_4250	1.22583	B
MACS_peak_2825	1.35218	B
MACS_peak_4303	1.1329	B
MACS_peak_1973	1.1329	B
MACS_peak_440	1.266	B
MACS_peak_3070	1.266	B
MACS_peak_6209	1.06258	B
MACS_peak_4258	1.33626	B
MACS_peak_5898	0.919078	B
MACS_peak_4679	1.44994	B
MACS_peak_3671	1.40381	B
MACS_peak_5598	1.34439	B
MACS_peak_5924	1.63538	B
MACS_peak_5611	0.940018	B
MACS_peak_3994	1.20439	B
MACS_peak_639	1.10619	B
MACS_peak_2006	1.33626	B
MACS_peak_4061	1.28466	B
MACS_peak_283	1.04689	B
MACS_peak_6293	1.35218	B
MACS_peak_1862	1.36003	B
MACS_peak_3602	1.31973	B
MACS_peak_2425	1.37511	B
MACS_peak_1810	1.266	B
MACS_peak_6094	1.21537	B
MACS_peak_496	1.16997	B
MACS_peak_4059	1.266	B
MACS_peak_3160	1.09202	B
MACS_peak_717	1.27531	B
MACS_peak_2353	0.996949	B
MACS_peak_237	1.3969	B
MACS_peak_654	0.797268	B
MACS_peak_3071	1.16997	B
MACS_peak_3241	1.15806	B
MACS_peak_652	1.31112	B
MACS_peak_481	1.09202	B
MACS_peak_4372	1.45621	B
MACS_peak_3759	1.28466	B
MACS_peak_4042	1.09202	B
MACS_peak_6308	1.36003	B
MACS_peak_1250	1.35218	B
MACS_peak_4076	1.53491	B
MACS_peak_4202	0.704151	B
MACS_peak_4252	1.3969	B
MACS_peak_4323	1.21537	B
MACS_peak_640	1.18184	B
MACS_peak_1953	1.09202	B
MACS_peak_3030	1.31973	B
MACS_peak_5349	1.10619	B
MACS_peak_6149	1.06258	B
MACS_peak_530	1.38256	B
MACS_peak_3969	0.940018	B
MACS_peak_891	1.765	B
MACS_peak_1843	0.824776	B
MACS_peak_3166	1.35218	B
MACS_peak_5268	1.30255	B
MACS_peak_6153	1.23629	B
MACS_peak_6410	1.43727	B
MACS_peak_4739	1.28466	B
MACS_peak_5941	1.15806	B
MACS_peak_2927	1.24625	B
MACS_peak_3828	1.65533	B
MACS_peak_2903	1.18184	B
MACS_peak_3286	1.25624	B
MACS_peak_2810	1.266	B
MACS_peak_5205	1.36754	B
MACS_peak_5235	1.14551	B
MACS_peak_991	1.55991	B
MACS_peak_2465	1.38256	B
MACS_peak_3978	1.16997	B
MACS_peak_3577	1.24625	B
MACS_peak_104	1.07737	B
MACS_peak_798	1.22583	B
MACS_peak_4184	1.20439	B
MACS_peak_1591	1.36754	B
MACS_peak_4830	1.28466	B
MACS_peak_1940	1.24625	B
MACS_peak_1492	1.266	B
MACS_peak_5028	1.33626	B
MACS_peak_447	1.0141	B
MACS_peak_2149	1.21537	B
MACS_peak_1003	1.46835	B
MACS_peak_1424	1.0141	B
MACS_peak_3598	1.34439	B
MACS_peak_1322	1.27531	B
MACS_peak_176	1.18184	B
MACS_peak_2008	1.24625	B
MACS_peak_2918	1.14551	B
MACS_peak_3940	1.16997	B
MACS_peak_2356	1.29358	B
MACS_peak_5600	1.24625	B
MACS_peak_5086	1.44373	B
MACS_peak_6349	1.31112	B
MACS_peak_6646	1.29358	B
MACS_peak_3592	1.21537	B
MACS_peak_6716	1.09202	B
MACS_peak_6475	1.23629	B
MACS_peak_2195	1.51917	B
MACS_peak_2883	1.06258	B
MACS_peak_5356	1.23629	B
MACS_peak_5881	1.45621	B
MACS_peak_644	1.031	B
MACS_peak_5529	1.31112	B
MACS_peak_3477	1.31973	B
MACS_peak_2479	1.266	B
MACS_peak_5342	1.07737	B
MACS_peak_3830	1.49734	B
MACS_peak_4977	1.32818	B
MACS_peak_3826	1.51917	B
MACS_peak_4709	1.47436	B
MACS_peak_3078	1.20439	B
MACS_peak_6550	1.46835	B
MACS_peak_3159	1.10619	B
MACS_peak_32	1.06258	B
MACS_peak_4847	1.18184	B
MACS_peak_2435	1.30255	B
MACS_peak_3810	1.43088	B
MACS_peak_2105	1.3969	B
MACS_peak_4056	1.16997	B
MACS_peak_3964	1.1934	B
MACS_peak_113	1.20439	B
MACS_peak_3903	1.11959	B
MACS_peak_2523	1.32818	B
MACS_peak_3359	1.23629	B
MACS_peak_3445	1.40381	B
MACS_peak_450	1.24625	B
MACS_peak_4848	1.28466	B
MACS_peak_2092	1.30255	B
MACS_peak_3833	1.47436	B
MACS_peak_2991	1.06258	B
MACS_peak_1798	1.50284	B
MACS_peak_4768	1.21537	B
MACS_peak_5545	1.43088	B
MACS_peak_2816	1.06258	B
MACS_peak_553	1.31973	B
MACS_peak_5892	1.031	B
MACS_peak_4301	1.18184	B
MACS_peak_5197	1.27531	B
MACS_peak_5698	1.16997	B
MACS_peak_2	1.27531	B
MACS_peak_2161	1.27531	B
MACS_peak_74	0.919078	B
MACS_peak_2069	1.25624	B
MACS_peak_4571	1.66304	B
MACS_peak_474	1.43727	B
MACS_peak_1321	1.20439	B
MACS_peak_2131	1.24625	B
MACS_peak_4249	1.5084	B
MACS_peak_1140	1.35218	B
MACS_peak_5552	1.22583	B
MACS_peak_5148	1.41747	B
MACS_peak_5527	1.36754	B
MACS_peak_5053	0.850646	B
MACS_peak_2212	1.49734	B
MACS_peak_4391	1.51917	B
MACS_peak_4320	1.32818	B
MACS_peak_4358	1.09202	B
MACS_peak_1849	1.23629	B
MACS_peak_3982	1.266	B
MACS_peak_2506	1.27531	B
MACS_peak_5865	0.737193	B
MACS_peak_802	1.23629	B
MACS_peak_1446	1.06258	B
MACS_peak_287	1.18184	B
MACS_peak_2803	1.14551	B
MACS_peak_5618	1.16997	B
MACS_peak_5057	1.38256	B
MACS_peak_3560	1.35218	B
MACS_peak_4087	1.031	B
MACS_peak_6522	1.3897	B
MACS_peak_618	1.09202	B
MACS_peak_784	1.1934	B
MACS_peak_5676	1.16997	B
MACS_peak_4304	0.978637	B
MACS_peak_3996	1.21537	B
MACS_peak_651	1.37511	B
MACS_peak_2799	1.0141	B
MACS_peak_5843	0.996949	B
MACS_peak_5301	1.47436	B
MACS_peak_5774	1.33626	B
MACS_peak_3625	1.40381	B
MACS_peak_2926	1.07737	B
MACS_peak_1980	1.22583	B
MACS_peak_6350	1.18184	B
MACS_peak_571	1.25624	B
MACS_peak_2934	0.919078	B
MACS_peak_115	1.32818	B
MACS_peak_167	0.824776	B
MACS_peak_3198	1.14551	B
MACS_peak_2057	1.21537	B
MACS_peak_315	1.06258	B
MACS_peak_656	1.1934	B
MACS_peak_2995	1.11959	B
MACS_peak_5915	1.10619	B
MACS_peak_134	1.09202	B
MACS_peak_4353	1.30255	B
MACS_peak_4078	1.38256	B
MACS_peak_5931	1.29358	B
MACS_peak_2189	1.16997	B
MACS_peak_1057	1.70672	B
MACS_peak_5362	1.266	B
MACS_peak_3089	1.21537	B
MACS_peak_4834	1.16997	B
MACS_peak_5847	1.21537	B
MACS_peak_2603	1.48601	B
MACS_peak_4183	1.20439	B
MACS_peak_2957	1.31112	B
MACS_peak_4782	1.23629	B
MACS_peak_519	1.65533	B
MACS_peak_2130	1.18184	B
MACS_peak_4735	1.23629	B
MACS_peak_830	1.18184	B
MACS_peak_220	1.1329	B
MACS_peak_5548	1.36754	B
MACS_peak_3292	1.1329	B
MACS_peak_6200	1.40381	B
MACS_peak_6277	1.1934	B
MACS_peak_2840	1.29358	B
MACS_peak_22	1.15806	B
MACS_peak_3814	1.3969	B
MACS_peak_6256	1.20439	B
MACS_peak_928	1.29358	B
MACS_peak_6576	0.996949	B
MACS_peak_3308	1.34439	B
MACS_peak_3295	1.3969	B
MACS_peak_2349	1.11959	B
MACS_peak_2941	1.18184	B
MACS_peak_4129	1.43727	B
MACS_peak_2430	1.16997	B
MACS_peak_5776	1.30255	B
MACS_peak_808	1.30255	B
MACS_peak_6549	1.47436	B
MACS_peak_2663	1.59262	B
MACS_peak_5659	1.25624	B
MACS_peak_5137	1.30255	B
MACS_peak_3721	1.30255	B
MACS_peak_3191	1.1934	B
MACS_peak_1773	1.30255	B
MACS_peak_2996	1.14551	B
MACS_peak_4079	1.33626	B
MACS_peak_1028	1.07737	B
MACS_peak_5930	1.1934	B
MACS_peak_2118	1.14551	B
MACS_peak_272	1.43088	B
MACS_peak_5621	1.06258	B
MACS_peak_4239	1.36754	B
MACS_peak_2989	1.031	B
MACS_peak_5172	1.34439	B
MACS_peak_535	1.49734	B
MACS_peak_3330	1.34439	B
MACS_peak_66	1.20439	B
MACS_peak_5890	1.0141	B
MACS_peak_4115	1.14551	B
MACS_peak_1500	1.32818	B
MACS_peak_1821	1.15806	B
MACS_peak_482	1.28466	B
MACS_peak_3672	1.42423	B
MACS_peak_6026	1.42423	B
MACS_peak_282	1.18184	B
MACS_peak_1026	1.43727	B
MACS_peak_3757	1.36754	B
MACS_peak_5900	0.535294	B
MACS_peak_4275	1.31973	B
MACS_peak_1605	1.27531	B
MACS_peak_804	1.29358	B
MACS_peak_136	1.04689	B
MACS_peak_3906	1.30255	B
MACS_peak_127	0.996949	B
MACS_peak_807	1.42423	B
MACS_peak_5615	1.36003	B
MACS_peak_3920	1.46835	B
MACS_peak_2336	1.18184	B
MACS_peak_812	1.24625	B
MACS_peak_3495	1.7558	B
MACS_peak_2461	1.27531	B
MACS_peak_6579	1.38256	B
MACS_peak_5187	1.15806	B
MACS_peak_4401	1.3969	B
MACS_peak_4828	1.21537	B
MACS_peak_6096	1.1329	B
MACS_peak_4756	1.25624	B
MACS_peak_2992	0.874482	B
MACS_peak_231	1.5084	B
MACS_peak_1906	1.38256	B
MACS_peak_4177	1.44994	B
MACS_peak_308	0.919078	B
MACS_peak_3829	1.63134	B
MACS_peak_6319	1.3897	B
MACS_peak_2505	1.25624	B
MACS_peak_5339	0.919078	B
MACS_peak_2602	1.41747	B
MACS_peak_3637	1.10619	B
MACS_peak_2933	1.1934	B
MACS_peak_264	1.48601	B
MACS_peak_1625	1.29358	B
MACS_peak_91	1.35218	B
MACS_peak_3719	1.07737	B
MACS_peak_6497	1.32818	B
MACS_peak_4743	1.21537	B
MACS_peak_4726	1.43727	B
MACS_peak_5297	1.49164	B
MACS_peak_452	1.32818	B
MACS_peak_3079	1.07737	B
MACS_peak_5133	1.11959	B
MACS_peak_1191	1.31973	B
MACS_peak_1913	1.43088	B
MACS_peak_5255	1.55011	B
MACS_peak_222	1.3969	B
MACS_peak_4772	1.36754	B
MACS_peak_2127	1.031	B
MACS_peak_5236	1.04689	B
MACS_peak_1879	1.36003	B
MACS_peak_3908	1.04689	B
MACS_peak_2947	1.16997	B
MACS_peak_4605	1.27531	B
MACS_peak_3021	1.20439	B
MACS_peak_3394	1.36003	B
MACS_peak_290	1.09202	B
MACS_peak_5980	1.14551	B
MACS_peak_6580	1.14551	B
MACS_peak_2841	1.16997	B
MACS_peak_2885	1.11959	B
MACS_peak_3761	1.20439	B
MACS_peak_6081	0.628389	B
MACS_peak_764	1.43727	B
MACS_peak_6581	1.18184	B
MACS_peak_4201	1.18184	B
MACS_peak_5772	1.36003	B
MACS_peak_5952	1.06258	B
MACS_peak_2606	1.36003	B
MACS_peak_3894	1.20439	B
MACS_peak_942	1.36754	B
MACS_peak_2895	1.27531	B
MACS_peak_4835	1.1934	B
MACS_peak_1344	1.37511	B
MACS_peak_4651	1.09202	B
MACS_peak_1545	1.31973	B
MACS_peak_3182	1.14551	B
MACS_peak_3897	1.07737	B
MACS_peak_929	1.27531	B
MACS_peak_2436	1.3897	B
MACS_peak_646	0.959518	B
MACS_peak_5131	0.628389	B
MACS_peak_657	0.919078	B
MACS_peak_6603	1.16997	B
MACS_peak_3487	1.14551	B
MACS_peak_5977	1.31973	B
MACS_peak_3583	1.20439	B
MACS_peak_4696	1.31112	B
MACS_peak_6345	1.32818	B
MACS_peak_702	1.06258	B
MACS_peak_4180	1.07737	B
MACS_peak_1272	1.09202	B
MACS_peak_4261	1.20439	B
MACS_peak_325	0.768638	B
MACS_peak_2892	0.919078	B
MACS_peak_3957	1.37511	B
MACS_peak_1850	1.25624	B
MACS_peak_6161	1.04689	B
MACS_peak_6607	0.850646	B
MACS_peak_3383	1.31973	B
MACS_peak_3703	1.3969	B
MACS_peak_3697	0.768638	B
MACS_peak_5682	1.37511	B
MACS_peak_2611	1.27531	B
MACS_peak_5736	1.44373	B
MACS_peak_3937	1.16997	B
MACS_peak_1381	1.10619	B
MACS_peak_4823	1.14551	B
MACS_peak_443	0.978637	B
MACS_peak_2086	1.031	B
MACS_peak_1949	1.29358	B
MACS_peak_632	1.20439	B
MACS_peak_4749	1.25624	B
MACS_peak_4429	1.44373	B
MACS_peak_2916	0.978637	B
MACS_peak_5840	1.24625	B
MACS_peak_72	1.49734	B
MACS_peak_2981	1.27531	B
MACS_peak_1056	1.53995	B
MACS_peak_489	1.38256	B
MACS_peak_5673	1.28466	B
MACS_peak_160	1.10619	B
MACS_peak_2140	1.37511	B
MACS_peak_3035	1.266	B
MACS_peak_1878	1.35218	B
MACS_peak_1462	1.23629	B
MACS_peak_3036	1.18184	B
MACS_peak_6436	0.940018	B
MACS_peak_1486	1.09202	B
MACS_peak_5936	1.031	B
MACS_peak_5128	1.36003	B
MACS_peak_135	1.11959	B
MACS_peak_6437	1.49734	B
MACS_peak_2893	0.919078	B
MACS_peak_5052	1.38256	B
MACS_peak_3945	1.31112	B
MACS_peak_1933	1.06258	B
MACS_peak_860	1.31112	B
MACS_peak_5156	1.15806	B
MACS_peak_4745	1.28466	B
MACS_peak_3895	1.20439	B
MACS_peak_4974	0.897627	B
MACS_peak_785	1.15806	B
MACS_peak_4375	1.51917	B
MACS_peak_1840	1.25624	B
MACS_peak_1964	1.23629	B
MACS_peak_558	1.06258	B
MACS_peak_4306	0.824776	B
MACS_peak_1251	1.62304	B
MACS_peak_4433	1.36754	B
MACS_peak_4731	1.53491	B
MACS_peak_775	1.0141	B
MACS_peak_5116	1.45621	B
MACS_peak_6621	1.0141	B
MACS_peak_3179	1.52969	B
MACS_peak_619	1.0141	B
MACS_peak_6279	1.20439	B
MACS_peak_3369	1.1934	B
MACS_peak_4359	1.1329	B
MACS_peak_2337	1.16997	B
MACS_peak_3911	0.874482	B
MACS_peak_438	1.32818	B
MACS_peak_2348	1.031	B
MACS_peak_4209	1.31112	B
MACS_peak_1868	1.29358	B
MACS_peak_5175	1.04689	B
MACS_peak_3634	1.10619	B
MACS_peak_690	1.22583	B
MACS_peak_647	1.21537	B
MACS_peak_6352	1.55011	B
MACS_peak_3294	1.40381	B
MACS_peak_4068	1.31973	B
MACS_peak_1952	1.22583	B
MACS_peak_4644	1.031	B
MACS_peak_2509	1.14551	B
MACS_peak_5249	1.51388	B
MACS_peak_3603	1.04689	B
MACS_peak_5839	1.38256	B
MACS_peak_2906	1.18184	B
MACS_peak_1894	1.06258	B
MACS_peak_890	1.7558	B
MACS_peak_1474	1.25624	B
MACS_peak_1912	1.3897	B
MACS_peak_125	0.940018	B
MACS_peak_2813	1.10619	B
MACS_peak_2037	1.32818	B
MACS_peak_3556	1.31112	B
MACS_peak_5075	1.1329	B
MACS_peak_5595	1.31112	B
MACS_peak_3976	1.32818	B
MACS_peak_2447	1.31973	B
MACS_peak_2521	0.768638	B
MACS_peak_3555	1.34439	B
MACS_peak_6158	1.11959	B
MACS_peak_2117	1.24625	B
MACS_peak_2917	1.10619	B
MACS_peak_5997	1.09202	B
MACS_peak_4187	1.22583	B
MACS_peak_6271	1.0141	B
MACS_peak_5775	1.32818	B
MACS_peak_1764	1.0141	B
MACS_peak_5351	1.20439	B
MACS_peak_1027	1.21537	B
MACS_peak_4368	1.3969	B
MACS_peak_979	1.33626	B
MACS_peak_2169	1.15806	B
MACS_peak_637	1.31973	B
MACS_peak_5526	1.16997	B
MACS_peak_1886	1.21537	B
MACS_peak_936	1.21537	B
MACS_peak_4215	0.874482	B
MACS_peak_1883	1.69975	B
MACS_peak_311	0.940018	B
MACS_peak_751	1.14551	B
MACS_peak_4697	1.44373	B
MACS_peak_6014	1.32818	B
MACS_peak_4824	1.22583	B
MACS_peak_3958	0.897627	B
MACS_peak_1859	1.41747	B
MACS_peak_961	1.35218	B
MACS_peak_818	1.3897	B
MACS_peak_3910	0.850646	B
MACS_peak_2252	1.91455	B
MACS_peak_5817	1.16997	B
MACS_peak_6250	1.1329	B
MACS_peak_1154	1.18184	B
MACS_peak_641	1.07737	B
MACS_peak_614	1.11959	B
MACS_peak_266	1.82164	B
MACS_peak_5803	1.44994	B
MACS_peak_6252	1.41078	B
MACS_peak_1895	1.031	B
MACS_peak_2755	1.25624	B
MACS_peak_4376	1.45621	B
MACS_peak_4648	1.15806	B
MACS_peak_285	1.20439	B
MACS_peak_4164	1.38256	B
MACS_peak_2070	1.25624	B
MACS_peak_6190	1.09202	B
MACS_peak_1572	0.996949	B
MACS_peak_771	1.31973	B
MACS_peak_2859	1.07737	B
MACS_peak_3647	1.3897	B
MACS_peak_4072	1.32818	B
MACS_peak_2557	1.04689	B
MACS_peak_3194	1.34439	B
MACS_peak_6721	1.41747	B
MACS_peak_3639	0.996949	B
MACS_peak_4855	1.09202	B
MACS_peak_3087	1.34439	B
MACS_peak_348	1.30255	B
MACS_peak_1432	1.1329	B
MACS_peak_528	1.37511	B
MACS_peak_6095	1.11959	B
MACS_peak_3974	0.978637	B
MACS_peak_4818	0.919078	B
MACS_peak_5918	0.850646	B
MACS_peak_5047	1.10619	B
MACS_peak_4559	1.80543	B
MACS_peak_2905	1.16997	B
MACS_peak_1409	1.25624	B
MACS_peak_4196	1.25624	B
MACS_peak_6214	1.031	B
MACS_peak_5135	0.824776	B
MACS_peak_6314	1.1329	B
MACS_peak_433	1.47436	B
MACS_peak_4199	1.04689	B
MACS_peak_3951	1.24625	B
MACS_peak_833	1.32818	B
MACS_peak_5512	1.28466	B
MACS_peak_2697	1.23629	B
MACS_peak_1693	1.32818	B
MACS_peak_5543	1.25624	B
MACS_peak_3164	1.14551	B
MACS_peak_5913	1.3897	B
MACS_peak_1521	1.47436	B
MACS_peak_4552	1.61878	B
MACS_peak_2935	0.897627	B
MACS_peak_4097	1.36754	B
MACS_peak_5905	0.978637	B
MACS_peak_3952	1.07737	B
MACS_peak_4792	1.44994	B
MACS_peak_2498	1.35218	B
MACS_peak_318	1.031	B
MACS_peak_1765	1.0141	B
MACS_peak_2063	1.18184	B
MACS_peak_6714	1.51917	B
MACS_peak_128	1.031	B
MACS_peak_1834	1.46835	B
MACS_peak_4069	1.35218	B
MACS_peak_5348	1.15806	B
MACS_peak_715	1.28466	B
MACS_peak_5695	1.41747	B
MACS_peak_6505	1.27531	B
MACS_peak_1811	1.22583	B
MACS_peak_3907	1.54506	B
MACS_peak_6280	1.20439	B
MACS_peak_1526	1.25624	B
MACS_peak_5070	1.04689	B
MACS_peak_1431	1.16997	B
MACS_peak_58	1.0141	B
MACS_peak_5357	1.30255	B
MACS_peak_838	1.31112	B
MACS_peak_3709	1.18184	B
MACS_peak_6445	1.10619	B
MACS_peak_5296	1.3897	B
MACS_peak_46	1.15806	B
MACS_peak_6281	1.06258	B
MACS_peak_752	1.0141	B
MACS_peak_4171	1.25624	B
MACS_peak_6406	1.28466	B
MACS_peak_2064	1.18184	B
MACS_peak_4550	1.28466	B
MACS_peak_1814	1.35218	B
MACS_peak_2777	1.31112	B
MACS_peak_1265	1.28466	B
MACS_peak_6234	1.41078	B
MACS_peak_253	1.56467	B
MACS_peak_5849	0.897627	B
MACS_peak_6255	1.18184	B
MACS_peak_458	0.850646	B
MACS_peak_4369	1.37511	B
MACS_peak_3517	1.31112	B
MACS_peak_6547	1.34439	B
MACS_peak_3484	0.996949	B
MACS_peak_5723	1.29358	B
MACS_peak_1734	1.14551	B
MACS_peak_3633	1.1329	B
MACS_peak_3090	1.11959	B
MACS_peak_1735	1.23629	B
MACS_peak_249	0.768638	B
MACS_peak_1414	1.16997	B
MACS_peak_242	1.34439	B
MACS_peak_3395	1.36754	B
MACS_peak_5705	1.15806	B
MACS_peak_5805	0.704151	B
MACS_peak_3333	1.31973	B
MACS_peak_2919	1.031	B
MACS_peak_6251	1.1329	B
MACS_peak_217	1.031	B
MACS_peak_6914	1.31112	B
MACS_peak_3009	1.21537	B
MACS_peak_5264	1.18184	B
MACS_peak_3199	1.18184	B
MACS_peak_6546	1.31112	B
MACS_peak_1845	1.031	B
MACS_peak_6191	1.20439	B
MACS_peak_140	0.704151	B
MACS_peak_2087	0.919078	B
MACS_peak_2812	1.32818	B
MACS_peak_2448	1.38256	B
MACS_peak_1896	1.0141	B
MACS_peak_3792	1.28466	B
MACS_peak_3644	1.44373	B
MACS_peak_5534	1.30255	B
MACS_peak_368	1.50284	B
MACS_peak_938	1.60152	B
MACS_peak_1871	1.41747	B
MACS_peak_538	1.18184	B
MACS_peak_4325	1.14551	B
MACS_peak_978	1.36754	B
MACS_peak_4335	1.35218	B
MACS_peak_284	1.11959	B
MACS_peak_1586	1.29358	B
MACS_peak_4682	1.43727	B
MACS_peak_5862	1.36003	B
MACS_peak_4763	1.0141	B
MACS_peak_2441	1.52969	B
MACS_peak_514	1.24625	B
MACS_peak_2097	1.29358	B
MACS_peak_4452	1.35218	B
MACS_peak_4570	1.69627	B
MACS_peak_4326	1.41747	B
MACS_peak_3581	1.36754	B
MACS_peak_4677	1.16997	B
MACS_peak_6137	0.940018	B
MACS_peak_1974	0.704151	B
MACS_peak_5035	1.22583	B
MACS_peak_3635	1.09202	B
MACS_peak_4765	1.31112	B
MACS_peak_2119	1.43088	B
MACS_peak_1510	1.24625	B
MACS_peak_1429	0.797268	B
MACS_peak_5157	1.11959	B
MACS_peak_765	1.47436	B
MACS_peak_5547	1.40381	B
MACS_peak_638	1.22583	B
MACS_peak_5304	1.09202	B
MACS_peak_3831	1.55011	B
MACS_peak_6104	1.15806	B
MACS_peak_369	1.47436	B
MACS_peak_5624	1.61458	B
MACS_peak_4426	1.44994	B
MACS_peak_3465	1.32818	B
MACS_peak_2045	1.41747	B
MACS_peak_322	1.79706	B
MACS_peak_3486	1.1329	B
MACS_peak_4698	1.49164	B
MACS_peak_6620	1.11959	B
MACS_peak_2960	1.22583	B
MACS_peak_3640	1.37511	B
MACS_peak_3983	1.49734	B
MACS_peak_6571	1.22583	B
MACS_peak_1867	1.25624	B
MACS_peak_776	0.996949	B
MACS_peak_2595	1.266	B
MACS_peak_3367	1.44373	B
MACS_peak_937	1.1934	B
MACS_peak_932	0.667453	B
MACS_peak_5829	1.36003	B
MACS_peak_4043	1.3897	B
MACS_peak_934	0.940018	B
MACS_peak_5857	0.919078	B
MACS_peak_859	1.21537	B
MACS_peak_2569	1.24625	B
MACS_peak_492	1.3897	B
MACS_peak_6086	1.36003	B
MACS_peak_6938	1.031	B
MACS_peak_960	1.30255	B
MACS_peak_4276	1.29358	B
MACS_peak_658	0.978637	B
MACS_peak_4652	1.11959	B
MACS_peak_3918	1.33626	B
MACS_peak_2159	1.25624	B
MACS_peak_26	1.18184	B
MACS_peak_3912	0.897627	B
MACS_peak_3685	1.266	B
MACS_peak_5555	1.15806	B
MACS_peak_2951	0.797268	B
MACS_peak_6003	0.737193	B
MACS_peak_468	1.36754	B
MACS_peak_1929	1.25624	B
MACS_peak_1968	1.37511	B
MACS_peak_4190	1.1934	B
MACS_peak_5681	1.46225	B
MACS_peak_422	0.628389	B
MACS_peak_5061	1.29358	B
MACS_peak_631	1.14551	B
MACS_peak_6306	1.43088	B
MACS_peak_4150	1.21537	B
MACS_peak_2932	1.14551	B
MACS_peak_3522	1.14551	B
MACS_peak_1698	1.20439	B
MACS_peak_965	1.16997	B
MACS_peak_1135	1.31112	B
MACS_peak_2880	1.28466	B
MACS_peak_1922	1.06258	B
MACS_peak_5625	1.61458	B
MACS_peak_1891	1.15806	B
MACS_peak_4801	1.04689	B
MACS_peak_1478	1.23629	B
MACS_peak_36	1.14551	B
MACS_peak_505	1.41078	B
MACS_peak_2442	1.48015	B
MACS_peak_1351	1.61878	B
MACS_peak_1807	1.21537	B
MACS_peak_997	1.04689	B
MACS_peak_6573	1.16997	B
MACS_peak_2532	1.32818	B
MACS_peak_5337	1.16997	B
MACS_peak_4324	1.20439	B
MACS_peak_5802	1.53995	B
MACS_peak_551	1.1934	B
MACS_peak_4781	1.31112	B
MACS_peak_3680	1.266	B
MACS_peak_5872	1.24625	B
MACS_peak_2095	1.10619	B
MACS_peak_1596	1.60584	B
MACS_peak_956	1.15806	B
MACS_peak_2694	1.266	B
MACS_peak_138	0.535294	B
MACS_peak_2120	1.09202	B
MACS_peak_5853	0.897627	B
MACS_peak_2599	1.48015	B
MACS_peak_1646	1.266	B
MACS_peak_2615	0.797268	B
MACS_peak_1270	1.44994	B
MACS_peak_3000	1.18184	B
MACS_peak_1866	1.31112	B
MACS_peak_4934	1.04689	B
MACS_peak_1112	1.57887	B
MACS_peak_1374	0.768638	B
MACS_peak_2854	1.41078	B
MACS_peak_1938	1.07737	B
MACS_peak_4825	1.23629	B
MACS_peak_3171	1.23629	B
MACS_peak_1720	1.15806	B
MACS_peak_5951	1.57887	B
MACS_peak_5107	1.31112	B
MACS_peak_980	1.35218	B
MACS_peak_2614	0.959518	B
MACS_peak_144	1.21537	B
[truncated: 2,187 more rows]

## Sheet: Fig.S2d
classC	Term	Description	logpvalue	Log(q-value)	Count	all	Enrichment	abs_pvalue
1_Member	GO:0032989	a_cellular component morphogenesis	-10.8369	-7.74604	47	663	0.0708899	10.8369
2_Member	GO:0034330	b_cell junction organization	-11.3869	-8.26604	42	525	0.08	11.3869
3_Member	GO:0051965	c_positive regulation of synapse assembly	-11.4339	-8.28089	17	80	0.2125	11.4339
1_Member	GO:0032990	d_cell part morphogenesis	-11.4893	-8.30156	44	566	0.0777385	11.4893
1_Member	GO:0051962	e_positive regulation of nervous system development	-11.7314	-8.50586	35	366	0.0956284	11.7314
3_Summary	GO:0051963	f_regulation of synapse assembly	-12.0776	-8.81064	21	122	0.172131	12.0776
1_Member	GO:0000902	g_cell morphogenesis	-12.1437	-8.83094	55	798	0.0689223	12.1437
2_Summary	GO:0050808	h_synapse organization	-12.1833	-8.83094	33	315	0.104762	12.1833
1_Member	GO:0051960	i_regulation of nervous system development	-12.1868	-8.83094	45	562	0.0800712	12.1868
1_Member	GO:0048858	j_cell projection morphogenesis	-12.2107	-8.83094	44	539	0.0816327	12.2107
1_Member	GO:0120039	k_plasma membrane bounded cell projection morphogenesis	-12.3779	-8.83094	44	533	0.0825516	12.3779
1_Member	GO:0048812	l_neuron projection morphogenesis	-12.5478	-8.88288	44	527	0.0834915	12.5478
1_Member	GO:0031175	m_neuron projection development	-13.6351	-9.84528	56	757	0.0739762	13.6351
1_Member	GO:0000904	n_cell morphogenesis involved in differentiation	-14.0446	-10.0787	51	627	0.0813397	14.0446
1_Summary	GO:0048667	o_cell morphogenesis involved in neuron differentiation	-14.9216	-10.6546	46	492	0.0934959	14.9216

## Sheet: Fig.S2e
classD	Term	Description	logpvalue	Log(q-value)	Count	all	Enrichment	abs_pvalue
3_Summary	GO:0034330	a_cell junction organization	-7.41355	-4.35071	32	525	0.0609524	7.41355
1_Member	GO:0031344	b_regulation of cell projection organization	-7.78745	-4.66662	41	763	0.0537353	7.78745
1_Member	GO:0032989	c_cellular component morphogenesis	-7.98732	-4.8343	38	663	0.0573152	7.98732
1_Member	GO:0048667	d_cell morphogenesis involved in neuron differentiation	-8.07752	-4.88974	32	492	0.0650407	8.07752
1_Member	GO:0061564	e_axon development	-8.3206	-5.09504	30	429	0.0699301	8.3206
1_Member	GO:0048812	f_neuron projection morphogenesis	-8.46232	-5.19536	34	527	0.0645161	8.46232
2_Member	GO:0001763	g_morphogenesis of a branching structure	-8.62634	-5.31362	21	211	0.0995261	8.62634
1_Member	GO:0000904	h_cell morphogenesis involved in differentiation	-8.64594	-5.31362	38	627	0.0606061	8.64594
1_Member	GO:0032990	i_cell part morphogenesis	-8.76728	-5.34541	36	566	0.0636042	8.76728
1_Member	GO:0048858	j_cell projection morphogenesis	-8.7706	-5.34541	35	539	0.0649351	8.7706
1_Member	GO:0120039	k_plasma membrane bounded cell projection morphogenesis	-8.89797	-5.34541	35	533	0.065666	8.89797
1_Member	GO:0010975	l_regulation of neuron projection development	-8.97439	-5.34541	36	556	0.0647482	8.97439
2_Summary	GO:0061138	m_morphogenesis of a branching epithelium	-9.0511	-5.34541	21	200	0.105	9.0511
1_Member	GO:0000902	n_cell morphogenesis	-9.1627	-5.34541	45	798	0.056391	9.1627
1_Summary	GO:0031175	o_neuron projection development	-11.5216	-7.25464	48	757	0.0634082	11.5216

## Sheet: Fig.S2f
family	A	B	C	D
H_E	-1.23947	-0.481869	0.572813	0.945377
H_B	-1.14487	-0.64057	-0.1319	1.60138
H_T	-1.02842	-0.368189	-0.42476	1.46966
E_B	0.0945929	-0.158701	-0.704714	0.656006
E_T	0.211051	0.11368	-0.997573	0.524283
B_T	0.116458	0.272381	-0.29286	-0.131723

## Sheet: Fig.S2g
position	RR
-750	1.39733
-450	1.49978
0	1.68317
450	1.50624
750	1.40094

## Sheet: Fig.S2h
peak	RR	RR class
MACS_peak_10	1.82043	A
MACS_peak_1003	1.70885	A
MACS_peak_1004	1.61983	A
MACS_peak_1007	1.72964	A
MACS_peak_103	1.73738	A
MACS_peak_1032	2.25949	A
MACS_peak_1033	2.07123	A
MACS_peak_1039	1.96843	A
MACS_peak_1040	1.86697	A
MACS_peak_1045	1.86363	A
MACS_peak_1075	1.80741	A
MACS_peak_1080	2.17626	A
MACS_peak_1087	2.01431	A
MACS_peak_1088	1.73272	A
MACS_peak_1092	1.99513	A
MACS_peak_1103	1.85525	A
MACS_peak_1104	1.80758	A
MACS_peak_111	2.55112	A
MACS_peak_1111	1.77087	A
MACS_peak_1118	2.27855	A
MACS_peak_1120	1.67648	A
MACS_peak_1122	1.86901	A
MACS_peak_1123	1.91922	A
MACS_peak_113	1.65862	A
MACS_peak_1132	2.47416	A
MACS_peak_1138	1.72626	A
MACS_peak_1139	1.97775	A
MACS_peak_1154	2.3782	A
MACS_peak_1157	1.925	A
MACS_peak_1158	2.30114	A
MACS_peak_1165	2.2947	A
MACS_peak_1166	1.97609	A
MACS_peak_1168	1.77733	A
MACS_peak_117	3.23656	A
MACS_peak_1182	2.02352	A
MACS_peak_1187	2.49138	A
MACS_peak_1188	2.08859	A
MACS_peak_1189	2.54519	A
MACS_peak_1195	1.68956	A
MACS_peak_1196	2.0937	A
MACS_peak_1199	1.90389	A
MACS_peak_120	2.24621	A
MACS_peak_1204	2.90673	A
MACS_peak_1205	2.43326	A
MACS_peak_1206	2.24868	A
MACS_peak_1207	2.10717	A
MACS_peak_121	2.02522	A
MACS_peak_1210	2.53018	A
MACS_peak_1223	2.26662	A
MACS_peak_1224	1.84158	A
MACS_peak_123	2.11433	A
MACS_peak_1239	1.83514	A
MACS_peak_1248	1.86224	A
MACS_peak_1251	1.97148	A
MACS_peak_1253	2.41489	A
MACS_peak_1268	1.86379	A
MACS_peak_1277	1.6238	A
MACS_peak_1302	1.77353	A
MACS_peak_1308	2.39595	A
MACS_peak_1311	1.8149	A
MACS_peak_1312	1.74664	A
MACS_peak_1313	1.68919	A
MACS_peak_1322	1.94469	A
MACS_peak_1327	1.74941	A
MACS_peak_1328	2.24531	A
MACS_peak_1329	2.29585	A
MACS_peak_133	2.20771	A
MACS_peak_1330	1.92926	A
MACS_peak_1331	2.60258	A
MACS_peak_1332	1.78683	A
MACS_peak_1335	2.10845	A
MACS_peak_1341	1.84201	A
MACS_peak_1342	2.11868	A
MACS_peak_1350	2.37778	A
MACS_peak_1358	2.23057	A
MACS_peak_136	2.05595	A
MACS_peak_1361	2.1493	A
MACS_peak_1362	2.07776	A
MACS_peak_1368	2.34018	A
MACS_peak_137	2.18308	A
MACS_peak_1379	2.07611	A
MACS_peak_1384	1.83418	A
MACS_peak_1387	1.67154	A
MACS_peak_1389	1.96793	A
MACS_peak_1390	1.88051	A
MACS_peak_1395	1.88804	A
MACS_peak_1396	2.01635	A
MACS_peak_1397	2.00617	A
MACS_peak_1405	2.48875	A
MACS_peak_141	1.93846	A
MACS_peak_1413	1.75408	A
MACS_peak_1414	1.93925	A
MACS_peak_1418	1.70361	A
MACS_peak_1429	1.7263	A
MACS_peak_1430	2.03045	A
MACS_peak_1433	1.6566	A
MACS_peak_1434	1.79604	A
MACS_peak_1435	1.99796	A
MACS_peak_1437	2.30398	A
MACS_peak_1439	2.14624	A
MACS_peak_144	2.72988	A
MACS_peak_1440	1.67844	A
MACS_peak_1444	2.83878	A
MACS_peak_1448	1.74899	A
MACS_peak_1449	3.00551	A
MACS_peak_145	2.37443	A
MACS_peak_1450	1.76709	A
MACS_peak_1452	2.68134	A
MACS_peak_1453	2.29868	A
MACS_peak_1455	2.0075	A
MACS_peak_1456	2.09773	A
MACS_peak_1457	2.309	A
MACS_peak_1458	1.97475	A
MACS_peak_146	2.93121	A
MACS_peak_1462	1.7722	A
MACS_peak_1468	2.58773	A
MACS_peak_1485	2.63187	A
MACS_peak_1486	2.98572	A
MACS_peak_1487	2.31489	A
MACS_peak_1489	1.68456	A
MACS_peak_1491	1.86508	A
MACS_peak_150	2.80773	A
MACS_peak_1505	2.51451	A
MACS_peak_1514	2.16824	A
MACS_peak_1515	1.7173	A
MACS_peak_1516	2.18686	A
MACS_peak_1520	1.95551	A
MACS_peak_1523	1.92102	A
MACS_peak_1525	1.71971	A
MACS_peak_1527	1.8067	A
MACS_peak_1528	1.8324	A
MACS_peak_1529	3.0517	A
MACS_peak_1530	2.57267	A
MACS_peak_1537	1.70236	A
MACS_peak_1542	1.72093	A
MACS_peak_1543	1.68075	A
MACS_peak_1544	1.65526	A
MACS_peak_1560	1.63066	A
MACS_peak_1569	1.84945	A
MACS_peak_1570	1.67757	A
MACS_peak_1575	2.75244	A
MACS_peak_1585	1.97922	A
MACS_peak_1587	2.02437	A
MACS_peak_159	2.34459	A
MACS_peak_1596	2.37452	A
MACS_peak_16	2.7033	A
MACS_peak_160	2.19614	A
MACS_peak_1613	1.84786	A
MACS_peak_1614	1.98383	A
MACS_peak_162	2.78931	A
MACS_peak_1622	2.71884	A
MACS_peak_1626	2.52837	A
MACS_peak_1627	2.53143	A
MACS_peak_1628	2.58069	A
MACS_peak_1632	2.35412	A
MACS_peak_1634	2.04409	A
MACS_peak_1635	3.10009	A
MACS_peak_1636	2.33793	A
MACS_peak_1637	2.26919	A
MACS_peak_1643	1.64666	A
MACS_peak_1645	2.41348	A
MACS_peak_1646	2.22273	A
MACS_peak_1648	1.96861	A
MACS_peak_166	2.12462	A
MACS_peak_1665	1.76928	A
MACS_peak_1666	1.6447	A
MACS_peak_1673	1.94422	A
MACS_peak_1675	1.79283	A
MACS_peak_1716	1.66729	A
MACS_peak_1724	2.28521	A
MACS_peak_1725	1.80743	A
MACS_peak_1730	1.88402	A
MACS_peak_1731	1.92941	A
MACS_peak_1732	1.6341	A
MACS_peak_1742	1.71406	A
MACS_peak_1744	2.27448	A
MACS_peak_1766	2.14941	A
MACS_peak_1773	2.01695	A
MACS_peak_1777	2.22593	A
MACS_peak_1785	1.74734	A
MACS_peak_1788	1.72328	A
MACS_peak_179	2.54574	A
MACS_peak_1796	2.76949	A
MACS_peak_180	2.37955	A
MACS_peak_1801	1.7446	A
MACS_peak_181	3.31378	A
MACS_peak_182	3.59208	A
MACS_peak_1823	2.22354	A
MACS_peak_183	1.71828	A
MACS_peak_1830	2.42031	A
MACS_peak_1834	1.80718	A
MACS_peak_1846	1.91314	A
MACS_peak_1853	1.63782	A
MACS_peak_1877	1.74687	A
MACS_peak_1898	2.09147	A
MACS_peak_1899	2.11484	A
MACS_peak_1910	2.06647	A
MACS_peak_1913	2.04973	A
MACS_peak_193	2.95061	A
MACS_peak_1936	2.3542	A
MACS_peak_1937	2.51585	A
MACS_peak_1938	2.44563	A
MACS_peak_194	2.65167	A
MACS_peak_1948	1.63617	A
MACS_peak_1951	2.03151	A
MACS_peak_1952	2.10274	A
MACS_peak_1958	1.86085	A
MACS_peak_196	2.8207	A
MACS_peak_1967	2.18621	A
MACS_peak_1968	2.46019	A
MACS_peak_197	2.32985	A
MACS_peak_1971	2.08493	A
MACS_peak_198	2.81531	A
MACS_peak_199	2.63918	A
MACS_peak_2	3.10375	A
MACS_peak_200	1.68879	A
MACS_peak_201	2.08807	A
MACS_peak_2019	2.53091	A
MACS_peak_202	3.51684	A
MACS_peak_2022	1.62156	A
MACS_peak_2025	1.93636	A
MACS_peak_2026	2.23374	A
MACS_peak_2029	1.72139	A
MACS_peak_203	2.32474	A
MACS_peak_2034	1.68968	A
MACS_peak_204	2.20974	A
MACS_peak_2040	1.8627	A
MACS_peak_2042	1.63753	A
MACS_peak_2043	1.81585	A
MACS_peak_2046	1.69592	A
MACS_peak_205	3.80951	A
MACS_peak_2075	2.11048	A
MACS_peak_2100	1.6439	A
MACS_peak_211	2.20815	A
MACS_peak_2110	2.05364	A
MACS_peak_2119	2.1227	A
MACS_peak_2124	1.67125	A
MACS_peak_2125	2.12607	A
MACS_peak_213	2.38145	A
MACS_peak_2131	1.71669	A
MACS_peak_2132	1.75541	A
MACS_peak_214	1.68285	A
MACS_peak_2140	1.88778	A
MACS_peak_215	1.87687	A
MACS_peak_2174	1.82226	A
MACS_peak_2175	1.85258	A
MACS_peak_218	1.97837	A
MACS_peak_2187	1.67329	A
MACS_peak_219	2.77312	A
MACS_peak_22	2.33391	A
MACS_peak_2206	1.62255	A
MACS_peak_2207	1.92531	A
MACS_peak_2211	1.90748	A
MACS_peak_2214	2.10352	A
MACS_peak_2216	1.77633	A
MACS_peak_2218	1.67762	A
MACS_peak_2219	1.67762	A
MACS_peak_2220	1.67115	A
MACS_peak_2221	1.64016	A
MACS_peak_2222	1.6524	A
MACS_peak_2223	1.83749	A
MACS_peak_2227	2.10553	A
MACS_peak_223	1.97983	A
MACS_peak_2245	1.79535	A
MACS_peak_2270	1.86173	A
MACS_peak_2271	2.47102	A
MACS_peak_2276	1.93372	A
MACS_peak_2281	2.52789	A
MACS_peak_2282	2.62099	A
MACS_peak_2291	1.90072	A
MACS_peak_23	2.26774	A
MACS_peak_230	2.23916	A
MACS_peak_231	2.09057	A
MACS_peak_2323	1.74716	A
MACS_peak_2324	1.7811	A
MACS_peak_234	1.66752	A
MACS_peak_2346	2.14394	A
MACS_peak_235	2.77172	A
MACS_peak_2359	1.65598	A
MACS_peak_236	2.64419	A
MACS_peak_2365	1.7	A
MACS_peak_2366	2.00004	A
MACS_peak_2367	2.70118	A
MACS_peak_237	3.06349	A
MACS_peak_2374	1.77597	A
MACS_peak_2375	1.80266	A
MACS_peak_2376	2.37158	A
MACS_peak_238	2.28393	A
MACS_peak_2380	1.68996	A
MACS_peak_2386	1.63048	A
MACS_peak_239	2.66968	A
MACS_peak_2395	2.6751	A
MACS_peak_24	2.45103	A
MACS_peak_240	1.6749	A
MACS_peak_241	1.71308	A
MACS_peak_2413	1.90511	A
MACS_peak_2414	2.18175	A
MACS_peak_242	3.75594	A
MACS_peak_244	2.14005	A
MACS_peak_245	2.05923	A
MACS_peak_2458	2.39487	A
MACS_peak_2459	2.20702	A
MACS_peak_2461	1.69925	A
MACS_peak_2466	2.14059	A
MACS_peak_2469	2.52575	A
MACS_peak_247	2.6591	A
MACS_peak_25	2.18233	A
MACS_peak_250	1.92258	A
MACS_peak_2538	1.65763	A
MACS_peak_254	1.84665	A
MACS_peak_255	1.78386	A
MACS_peak_2560	1.66283	A
MACS_peak_259	2.18379	A
MACS_peak_26	2.15166	A
MACS_peak_260	2.19853	A
MACS_peak_2601	1.88913	A
MACS_peak_2602	2.07244	A
MACS_peak_2603	1.8494	A
MACS_peak_2609	2.55628	A
MACS_peak_261	1.85324	A
MACS_peak_2616	2.03948	A
MACS_peak_262	1.72104	A
MACS_peak_263	1.71213	A
MACS_peak_2635	1.8601	A
MACS_peak_2644	1.80488	A
MACS_peak_2645	1.91556	A
MACS_peak_2660	2.11458	A
MACS_peak_2661	2.08221	A
MACS_peak_2662	1.82642	A
MACS_peak_2665	2.35222	A
MACS_peak_2678	1.65707	A
MACS_peak_268	2.46666	A
MACS_peak_2681	2.09017	A
MACS_peak_269	2.84781	A
MACS_peak_2699	2.07886	A
MACS_peak_273	3.11472	A
MACS_peak_274	2.87871	A
MACS_peak_2741	1.99319	A
MACS_peak_2748	17.7443	A
MACS_peak_2749	4.09916	A
MACS_peak_2757	1.68692	A
MACS_peak_2766	1.68511	A
MACS_peak_2767	1.68583	A
MACS_peak_2774	1.80298	A
MACS_peak_2786	1.73973	A
MACS_peak_2793	1.66589	A
MACS_peak_28	1.92354	A
MACS_peak_2818	1.88933	A
MACS_peak_282	1.96743	A
MACS_peak_2826	1.68229	A
MACS_peak_2827	1.70554	A
MACS_peak_2828	1.96356	A
MACS_peak_283	1.86705	A
MACS_peak_2836	1.74249	A
MACS_peak_2837	1.96727	A
MACS_peak_2838	1.65053	A
MACS_peak_2842	1.67416	A
MACS_peak_2859	1.70085	A
MACS_peak_2867	2.28364	A
MACS_peak_2868	1.76977	A
MACS_peak_287	1.98756	A
MACS_peak_2888	2.12807	A
MACS_peak_2900	1.62782	A
MACS_peak_2911	2.17037	A
MACS_peak_2915	1.70552	A
MACS_peak_293	1.67724	A
MACS_peak_2931	1.65273	A
MACS_peak_2933	1.71149	A
MACS_peak_2936	1.92395	A
MACS_peak_2937	1.9141	A
MACS_peak_2938	1.90515	A
MACS_peak_2981	2.60257	A
MACS_peak_299	1.80779	A
MACS_peak_2998	1.70614	A
MACS_peak_3	2.16375	A
MACS_peak_3002	1.66606	A
MACS_peak_3022	1.71817	A
MACS_peak_3025	2.25017	A
MACS_peak_3027	1.89982	A
MACS_peak_3030	1.63334	A
MACS_peak_3031	1.62301	A
MACS_peak_3032	1.95198	A
MACS_peak_3038	1.78621	A
MACS_peak_3039	2.03151	A
MACS_peak_3055	1.71733	A
MACS_peak_306	3.4127	A
MACS_peak_3061	1.96698	A
MACS_peak_3062	2.56671	A
MACS_peak_3070	1.89219	A
MACS_peak_3071	1.98861	A
MACS_peak_3075	2.0416	A
MACS_peak_3114	2.10544	A
MACS_peak_3122	1.62477	A
MACS_peak_3129	2.1096	A
MACS_peak_313	1.90675	A
MACS_peak_3144	1.81658	A
MACS_peak_317	2.04517	A
MACS_peak_3171	1.62836	A
MACS_peak_3178	1.74142	A
MACS_peak_3179	1.68553	A
MACS_peak_3180	2.32864	A
MACS_peak_3199	1.78317	A
MACS_peak_320	2.78926	A
MACS_peak_3203	1.76393	A
MACS_peak_3208	1.70712	A
MACS_peak_321	2.0336	A
MACS_peak_322	1.73365	A
MACS_peak_3228	1.6533	A
MACS_peak_3229	1.64288	A
MACS_peak_3230	1.86141	A
MACS_peak_324	2.33583	A
MACS_peak_3242	1.86017	A
MACS_peak_3248	2.92597	A
MACS_peak_325	2.17015	A
MACS_peak_3250	1.95192	A
MACS_peak_3254	1.65649	A
MACS_peak_3255	2.51821	A
MACS_peak_3261	2.03263	A
MACS_peak_3271	2.7149	A
MACS_peak_3272	1.62384	A
MACS_peak_3277	2.47709	A
MACS_peak_3285	2.11292	A
MACS_peak_3286	2.96734	A
MACS_peak_3287	2.46537	A
MACS_peak_329	2.03425	A
MACS_peak_3308	1.82003	A
MACS_peak_332	2.53221	A
MACS_peak_3331	1.97198	A
MACS_peak_3345	2.29506	A
MACS_peak_3347	1.73989	A
MACS_peak_3348	1.77979	A
MACS_peak_3349	2.1974	A
MACS_peak_3350	1.62548	A
MACS_peak_3352	1.91199	A
MACS_peak_3354	1.79285	A
MACS_peak_336	3.42646	A
MACS_peak_3373	2.52676	A
MACS_peak_3374	1.73391	A
MACS_peak_3378	2.07784	A
MACS_peak_338	2.08673	A
MACS_peak_339	2.032	A
MACS_peak_3390	2.55517	A
MACS_peak_3391	2.10383	A
MACS_peak_340	1.85704	A
MACS_peak_3401	1.66508	A
MACS_peak_3403	2.17522	A
MACS_peak_3413	2.36191	A
MACS_peak_343	2.67038	A
MACS_peak_3432	3.01485	A
MACS_peak_3433	2.40479	A
MACS_peak_3434	2.03794	A
MACS_peak_3445	1.9195	A
MACS_peak_3452	2.02021	A
MACS_peak_3454	1.85712	A
MACS_peak_346	2.27878	A
MACS_peak_3465	1.76257	A
MACS_peak_3469	2.21237	A
MACS_peak_3470	1.89708	A
MACS_peak_3478	1.62599	A
MACS_peak_3483	1.62119	A
MACS_peak_3484	1.69833	A
MACS_peak_3486	1.67037	A
MACS_peak_3499	2.13861	A
MACS_peak_350	3.06604	A
MACS_peak_3507	2.76012	A
MACS_peak_3508	2.16692	A
MACS_peak_3511	2.42413	A
MACS_peak_3512	2.6391	A
MACS_peak_3513	2.09126	A
MACS_peak_352	2.10964	A
MACS_peak_3525	1.90687	A
MACS_peak_353	2.23516	A
MACS_peak_3533	1.74805	A
MACS_peak_3534	1.9734	A
MACS_peak_3535	1.89344	A
MACS_peak_3536	1.91379	A
MACS_peak_354	2.1122	A
MACS_peak_3543	1.75522	A
MACS_peak_355	3.0106	A
MACS_peak_356	1.8859	A
MACS_peak_3566	4.55622	A
MACS_peak_3567	6.04371	A
MACS_peak_3568	11.5503	A
MACS_peak_3569	15.1382	A
MACS_peak_3577	1.726	A
MACS_peak_3578	1.89236	A
MACS_peak_3599	1.84435	A
MACS_peak_360	1.96519	A
MACS_peak_3603	2.23034	A
MACS_peak_3605	2.84303	A
MACS_peak_3606	2.10283	A
MACS_peak_3607	1.63176	A
MACS_peak_361	1.94344	A
MACS_peak_3616	3.2871	A
MACS_peak_3617	2.4383	A
MACS_peak_3620	1.75581	A
MACS_peak_3625	1.93759	A
MACS_peak_3626	1.86229	A
MACS_peak_363	2.15488	A
MACS_peak_364	2.10195	A
MACS_peak_3644	2.01997	A
MACS_peak_366	3.23249	A
MACS_peak_367	1.94879	A
MACS_peak_3673	1.73211	A
MACS_peak_369	2.40663	A
MACS_peak_3699	1.79187	A
MACS_peak_37	1.97593	A
MACS_peak_3702	2.00512	A
MACS_peak_3704	2.11602	A
MACS_peak_3715	1.62108	A
MACS_peak_3720	1.8585	A
MACS_peak_3727	1.96436	A
MACS_peak_374	3.13301	A
MACS_peak_375	2.36497	A
MACS_peak_3755	2.14774	A
MACS_peak_3757	1.73733	A
MACS_peak_3768	1.925	A
MACS_peak_377	1.6712	A
MACS_peak_3780	2.13777	A
MACS_peak_3781	2.3777	A
MACS_peak_3783	1.64552	A
MACS_peak_3786	1.70744	A
MACS_peak_3787	1.66005	A
MACS_peak_3801	1.75042	A
MACS_peak_3802	1.74907	A
MACS_peak_3814	1.81475	A
MACS_peak_3843	1.88948	A
MACS_peak_3845	1.93762	A
MACS_peak_3847	1.98346	A
MACS_peak_3848	1.84787	A
MACS_peak_385	1.70544	A
MACS_peak_3853	1.91587	A
MACS_peak_3854	1.79112	A
MACS_peak_386	1.67976	A
MACS_peak_3863	1.95032	A
MACS_peak_3866	1.84124	A
MACS_peak_3867	1.80677	A
MACS_peak_387	1.69748	A
MACS_peak_3884	1.86995	A
MACS_peak_3895	1.73545	A
MACS_peak_3902	2.02037	A
MACS_peak_3903	1.94243	A
MACS_peak_3906	1.75953	A
MACS_peak_391	2.08187	A
MACS_peak_3915	2.52088	A
MACS_peak_392	1.962	A
MACS_peak_3938	1.79045	A
MACS_peak_3948	2.08375	A
MACS_peak_3950	1.63006	A
MACS_peak_396	1.624	A
MACS_peak_397	2.99041	A
MACS_peak_398	3.3415	A
MACS_peak_3982	1.7716	A
MACS_peak_3985	1.66221	A
MACS_peak_3988	1.92723	A
MACS_peak_3989	1.65527	A
MACS_peak_3995	1.68781	A
MACS_peak_3996	1.62944	A
MACS_peak_3998	2.03154	A
MACS_peak_40	1.62907	A
MACS_peak_4016	2.39688	A
MACS_peak_4017	2.14757	A
MACS_peak_4018	2.35167	A
MACS_peak_4019	2.14404	A
MACS_peak_4027	1.95174	A
MACS_peak_404	2.27258	A
MACS_peak_4040	1.74633	A
MACS_peak_4055	1.62066	A
MACS_peak_4058	1.72755	A
MACS_peak_4059	1.79407	A
MACS_peak_4065	1.72859	A
MACS_peak_4066	1.69163	A
MACS_peak_407	2.19449	A
MACS_peak_4073	1.77166	A
MACS_peak_4078	2.2043	A
MACS_peak_4079	2.18093	A
MACS_peak_408	1.78016	A
MACS_peak_4081	1.83128	A
MACS_peak_4082	1.85741	A
MACS_peak_4086	2.319	A
MACS_peak_4087	1.64201	A
MACS_peak_4088	1.65925	A
MACS_peak_4089	1.92617	A
MACS_peak_4090	1.75804	A
MACS_peak_41	1.92759	A
MACS_peak_4104	1.98628	A
MACS_peak_4112	2.03757	A
MACS_peak_4129	1.7237	A
MACS_peak_413	1.62059	A
MACS_peak_4130	2.20153	A
MACS_peak_4138	1.71498	A
MACS_peak_4144	1.65408	A
MACS_peak_4149	1.79782	A
MACS_peak_418	2.08426	A
MACS_peak_4187	2.50395	A
MACS_peak_419	2.59692	A
MACS_peak_4193	2.16595	A
MACS_peak_4195	1.64591	A
MACS_peak_4196	1.8451	A
MACS_peak_420	2.03166	A
MACS_peak_4205	1.80067	A
MACS_peak_4208	1.87201	A
MACS_peak_4209	2.82978	A
MACS_peak_4226	1.73269	A
MACS_peak_4229	1.69488	A
MACS_peak_4250	2.04804	A
MACS_peak_4251	1.91999	A
MACS_peak_4259	1.81093	A
MACS_peak_4262	1.68353	A
MACS_peak_4263	1.94313	A
MACS_peak_4266	1.76329	A
MACS_peak_4273	1.67154	A
MACS_peak_4277	2.22564	A
MACS_peak_4279	1.68678	A
MACS_peak_4282	1.65087	A
MACS_peak_4283	1.88355	A
MACS_peak_4296	2.17259	A
MACS_peak_4297	2.07062	A
MACS_peak_431	2.80952	A
MACS_peak_433	1.63131	A
MACS_peak_434	1.72085	A
MACS_peak_437	2.8551	A
MACS_peak_4372	1.83502	A
MACS_peak_438	2.79131	A
MACS_peak_4384	1.84993	A
MACS_peak_4385	1.86943	A
MACS_peak_439	2.39903	A
MACS_peak_4397	1.77438	A
MACS_peak_4398	2.70769	A
MACS_peak_4401	1.75903	A
MACS_peak_4405	2.12754	A
MACS_peak_4434	1.64826	A
MACS_peak_4438	1.73441	A
MACS_peak_444	2.72085	A
MACS_peak_445	1.99391	A
MACS_peak_4456	1.6488	A
MACS_peak_4458	1.80677	A
MACS_peak_4462	2.3655	A
MACS_peak_4463	1.8373	A
MACS_peak_4474	1.84008	A
MACS_peak_4477	2.19793	A
MACS_peak_4481	1.86618	A
MACS_peak_4482	1.72699	A
MACS_peak_4498	1.73849	A
MACS_peak_450	1.84392	A
MACS_peak_4501	1.62971	A
MACS_peak_451	1.62196	A
MACS_peak_4513	1.87277	A
MACS_peak_4514	1.67487	A
MACS_peak_4529	1.86806	A
MACS_peak_4532	2.14944	A
MACS_peak_4546	2.23944	A
MACS_peak_4561	1.85479	A
MACS_peak_4563	1.95897	A
MACS_peak_4564	1.90907	A
MACS_peak_4573	1.69127	A
MACS_peak_459	2.10018	A
MACS_peak_4590	1.66605	A
MACS_peak_4597	2.43024	A
MACS_peak_4598	2.45758	A
MACS_peak_4608	2.70273	A
MACS_peak_4609	1.69619	A
MACS_peak_461	1.69422	A
MACS_peak_4617	1.64212	A
MACS_peak_4618	1.90975	A
MACS_peak_462	2.47623	A
MACS_peak_463	2.37292	A
MACS_peak_4632	1.66523	A
MACS_peak_464	2.92635	A
MACS_peak_465	1.81768	A
MACS_peak_4656	1.98062	A
MACS_peak_466	1.94556	A
MACS_peak_4682	1.98831	A
MACS_peak_4688	1.68853	A
MACS_peak_469	2.61193	A
MACS_peak_4691	2.08797	A
MACS_peak_4692	1.93704	A
MACS_peak_4703	2.18677	A
MACS_peak_4704	2.13607	A
MACS_peak_4708	1.91887	A
MACS_peak_4709	1.76256	A
MACS_peak_4714	2.01493	A
MACS_peak_4715	1.91127	A
MACS_peak_472	1.80108	A
MACS_peak_4729	1.63198	A
MACS_peak_474	1.95496	A
MACS_peak_4745	2.05598	A
MACS_peak_475	1.98834	A
MACS_peak_4757	1.8714	A
MACS_peak_4765	1.75668	A
MACS_peak_4766	1.64236	A
MACS_peak_4768	1.75596	A
MACS_peak_4784	1.78567	A
MACS_peak_4785	2.06078	A
MACS_peak_4786	1.74494	A
MACS_peak_4787	1.82259	A
MACS_peak_479	2.26744	A
MACS_peak_480	2.12946	A
MACS_peak_4804	2.12295	A
MACS_peak_4828	1.74907	A
MACS_peak_4834	1.63102	A
MACS_peak_4838	2.09465	A
MACS_peak_4853	2.33179	A
MACS_peak_487	2.30387	A
MACS_peak_4877	1.61942	A
MACS_peak_49	2.46486	A
MACS_peak_4904	1.75436	A
MACS_peak_4905	2.96489	A
MACS_peak_4906	1.80096	A
MACS_peak_4909	2.50515	A
MACS_peak_491	2.69042	A
MACS_peak_4910	1.73685	A
MACS_peak_4916	3.89857	A
MACS_peak_493	1.81322	A
MACS_peak_4930	1.72439	A
MACS_peak_4943	2.19554	A
MACS_peak_4944	2.61641	A
MACS_peak_4954	1.87558	A
MACS_peak_496	2.15047	A
MACS_peak_4960	2.39064	A
MACS_peak_4962	1.6318	A
MACS_peak_4966	1.84915	A
MACS_peak_497	2.31173	A
MACS_peak_498	1.97691	A
MACS_peak_4980	2.08775	A
MACS_peak_4981	2.138	A
MACS_peak_50	2.25474	A
MACS_peak_5005	1.62538	A
MACS_peak_5007	1.62318	A
MACS_peak_5017	1.8075	A
MACS_peak_5048	1.97854	A
MACS_peak_5050	1.6401	A
MACS_peak_5051	2.17272	A
MACS_peak_5071	1.89472	A
MACS_peak_5078	1.84336	A
MACS_peak_5103	1.86171	A
MACS_peak_5116	1.66009	A
MACS_peak_5117	1.84024	A
MACS_peak_5118	1.62791	A
MACS_peak_5123	1.76437	A
MACS_peak_5129	1.90565	A
MACS_peak_5161	1.77977	A
MACS_peak_5162	2.30677	A
MACS_peak_5163	2.77774	A
MACS_peak_5164	2.33151	A
MACS_peak_5167	1.97265	A
MACS_peak_5168	1.70616	A
MACS_peak_517	1.84865	A
MACS_peak_518	1.85766	A
MACS_peak_5185	1.79635	A
MACS_peak_5186	1.7622	A
MACS_peak_5187	1.64232	A
MACS_peak_5194	1.8374	A
MACS_peak_5207	1.82633	A
MACS_peak_5213	2.48653	A
MACS_peak_5214	2.35339	A
MACS_peak_522	2.14275	A
MACS_peak_5227	2.55518	A
MACS_peak_523	2.11042	A
MACS_peak_5231	1.78597	A
MACS_peak_5237	1.64814	A
MACS_peak_5241	1.72504	A
MACS_peak_5245	1.93122	A
MACS_peak_525	2.18632	A
MACS_peak_5253	1.84125	A
MACS_peak_526	2.39865	A
MACS_peak_5272	1.6518	A
MACS_peak_5273	1.74448	A
MACS_peak_5282	1.66838	A
MACS_peak_5284	1.6246	A
MACS_peak_5297	1.68289	A
MACS_peak_5298	2.21284	A
MACS_peak_530	2.02146	A
MACS_peak_5310	1.66543	A
MACS_peak_5313	2.32624	A
MACS_peak_5315	1.72422	A
MACS_peak_5321	2.06066	A
MACS_peak_5334	2.29376	A
MACS_peak_5337	1.97504	A
MACS_peak_5366	1.67078	A
MACS_peak_5368	2.22525	A
MACS_peak_537	2.34956	A
MACS_peak_5381	2.28677	A
MACS_peak_539	2.45835	A
MACS_peak_540	2.3029	A
MACS_peak_541	2.05091	A
MACS_peak_5412	1.72146	A
MACS_peak_5413	2.0785	A
MACS_peak_542	1.71825	A
MACS_peak_543	1.69643	A
MACS_peak_5431	1.90583	A
MACS_peak_5433	1.96852	A
MACS_peak_544	1.84011	A
MACS_peak_5457	1.7218	A
MACS_peak_5458	1.68655	A
MACS_peak_5469	2.01669	A
MACS_peak_5472	1.97671	A
MACS_peak_5476	1.76383	A
MACS_peak_5482	2.27173	A
MACS_peak_5488	1.63265	A
MACS_peak_55	2.84562	A
MACS_peak_5545	2.37214	A
MACS_peak_5560	1.94458	A
MACS_peak_5568	2.1422	A
MACS_peak_5569	1.77206	A
MACS_peak_5570	1.70166	A
MACS_peak_5576	1.87137	A
MACS_peak_5578	2.65974	A
MACS_peak_5579	2.61247	A
MACS_peak_5582	1.98536	A
MACS_peak_5595	1.70014	A
MACS_peak_56	2.35948	A
MACS_peak_5603	2.29072	A
MACS_peak_5606	1.68405	A
MACS_peak_5633	1.8364	A
MACS_peak_5634	1.89666	A
MACS_peak_5645	1.79876	A
MACS_peak_5646	1.77362	A
MACS_peak_5663	2.24156	A
MACS_peak_5687	1.62875	A
MACS_peak_5689	1.79681	A
MACS_peak_5696	1.97481	A
MACS_peak_57	2.72934	A
MACS_peak_5701	1.68245	A
MACS_peak_5702	1.69897	A
MACS_peak_5723	1.96299	A
MACS_peak_5726	2.50531	A
MACS_peak_5737	1.65779	A
MACS_peak_5741	1.68132	A
MACS_peak_5747	2.16441	A
MACS_peak_5752	1.7755	A
MACS_peak_5757	2.06622	A
MACS_peak_5758	2.37613	A
MACS_peak_5765	1.76618	A
MACS_peak_5778	2.16541	A
MACS_peak_5779	2.78762	A
MACS_peak_5780	1.85734	A
MACS_peak_5782	2.33575	A
MACS_peak_5790	1.91266	A
MACS_peak_5801	2.27699	A
MACS_peak_5814	2.1753	A
MACS_peak_5815	2.3536	A
MACS_peak_5822	2.31389	A
MACS_peak_5823	1.80519	A
MACS_peak_5824	2.05972	A
MACS_peak_5828	2.67125	A
MACS_peak_5829	2.80827	A
MACS_peak_5839	4.26971	A
MACS_peak_5840	2.00119	A
MACS_peak_5846	2.79524	A
MACS_peak_5847	2.58084	A
MACS_peak_5869	2.80681	A
MACS_peak_5872	1.91743	A
MACS_peak_5881	2.0601	A
MACS_peak_5894	2.82661	A
MACS_peak_5895	2.97111	A
MACS_peak_5896	3.43008	A
MACS_peak_5901	1.99327	A
MACS_peak_5903	1.83182	A
MACS_peak_5906	3.16377	A
MACS_peak_5912	1.85761	A
MACS_peak_5916	1.8465	A
MACS_peak_5921	2.64844	A
MACS_peak_5927	1.82257	A
MACS_peak_5928	1.98675	A
MACS_peak_5930	1.76502	A
MACS_peak_5931	2.0289	A
MACS_peak_5936	1.89373	A
MACS_peak_5940	1.85828	A
MACS_peak_5941	2.78638	A
MACS_peak_5960	2.11682	A
MACS_peak_5961	2.47586	A
MACS_peak_5962	2.55276	A
MACS_peak_5965	3.01666	A
MACS_peak_5967	2.07092	A
MACS_peak_5969	1.63113	A
MACS_peak_5970	1.64446	A
MACS_peak_5972	2.20319	A
MACS_peak_5973	1.66386	A
MACS_peak_5981	1.83895	A
MACS_peak_5982	1.75134	A
MACS_peak_5985	2.28949	A
MACS_peak_60	2.67067	A
MACS_peak_6006	1.67132	A
MACS_peak_6014	2.06824	A
MACS_peak_6024	1.89222	A
MACS_peak_6028	1.63915	A
MACS_peak_6034	3.03638	A
MACS_peak_6035	2.62991	A
MACS_peak_6036	2.34601	A
MACS_peak_6037	2.76054	A
MACS_peak_6041	2.62377	A
MACS_peak_6043	2.27826	A
MACS_peak_6044	3.41826	A
MACS_peak_6064	1.93189	A
MACS_peak_6071	2.67976	A
MACS_peak_6079	2.97194	A
MACS_peak_6083	1.94707	A
MACS_peak_6086	1.72705	A
MACS_peak_6092	2.02233	A
MACS_peak_6093	1.94578	A
MACS_peak_6095	1.6887	A
MACS_peak_6099	2.13811	A
MACS_peak_61	1.98222	A
MACS_peak_6101	1.84139	A
MACS_peak_6115	1.77518	A
MACS_peak_6119	4.15842	A
MACS_peak_6120	3.52802	A
MACS_peak_6121	3.5781	A
MACS_peak_6122	2.88767	A
MACS_peak_6123	1.88689	A
MACS_peak_6127	1.92332	A
MACS_peak_6128	2.04961	A
MACS_peak_6130	2.51943	A
MACS_peak_6131	2.62517	A
MACS_peak_6137	2.60854	A
MACS_peak_6138	3.72567	A
MACS_peak_6142	2.9736	A
MACS_peak_6145	2.09353	A
MACS_peak_6146	2.6319	A
MACS_peak_6147	2.33635	A
MACS_peak_6153	2.4654	A
MACS_peak_6159	2.11057	A
MACS_peak_6160	2.62878	A
MACS_peak_6162	1.94066	A
MACS_peak_6163	2.74284	A
MACS_peak_6164	2.02886	A
MACS_peak_6165	1.86992	A
MACS_peak_6167	2.64574	A
MACS_peak_6171	2.3781	A
MACS_peak_6177	1.61941	A
MACS_peak_6178	2.06434	A
MACS_peak_6184	2.02146	A
MACS_peak_6185	1.73258	A
MACS_peak_6186	1.86878	A
MACS_peak_6188	2.18804	A
MACS_peak_6195	2.61522	A
MACS_peak_6198	2.68542	A
MACS_peak_6207	2.792	A
MACS_peak_6208	3.53851	A
MACS_peak_6212	3.52403	A
MACS_peak_622	1.70577	A
MACS_peak_6220	2.96921	A
MACS_peak_6225	1.81667	A
MACS_peak_6234	2.19872	A
MACS_peak_6236	2.08079	A
MACS_peak_6237	1.86601	A
MACS_peak_6239	2.14712	A
MACS_peak_6244	1.98929	A
MACS_peak_6269	1.89601	A
MACS_peak_6270	2.30704	A
MACS_peak_6276	1.94273	A
MACS_peak_6279	1.64231	A
MACS_peak_6280	1.6683	A
MACS_peak_6284	1.84456	A
MACS_peak_6287	2.36065	A
MACS_peak_6288	2.52321	A
MACS_peak_6289	2.05622	A
MACS_peak_63	2.22876	A
MACS_peak_6306	2.18427	A
MACS_peak_6307	2.08218	A
MACS_peak_6308	1.70275	A
MACS_peak_6310	1.63014	A
MACS_peak_6316	2.16215	A
MACS_peak_6317	3.09324	A
MACS_peak_6318	3.54812	A
MACS_peak_6321	2.11376	A
MACS_peak_6322	1.66903	A
MACS_peak_6327	2.13184	A
MACS_peak_6328	2.40812	A
MACS_peak_6330	1.89445	A
MACS_peak_6331	1.66593	A
MACS_peak_6333	2.38804	A
MACS_peak_6335	1.86163	A
MACS_peak_6338	2.05192	A
MACS_peak_6339	1.71981	A
MACS_peak_6345	3.15148	A
MACS_peak_6351	2.88983	A
MACS_peak_6353	2.4177	A
MACS_peak_6358	1.7638	A
MACS_peak_6359	2.13296	A
MACS_peak_6365	4.59953	A
MACS_peak_6366	5.68942	A
MACS_peak_6367	4.77067	A
MACS_peak_6368	3.69741	A
MACS_peak_6373	2.4652	A
MACS_peak_6375	2.90385	A
MACS_peak_6383	3.61462	A
MACS_peak_6384	4.1695	A
MACS_peak_6385	5.99941	A
MACS_peak_6390	2.69545	A
MACS_peak_6391	2.52179	A
MACS_peak_6393	2.78721	A
MACS_peak_6394	3.02853	A
MACS_peak_6395	2.98514	A
MACS_peak_6402	1.84404	A
MACS_peak_6440	1.85392	A
MACS_peak_6453	2.49666	A
MACS_peak_6457	4.36233	A
MACS_peak_6464	1.89604	A
MACS_peak_647	1.76759	A
MACS_peak_6474	2.90457	A
MACS_peak_6475	3.0533	A
MACS_peak_6489	1.74841	A
MACS_peak_6492	1.74409	A
MACS_peak_6493	1.6435	A
MACS_peak_6499	1.76173	A
MACS_peak_65	2.32067	A
MACS_peak_6502	1.77937	A
MACS_peak_6511	1.85275	A
MACS_peak_6516	2.1396	A
MACS_peak_6517	2.02121	A
MACS_peak_6523	1.90225	A
MACS_peak_6529	1.65271	A
MACS_peak_6530	1.90503	A
MACS_peak_6533	1.70797	A
MACS_peak_6537	1.72322	A
MACS_peak_6557	1.85474	A
MACS_peak_6564	1.89521	A
MACS_peak_6576	1.77021	A
MACS_peak_6590	2.49187	A
MACS_peak_6591	2.33835	A
MACS_peak_66	2.09215	A
MACS_peak_6617	1.72657	A
MACS_peak_6618	2.08409	A
MACS_peak_6626	2.15459	A
MACS_peak_6628	1.89744	A
MACS_peak_6629	2.55047	A
MACS_peak_6630	1.97263	A
MACS_peak_6631	2.28305	A
MACS_peak_6632	1.71518	A
MACS_peak_6636	1.6456	A
MACS_peak_6637	1.964	A
MACS_peak_6638	1.90739	A
MACS_peak_6647	1.64103	A
MACS_peak_6656	2.09136	A
MACS_peak_669	1.83045	A
MACS_peak_6692	1.78007	A
MACS_peak_67	3.15038	A
MACS_peak_6714	1.86491	A
MACS_peak_6716	2.05337	A
MACS_peak_6724	1.71187	A
MACS_peak_6732	1.9802	A
MACS_peak_6734	2.18166	A
MACS_peak_68	3.53478	A
MACS_peak_697	1.7098	A
MACS_peak_7	2.07718	A
MACS_peak_701	1.82399	A
MACS_peak_702	1.6265	A
MACS_peak_71	3.07894	A
MACS_peak_713	1.64997	A
MACS_peak_725	1.84682	A
MACS_peak_73	1.96264	A
MACS_peak_735	1.70333	A
MACS_peak_737	2.45414	A
MACS_peak_738	1.62197	A
MACS_peak_757	1.7451	A
MACS_peak_76	2.15298	A
MACS_peak_768	1.78459	A
MACS_peak_77	2.01395	A
MACS_peak_772	1.85033	A
MACS_peak_777	1.79816	A
MACS_peak_778	2.16367	A
MACS_peak_779	1.98903	A
MACS_peak_781	1.6912	A
MACS_peak_807	2.16602	A
MACS_peak_808	2.3083	A
MACS_peak_809	1.78495	A
MACS_peak_818	1.62495	A
MACS_peak_833	2.00024	A
MACS_peak_835	1.7198	A
MACS_peak_836	2.00892	A
MACS_peak_838	1.76261	A
MACS_peak_845	1.62025	A
MACS_peak_846	1.76907	A
MACS_peak_851	2.72603	A
MACS_peak_852	2.76386	A
MACS_peak_853	1.94682	A
MACS_peak_857	2.10236	A
MACS_peak_862	2.45565	A
MACS_peak_863	2.63229	A
MACS_peak_864	2.36839	A
MACS_peak_865	2.7691	A
MACS_peak_866	9.08063	A
MACS_peak_867	4.1428	A
MACS_peak_868	5.84763	A
MACS_peak_869	9.04271	A
MACS_peak_87	1.97401	A
MACS_peak_870	10.1665	A
MACS_peak_871	8.29982	A
MACS_peak_872	7.33571	A
MACS_peak_873	6.56532	A
MACS_peak_874	10.7314	A
MACS_peak_875	11.363	A
MACS_peak_876	9.19432	A
MACS_peak_877	11.6791	A
MACS_peak_878	5.19824	A
MACS_peak_885	1.67107	A
MACS_peak_89	2.72132	A
MACS_peak_90	2.30101	A
MACS_peak_909	1.63065	A
MACS_peak_910	1.64994	A
MACS_peak_911	2.65812	A
MACS_peak_912	1.87384	A
MACS_peak_918	2.04851	A
MACS_peak_923	1.65459	A
MACS_peak_960	1.6753	A
MACS_peak_961	1.72129	A
MACS_peak_971	1.92763	A
MACS_peak_973	1.75079	A
MACS_peak_974	1.77269	A
MACS_peak_975	1.72802	A
MACS_peak_983	1.67835	A
MACS_peak_984	2.19079	A
MACS_peak_999	1.88824	A
MACS_peak_1011	1.32993	B
MACS_peak_1018	1.22602	B
MACS_peak_102	1.61304	B
MACS_peak_1027	1.41655	B
MACS_peak_1034	1.43952	B
MACS_peak_105	1.27325	B
MACS_peak_1062	1.14867	B
MACS_peak_1072	1.2498	B
MACS_peak_1074	1.44159	B
MACS_peak_1076	1.46503	B
MACS_peak_1077	1.53114	B
MACS_peak_1082	1.17376	B
MACS_peak_109	1.21804	B
MACS_peak_1090	1.57309	B
MACS_peak_1091	1.22187	B
MACS_peak_1093	1.22066	B
MACS_peak_1095	1.19677	B
MACS_peak_1096	1.2854	B
MACS_peak_110	1.23576	B
MACS_peak_1100	1.19476	B
MACS_peak_1101	1.3145	B
MACS_peak_1102	1.51983	B
MACS_peak_1106	1.39734	B
MACS_peak_1112	1.57676	B
MACS_peak_1114	1.33884	B
MACS_peak_1115	1.56232	B
MACS_peak_1119	1.58711	B
MACS_peak_1125	1.2178	B
MACS_peak_1126	1.32965	B
MACS_peak_1134	1.27753	B
MACS_peak_1135	1.48022	B
MACS_peak_1141	1.29811	B
MACS_peak_1143	1.32512	B
MACS_peak_1145	1.17212	B
MACS_peak_115	1.28742	B
MACS_peak_1150	1.50936	B
MACS_peak_1151	1.32836	B
MACS_peak_1155	1.59469	B
MACS_peak_1160	1.22175	B
MACS_peak_1162	1.22668	B
MACS_peak_1164	1.35547	B
MACS_peak_1169	1.18911	B
MACS_peak_1170	1.2178	B
MACS_peak_1171	1.36564	B
MACS_peak_1184	1.429	B
MACS_peak_1191	1.37999	B
MACS_peak_1193	1.24774	B
MACS_peak_1194	1.46089	B
MACS_peak_1212	1.16852	B
MACS_peak_1213	1.56516	B
MACS_peak_1220	1.18818	B
MACS_peak_1222	1.52818	B
MACS_peak_1230	1.41096	B
MACS_peak_1231	1.30382	B
MACS_peak_1232	1.2936	B
MACS_peak_124	1.47224	B
MACS_peak_1242	1.56676	B
MACS_peak_1246	1.37677	B
MACS_peak_125	1.40498	B
MACS_peak_1254	1.45625	B
MACS_peak_1258	1.14408	B
MACS_peak_1261	1.48632	B
MACS_peak_1262	1.1537	B
MACS_peak_1265	1.33738	B
MACS_peak_1271	1.30935	B
MACS_peak_1275	1.50835	B
MACS_peak_1278	1.57445	B
MACS_peak_1285	1.23042	B
MACS_peak_1286	1.21163	B
MACS_peak_1291	1.44713	B
MACS_peak_1293	1.4467	B
MACS_peak_1294	1.56796	B
MACS_peak_1295	1.52667	B
MACS_peak_1296	1.19356	B
MACS_peak_1298	1.16494	B
MACS_peak_1300	1.16709	B
MACS_peak_1320	1.25001	B
MACS_peak_1326	1.33039	B
MACS_peak_1333	1.30899	B
MACS_peak_1355	1.56449	B
MACS_peak_1367	1.22965	B
MACS_peak_1369	1.16833	B
MACS_peak_1386	1.60902	B
MACS_peak_1411	1.21877	B
MACS_peak_1417	1.53045	B
MACS_peak_1425	1.18654	B
MACS_peak_1451	1.5739	B
MACS_peak_1481	1.40398	B
MACS_peak_1482	1.3002	B
MACS_peak_1488	1.41362	B
MACS_peak_1493	1.57934	B
MACS_peak_1494	1.41614	B
MACS_peak_1497	1.29435	B
MACS_peak_1498	1.27041	B
MACS_peak_15	1.38975	B
MACS_peak_1500	1.33802	B
MACS_peak_1508	1.40743	B
MACS_peak_152	1.39389	B
MACS_peak_1521	1.3159	B
MACS_peak_1524	1.57358	B
MACS_peak_1534	1.5472	B
MACS_peak_1555	1.29004	B
MACS_peak_1558	1.39554	B
MACS_peak_1559	1.47901	B
MACS_peak_1561	1.56742	B
MACS_peak_1566	1.17331	B
MACS_peak_1583	1.45715	B
MACS_peak_1591	1.2554	B
MACS_peak_1592	1.16095	B
MACS_peak_1597	1.43316	B
MACS_peak_1602	1.34306	B
MACS_peak_1603	1.53589	B
MACS_peak_1616	1.3675	B
MACS_peak_1617	1.27942	B
MACS_peak_1621	1.43629	B
MACS_peak_1624	1.23245	B
MACS_peak_1630	1.54971	B
MACS_peak_1631	1.438	B
MACS_peak_1642	1.39088	B
MACS_peak_1664	1.32453	B
MACS_peak_1667	1.51475	B
MACS_peak_1670	1.25173	B
MACS_peak_1671	1.26549	B
MACS_peak_1672	1.42604	B
MACS_peak_1678	1.19942	B
MACS_peak_1679	1.45648	B
MACS_peak_1681	1.36341	B
MACS_peak_1700	1.45589	B
MACS_peak_1708	1.28746	B
MACS_peak_171	1.46111	B
MACS_peak_1717	1.60067	B
MACS_peak_1719	1.24624	B
MACS_peak_1722	1.39981	B
MACS_peak_1735	1.34913	B
MACS_peak_1736	1.34958	B
MACS_peak_1738	1.27988	B
MACS_peak_1739	1.57088	B
MACS_peak_174	1.20448	B
MACS_peak_1748	1.19679	B
MACS_peak_1751	1.26948	B
MACS_peak_176	1.38629	B
MACS_peak_1764	1.23551	B
MACS_peak_1769	1.48346	B
MACS_peak_1780	1.4634	B
MACS_peak_1781	1.178	B
MACS_peak_1786	1.5886	B
MACS_peak_1787	1.39589	B
MACS_peak_1789	1.5353	B
MACS_peak_1792	1.31304	B
MACS_peak_1795	1.59483	B
MACS_peak_1799	1.60637	B
MACS_peak_1814	1.43516	B
MACS_peak_1828	1.45182	B
MACS_peak_1829	1.26982	B
MACS_peak_1839	1.37965	B
MACS_peak_184	1.59188	B
MACS_peak_1849	1.42934	B
MACS_peak_1865	1.18764	B
MACS_peak_1866	1.57848	B
MACS_peak_187	1.21609	B
MACS_peak_1874	1.34443	B
MACS_peak_1876	1.36445	B
MACS_peak_1878	1.33571	B
MACS_peak_1879	1.5302	B
MACS_peak_188	1.18208	B
MACS_peak_1907	1.15733	B
MACS_peak_1917	1.20496	B
MACS_peak_1923	1.25222	B
MACS_peak_1925	1.17798	B
MACS_peak_1928	1.20874	B
MACS_peak_1932	1.28921	B
MACS_peak_1942	1.20455	B
MACS_peak_195	1.52826	B
MACS_peak_1953	1.60361	B
MACS_peak_1960	1.17333	B
MACS_peak_1966	1.23703	B
MACS_peak_1969	1.24504	B
MACS_peak_1973	1.20479	B
MACS_peak_1982	1.48262	B
MACS_peak_1986	1.19669	B
MACS_peak_1993	1.43731	B
MACS_peak_1998	1.24822	B
MACS_peak_2008	1.57191	B
MACS_peak_2009	1.24672	B
MACS_peak_2010	1.32352	B
MACS_peak_2028	1.40873	B
MACS_peak_2035	1.5334	B
MACS_peak_2045	1.31017	B
MACS_peak_2051	1.49689	B
MACS_peak_2066	1.28971	B
MACS_peak_2082	1.16395	B
MACS_peak_2086	1.20099	B
MACS_peak_2094	1.59841	B
MACS_peak_2099	1.2592	B
MACS_peak_2104	1.43314	B
MACS_peak_2105	1.37443	B
MACS_peak_2106	1.24984	B
MACS_peak_2113	1.53928	B
MACS_peak_212	1.60066	B
MACS_peak_2127	1.37382	B
MACS_peak_2144	1.21967	B
MACS_peak_2149	1.53063	B
MACS_peak_2150	1.29645	B
MACS_peak_2156	1.22442	B
MACS_peak_2157	1.38199	B
MACS_peak_216	1.30988	B
MACS_peak_2179	1.31856	B
MACS_peak_2183	1.39516	B
MACS_peak_2186	1.45696	B
MACS_peak_2188	1.52771	B
MACS_peak_220	1.27202	B
MACS_peak_2205	1.40558	B
MACS_peak_2215	1.61415	B
MACS_peak_2217	1.28023	B
MACS_peak_2228	1.33903	B
MACS_peak_2236	1.17879	B
MACS_peak_2239	1.26595	B
MACS_peak_2240	1.28232	B
MACS_peak_2249	1.38516	B
MACS_peak_2250	1.23765	B
MACS_peak_2257	1.46881	B
MACS_peak_2278	1.49778	B
MACS_peak_2290	1.54051	B
MACS_peak_233	1.44709	B
MACS_peak_2341	1.60745	B
MACS_peak_2344	1.20087	B
MACS_peak_2345	1.40237	B
MACS_peak_2347	1.46824	B
MACS_peak_2349	1.58367	B
MACS_peak_2356	1.21233	B
MACS_peak_2357	1.15389	B
MACS_peak_2358	1.39722	B
MACS_peak_2368	1.5252	B
MACS_peak_2369	1.33486	B
MACS_peak_2371	1.53501	B
MACS_peak_2372	1.55441	B
MACS_peak_2373	1.25438	B
MACS_peak_2377	1.50815	B
MACS_peak_2381	1.21578	B
MACS_peak_2382	1.30404	B
MACS_peak_2384	1.26257	B
MACS_peak_2392	1.30316	B
MACS_peak_2394	1.31631	B
MACS_peak_2396	1.48712	B
MACS_peak_2410	1.37697	B
MACS_peak_2411	1.17278	B
MACS_peak_2415	1.57349	B
MACS_peak_2420	1.33372	B
MACS_peak_2421	1.34573	B
MACS_peak_2425	1.57621	B
MACS_peak_2430	1.37529	B
MACS_peak_2440	1.35545	B
MACS_peak_2460	1.37161	B
MACS_peak_2463	1.20389	B
MACS_peak_2464	1.45725	B
MACS_peak_2465	1.31218	B
MACS_peak_2483	1.54008	B
MACS_peak_2484	1.52756	B
MACS_peak_2487	1.46521	B
MACS_peak_2498	1.20935	B
MACS_peak_2499	1.25182	B
MACS_peak_2515	1.56833	B
MACS_peak_2523	1.3289	B
MACS_peak_253	1.47208	B
MACS_peak_256	1.28918	B
MACS_peak_2562	1.47731	B
MACS_peak_2564	1.50234	B
MACS_peak_257	1.24864	B
MACS_peak_2577	1.61817	B
MACS_peak_2578	1.20379	B
MACS_peak_2580	1.16434	B
MACS_peak_2582	1.47529	B
MACS_peak_2584	1.36428	B
MACS_peak_2585	1.2888	B
MACS_peak_2586	1.23873	B
MACS_peak_2591	1.4821	B
MACS_peak_2598	1.18681	B
MACS_peak_2599	1.29727	B
MACS_peak_2604	1.20638	B
MACS_peak_2606	1.35741	B
MACS_peak_2611	1.58	B
MACS_peak_2636	1.29034	B
MACS_peak_2637	1.44446	B
MACS_peak_264	1.1487	B
MACS_peak_2641	1.488	B
MACS_peak_265	1.24657	B
MACS_peak_2651	1.56054	B
MACS_peak_2655	1.2422	B
MACS_peak_2656	1.49127	B
MACS_peak_2658	1.33112	B
MACS_peak_2659	1.19349	B
MACS_peak_2675	1.49334	B
MACS_peak_2679	1.29673	B
MACS_peak_270	1.55103	B
MACS_peak_2745	1.45332	B
MACS_peak_2753	1.48888	B
MACS_peak_2764	1.19083	B
MACS_peak_2772	1.16544	B
MACS_peak_2784	1.59648	B
MACS_peak_2787	1.52786	B
MACS_peak_2791	1.28471	B
MACS_peak_2794	1.34872	B
MACS_peak_2798	1.19448	B
MACS_peak_2799	1.51671	B
MACS_peak_2800	1.4014	B
MACS_peak_2801	1.60631	B
MACS_peak_2808	1.16729	B
MACS_peak_2814	1.48287	B
MACS_peak_2816	1.16483	B
MACS_peak_2825	1.21731	B
MACS_peak_2830	1.356	B
MACS_peak_2832	1.25959	B
MACS_peak_2843	1.27616	B
MACS_peak_2847	1.3067	B
MACS_peak_2848	1.28605	B
MACS_peak_2849	1.32617	B
MACS_peak_2861	1.48432	B
MACS_peak_2883	1.36207	B
MACS_peak_2891	1.39711	B
MACS_peak_2892	1.56646	B
MACS_peak_2894	1.33224	B
MACS_peak_2895	1.4087	B
MACS_peak_2902	1.20922	B
MACS_peak_291	1.48479	B
MACS_peak_2913	1.61007	B
MACS_peak_292	1.53893	B
MACS_peak_2934	1.14458	B
MACS_peak_294	1.40813	B
MACS_peak_2949	1.34416	B
MACS_peak_2950	1.30635	B
MACS_peak_2973	1.365	B
MACS_peak_298	1.49989	B
MACS_peak_2989	1.29572	B
MACS_peak_2990	1.31017	B
MACS_peak_2997	1.49978	B
MACS_peak_3000	1.51424	B
MACS_peak_3001	1.56041	B
MACS_peak_3004	1.19384	B
MACS_peak_3009	1.16072	B
MACS_peak_3014	1.25621	B
MACS_peak_3016	1.51508	B
MACS_peak_3019	1.37298	B
MACS_peak_3023	1.61068	B
MACS_peak_3026	1.38954	B
MACS_peak_3033	1.45612	B
MACS_peak_305	1.57275	B
MACS_peak_3051	1.37511	B
MACS_peak_3054	1.38192	B
MACS_peak_3056	1.25324	B
MACS_peak_3058	1.58269	B
MACS_peak_3064	1.38146	B
MACS_peak_3069	1.49903	B
MACS_peak_3080	1.145	B
MACS_peak_3081	1.145	B
MACS_peak_3088	1.41584	B
MACS_peak_3093	1.45004	B
MACS_peak_3100	1.42441	B
MACS_peak_3101	1.4694	B
MACS_peak_3108	1.35149	B
MACS_peak_3109	1.18271	B
MACS_peak_3111	1.33526	B
MACS_peak_3113	1.44336	B
MACS_peak_3116	1.25333	B
MACS_peak_3117	1.32623	B
MACS_peak_3120	1.53204	B
MACS_peak_3130	1.20761	B
MACS_peak_3137	1.3357	B
MACS_peak_3138	1.57411	B
MACS_peak_3139	1.34338	B
MACS_peak_3140	1.23753	B
MACS_peak_3145	1.19472	B
MACS_peak_3154	1.19682	B
MACS_peak_3163	1.21283	B
MACS_peak_3166	1.56177	B
MACS_peak_3167	1.41817	B
MACS_peak_3168	1.16341	B
MACS_peak_3172	1.60809	B
MACS_peak_3176	1.52992	B
MACS_peak_318	1.55824	B
MACS_peak_3185	1.17455	B
MACS_peak_3192	1.27179	B
MACS_peak_3194	1.25797	B
MACS_peak_3205	1.58367	B
MACS_peak_3206	1.4101	B
MACS_peak_3207	1.27448	B
MACS_peak_3210	1.23863	B
MACS_peak_3218	1.52957	B
MACS_peak_3219	1.15424	B
MACS_peak_3220	1.48826	B
MACS_peak_3223	1.18488	B
MACS_peak_323	1.33112	B
MACS_peak_3241	1.35895	B
MACS_peak_3243	1.15974	B
MACS_peak_3251	1.47498	B
MACS_peak_3256	1.53232	B
MACS_peak_3275	1.50637	B
MACS_peak_3282	1.23043	B
MACS_peak_3293	1.18998	B
MACS_peak_3294	1.23931	B
MACS_peak_3295	1.20773	B
MACS_peak_3296	1.28467	B
MACS_peak_3306	1.38764	B
MACS_peak_3311	1.50045	B
MACS_peak_3329	1.3056	B
MACS_peak_3330	1.50236	B
MACS_peak_3335	1.36309	B
MACS_peak_3336	1.45396	B
MACS_peak_3339	1.34124	B
MACS_peak_3341	1.40198	B
MACS_peak_3342	1.225	B
MACS_peak_3346	1.35949	B
MACS_peak_3353	1.17536	B
MACS_peak_3360	1.33101	B
MACS_peak_3375	1.22197	B
MACS_peak_3380	1.47896	B
MACS_peak_3384	1.33714	B
MACS_peak_3385	1.29112	B
MACS_peak_3392	1.61064	B
MACS_peak_3402	1.58946	B
MACS_peak_3411	1.55906	B
MACS_peak_3412	1.57282	B
MACS_peak_3416	1.58708	B
MACS_peak_3417	1.39478	B
MACS_peak_3430	1.2592	B
MACS_peak_3431	1.55777	B
MACS_peak_3450	1.31077	B
MACS_peak_3462	1.32006	B
MACS_peak_3464	1.4583	B
MACS_peak_347	1.20564	B
MACS_peak_3494	1.21868	B
MACS_peak_3495	1.53032	B
MACS_peak_3503	1.16062	B
MACS_peak_3504	1.44143	B
MACS_peak_3510	1.55372	B
MACS_peak_3519	1.58683	B
MACS_peak_3530	1.31579	B
MACS_peak_3531	1.57202	B
MACS_peak_3532	1.55457	B
MACS_peak_3555	1.32496	B
MACS_peak_3562	1.15191	B
MACS_peak_3563	1.37467	B
MACS_peak_357	1.18541	B
MACS_peak_3575	1.41345	B
MACS_peak_3576	1.20723	B
MACS_peak_358	1.50735	B
MACS_peak_3585	1.27276	B
MACS_peak_3586	1.24471	B
MACS_peak_3601	1.30357	B
MACS_peak_3602	1.25934	B
MACS_peak_3604	1.56468	B
MACS_peak_3608	1.38224	B
MACS_peak_3610	1.17795	B
MACS_peak_362	1.42433	B
MACS_peak_3623	1.23089	B
MACS_peak_3630	1.24708	B
MACS_peak_3631	1.22236	B
MACS_peak_3632	1.33603	B
MACS_peak_3634	1.15253	B
MACS_peak_3638	1.37882	B
MACS_peak_3647	1.52987	B
MACS_peak_3648	1.40165	B
MACS_peak_3651	1.30208	B
MACS_peak_3654	1.28208	B
MACS_peak_3658	1.19128	B
MACS_peak_3680	1.45459	B
MACS_peak_3684	1.26182	B
MACS_peak_3685	1.23192	B
MACS_peak_3687	1.38849	B
MACS_peak_3694	1.42222	B
MACS_peak_3695	1.2305	B
MACS_peak_3705	1.32841	B
MACS_peak_3706	1.52604	B
MACS_peak_3719	1.30083	B
MACS_peak_3721	1.60684	B
MACS_peak_3722	1.43552	B
MACS_peak_3723	1.28906	B
MACS_peak_3724	1.50745	B
MACS_peak_3725	1.53439	B
MACS_peak_3728	1.41435	B
MACS_peak_3737	1.23463	B
MACS_peak_3738	1.27952	B
MACS_peak_3739	1.21463	B
MACS_peak_3741	1.35532	B
MACS_peak_3749	1.22528	B
MACS_peak_3752	1.609	B
MACS_peak_3754	1.35612	B
MACS_peak_3761	1.26785	B
MACS_peak_3762	1.23326	B
MACS_peak_3766	1.60603	B
MACS_peak_3770	1.1764	B
MACS_peak_3771	1.42691	B
MACS_peak_3773	1.37167	B
MACS_peak_3774	1.23086	B
MACS_peak_378	1.2665	B
MACS_peak_3784	1.53909	B
MACS_peak_3790	1.2424	B
MACS_peak_3792	1.49747	B
MACS_peak_3795	1.3349	B
MACS_peak_3799	1.47539	B
MACS_peak_3800	1.16202	B
MACS_peak_3804	1.22064	B
MACS_peak_3817	1.26496	B
MACS_peak_3818	1.19105	B
MACS_peak_3822	1.40491	B
MACS_peak_3828	1.41313	B
MACS_peak_3829	1.21588	B
MACS_peak_3833	1.6078	B
MACS_peak_3834	1.24103	B
MACS_peak_3835	1.5062	B
MACS_peak_3837	1.48877	B
MACS_peak_3838	1.52922	B
MACS_peak_3839	1.17567	B
MACS_peak_3842	1.50539	B
MACS_peak_3855	1.33564	B
MACS_peak_3856	1.46311	B
MACS_peak_3861	1.18829	B
MACS_peak_3883	1.26025	B
MACS_peak_3885	1.49211	B
MACS_peak_3899	1.36667	B
MACS_peak_390	1.14699	B
MACS_peak_3900	1.55771	B
MACS_peak_3907	1.15381	B
MACS_peak_3927	1.17658	B
MACS_peak_393	1.36775	B
MACS_peak_3933	1.53801	B
MACS_peak_3934	1.17856	B
MACS_peak_3941	1.19976	B
MACS_peak_3943	1.16559	B
MACS_peak_3947	1.38923	B
MACS_peak_395	1.28643	B
MACS_peak_3957	1.53994	B
MACS_peak_3963	1.46422	B
MACS_peak_3964	1.56695	B
MACS_peak_3973	1.41559	B
MACS_peak_3993	1.55617	B
MACS_peak_3994	1.47508	B
MACS_peak_3999	1.50518	B
MACS_peak_4002	1.40416	B
MACS_peak_4004	1.3207	B
MACS_peak_4008	1.37031	B
MACS_peak_4011	1.49038	B
MACS_peak_402	1.46877	B
MACS_peak_4028	1.36443	B
MACS_peak_403	1.57422	B
MACS_peak_4035	1.3654	B
MACS_peak_4041	1.61459	B
MACS_peak_4049	1.20062	B
MACS_peak_4061	1.61228	B
MACS_peak_4064	1.59555	B
MACS_peak_4070	1.19596	B
MACS_peak_4071	1.39364	B
MACS_peak_4076	1.58836	B
MACS_peak_4084	1.61476	B
MACS_peak_4085	1.52086	B
MACS_peak_409	1.51882	B
MACS_peak_4102	1.60673	B
MACS_peak_4115	1.25972	B
MACS_peak_4134	1.419	B
MACS_peak_4141	1.49161	B
MACS_peak_4148	1.59247	B
MACS_peak_4171	1.40776	B
MACS_peak_4177	1.17983	B
MACS_peak_4178	1.25503	B
MACS_peak_4179	1.2464	B
MACS_peak_4181	1.32457	B
MACS_peak_4194	1.59195	B
MACS_peak_4211	1.2459	B
MACS_peak_4223	1.55018	B
MACS_peak_4228	1.58244	B
MACS_peak_4232	1.55778	B
MACS_peak_4238	1.32323	B
MACS_peak_4239	1.47108	B
MACS_peak_4243	1.18512	B
MACS_peak_4248	1.41969	B
MACS_peak_4252	1.22657	B
MACS_peak_4257	1.28239	B
MACS_peak_426	1.58915	B
MACS_peak_4261	1.54318	B
MACS_peak_4271	1.5541	B
MACS_peak_4272	1.38422	B
MACS_peak_4275	1.20931	B
MACS_peak_4276	1.34852	B
MACS_peak_4286	1.60404	B
MACS_peak_4303	1.39122	B
MACS_peak_4307	1.54064	B
MACS_peak_4308	1.24323	B
MACS_peak_4309	1.36678	B
MACS_peak_4310	1.16503	B
MACS_peak_4313	1.42508	B
MACS_peak_4316	1.18644	B
MACS_peak_4317	1.3636	B
MACS_peak_4320	1.57939	B
MACS_peak_4335	1.37874	B
MACS_peak_4357	1.16867	B
MACS_peak_4358	1.17862	B
MACS_peak_4359	1.30152	B
MACS_peak_4361	1.56163	B
MACS_peak_4365	1.15216	B
MACS_peak_4377	1.4118	B
MACS_peak_4378	1.40861	B
MACS_peak_4383	1.44689	B
MACS_peak_4388	1.23643	B
MACS_peak_4389	1.43858	B
MACS_peak_4393	1.18749	B
MACS_peak_4395	1.19218	B
MACS_peak_4396	1.39222	B
MACS_peak_4404	1.47773	B
MACS_peak_4407	1.39282	B
MACS_peak_4409	1.17111	B
MACS_peak_4412	1.25674	B
MACS_peak_4421	1.48089	B
MACS_peak_443	1.36651	B
MACS_peak_4433	1.44848	B
MACS_peak_4435	1.45765	B
MACS_peak_4443	1.37328	B
MACS_peak_4451	1.22268	B
MACS_peak_4454	1.46028	B
MACS_peak_4457	1.54803	B
MACS_peak_4465	1.4283	B
MACS_peak_4472	1.19335	B
MACS_peak_4484	1.26813	B
MACS_peak_4486	1.2259	B
MACS_peak_4494	1.35273	B
MACS_peak_4497	1.59392	B
MACS_peak_4504	1.49638	B
MACS_peak_4512	1.54201	B
MACS_peak_4531	1.40436	B
MACS_peak_4536	1.33628	B
MACS_peak_454	1.26292	B
MACS_peak_4552	1.15202	B
MACS_peak_4556	1.27124	B
MACS_peak_456	1.60751	B
MACS_peak_4560	1.44408	B
MACS_peak_4562	1.29604	B
MACS_peak_4570	1.2437	B
MACS_peak_4571	1.23959	B
MACS_peak_4572	1.44556	B
MACS_peak_4574	1.21604	B
MACS_peak_4577	1.5862	B
MACS_peak_458	1.53649	B
MACS_peak_4586	1.51655	B
MACS_peak_4591	1.37288	B
MACS_peak_460	1.34162	B
MACS_peak_4601	1.60826	B
MACS_peak_4604	1.44273	B
MACS_peak_4605	1.612	B
MACS_peak_4610	1.61348	B
MACS_peak_4626	1.56959	B
MACS_peak_4636	1.28817	B
MACS_peak_4640	1.58358	B
MACS_peak_4644	1.33269	B
MACS_peak_4660	1.43948	B
MACS_peak_4667	1.26776	B
MACS_peak_467	1.53323	B
MACS_peak_4674	1.40966	B
MACS_peak_4679	1.50513	B
MACS_peak_468	1.4859	B
MACS_peak_4684	1.14877	B
MACS_peak_4695	1.1795	B
MACS_peak_4699	1.15119	B
MACS_peak_4700	1.27034	B
MACS_peak_471	1.30726	B
MACS_peak_4719	1.5105	B
MACS_peak_4725	1.38812	B
MACS_peak_4731	1.42989	B
MACS_peak_4732	1.54944	B
MACS_peak_4734	1.42875	B
MACS_peak_4740	1.26495	B
MACS_peak_4746	1.42739	B
MACS_peak_4751	1.55268	B
MACS_peak_4753	1.20134	B
MACS_peak_4764	1.33703	B
MACS_peak_4772	1.1658	B
MACS_peak_478	1.49462	B
MACS_peak_4780	1.27056	B
MACS_peak_4789	1.50009	B
MACS_peak_4790	1.26017	B
MACS_peak_4791	1.27782	B
MACS_peak_4795	1.21158	B
MACS_peak_48	1.22615	B
MACS_peak_4801	1.52965	B
MACS_peak_4803	1.32995	B
MACS_peak_4810	1.21691	B
MACS_peak_4811	1.17088	B
MACS_peak_4812	1.15188	B
MACS_peak_4819	1.24897	B
MACS_peak_4822	1.575	B
MACS_peak_4823	1.19038	B
MACS_peak_4824	1.38415	B
MACS_peak_4825	1.2576	B
MACS_peak_4829	1.413	B
MACS_peak_4833	1.29245	B
MACS_peak_4835	1.4497	B
MACS_peak_4837	1.41922	B
MACS_peak_4840	1.54719	B
MACS_peak_4844	1.39181	B
MACS_peak_4855	1.48539	B
MACS_peak_4857	1.38892	B
MACS_peak_4865	1.14577	B
MACS_peak_4867	1.29716	B
MACS_peak_4868	1.43667	B
MACS_peak_4878	1.29518	B
MACS_peak_4879	1.28044	B
MACS_peak_488	1.42572	B
MACS_peak_4885	1.19717	B
MACS_peak_4886	1.24155	B
MACS_peak_489	1.42053	B
MACS_peak_4897	1.57302	B
MACS_peak_4898	1.46425	B
MACS_peak_4908	1.54542	B
MACS_peak_492	1.32441	B
MACS_peak_4933	1.20754	B
MACS_peak_4934	1.32615	B
MACS_peak_4967	1.50171	B
MACS_peak_4969	1.32784	B
MACS_peak_4970	1.3117	B
MACS_peak_4976	1.45905	B
MACS_peak_4992	1.3881	B
MACS_peak_4993	1.45779	B
MACS_peak_4997	1.37242	B
MACS_peak_5018	1.47466	B
MACS_peak_5020	1.59338	B
MACS_peak_5021	1.54615	B
MACS_peak_5028	1.1496	B
MACS_peak_5032	1.20022	B
MACS_peak_5033	1.51883	B
MACS_peak_504	1.14664	B
MACS_peak_5049	1.56482	B
MACS_peak_5057	1.5613	B
MACS_peak_5062	1.19129	B
MACS_peak_5067	1.21918	B
MACS_peak_5068	1.20498	B
MACS_peak_507	1.46989	B
MACS_peak_5074	1.24585	B
MACS_peak_5075	1.34997	B
MACS_peak_5076	1.21355	B
MACS_peak_5081	1.55085	B
MACS_peak_5085	1.18047	B
MACS_peak_5086	1.4718	B
MACS_peak_5087	1.22283	B
MACS_peak_509	1.42652	B
MACS_peak_5090	1.30391	B
MACS_peak_5096	1.20075	B
MACS_peak_5098	1.21687	B
MACS_peak_510	1.47887	B
MACS_peak_5107	1.31454	B
MACS_peak_5109	1.5904	B
MACS_peak_5113	1.38842	B
MACS_peak_5114	1.58072	B
MACS_peak_512	1.5446	B
MACS_peak_5121	1.26664	B
MACS_peak_5122	1.59744	B
MACS_peak_5128	1.47857	B
MACS_peak_5137	1.21069	B
MACS_peak_5150	1.38044	B
MACS_peak_5165	1.59299	B
MACS_peak_5173	1.44094	B
MACS_peak_5174	1.53173	B
MACS_peak_5175	1.40073	B
MACS_peak_5176	1.1738	B
MACS_peak_5179	1.31628	B
MACS_peak_5181	1.47694	B
MACS_peak_5182	1.35881	B
MACS_peak_5193	1.22333	B
MACS_peak_52	1.41035	B
MACS_peak_5215	1.37188	B
MACS_peak_5217	1.40119	B
MACS_peak_5229	1.2032	B
MACS_peak_5230	1.46815	B
MACS_peak_5232	1.2518	B
MACS_peak_5233	1.35894	B
MACS_peak_5238	1.5732	B
MACS_peak_5243	1.21021	B
MACS_peak_5261	1.22309	B
MACS_peak_5277	1.24409	B
MACS_peak_5278	1.46399	B
MACS_peak_5287	1.286	B
MACS_peak_5288	1.3384	B
MACS_peak_5289	1.32918	B
MACS_peak_529	1.60449	B
MACS_peak_5290	1.38833	B
MACS_peak_5296	1.36091	B
MACS_peak_5303	1.26898	B
MACS_peak_5304	1.16982	B
MACS_peak_5309	1.57962	B
MACS_peak_531	1.39198	B
MACS_peak_5318	1.4069	B
MACS_peak_5320	1.21002	B
MACS_peak_5329	1.45997	B
MACS_peak_5333	1.49779	B
MACS_peak_5336	1.18021	B
MACS_peak_5338	1.15834	B
MACS_peak_5342	1.35038	B
MACS_peak_5346	1.58762	B
MACS_peak_5349	1.32902	B
MACS_peak_5350	1.22736	B
MACS_peak_5354	1.26885	B
MACS_peak_5356	1.35165	B
MACS_peak_5357	1.19251	B
MACS_peak_5360	1.56661	B
MACS_peak_5396	1.29774	B
MACS_peak_5398	1.49809	B
MACS_peak_5403	1.57502	B
MACS_peak_5408	1.38951	B
MACS_peak_5409	1.24461	B
MACS_peak_5420	1.52383	B
MACS_peak_5424	1.26763	B
MACS_peak_5425	1.42279	B
MACS_peak_5434	1.34202	B
MACS_peak_5435	1.19785	B
MACS_peak_5439	1.28621	B
MACS_peak_5446	1.40742	B
MACS_peak_5459	1.4751	B
MACS_peak_5465	1.53066	B
MACS_peak_5466	1.33569	B
MACS_peak_5467	1.32398	B
MACS_peak_5468	1.5024	B
MACS_peak_5473	1.39859	B
MACS_peak_5474	1.1924	B
MACS_peak_5477	1.31998	B
MACS_peak_5484	1.17835	B
MACS_peak_549	1.33911	B
MACS_peak_5490	1.18841	B
MACS_peak_5491	1.60561	B
MACS_peak_5493	1.43195	B
MACS_peak_5495	1.19067	B
MACS_peak_5496	1.52077	B
MACS_peak_5500	1.1725	B
MACS_peak_5501	1.16671	B
MACS_peak_5502	1.16227	B
MACS_peak_5505	1.43844	B
MACS_peak_551	1.44803	B
MACS_peak_5510	1.22158	B
MACS_peak_5517	1.40822	B
MACS_peak_5523	1.24872	B
MACS_peak_5527	1.32838	B
MACS_peak_5530	1.3371	B
MACS_peak_5532	1.60333	B
MACS_peak_5538	1.33077	B
MACS_peak_5539	1.44812	B
MACS_peak_5540	1.48399	B
MACS_peak_5541	1.23627	B
MACS_peak_5542	1.15523	B
MACS_peak_5543	1.16418	B
MACS_peak_5563	1.57538	B
MACS_peak_5564	1.40261	B
MACS_peak_5565	1.36359	B
MACS_peak_5571	1.53747	B
MACS_peak_5572	1.50603	B
MACS_peak_5573	1.28738	B
MACS_peak_5581	1.55779	B
MACS_peak_5583	1.29415	B
MACS_peak_5587	1.31705	B
MACS_peak_5597	1.27001	B
MACS_peak_5598	1.43412	B
MACS_peak_5599	1.39919	B
MACS_peak_5600	1.28944	B
MACS_peak_5612	1.44959	B
MACS_peak_5617	1.28526	B
MACS_peak_5621	1.59675	B
MACS_peak_5625	1.28416	B
MACS_peak_5627	1.21485	B
MACS_peak_5631	1.29458	B
MACS_peak_5640	1.15621	B
MACS_peak_5641	1.54658	B
MACS_peak_5648	1.21986	B
MACS_peak_5649	1.28302	B
MACS_peak_5657	1.43999	B
MACS_peak_5661	1.22368	B
MACS_peak_5662	1.28359	B
MACS_peak_5670	1.53864	B
MACS_peak_5674	1.14948	B
MACS_peak_5676	1.27301	B
MACS_peak_5682	1.48922	B
MACS_peak_5690	1.45804	B
MACS_peak_5694	1.37305	B
MACS_peak_5725	1.27686	B
MACS_peak_5730	1.34898	B
MACS_peak_5731	1.17186	B
MACS_peak_5735	1.27363	B
MACS_peak_5736	1.19208	B
MACS_peak_5740	1.21606	B
MACS_peak_5743	1.46081	B
MACS_peak_5744	1.33467	B
[truncated: 2,463 more rows]

## Sheet: Fig.S2i
peak	RR	RR class	H3K27me3 reads density
MACS_peak_1	0.732204	D	1.5904
MACS_peak_10	1.82043	A	1.57611
MACS_peak_1000	0.254804	D	1.08073
MACS_peak_1001	0.254169	D	1.13555
MACS_peak_1002	0.368664	D	1.16047
MACS_peak_1003	1.70885	A	1.47493
MACS_peak_1004	1.61983	A	1.52684
MACS_peak_1006	1.00607	C	1.44214
MACS_peak_1007	1.72964	A	1.63419
MACS_peak_1011	1.32993	B	1.34261
MACS_peak_1012	0.564182	D	1.1083
MACS_peak_1015	0.592539	D	1.29165
MACS_peak_1016	0.609119	D	1.28207
MACS_peak_1018	1.22602	B	1.51012
MACS_peak_1019	0.846032	C	1.20689
MACS_peak_102	1.61304	B	1.53553
MACS_peak_1021	0.651368	D	1.29499
MACS_peak_1023	0.160858	D	0.918759
MACS_peak_1027	1.41655	B	1.6474
MACS_peak_103	1.73738	A	1.53128
MACS_peak_1032	2.25949	A	1.67889
MACS_peak_1033	2.07123	A	1.73611
MACS_peak_1034	1.43952	B	1.40543
MACS_peak_1037	1.01014	C	1.04574
MACS_peak_1038	0.62398	D	1.37604
MACS_peak_1039	1.96843	A	1.52265
MACS_peak_1040	1.86697	A	1.06171
MACS_peak_1041	0.753939	C	1.23532
MACS_peak_1044	0.681009	D	1.09835
MACS_peak_1045	1.86363	A	1.61817
MACS_peak_1046	0.842984	C	1.31361
MACS_peak_1047	0.876264	C	1.40173
MACS_peak_105	1.27325	B	1.50521
MACS_peak_1050	1.09896	C	1.30206
MACS_peak_1051	1.06786	C	1.06886
MACS_peak_1053	0.963598	C	1.2165
MACS_peak_1055	0.644785	D	1.09037
MACS_peak_1056	0.830966	C	1.36969
MACS_peak_1058	0.512736	D	1.10892
MACS_peak_1059	0.690056	D	1.12341
MACS_peak_106	0.275602	D	1.331
MACS_peak_1060	0.858162	C	1.29601
MACS_peak_1062	1.14867	B	1.43389
MACS_peak_1064	0.965169	C	1.46499
MACS_peak_1065	0.913649	C	1.4006
MACS_peak_1066	0.382289	D	1.06262
MACS_peak_1068	0.196962	D	1.08899
MACS_peak_1070	0.817253	C	1.18393
MACS_peak_1071	0.515297	D	1.01737
MACS_peak_1072	1.2498	B	1.26443
MACS_peak_1074	1.44159	B	1.52125
MACS_peak_1075	1.80741	A	1.60903
MACS_peak_1076	1.46503	B	1.48318
MACS_peak_1077	1.53114	B	1.41236
MACS_peak_1079	0.690279	D	1.19036
MACS_peak_1080	2.17626	A	1.10608
MACS_peak_1082	1.17376	B	1.40632
MACS_peak_1086	0.290099	D	1.0933
MACS_peak_1087	2.01431	A	1.32634
MACS_peak_1088	1.73272	A	1.4919
MACS_peak_109	1.21804	B	1.37961
MACS_peak_1090	1.57309	B	1.55248
MACS_peak_1091	1.22187	B	1.43508
MACS_peak_1092	1.99513	A	1.5071
MACS_peak_1093	1.22066	B	1.5753
MACS_peak_1094	0.646747	D	1.24216
MACS_peak_1095	1.19677	B	1.50258
MACS_peak_1096	1.2854	B	1.64016
MACS_peak_1098	1.06852	C	1.55006
MACS_peak_11	0.77075	C	1.75393
MACS_peak_110	1.23576	B	1.40764
MACS_peak_1100	1.19476	B	1.39643
MACS_peak_1101	1.3145	B	1.28375
MACS_peak_1102	1.51983	B	1.43148
MACS_peak_1103	1.85525	A	1.66757
MACS_peak_1104	1.80758	A	1.40739
MACS_peak_1105	0.88238	C	1.3812
MACS_peak_1106	1.39734	B	1.40588
MACS_peak_1108	1.1014	C	1.38913
MACS_peak_1109	0.987329	C	1.41384
MACS_peak_111	2.55112	A	1.70641
MACS_peak_1110	0.820448	C	1.20043
MACS_peak_1111	1.77087	A	1.61209
MACS_peak_1112	1.57676	B	1.54049
MACS_peak_1113	0.958596	C	1.29601
MACS_peak_1114	1.33884	B	1.6083
MACS_peak_1115	1.56232	B	1.5496
MACS_peak_1116	1.00272	C	1.21731
MACS_peak_1118	2.27855	A	1.72552
MACS_peak_1119	1.58711	B	1.47155
MACS_peak_112	1.06105	C	1.29499
MACS_peak_1120	1.67648	A	1.51049
MACS_peak_1122	1.86901	A	1.78269
MACS_peak_1123	1.91922	A	1.67631
MACS_peak_1124	1.11473	C	1.37354
MACS_peak_1125	1.2178	B	1.37213
MACS_peak_1126	1.32965	B	1.39572
MACS_peak_113	1.65862	A	1.5045
MACS_peak_1132	2.47416	A	1.83542
MACS_peak_1134	1.27753	B	1.51276
MACS_peak_1135	1.48022	B	1.56714
MACS_peak_1136	1.07796	C	1.2834
MACS_peak_1138	1.72626	A	1.60285
MACS_peak_1139	1.97775	A	1.7742
MACS_peak_114	0.236795	D	1.09265
MACS_peak_1141	1.29811	B	1.57073
MACS_peak_1143	1.32512	B	1.64817
MACS_peak_1145	1.17212	B	1.69577
MACS_peak_1146	0.486483	D	1.29333
MACS_peak_1148	0.282357	D	1.05605
MACS_peak_1149	1.03271	C	1.02863
MACS_peak_115	1.28742	B	1.43115
MACS_peak_1150	1.50936	B	0.96684
MACS_peak_1151	1.32836	B	1.38161
MACS_peak_1152	0.814895	C	1.04716
MACS_peak_1154	2.3782	A	1.30284
MACS_peak_1155	1.59469	B	1.63756
MACS_peak_1157	1.925	A	1.57961
MACS_peak_1158	2.30114	A	1.49656
MACS_peak_1160	1.22175	B	1.49168
MACS_peak_1161	0.447029	D	0.933707
MACS_peak_1162	1.22668	B	1.39805
MACS_peak_1164	1.35547	B	1.51051
MACS_peak_1165	2.2947	A	1.42405
MACS_peak_1166	1.97609	A	1.52406
MACS_peak_1168	1.77733	A	1.65812
MACS_peak_1169	1.18911	B	1.49928
MACS_peak_117	3.23656	A	1.74256
MACS_peak_1170	1.2178	B	1.51511
MACS_peak_1171	1.36564	B	1.32364
MACS_peak_1172	0.427621	D	1.03419
MACS_peak_1173	0.981965	C	1.38633
MACS_peak_1174	0.851549	C	1.23999
MACS_peak_1175	0.4146	D	0.905715
MACS_peak_1178	1.04542	C	1.5081
MACS_peak_1180	1.08838	C	1.45318
MACS_peak_1182	2.02352	A	1.68489
MACS_peak_1184	1.429	B	1.50348
MACS_peak_1187	2.49138	A	1.78357
MACS_peak_1188	2.08859	A	1.74767
MACS_peak_1189	2.54519	A	1.68674
MACS_peak_119	0.421095	D	1.3771
MACS_peak_1191	1.37999	B	1.56435
MACS_peak_1192	0.890221	C	1.02037
MACS_peak_1193	1.24774	B	1.25021
MACS_peak_1194	1.46089	B	1.47834
MACS_peak_1195	1.68956	A	1.48832
MACS_peak_1196	2.0937	A	1.50232
MACS_peak_1197	0.360764	D	1.22926
MACS_peak_1198	0.826721	C	0.934751
MACS_peak_1199	1.90389	A	1.33474
MACS_peak_12	0.892029	C	1.78475
MACS_peak_120	2.24621	A	1.89901
MACS_peak_1201	1.04651	C	1.14369
MACS_peak_1202	1.00538	C	1.11716
MACS_peak_1204	2.90673	A	1.71988
MACS_peak_1205	2.43326	A	1.79331
MACS_peak_1206	2.24868	A	1.61724
MACS_peak_1207	2.10717	A	1.50848
MACS_peak_1208	0.626101	D	1.22412
MACS_peak_121	2.02522	A	1.78489
MACS_peak_1210	2.53018	A	1.84564
MACS_peak_1211	1.11066	C	1.33332
MACS_peak_1212	1.16852	B	1.36726
MACS_peak_1213	1.56516	B	1.14379
MACS_peak_1217	0.867653	C	1.17981
MACS_peak_1218	0.180889	D	1.09265
MACS_peak_1219	1.05246	C	1.50756
MACS_peak_1220	1.18818	B	1.58056
MACS_peak_1221	0.874114	C	1.4673
MACS_peak_1222	1.52818	B	1.44386
MACS_peak_1223	2.26662	A	1.49358
MACS_peak_1224	1.84158	A	1.49724
MACS_peak_1226	0.821796	C	1.35469
MACS_peak_123	2.11433	A	1.72203
MACS_peak_1230	1.41096	B	1.6337
MACS_peak_1231	1.30382	B	1.56096
MACS_peak_1232	1.2936	B	1.25758
MACS_peak_1233	0.908615	C	1.25058
MACS_peak_1235	0.861126	C	1.13489
MACS_peak_1236	0.950894	C	1.41157
MACS_peak_1237	0.961701	C	1.42174
MACS_peak_1238	1.04491	C	1.44266
MACS_peak_1239	1.83514	A	1.5109
MACS_peak_124	1.47224	B	1.72055
MACS_peak_1241	1.01307	C	1.28563
MACS_peak_1242	1.56676	B	1.32779
MACS_peak_1243	0.706479	D	1.24595
MACS_peak_1245	0.960046	C	1.3124
MACS_peak_1246	1.37677	B	1.60109
MACS_peak_1248	1.86224	A	1.60638
MACS_peak_125	1.40498	B	1.71669
MACS_peak_1251	1.97148	A	1.46728
MACS_peak_1252	0.584494	D	1.30017
MACS_peak_1253	2.41489	A	1.71955
MACS_peak_1254	1.45625	B	1.20617
MACS_peak_1258	1.14408	B	1.43553
MACS_peak_1259	0.895261	C	1.40485
MACS_peak_126	1.06837	C	1.7198
MACS_peak_1260	0.615364	D	0.698253
MACS_peak_1261	1.48632	B	1.49337
MACS_peak_1262	1.1537	B	0.942659
MACS_peak_1263	0.604501	D	1.37979
MACS_peak_1264	0.629328	D	1.39822
MACS_peak_1265	1.33738	B	1.41288
MACS_peak_1268	1.86379	A	1.01457
MACS_peak_1269	0.572911	D	1.34137
MACS_peak_127	0.646885	D	1.4998
MACS_peak_1270	0.427239	D	1.13742
MACS_peak_1271	1.30935	B	1.35602
MACS_peak_1274	0.0922949	D	1.09022
MACS_peak_1275	1.50835	B	1.62722
MACS_peak_1277	1.6238	A	1.40309
MACS_peak_1278	1.57445	B	1.37458
MACS_peak_128	0.797844	C	1.34083
MACS_peak_1283	1.04158	C	1.32851
MACS_peak_1284	1.11159	C	1.36585
MACS_peak_1285	1.23042	B	1.35183
MACS_peak_1286	1.21163	B	1.24532
MACS_peak_1288	0.945132	C	1.30896
MACS_peak_1291	1.44713	B	1.38918
MACS_peak_1293	1.4467	B	1.51007
MACS_peak_1294	1.56796	B	1.3539
MACS_peak_1295	1.52667	B	1.52028
MACS_peak_1296	1.19356	B	1.49456
MACS_peak_1298	1.16494	B	1.20271
MACS_peak_1299	0.87175	C	1.44326
MACS_peak_13	1.07658	C	1.66118
MACS_peak_1300	1.16709	B	1.41764
MACS_peak_1301	0.317184	D	0.762466
MACS_peak_1302	1.77353	A	1.3663
MACS_peak_1303	0.816745	C	1.17775
MACS_peak_1304	0.940991	C	1.33898
MACS_peak_1307	0.511256	D	1.34293
MACS_peak_1308	2.39595	A	1.55072
MACS_peak_1309	1.07347	C	1.34978
MACS_peak_131	0.351106	D	1.78627
MACS_peak_1310	0.557744	D	1.74041
MACS_peak_1311	1.8149	A	1.62528
MACS_peak_1312	1.74664	A	1.73701
MACS_peak_1313	1.68919	A	1.7053
MACS_peak_1314	0.626892	D	1.58549
MACS_peak_1315	0.626892	D	1.59989
MACS_peak_1316	0.626892	D	1.59989
MACS_peak_1317	0.590924	D	1.16054
MACS_peak_1318	0.774749	C	1.14485
MACS_peak_1319	0.545441	D	1.11313
MACS_peak_132	0.250101	D	1.06806
MACS_peak_1320	1.25001	B	1.52115
MACS_peak_1322	1.94469	A	1.6811
MACS_peak_1323	0.686071	D	1.23195
MACS_peak_1324	0.916336	C	1.26443
MACS_peak_1326	1.33039	B	1.44276
MACS_peak_1327	1.74941	A	1.57979
MACS_peak_1328	2.24531	A	1.80945
MACS_peak_1329	2.29585	A	1.71574
MACS_peak_133	2.20771	A	1.36358
MACS_peak_1330	1.92926	A	1.0618
MACS_peak_1331	2.60258	A	1.7724
MACS_peak_1332	1.78683	A	1.38895
MACS_peak_1333	1.30899	B	1.4187
MACS_peak_1334	1.13144	C	1.18848
MACS_peak_1335	2.10845	A	1.74253
MACS_peak_1336	0.88917	C	1.32799
MACS_peak_1337	0.923859	C	1.32032
MACS_peak_1338	0.986908	C	1.3055
MACS_peak_1339	0.825121	C	1.26942
MACS_peak_1340	0.431318	D	1.08656
MACS_peak_1341	1.84201	A	1.50556
MACS_peak_1342	2.11868	A	1.57424
MACS_peak_1343	0.197839	D	1.06899
MACS_peak_1344	0.987054	C	1.44315
MACS_peak_1345	0.856474	C	1.5231
MACS_peak_1348	0.782605	C	1.67946
MACS_peak_1349	0.238367	D	0.930716
MACS_peak_1350	2.37778	A	0.536673
MACS_peak_1351	0.704542	D	1.13901
MACS_peak_1352	0.788762	C	1.16609
MACS_peak_1353	0.714536	D	1.18367
MACS_peak_1355	1.56449	B	1.4968
MACS_peak_1356	1.00826	C	1.46894
MACS_peak_1358	2.23057	A	1.6196
MACS_peak_1359	0.125449	D	1.34124
MACS_peak_136	2.05595	A	1.585
MACS_peak_1361	2.1493	A	1.66098
MACS_peak_1362	2.07776	A	1.77688
MACS_peak_1363	0.572034	D	1.40083
MACS_peak_1364	0.971081	C	1.91924
MACS_peak_1365	0.958564	C	1.91635
MACS_peak_1367	1.22965	B	2.01341
MACS_peak_1368	2.34018	A	1.95255
MACS_peak_1369	1.16833	B	1.43178
MACS_peak_137	2.18308	A	1.59945
MACS_peak_1370	1.01498	C	1.55802
MACS_peak_1372	0.648111	D	1.57609
MACS_peak_1373	0.4594	D	1.46421
MACS_peak_1374	0.594171	D	1.45541
MACS_peak_1375	0.614138	D	1.23259
MACS_peak_1376	1.11754	C	1.6205
MACS_peak_1379	2.07611	A	1.26672
MACS_peak_138	0.681626	D	1.45663
MACS_peak_1381	0.809992	C	1.57469
MACS_peak_1382	0.843114	C	1.51437
MACS_peak_1383	0.579047	D	1.26716
MACS_peak_1384	1.83418	A	1.60468
MACS_peak_1386	1.60902	B	1.70527
MACS_peak_1387	1.67154	A	1.66347
MACS_peak_1389	1.96793	A	1.61971
MACS_peak_139	0.588539	D	1.31941
MACS_peak_1390	1.88051	A	1.66336
MACS_peak_1391	0.841184	C	1.36469
MACS_peak_1392	1.09931	C	1.51446
MACS_peak_1393	0.181895	D	0.798474
MACS_peak_1394	0.393921	D	1.28914
MACS_peak_1395	1.88804	A	1.70251
MACS_peak_1396	2.01635	A	1.65893
MACS_peak_1397	2.00617	A	1.60261
MACS_peak_1398	0.67698	D	1.34612
MACS_peak_140	0.548619	D	1.49261
MACS_peak_1401	0.248472	D	1.37322
MACS_peak_1402	0.699277	D	1.49206
MACS_peak_1405	2.48875	A	1.87508
MACS_peak_141	1.93846	A	2.18371
MACS_peak_1411	1.21877	B	1.5466
MACS_peak_1412	0.991683	C	1.57819
MACS_peak_1413	1.75408	A	2.06515
MACS_peak_1414	1.93925	A	1.80642
MACS_peak_1415	0.711359	D	1.67541
MACS_peak_1417	1.53045	B	1.6623
MACS_peak_1418	1.70361	A	1.65652
MACS_peak_142	1.07914	C	1.38422
MACS_peak_1420	0.186951	D	1.16486
MACS_peak_1425	1.18654	B	1.60183
MACS_peak_1427	0.353247	D	0.93368
MACS_peak_1428	0.684683	D	1.4238
MACS_peak_1429	1.7263	A	2.06748
MACS_peak_143	0.968296	C	1.41313
MACS_peak_1430	2.03045	A	2.09297
MACS_peak_1433	1.6566	A	1.80809
MACS_peak_1434	1.79604	A	1.82127
MACS_peak_1435	1.99796	A	1.87169
MACS_peak_1437	2.30398	A	1.85752
MACS_peak_1438	0.696046	D	1.16659
MACS_peak_1439	2.14624	A	1.79078
MACS_peak_144	2.72988	A	1.94593
MACS_peak_1440	1.67844	A	1.7091
MACS_peak_1441	0.455322	D	1.30013
MACS_peak_1444	2.83878	A	1.87419
MACS_peak_1446	0.754657	C	1.4879
MACS_peak_1448	1.74899	A	1.92653
MACS_peak_1449	3.00551	A	1.92977
MACS_peak_145	2.37443	A	1.8393
MACS_peak_1450	1.76709	A	1.72544
MACS_peak_1451	1.5739	B	1.67262
MACS_peak_1452	2.68134	A	1.73628
MACS_peak_1453	2.29868	A	1.92424
MACS_peak_1454	0.781329	C	1.71878
MACS_peak_1455	2.0075	A	1.73716
MACS_peak_1456	2.09773	A	1.74967
MACS_peak_1457	2.309	A	1.91556
MACS_peak_1458	1.97475	A	1.69814
MACS_peak_146	2.93121	A	1.93426
MACS_peak_1462	1.7722	A	1.61648
MACS_peak_1463	0.681816	D	1.45821
MACS_peak_1468	2.58773	A	1.75546
MACS_peak_1469	0.564743	D	1.15734
MACS_peak_1475	1.13141	C	1.63313
MACS_peak_1478	0.669752	D	1.25865
MACS_peak_1479	0.679746	D	1.33053
MACS_peak_1480	1.10035	C	1.51996
MACS_peak_1481	1.40398	B	1.51201
MACS_peak_1482	1.3002	B	1.53726
MACS_peak_1485	2.63187	A	1.78316
MACS_peak_1486	2.98572	A	2.1353
MACS_peak_1487	2.31489	A	1.73139
MACS_peak_1488	1.41362	B	1.5864
MACS_peak_1489	1.68456	A	1.60751
MACS_peak_149	0.497896	D	1.47847
MACS_peak_1491	1.86508	A	1.73313
MACS_peak_1492	0.757033	C	1.16783
MACS_peak_1493	1.57934	B	1.77114
MACS_peak_1494	1.41614	B	1.64944
MACS_peak_1496	0.263076	D	0.825232
MACS_peak_1497	1.29435	B	1.61489
MACS_peak_1498	1.27041	B	1.61234
MACS_peak_1499	0.46115	D	1.18602
MACS_peak_15	1.38975	B	1.71246
MACS_peak_150	2.80773	A	1.85239
MACS_peak_1500	1.33802	B	1.77517
MACS_peak_1503	0.652753	D	1.25008
MACS_peak_1504	0.668445	D	1.32041
MACS_peak_1505	2.51451	A	1.58752
MACS_peak_1506	0.900457	C	1.47895
MACS_peak_1507	1.02048	C	1.49745
MACS_peak_1508	1.40743	B	1.57976
MACS_peak_151	0.538837	D	0.983829
MACS_peak_1510	0.536639	D	1.11081
MACS_peak_1514	2.16824	A	1.72968
MACS_peak_1515	1.7173	A	1.56721
MACS_peak_1516	2.18686	A	1.68493
MACS_peak_1518	0.674541	D	1.22543
MACS_peak_152	1.39389	B	1.61781
MACS_peak_1520	1.95551	A	1.84243
MACS_peak_1521	1.3159	B	1.54615
MACS_peak_1523	1.92102	A	1.78326
MACS_peak_1524	1.57358	B	1.46555
MACS_peak_1525	1.71971	A	1.38316
MACS_peak_1527	1.8067	A	1.84105
MACS_peak_1528	1.8324	A	1.75578
MACS_peak_1529	3.0517	A	1.72595
MACS_peak_153	0.343624	D	1.42326
MACS_peak_1530	2.57267	A	1.68101
MACS_peak_1531	0.760415	C	1.72443
MACS_peak_1532	0.74434	C	1.76614
MACS_peak_1533	0.830284	C	1.7226
MACS_peak_1534	1.5472	B	1.66575
MACS_peak_1535	0.712515	D	1.59368
MACS_peak_1537	1.70236	A	1.70584
MACS_peak_1538	0.713692	D	1.5656
MACS_peak_154	0.446537	D	1.22541
MACS_peak_1540	0.980919	C	1.76797
MACS_peak_1541	0.746516	C	1.47653
MACS_peak_1542	1.72093	A	1.60853
MACS_peak_1543	1.68075	A	1.66098
MACS_peak_1544	1.65526	A	1.74767
MACS_peak_1546	0.978368	C	1.29718
MACS_peak_1547	0.995585	C	1.35226
MACS_peak_1548	0.875147	C	1.27587
MACS_peak_1549	0.59304	D	1.57611
MACS_peak_155	0.190088	D	1.2831
MACS_peak_1550	0.81316	C	1.23245
MACS_peak_1551	0.837403	C	1.27725
MACS_peak_1552	0.805356	C	1.22965
MACS_peak_1554	0.9999	C	1.65335
MACS_peak_1555	1.29004	B	1.68572
MACS_peak_1556	1.06226	C	1.5553
MACS_peak_1558	1.39554	B	1.38617
MACS_peak_1559	1.47901	B	1.59453
MACS_peak_156	0.190088	D	1.2831
MACS_peak_1560	1.63066	A	1.52337
MACS_peak_1561	1.56742	B	1.59206
MACS_peak_1562	0.658359	D	1.33827
MACS_peak_1565	0.85471	C	1.50209
MACS_peak_1566	1.17331	B	1.38176
MACS_peak_1569	1.84945	A	1.84656
MACS_peak_157	0.768167	C	1.84159
MACS_peak_1570	1.67757	A	1.77849
MACS_peak_1571	1.02243	C	1.73621
MACS_peak_1573	0.626604	D	1.49601
MACS_peak_1575	2.75244	A	1.68724
MACS_peak_1576	0.710489	D	1.46665
MACS_peak_1579	0.782675	C	1.59206
MACS_peak_158	0.481526	D	1.83039
MACS_peak_1580	0.77884	C	1.59588
MACS_peak_1582	0.512577	D	1.3375
MACS_peak_1583	1.45715	B	1.50568
MACS_peak_1584	0.839519	C	1.29635
MACS_peak_1585	1.97922	A	1.46893
MACS_peak_1586	1.02956	C	1.4671
MACS_peak_1587	2.02437	A	1.72224
MACS_peak_159	2.34459	A	1.78475
MACS_peak_1591	1.2554	B	1.36251
MACS_peak_1592	1.16095	B	1.2625
MACS_peak_1596	2.37452	A	1.88804
MACS_peak_1597	1.43316	B	1.34982
MACS_peak_1599	0.844311	C	1.2757
MACS_peak_16	2.7033	A	1.75427
MACS_peak_160	2.19614	A	1.84625
MACS_peak_1600	0.557267	D	1.03577
MACS_peak_1601	0.865253	C	1.35243
MACS_peak_1602	1.34306	B	1.52729
MACS_peak_1603	1.53589	B	1.62367
MACS_peak_1608	0.740797	C	1.17832
MACS_peak_1609	0.903602	C	1.15003
MACS_peak_1610	1.02819	C	1.54006
MACS_peak_1611	1.07525	C	1.54593
MACS_peak_1612	0.855709	C	1.50172
MACS_peak_1613	1.84786	A	1.72182
MACS_peak_1614	1.98383	A	1.40692
MACS_peak_1615	0.6432	D	1.23823
MACS_peak_1616	1.3675	B	1.4257
MACS_peak_1617	1.27942	B	1.45826
MACS_peak_1618	0.356823	D	1.04892
MACS_peak_162	2.78931	A	1.83596
MACS_peak_1620	0.20569	D	0.842147
MACS_peak_1621	1.43629	B	1.44558
MACS_peak_1622	2.71884	A	1.70462
MACS_peak_1624	1.23245	B	1.54503
MACS_peak_1625	0.827576	C	1.52862
MACS_peak_1626	2.52837	A	1.76062
MACS_peak_1627	2.53143	A	1.63498
MACS_peak_1628	2.58069	A	1.77735
MACS_peak_1629	0.60268	D	1.51162
MACS_peak_163	0.368953	D	1.54144
MACS_peak_1630	1.54971	B	1.37133
MACS_peak_1631	1.438	B	1.46894
MACS_peak_1632	2.35412	A	1.64934
MACS_peak_1634	2.04409	A	1.68993
MACS_peak_1635	3.10009	A	1.74039
MACS_peak_1636	2.33793	A	1.66827
MACS_peak_1637	2.26919	A	1.57504
MACS_peak_1639	0.610626	D	1.16003
MACS_peak_164	0.502467	D	1.83828
MACS_peak_1640	0.325087	D	1.06642
MACS_peak_1641	1.13919	C	1.46086
MACS_peak_1642	1.39088	B	1.57556
MACS_peak_1643	1.64666	A	1.5864
MACS_peak_1645	2.41348	A	1.68693
MACS_peak_1646	2.22273	A	1.56263
MACS_peak_1648	1.96861	A	1.56974
MACS_peak_1649	0.552871	D	1.31346
MACS_peak_165	0.552701	D	1.85406
MACS_peak_1650	1.04485	C	1.19405
MACS_peak_1652	0.585358	D	1.0185
MACS_peak_1654	0.911172	C	1.17981
MACS_peak_1657	0.399495	D	1.84835
MACS_peak_1658	0.376636	D	1.41959
MACS_peak_1659	0.916738	C	1.30027
MACS_peak_166	2.12462	A	1.78315
MACS_peak_1660	0.892695	C	1.30702
MACS_peak_1661	0.288954	D	1.62409
MACS_peak_1664	1.32453	B	1.92572
MACS_peak_1665	1.76928	A	2.11054
MACS_peak_1666	1.6447	A	2.04331
MACS_peak_1667	1.51475	B	1.99495
MACS_peak_1668	1.02957	C	1.91401
MACS_peak_1669	0.178264	D	1.99249
MACS_peak_1670	1.25173	B	1.52708
MACS_peak_1671	1.26549	B	1.4233
MACS_peak_1672	1.42604	B	1.41908
MACS_peak_1673	1.94422	A	1.75368
MACS_peak_1675	1.79283	A	1.5585
MACS_peak_1678	1.19942	B	1.49962
MACS_peak_1679	1.45648	B	1.84309
MACS_peak_168	0.450814	D	1.44966
MACS_peak_1681	1.36341	B	1.64126
MACS_peak_1688	0.308114	D	0.762078
MACS_peak_1689	0.474945	D	1.51012
MACS_peak_169	0.362115	D	1.7682
MACS_peak_1690	0.838866	C	1.48566
MACS_peak_1691	0.647004	D	1.24085
MACS_peak_1692	0.567811	D	1.22857
MACS_peak_1693	0.48304	D	1.66323
MACS_peak_1694	0.89607	C	1.80939
MACS_peak_1695	0.947203	C	1.75419
MACS_peak_1696	1.10818	C	1.64015
MACS_peak_1699	0.352085	D	1.12816
MACS_peak_1700	1.45589	B	1.81351
MACS_peak_1704	0.543642	D	1.38701
MACS_peak_1706	1.06071	C	1.66479
MACS_peak_1708	1.28746	B	1.69773
MACS_peak_1709	1.02473	C	1.38068
MACS_peak_171	1.46111	B	1.51406
MACS_peak_1710	0.10657	D	1.99322
MACS_peak_1712	0.479897	D	1.59756
MACS_peak_1713	0.20128	D	1.72613
MACS_peak_1716	1.66729	A	1.45728
MACS_peak_1717	1.60067	B	1.44528
MACS_peak_1718	0.690682	D	1.30603
MACS_peak_1719	1.24624	B	1.39272
MACS_peak_1721	0.3873	D	1.13931
MACS_peak_1722	1.39981	B	1.48224
MACS_peak_1724	2.28521	A	1.77047
MACS_peak_1725	1.80743	A	1.66429
MACS_peak_1728	0.702587	D	1.50526
MACS_peak_173	0.840524	C	1.39456
MACS_peak_1730	1.88402	A	1.62367
MACS_peak_1731	1.92941	A	1.37212
MACS_peak_1732	1.6341	A	1.41678
MACS_peak_1735	1.34913	B	1.55053
MACS_peak_1736	1.34958	B	1.58711
MACS_peak_1737	0.358906	D	0.973789
MACS_peak_1738	1.27988	B	1.54607
MACS_peak_1739	1.57088	B	1.73688
MACS_peak_174	1.20448	B	1.53761
MACS_peak_1742	1.71406	A	1.6807
MACS_peak_1744	2.27448	A	1.66002
MACS_peak_1748	1.19679	B	1.45857
MACS_peak_1750	1.10394	C	1.56702
MACS_peak_1751	1.26948	B	1.57832
MACS_peak_1754	0.504372	D	1.2444
MACS_peak_176	1.38629	B	1.66345
MACS_peak_1760	0.567563	D	1.37982
MACS_peak_1761	0.916445	C	1.39777
MACS_peak_1762	0.366867	D	1.11627
MACS_peak_1763	0.649956	D	1.22656
MACS_peak_1764	1.23551	B	1.94419
MACS_peak_1765	1.02033	C	1.84303
MACS_peak_1766	2.14941	A	1.94128
MACS_peak_1767	0.96731	C	1.36279
MACS_peak_1768	0.515449	D	1.17241
MACS_peak_1769	1.48346	B	1.62641
MACS_peak_177	0.466246	D	1.59041
MACS_peak_1772	0.366709	D	1.02738
MACS_peak_1773	2.01695	A	1.65332
MACS_peak_1777	2.22593	A	1.64609
MACS_peak_1778	0.805618	C	1.67433
MACS_peak_1779	0.897478	C	1.63899
MACS_peak_178	0.427548	D	1.54759
MACS_peak_1780	1.4634	B	1.76254
MACS_peak_1781	1.178	B	1.35033
MACS_peak_1782	1.02719	C	1.44274
MACS_peak_1784	0.458042	D	1.08407
MACS_peak_1785	1.74734	A	1.40168
MACS_peak_1786	1.5886	B	1.41924
MACS_peak_1787	1.39589	B	1.36288
MACS_peak_1788	1.72328	A	1.58068
MACS_peak_1789	1.5353	B	1.47178
MACS_peak_179	2.54574	A	1.68753
MACS_peak_1791	1.14217	C	1.34618
MACS_peak_1792	1.31304	B	1.48199
MACS_peak_1793	0.777302	C	1.19339
MACS_peak_1794	0.322798	D	0.982179
MACS_peak_1795	1.59483	B	1.61015
MACS_peak_1796	2.76949	A	1.8324
MACS_peak_1799	1.60637	B	1.55206
MACS_peak_180	2.37955	A	1.53058
MACS_peak_1800	0.989578	C	1.52514
MACS_peak_1801	1.7446	A	1.67474
MACS_peak_1806	0.634602	D	1.32922
MACS_peak_181	3.31378	A	1.57585
MACS_peak_1812	0.821527	C	1.55212
MACS_peak_1813	0.913683	C	1.36758
MACS_peak_1814	1.43516	B	1.91784
MACS_peak_1816	0.585088	D	1.47973
MACS_peak_182	3.59208	A	1.63816
MACS_peak_1820	0.274646	D	1.36416
MACS_peak_1821	0.393912	D	1.29282
MACS_peak_1822	0.863299	C	1.50552
MACS_peak_1823	2.22354	A	1.76017
MACS_peak_1827	1.09505	C	1.57634
MACS_peak_1828	1.45182	B	1.94683
MACS_peak_1829	1.26982	B	1.63847
MACS_peak_183	1.71828	A	1.36464
MACS_peak_1830	2.42031	A	1.75366
MACS_peak_1833	0.749485	C	1.10662
MACS_peak_1834	1.80718	A	1.53925
MACS_peak_1836	0.811189	C	1.50353
MACS_peak_1837	1.07897	C	1.34024
MACS_peak_1838	0.48888	D	1.64007
MACS_peak_1839	1.37965	B	1.74635
MACS_peak_184	1.59188	B	1.40949
MACS_peak_1842	0.170384	D	1.03754
MACS_peak_1846	1.91314	A	1.79622
MACS_peak_1848	1.0626	C	1.51898
MACS_peak_1849	1.42934	B	1.65372
MACS_peak_185	0.419816	D	1.02046
MACS_peak_1850	0.938111	C	1.6268
MACS_peak_1853	1.63782	A	1.57124
MACS_peak_1854	1.10403	C	1.81143
MACS_peak_1855	0.548643	D	1.31049
MACS_peak_1856	0.669816	D	1.49219
MACS_peak_1858	0.603126	D	1.33816
MACS_peak_1859	0.860739	C	1.17198
MACS_peak_186	0.5209	D	1.05341
MACS_peak_1860	0.730754	D	1.12322
MACS_peak_1864	0.714795	D	1.6769
MACS_peak_1865	1.18764	B	1.54956
MACS_peak_1866	1.57848	B	1.45249
MACS_peak_1867	1.10397	C	1.65345
MACS_peak_1868	0.984747	C	1.65926
MACS_peak_187	1.21609	B	1.19369
MACS_peak_1873	0.580477	D	1.27407
MACS_peak_1874	1.34443	B	1.48237
MACS_peak_1875	0.0368788	D	0.488599
MACS_peak_1876	1.36445	B	1.98224
MACS_peak_1877	1.74687	A	1.92241
MACS_peak_1878	1.33571	B	1.66509
MACS_peak_1879	1.5302	B	1.70433
MACS_peak_188	1.18208	B	1.20837
MACS_peak_1881	0.991542	C	1.48424
MACS_peak_1883	0.912242	C	1.17139
MACS_peak_1885	0.740597	C	1.57629
MACS_peak_1887	0.9932	C	1.46716
MACS_peak_1888	1.03758	C	1.46574
MACS_peak_1889	0.717733	D	1.51162
MACS_peak_189	1.13137	C	1.23309
MACS_peak_1891	0.394136	D	1.12352
MACS_peak_1896	0.859474	C	1.63401
MACS_peak_1898	2.09147	A	1.43722
MACS_peak_1899	2.11484	A	1.43049
MACS_peak_19	0.927205	C	1.51582
MACS_peak_190	1.0987	C	1.23389
MACS_peak_1901	0.565191	D	1.50382
MACS_peak_1902	0.701045	D	1.56971
MACS_peak_1905	0.511804	D	1.10448
MACS_peak_1906	1.13748	C	1.54105
MACS_peak_1907	1.15733	B	1.60022
MACS_peak_191	0.89264	C	1.35227
MACS_peak_1910	2.06647	A	1.49572
MACS_peak_1913	2.04973	A	1.61091
MACS_peak_1915	0.715823	D	1.17004
MACS_peak_1916	1.02259	C	1.23505
MACS_peak_1917	1.20496	B	1.22387
MACS_peak_1919	0.873371	C	1.54321
MACS_peak_1923	1.25222	B	1.60475
MACS_peak_1925	1.17798	B	1.51759
MACS_peak_1926	0.883069	C	1.41862
MACS_peak_1927	1.10959	C	1.44675
MACS_peak_1928	1.20874	B	1.55121
MACS_peak_1929	0.996731	C	1.55965
MACS_peak_193	2.95061	A	1.77046
MACS_peak_1932	1.28921	B	1.48952
MACS_peak_1933	1.0104	C	1.69759
MACS_peak_1934	0.580657	D	1.22808
MACS_peak_1936	2.3542	A	1.5667
MACS_peak_1937	2.51585	A	1.74622
MACS_peak_1938	2.44563	A	1.77855
MACS_peak_194	2.65167	A	1.68004
MACS_peak_1941	0.89812	C	1.34599
MACS_peak_1942	1.20455	B	1.58294
MACS_peak_1943	1.05666	C	1.28368
MACS_peak_1945	0.679099	D	1.09446
MACS_peak_1946	0.180975	D	1.09979
MACS_peak_1947	0.459154	D	1.41042
MACS_peak_1948	1.63617	A	1.74443
MACS_peak_195	1.52826	B	1.43828
MACS_peak_1951	2.03151	A	1.62194
MACS_peak_1952	2.10274	A	1.64389
MACS_peak_1953	1.60361	B	1.56179
MACS_peak_1955	1.06911	C	1.49722
MACS_peak_1956	0.439855	D	1.04494
MACS_peak_1958	1.86085	A	1.69599
MACS_peak_196	2.8207	A	1.64722
MACS_peak_1960	1.17333	B	1.48027
MACS_peak_1964	0.802751	C	1.31165
MACS_peak_1966	1.23703	B	1.37422
MACS_peak_1967	2.18621	A	1.80442
MACS_peak_1968	2.46019	A	1.69992
MACS_peak_1969	1.24504	B	1.22732
MACS_peak_197	2.32985	A	1.68212
MACS_peak_1970	0.499304	D	1.37764
MACS_peak_1971	2.08493	A	1.63125
MACS_peak_1973	1.20479	B	1.54702
MACS_peak_1974	0.557199	D	1.59669
MACS_peak_1976	0.724697	D	1.5079
MACS_peak_1977	0.776295	C	1.59756
MACS_peak_198	2.81531	A	1.67276
MACS_peak_1982	1.48262	B	1.59025
MACS_peak_1983	0.989354	C	1.84401
MACS_peak_1986	1.19669	B	1.52562
MACS_peak_1987	0.991947	C	1.35546
MACS_peak_1988	0.518057	D	1.23678
MACS_peak_1989	0.910392	C	1.33719
MACS_peak_199	2.63918	A	1.15368
MACS_peak_1990	0.831954	C	1.35483
MACS_peak_1993	1.43731	B	1.61549
MACS_peak_1994	0.999795	C	1.38121
MACS_peak_1996	0.923649	C	1.47288
MACS_peak_1997	1.0699	C	1.42154
MACS_peak_1998	1.24822	B	1.39633
MACS_peak_2	3.10375	A	1.91603
MACS_peak_200	1.68879	A	1.09899
MACS_peak_2001	0.864815	C	1.33651
MACS_peak_2003	1.11888	C	1.52978
MACS_peak_2004	0.772894	C	1.28734
MACS_peak_2006	1.03127	C	1.53754
MACS_peak_2007	1.07936	C	1.54965
MACS_peak_2008	1.57191	B	1.85807
MACS_peak_2009	1.24672	B	1.87874
MACS_peak_201	2.08807	A	1.79501
MACS_peak_2010	1.32352	B	1.89221
MACS_peak_2013	0.308872	D	1.25705
MACS_peak_2014	0.572615	D	1.42271
MACS_peak_2015	0.629255	D	1.45642
MACS_peak_2016	0.92997	C	1.69765
MACS_peak_2017	0.513103	D	1.70906
MACS_peak_2019	2.53091	A	1.71754
MACS_peak_202	3.51684	A	1.97816
MACS_peak_2020	0.514549	D	1.43861
MACS_peak_2021	0.652909	D	1.44407
MACS_peak_2022	1.62156	A	1.64825
MACS_peak_2023	0.842693	C	1.31625
MACS_peak_2024	0.701892	D	1.29224
MACS_peak_2025	1.93636	A	1.63154
MACS_peak_2026	2.23374	A	1.64014
MACS_peak_2027	0.748436	C	1.3915
MACS_peak_2028	1.40873	B	1.66458
MACS_peak_2029	1.72139	A	1.77883
MACS_peak_203	2.32474	A	1.60579
MACS_peak_2030	0.813046	C	1.25291
MACS_peak_2031	0.977627	C	1.36267
MACS_peak_2032	0.681351	D	1.61369
MACS_peak_2033	0.880002	C	1.66782
MACS_peak_2034	1.68968	A	1.68786
MACS_peak_2035	1.5334	B	1.61823
MACS_peak_204	2.20974	A	1.67284
MACS_peak_2040	1.8627	A	1.73636
MACS_peak_2042	1.63753	A	1.53101
MACS_peak_2043	1.81585	A	1.68363
MACS_peak_2044	0.951178	C	1.47399
MACS_peak_2045	1.31017	B	1.34772
MACS_peak_2046	1.69592	A	1.63969
MACS_peak_2047	0.743465	C	1.40247
MACS_peak_2048	1.04074	C	1.20354
MACS_peak_2049	0.857643	C	1.39802
MACS_peak_205	3.80951	A	1.80222
MACS_peak_2051	1.49689	B	1.39086
MACS_peak_2052	0.583519	D	1.08264
MACS_peak_2053	0.561122	D	1.46691
MACS_peak_2054	0.614535	D	1.42927
MACS_peak_2057	0.874269	C	1.37624
MACS_peak_2058	0.938593	C	1.3386
MACS_peak_206	0.792508	C	1.09736
MACS_peak_2063	0.478731	D	1.39278
MACS_peak_2064	0.949067	C	1.52923
MACS_peak_2066	1.28971	B	1.74414
MACS_peak_2067	0.477813	D	1.2179
MACS_peak_2068	0.442015	D	1.33053
MACS_peak_207	0.805344	C	1.05553
MACS_peak_2075	2.11048	A	1.68273
MACS_peak_2076	0.451576	D	1.69076
MACS_peak_208	0.952676	C	1.42548
MACS_peak_2081	1.1051	C	1.72763
MACS_peak_2082	1.16395	B	1.7408
MACS_peak_2085	0.547208	D	1.73841
MACS_peak_2086	1.20099	B	1.48908
MACS_peak_2087	1.10332	C	1.52354
MACS_peak_2088	0.752911	C	1.33831
MACS_peak_2089	0.88309	C	1.36769
MACS_peak_2090	0.845592	C	1.25549
MACS_peak_2093	0.880308	C	1.55033
MACS_peak_2094	1.59841	B	1.67262
MACS_peak_2098	0.928084	C	1.7862
MACS_peak_2099	1.2592	B	1.64649
MACS_peak_2100	1.6439	A	1.63164
MACS_peak_2102	0.980051	C	1.69187
MACS_peak_2103	0.737439	D	1.33019
MACS_peak_2104	1.43314	B	1.554
MACS_peak_2105	1.37443	B	1.60382
MACS_peak_2106	1.24984	B	1.33968
MACS_peak_2107	0.52736	D	1.31099
MACS_peak_211	2.20815	A	1.54507
MACS_peak_2110	2.05364	A	1.791
MACS_peak_2111	1.10009	C	1.65873
MACS_peak_2112	1.12991	C	1.52158
MACS_peak_2113	1.53928	B	1.00145
MACS_peak_2116	1.03988	C	1.3823
MACS_peak_2117	0.862823	C	1.70644
MACS_peak_2118	0.605596	D	1.5614
MACS_peak_2119	2.1227	A	1.54434
MACS_peak_212	1.60066	B	1.5736
MACS_peak_2120	0.60675	D	1.49604
MACS_peak_2124	1.67125	A	1.61701
MACS_peak_2125	2.12607	A	1.52541
MACS_peak_2126	1.04573	C	1.56958
MACS_peak_2127	1.37382	B	1.58883
MACS_peak_2128	0.582144	D	1.20469
MACS_peak_2129	0.572585	D	1.21876
MACS_peak_213	2.38145	A	1.70243
MACS_peak_2131	1.71669	A	1.78262
MACS_peak_2132	1.75541	A	1.67682
MACS_peak_2134	0.238577	D	1.43678
MACS_peak_2135	0.774702	C	1.54346
MACS_peak_2136	0.758291	C	1.34036
MACS_peak_214	1.68285	A	1.54996
MACS_peak_2140	1.88778	A	1.64225
MACS_peak_2141	0.474592	D	1.41723
MACS_peak_2142	0.555316	D	1.72691
MACS_peak_2143	0.524428	D	1.16794
MACS_peak_2144	1.21967	B	1.56622
MACS_peak_2149	1.53063	B	1.67494
MACS_peak_215	1.87687	A	1.53549
MACS_peak_2150	1.29645	B	1.61986
MACS_peak_2152	0.807862	C	1.6064
MACS_peak_2153	1.13378	C	1.33072
MACS_peak_2154	0.860823	C	1.66014
MACS_peak_2155	0.895813	C	1.64723
MACS_peak_2156	1.22442	B	1.71398
MACS_peak_2157	1.38199	B	1.66427
MACS_peak_2159	0.943273	C	1.31839
MACS_peak_216	1.30988	B	1.2148
MACS_peak_2162	0.808656	C	1.49901
MACS_peak_2163	0.583329	D	1.03245
MACS_peak_217	0.574655	D	1.38643
MACS_peak_2170	0.994504	C	1.41278
MACS_peak_2171	0.329132	D	1.2223
MACS_peak_2173	0.585848	D	1.36563
MACS_peak_2174	1.82226	A	1.39869
MACS_peak_2175	1.85258	A	1.3769
MACS_peak_2177	1.08072	C	1.71377
MACS_peak_2179	1.31856	B	1.53857
MACS_peak_218	1.97837	A	1.68647
MACS_peak_2181	1.02726	C	1.27207
MACS_peak_2183	1.39516	B	1.58535
MACS_peak_2184	0.795951	C	1.40413
MACS_peak_2185	1.08934	C	1.57729
MACS_peak_2186	1.45696	B	1.70754
MACS_peak_2187	1.67329	A	1.65082
MACS_peak_2188	1.52771	B	1.48893
MACS_peak_219	2.77312	A	1.65196
MACS_peak_2190	1.05232	C	1.45317
MACS_peak_2192	0.863735	C	1.22598
MACS_peak_2193	0.262869	D	0.828878
MACS_peak_2194	0.560657	D	1.28155
MACS_peak_2198	0.282805	D	1.35802
MACS_peak_22	2.33391	A	1.94857
MACS_peak_220	1.27202	B	1.60064
MACS_peak_2200	0.345829	D	1.22541
MACS_peak_2203	0.428298	D	1.7294
MACS_peak_2205	1.40558	B	1.54678
MACS_peak_2206	1.62255	A	1.51087
MACS_peak_2207	1.92531	A	1.55565
MACS_peak_2208	0.623559	D	1.7627
MACS_peak_2211	1.90748	A	1.50449
MACS_peak_2214	2.10352	A	1.54965
MACS_peak_2215	1.61415	B	1.54048
MACS_peak_2216	1.77633	A	1.60936
MACS_peak_2217	1.28023	B	1.25102
MACS_peak_2218	1.67762	A	0.415438
MACS_peak_2219	1.67762	A	0.415438
MACS_peak_222	1.02918	C	1.42159
MACS_peak_2220	1.67115	A	0.416199
MACS_peak_2221	1.64016	A	0.417349
MACS_peak_2222	1.6524	A	1.63349
MACS_peak_2223	1.83749	A	1.59645
MACS_peak_2224	0.410462	D	1.09394
MACS_peak_2225	0.64637	D	1.30963
MACS_peak_2226	0.644804	D	1.08448
MACS_peak_2227	2.10553	A	1.77894
MACS_peak_2228	1.33903	B	1.26035
MACS_peak_223	1.97983	A	1.727
MACS_peak_2232	0.565156	D	1.19086
MACS_peak_2233	0.649897	D	1.20626
MACS_peak_2234	0.760065	C	1.2489
MACS_peak_2236	1.17879	B	1.52328
MACS_peak_2238	1.04446	C	1.36349
MACS_peak_2239	1.26595	B	1.46773
MACS_peak_224	0.603958	D	1.40125
MACS_peak_2240	1.28232	B	1.44462
MACS_peak_2241	0.759912	C	1.16861
MACS_peak_2242	0.771521	C	1.28745
MACS_peak_2243	0.806058	C	1.39498
MACS_peak_2245	1.79535	A	1.46617
MACS_peak_2246	0.329554	D	1.13312
MACS_peak_2248	0.591856	D	1.16771
MACS_peak_2249	1.38516	B	1.42556
MACS_peak_2250	1.23765	B	1.42631
MACS_peak_2251	0.460189	D	1.1881
MACS_peak_2252	0.651335	D	1.3537
MACS_peak_2254	0.643761	D	1.14435
MACS_peak_2257	1.46881	B	1.48286
MACS_peak_2259	0.617699	D	1.25998
MACS_peak_2265	1.13199	C	1.46901
MACS_peak_2266	1.09947	C	1.4663
MACS_peak_2269	0.524728	D	1.3002
MACS_peak_2270	1.86173	A	1.46639
MACS_peak_2271	2.47102	A	1.40451
MACS_peak_2272	0.376224	D	1.13671
MACS_peak_2273	0.885828	C	1.02618
MACS_peak_2274	0.509956	D	1.07569
MACS_peak_2276	1.93372	A	1.18499
MACS_peak_2277	0.566339	D	1.30996
MACS_peak_2278	1.49778	B	1.57747
MACS_peak_2279	1.04355	C	1.08748
MACS_peak_2281	2.52789	A	1.85578
MACS_peak_2282	2.62099	A	1.78995
MACS_peak_2283	0.954071	C	1.58744
MACS_peak_2284	1.00496	C	1.6159
MACS_peak_2286	1.03143	C	1.44003
MACS_peak_2290	1.54051	B	1.70461
MACS_peak_2291	1.90072	A	1.74637
MACS_peak_2292	0.525776	D	1.14388
MACS_peak_2294	0.738336	C	1.51385
MACS_peak_2295	0.227273	D	1.08135
MACS_peak_2297	0.659972	D	1.37744
MACS_peak_2298	0.538591	D	1.04063
MACS_peak_2299	0.510684	D	1.09032
MACS_peak_23	2.26774	A	1.68657
MACS_peak_230	2.23916	A	1.28041
MACS_peak_2301	0.771853	C	1.35103
MACS_peak_2308	1.01062	C	1.38217
MACS_peak_231	2.09057	A	1.25814
MACS_peak_2310	1.13336	C	1.6381
MACS_peak_2312	0.284769	D	1.02043
MACS_peak_2313	0.75018	C	1.21631
MACS_peak_2314	0.577009	D	1.44509
MACS_peak_2316	0.802092	C	1.51323
MACS_peak_2318	0.856839	C	1.28281
MACS_peak_2321	0.909054	C	1.37614
MACS_peak_2323	1.74716	A	1.33842
MACS_peak_2324	1.7811	A	1.41398
MACS_peak_2325	1.11915	C	1.24707
MACS_peak_2326	0.955289	C	1.07527
MACS_peak_2329	0.587856	D	1.92619
MACS_peak_233	1.44709	B	1.43642
MACS_peak_2330	0.544116	D	1.92619
MACS_peak_2333	0.429545	D	1.27407
MACS_peak_2334	1.12031	C	1.66397
MACS_peak_2336	0.896754	C	1.75024
MACS_peak_2337	0.840559	C	1.61376
MACS_peak_2338	0.219702	D	1.96567
MACS_peak_2339	0.468184	D	1.9849
MACS_peak_234	1.66752	A	1.36183
MACS_peak_2341	1.60745	B	1.59192
MACS_peak_2344	1.20087	B	1.59388
MACS_peak_2345	1.40237	B	1.80027
MACS_peak_2346	2.14394	A	1.70156
MACS_peak_2347	1.46824	B	1.63363
MACS_peak_2349	1.58367	B	1.50581
MACS_peak_235	2.77172	A	1.63834
MACS_peak_2354	0.410242	D	1.27993
MACS_peak_2356	1.21233	B	1.62081
MACS_peak_2357	1.15389	B	1.3024
MACS_peak_2358	1.39722	B	1.38253
MACS_peak_2359	1.65598	A	1.77848
MACS_peak_236	2.64419	A	1.59399
MACS_peak_2360	1.13381	C	1.52399
MACS_peak_2363	0.929403	C	1.49768
MACS_peak_2364	0.5553	D	1.19827
MACS_peak_2365	1.7	A	1.49251
MACS_peak_2366	2.00004	A	1.70739
MACS_peak_2367	2.70118	A	1.69514
MACS_peak_2368	1.5252	B	1.42165
MACS_peak_2369	1.33486	B	1.38277
MACS_peak_237	3.06349	A	1.99524
MACS_peak_2371	1.53501	B	1.43207
MACS_peak_2372	1.55441	B	1.40795
MACS_peak_2373	1.25438	B	1.469
MACS_peak_2374	1.77597	A	1.45594
MACS_peak_2375	1.80266	A	1.56159
MACS_peak_2376	2.37158	A	1.70093
MACS_peak_2377	1.50815	B	1.4608
MACS_peak_2378	0.662056	D	1.34264
MACS_peak_238	2.28393	A	1.49477
MACS_peak_2380	1.68996	A	1.51409
MACS_peak_2381	1.21578	B	1.5262
MACS_peak_2382	1.30404	B	1.49587
MACS_peak_2383	0.990562	C	1.47692
MACS_peak_2384	1.26257	B	1.46156
MACS_peak_2385	1.07365	C	1.43736
MACS_peak_2386	1.63048	A	1.55204
MACS_peak_2389	0.315003	D	1.01619
MACS_peak_239	2.66968	A	1.52734
MACS_peak_2390	0.457679	D	1.45698
MACS_peak_2392	1.30316	B	1.52557
MACS_peak_2393	1.13172	C	1.47996
MACS_peak_2394	1.31631	B	1.495
MACS_peak_2395	2.6751	A	1.22429
MACS_peak_2396	1.48712	B	1.6683
MACS_peak_2398	0.838444	C	1.20869
MACS_peak_24	2.45103	A	1.7254
MACS_peak_240	1.6749	A	1.45173
MACS_peak_2402	0.355856	D	1.08439
MACS_peak_2403	0.549129	D	1.38121
MACS_peak_2404	1.03925	C	1.40061
MACS_peak_2405	0.85466	C	1.39361
MACS_peak_2406	0.704327	D	1.42671
MACS_peak_2407	0.790379	C	1.49847
MACS_peak_241	1.71308	A	1.53526
MACS_peak_2410	1.37697	B	1.46444
MACS_peak_2411	1.17278	B	1.44599
MACS_peak_2413	1.90511	A	1.82042
MACS_peak_2414	2.18175	A	1.60134
MACS_peak_2415	1.57349	B	1.42119
MACS_peak_2419	0.682744	D	1.24954
MACS_peak_242	3.75594	A	1.79156
MACS_peak_2420	1.33372	B	1.33164
MACS_peak_2421	1.34573	B	1.36642
MACS_peak_2422	0.676367	D	1.33998
MACS_peak_2423	0.509369	D	1.16907
MACS_peak_2424	0.445854	D	1.15933
MACS_peak_2425	1.57621	B	1.47493
MACS_peak_2428	1.02471	C	1.40159
MACS_peak_243	0.808987	C	1.11622
MACS_peak_2430	1.37529	B	1.40829
MACS_peak_2435	0.713575	D	1.22129
MACS_peak_2438	0.533146	D	1.20085
MACS_peak_2439	0.443951	D	1.0505
MACS_peak_244	2.14005	A	1.64323
MACS_peak_2440	1.35545	B	1.52456
MACS_peak_2443	0.827913	C	1.41729
MACS_peak_2446	1.00061	C	1.36015
MACS_peak_245	2.05923	A	1.65082
MACS_peak_2451	0.629469	D	1.52123
MACS_peak_2452	0.513658	D	1.5027
MACS_peak_2453	0.674427	D	1.45761
MACS_peak_2457	0.825091	C	1.18084
MACS_peak_2458	2.39487	A	1.71393
MACS_peak_2459	2.20702	A	1.62099
MACS_peak_2460	1.37161	B	1.41537
MACS_peak_2461	1.69925	A	1.64626
MACS_peak_2463	1.20389	B	1.57265
MACS_peak_2464	1.45725	B	1.65642
MACS_peak_2465	1.31218	B	1.02397
MACS_peak_2466	2.14059	A	1.76713
MACS_peak_2468	0.586308	D	1.27195
MACS_peak_2469	2.52575	A	1.72956
MACS_peak_247	2.6591	A	1.74283
MACS_peak_2472	0.971531	C	1.43419
MACS_peak_2473	1.01832	C	1.40494
MACS_peak_2474	1.01646	C	1.50457
MACS_peak_2475	0.866892	C	1.27015
MACS_peak_2476	0.704316	D	1.55347
MACS_peak_2477	0.602255	D	1.66473
MACS_peak_2479	1.061	C	1.53629
MACS_peak_248	0.638523	D	1.48477
MACS_peak_2482	0.636133	D	1.38369
MACS_peak_2483	1.54008	B	1.47321
MACS_peak_2484	1.52756	B	1.66238
MACS_peak_2485	0.935345	C	1.40969
MACS_peak_2487	1.46521	B	1.73351
MACS_peak_2488	0.480169	D	1.64453
MACS_peak_2490	0.956734	C	1.47415
MACS_peak_2493	0.67076	D	1.20222
MACS_peak_2494	0.359142	D	1.03424
MACS_peak_2495	0.857761	C	1.34456
MACS_peak_2498	1.20935	B	1.42094
MACS_peak_2499	1.25182	B	1.60897
MACS_peak_25	2.18233	A	1.82305
MACS_peak_250	1.92258	A	1.67904
MACS_peak_2502	0.736563	D	1.47905
MACS_peak_2503	0.707477	D	1.48462
MACS_peak_2504	0.880797	C	1.37445
MACS_peak_2505	1.11796	C	1.56647
MACS_peak_2507	0.577178	D	1.30014
MACS_peak_2508	0.37623	D	1.05804
MACS_peak_251	1.0602	C	1.51013
MACS_peak_2510	0.972843	C	1.60564
MACS_peak_2511	0.428138	D	1.49377
MACS_peak_2513	0.371271	D	1.29823
MACS_peak_2514	1.07578	C	1.77812
MACS_peak_2515	1.56833	B	1.75944
MACS_peak_2516	1.09158	C	1.61489
MACS_peak_2518	0.788008	C	1.49416
MACS_peak_252	0.904536	C	1.39162
MACS_peak_2521	0.439824	D	1.45698
MACS_peak_2523	1.3289	B	1.54321
MACS_peak_253	1.47208	B	1.09513
MACS_peak_2530	0.427542	D	1.24308
MACS_peak_2532	0.774001	C	1.20744
MACS_peak_2534	0.33613	D	1.86183
MACS_peak_2538	1.65763	A	1.65193
MACS_peak_254	1.84665	A	1.49924
MACS_peak_2543	0.892407	C	1.59025
MACS_peak_2546	0.136648	D	1.21325
MACS_peak_2548	0.808028	C	1.13376
MACS_peak_255	1.78386	A	1.48489
MACS_peak_2551	0.678371	D	1.72018
MACS_peak_2552	0.533588	D	1.7399
MACS_peak_2553	0.45122	D	1.7333
MACS_peak_2554	0.434707	D	1.70555
MACS_peak_2555	1.01882	C	1.28254
MACS_peak_2556	1.01847	C	1.4153
MACS_peak_256	1.28918	B	1.56769
MACS_peak_2560	1.66283	A	1.68635
MACS_peak_2562	1.47731	B	1.72309
MACS_peak_2564	1.50234	B	1.56542
MACS_peak_2565	0.550583	D	1.19419
MACS_peak_2566	0.267099	D	1.02669
MACS_peak_2567	1.1432	C	1.60298
MACS_peak_2568	0.468247	D	1.1349
MACS_peak_257	1.24864	B	1.71428
MACS_peak_2571	0.629116	D	1.27903
MACS_peak_2572	0.380571	D	1.22331
MACS_peak_2573	0.546232	D	1.28206
MACS_peak_2574	0.529041	D	1.21463
MACS_peak_2577	1.61817	B	1.35246
MACS_peak_2578	1.20379	B	1.23793
MACS_peak_2580	1.16434	B	1.40338
MACS_peak_2581	0.621302	D	1.75461
MACS_peak_2582	1.47529	B	1.48151
MACS_peak_2584	1.36428	B	1.50468
MACS_peak_2585	1.2888	B	1.54539
MACS_peak_2586	1.23873	B	1.49768
MACS_peak_2587	0.938366	C	1.5686
MACS_peak_259	2.18379	A	1.55504
MACS_peak_2591	1.4821	B	1.47183
MACS_peak_2595	0.515256	D	1.16544
MACS_peak_2596	0.840096	C	1.37526
MACS_peak_2597	0.931536	C	1.59238
MACS_peak_2598	1.18681	B	1.56219
MACS_peak_2599	1.29727	B	1.5601
MACS_peak_26	2.15166	A	1.79535
MACS_peak_260	2.19853	A	1.60365
MACS_peak_2600	0.661224	D	1.41484
MACS_peak_2601	1.88913	A	1.70933
MACS_peak_2602	2.07244	A	1.63245
MACS_peak_2603	1.8494	A	1.62617
MACS_peak_2604	1.20638	B	1.72041
MACS_peak_2605	0.973476	C	1.45465
MACS_peak_2606	1.35741	B	1.54105
MACS_peak_2609	2.55628	A	1.72268
MACS_peak_261	1.85324	A	1.54232
MACS_peak_2610	0.773604	C	1.12674
MACS_peak_2611	1.58	B	1.60912
MACS_peak_2614	0.574982	D	1.64006
MACS_peak_2616	2.03948	A	1.64921
MACS_peak_2618	0.597911	D	1.25558
MACS_peak_262	1.72104	A	1.63752
MACS_peak_2622	0.633484	D	1.95999
MACS_peak_2623	0.648979	D	1.65814
MACS_peak_2624	0.888687	C	2.16719
MACS_peak_2625	0.838989	C	2.20259
MACS_peak_2626	0.574896	D	1.42144
MACS_peak_2629	0.263698	D	1.23576
MACS_peak_263	1.71213	A	1.6468
MACS_peak_2630	0.631435	D	1.36918
MACS_peak_2631	0.636439	D	1.30333
MACS_peak_2632	0.940228	C	1.3698
MACS_peak_2633	0.881223	C	1.35312
MACS_peak_2635	1.8601	A	1.41868
MACS_peak_2636	1.29034	B	1.25993
MACS_peak_2637	1.44446	B	1.29592
MACS_peak_2638	0.845271	C	1.27428
MACS_peak_264	1.1487	B	1.47453
MACS_peak_2641	1.488	B	1.49196
MACS_peak_2642	1.00336	C	1.3061
MACS_peak_2644	1.80488	A	1.41589
MACS_peak_2645	1.91556	A	1.33928
MACS_peak_2647	1.09255	C	1.53599
MACS_peak_2648	1.07984	C	1.51023
MACS_peak_265	1.24657	B	1.63325
MACS_peak_2650	0.959545	C	1.3386
MACS_peak_2651	1.56054	B	1.32945
MACS_peak_2654	0.951384	C	1.22894
MACS_peak_2655	1.2422	B	1.46901
MACS_peak_2656	1.49127	B	1.32921
MACS_peak_2658	1.33112	B	1.61414
MACS_peak_2659	1.19349	B	1.55141
MACS_peak_266	0.899572	C	1.40026
MACS_peak_2660	2.11458	A	1.78372
MACS_peak_2661	2.08221	A	1.71827
MACS_peak_2662	1.82642	A	1.34537
MACS_peak_2663	1.00097	C	1.08711
MACS_peak_2665	2.35222	A	1.5894
MACS_peak_2666	0.853754	C	1.42216
MACS_peak_2667	0.882076	C	1.29122
MACS_peak_2668	0.301518	D	0.920021
MACS_peak_267	0.923586	C	1.46721
MACS_peak_2671	0.873201	C	1.28627
MACS_peak_2673	0.120428	D	0.698339
MACS_peak_2674	0.969483	C	1.26095
MACS_peak_2675	1.49334	B	1.3176
MACS_peak_2677	0.425312	D	1.00592
MACS_peak_2678	1.65707	A	1.53323
MACS_peak_2679	1.29673	B	1.5466
MACS_peak_268	2.46666	A	1.37939
MACS_peak_2680	0.740763	C	1.00614
MACS_peak_2681	2.09017	A	1.78418
MACS_peak_2682	0.222447	D	1.24551
MACS_peak_2683	0.519543	D	1.32595
MACS_peak_2684	0.776975	C	1.22808
MACS_peak_2685	0.708463	D	1.38554
MACS_peak_2686	1.02161	C	1.23909
MACS_peak_2687	0.775492	C	1.19538
MACS_peak_2689	0.982655	C	1.44919
MACS_peak_269	2.84781	A	1.38771
MACS_peak_2690	0.430266	D	1.23639
MACS_peak_2692	0.76519	C	1.33037
MACS_peak_2693	1.10631	C	1.32763
MACS_peak_2696	0.841772	C	1.34209
MACS_peak_2697	1.04927	C	1.5106
MACS_peak_2698	0.697915	D	1.16149
MACS_peak_2699	2.07886	A	1.6849
MACS_peak_270	1.55103	B	1.5224
MACS_peak_2701	0.228026	D	1.17604
MACS_peak_2702	0.440115	D	1.3278
MACS_peak_2703	1.02144	C	1.47789
MACS_peak_2704	0.328339	D	1.37921
MACS_peak_2706	0.518856	D	1.79525
MACS_peak_2707	0.515299	D	1.72864
MACS_peak_2709	0.816808	C	1.31337
MACS_peak_271	0.238154	D	0.892736
MACS_peak_2717	0.871699	C	1.45333
MACS_peak_2718	0.0902946	D	1.50713
MACS_peak_2719	0.100792	D	1.54224
MACS_peak_2720	0.105606	D	1.55879
MACS_peak_2721	0.105606	D	1.56392
MACS_peak_2723	0.585202	D	1.71416
MACS_peak_2724	0.715326	D	1.67804
MACS_peak_273	3.11472	A	1.64598
MACS_peak_274	2.87871	A	1.65595
MACS_peak_2741	1.99319	A	1.65989
MACS_peak_2743	0.790596	C	1.38834
MACS_peak_2744	0.0741121	D	1.36973
MACS_peak_2745	1.45332	B	1.34901
MACS_peak_2748	17.7443	A	1.04587
MACS_peak_2749	4.09916	A	0.909422
MACS_peak_275	0.815968	C	1.12801
MACS_peak_2750	0.96453	C	1.63822
MACS_peak_2752	0.743142	C	1.12791
MACS_peak_2753	1.48888	B	1.63516
MACS_peak_2757	1.68692	A	1.83683
MACS_peak_2758	0.79134	C	1.20324
MACS_peak_2759	0.889817	C	1.27393
MACS_peak_276	0.742534	C	1.1125
MACS_peak_2760	0.546406	D	0.928451
MACS_peak_2764	1.19083	B	1.69936
MACS_peak_2766	1.68511	A	1.64992
MACS_peak_2767	1.68583	A	1.62223
MACS_peak_2768	0.657775	D	1.27564
MACS_peak_2770	0.828202	C	1.42485
MACS_peak_2771	0.972452	C	1.42169
MACS_peak_2772	1.16544	B	1.25513
MACS_peak_2774	1.80298	A	1.5545
MACS_peak_2775	0.836461	C	1.35583
MACS_peak_2779	0.33583	D	1.05209
MACS_peak_2780	0.649068	D	1.68015
MACS_peak_2782	0.849168	C	1.33183
MACS_peak_2783	0.567019	D	1.11509
MACS_peak_2784	1.59648	B	1.74976
MACS_peak_2785	1.03851	C	1.23967
MACS_peak_2786	1.73973	A	1.5317
MACS_peak_2787	1.52786	B	1.74052
MACS_peak_279	0.369897	D	1.6453
MACS_peak_2790	1.02747	C	1.23419
MACS_peak_2791	1.28471	B	1.42191
MACS_peak_2793	1.66589	A	1.72665
MACS_peak_2794	1.34872	B	1.66664
MACS_peak_2795	0.589563	D	1.47924
MACS_peak_2797	0.605682	D	1.27113
MACS_peak_2798	1.19448	B	1.58729
MACS_peak_2799	1.51671	B	1.53296
MACS_peak_28	1.92354	A	1.71109
MACS_peak_2800	1.4014	B	1.80918
MACS_peak_2801	1.60631	B	1.69536
MACS_peak_2804	1.08718	C	1.73616
MACS_peak_2805	0.367351	D	1.37427
MACS_peak_2806	0.0909946	D	1.29328
MACS_peak_2807	1.14084	C	1.6349
MACS_peak_2808	1.16729	B	1.66375
MACS_peak_2810	0.79603	C	1.41583
MACS_peak_2811	0.684925	D	1.39498
MACS_peak_2813	0.846516	C	1.34381
MACS_peak_2814	1.48287	B	1.45498
MACS_peak_2816	1.16483	B	1.51229
MACS_peak_2817	1.13303	C	1.59992
MACS_peak_2818	1.88933	A	1.71145
MACS_peak_282	1.96743	A	1.65648
MACS_peak_2820	0.445635	D	1.34094
MACS_peak_2821	0.533508	D	1.40914
MACS_peak_2824	0.836714	C	1.29718
MACS_peak_2825	1.21731	B	1.74928
MACS_peak_2826	1.68229	A	1.65913
MACS_peak_2827	1.70554	A	1.63732
MACS_peak_2828	1.96356	A	1.9602
MACS_peak_283	1.86705	A	1.67696
MACS_peak_2830	1.356	B	1.65397
MACS_peak_2832	1.25959	B	1.45676
MACS_peak_2834	0.847159	C	1.22535
MACS_peak_2836	1.74249	A	1.57183
MACS_peak_2837	1.96727	A	1.5755
MACS_peak_2838	1.65053	A	1.47662
MACS_peak_2840	1.0799	C	1.58564
MACS_peak_2841	1.12281	C	1.62798
MACS_peak_2842	1.67416	A	1.68497
MACS_peak_2843	1.27616	B	1.60363
MACS_peak_2844	1.13232	C	1.60215
MACS_peak_2846	0.733946	D	0.752063
MACS_peak_2847	1.3067	B	0.943679
MACS_peak_2848	1.28605	B	0.954708
MACS_peak_2849	1.32617	B	0.934218
MACS_peak_2852	0.619799	D	1.56288
MACS_peak_2853	0.395461	D	1.16878
MACS_peak_2855	0.440253	D	1.42144
MACS_peak_2856	0.343143	D	1.50397
MACS_peak_2857	1.05007	C	1.29585
MACS_peak_2858	0.650966	D	1.49901
MACS_peak_2859	1.70085	A	1.56855
MACS_peak_2860	0.408694	D	1.53059
MACS_peak_2861	1.48432	B	1.74265
MACS_peak_2862	1.02644	C	1.54395
MACS_peak_2863	0.83696	C	1.60698
MACS_peak_2864	0.829038	C	1.68763
MACS_peak_2867	2.28364	A	1.6727
MACS_peak_2868	1.76977	A	1.34092
MACS_peak_2869	1.06227	C	1.48673
MACS_peak_287	1.98756	A	1.55147
MACS_peak_2871	0.413309	D	1.51911
MACS_peak_2872	0.923746	C	1.64696
MACS_peak_2874	1.01999	C	1.67602
MACS_peak_2877	0.21655	D	0.993469
MACS_peak_2878	1.03927	C	1.35621
MACS_peak_2881	1.12551	C	1.56421
MACS_peak_2883	1.36207	B	1.47527
MACS_peak_2884	0.801873	C	1.52764
MACS_peak_2887	0.306073	D	1.38643
MACS_peak_2888	2.12807	A	1.48616
MACS_peak_289	0.474925	D	1.3661
MACS_peak_2891	1.39711	B	1.26041
MACS_peak_2892	1.56646	B	1.761
MACS_peak_2894	1.33224	B	1.44996
MACS_peak_2895	1.4087	B	1.53388
MACS_peak_2896	0.909503	C	1.43971
MACS_peak_2897	0.576572	D	1.24051
MACS_peak_2898	0.996822	C	1.41891
MACS_peak_2899	0.895481	C	1.38529
MACS_peak_29	0.584203	D	1.67516
MACS_peak_2900	1.62782	A	1.53593
MACS_peak_2902	1.20922	B	1.35481
MACS_peak_2905	0.917253	C	1.56124
MACS_peak_2908	0.954321	C	1.31693
MACS_peak_291	1.48479	B	1.80095
MACS_peak_2910	0.591995	D	1.27179
MACS_peak_2911	2.17037	A	1.50669
MACS_peak_2913	1.61007	B	1.68237
MACS_peak_2914	0.936165	C	0.89819
MACS_peak_2915	1.70552	A	1.78443
MACS_peak_2917	1.09086	C	1.6064
MACS_peak_2918	1.03944	C	1.61886
MACS_peak_292	1.53893	B	1.6526
MACS_peak_2926	0.630652	D	1.67247
MACS_peak_293	1.67724	A	1.68881
MACS_peak_2931	1.65273	A	1.65712
MACS_peak_2933	1.71149	A	1.81286
MACS_peak_2934	1.14458	B	1.48183
MACS_peak_2935	0.901381	C	1.4406
MACS_peak_2936	1.92395	A	1.51885
MACS_peak_2937	1.9141	A	1.49337
MACS_peak_2938	1.90515	A	1.60026
MACS_peak_294	1.40813	B	1.63566
MACS_peak_2940	0.874937	C	1.54185
MACS_peak_2942	0.550937	D	1.53388
MACS_peak_2943	0.545594	D	1.57297
MACS_peak_2945	0.691599	D	1.49945
MACS_peak_2949	1.34416	B	1.88576
MACS_peak_295	0.488979	D	1.60815
MACS_peak_2950	1.30635	B	1.79673
MACS_peak_2952	1.03986	C	1.84463
MACS_peak_2956	0.511042	D	1.50153
MACS_peak_2958	0.6222	D	1.32868
MACS_peak_2959	0.775048	C	1.44014
MACS_peak_296	0.634265	D	1.61087
MACS_peak_2960	0.522909	D	1.61501
MACS_peak_2963	1.05396	C	1.71604
MACS_peak_2964	0.87166	C	1.73386
MACS_peak_2965	0.794116	C	1.40984
MACS_peak_2966	0.72045	D	1.68162
MACS_peak_2967	0.612274	D	1.14843
MACS_peak_2968	0.570681	D	0.879941
MACS_peak_2969	0.619182	D	0.882062
MACS_peak_2973	1.365	B	1.484
MACS_peak_2975	0.604523	D	1.3881
MACS_peak_2976	0.477867	D	1.50456
MACS_peak_2977	0.583131	D	1.61536
MACS_peak_2978	0.584046	D	0.819869
MACS_peak_298	1.49989	B	1.01407
MACS_peak_2981	2.60257	A	1.69666
MACS_peak_2982	1.06969	C	1.2724
MACS_peak_2983	0.647157	D	1.15597
MACS_peak_2984	0.412159	D	1.28146
MACS_peak_2987	0.930428	C	1.72001
MACS_peak_2989	1.29572	B	1.64397
MACS_peak_299	1.80779	A	1.08267
MACS_peak_2990	1.31017	B	1.74766
MACS_peak_2991	1.00208	C	1.65125
MACS_peak_2992	0.474889	D	1.26053
MACS_peak_2997	1.49978	B	1.67228
MACS_peak_2998	1.70614	A	1.71091
MACS_peak_2999	0.413688	D	1.32715
MACS_peak_3	2.16375	A	1.63809
MACS_peak_30	0.598283	D	1.65223
MACS_peak_3000	1.51424	B	1.66723
MACS_peak_3001	1.56041	B	1.70204
MACS_peak_3002	1.66606	A	1.59728
MACS_peak_3003	1.11272	C	1.24614
MACS_peak_3004	1.19384	B	1.67326
MACS_peak_3006	0.849974	C	1.18421
MACS_peak_3009	1.16072	B	1.5596
MACS_peak_301	0.414207	D	1.28511
MACS_peak_3014	1.25621	B	1.59019
MACS_peak_3016	1.51508	B	1.54303
MACS_peak_3017	0.245981	D	1.34954
MACS_peak_3018	0.745966	C	0.709134
MACS_peak_3019	1.37298	B	1.47466
MACS_peak_3020	0.170433	D	1.17075
MACS_peak_3022	1.71817	A	1.72491
MACS_peak_3023	1.61068	B	1.52037
MACS_peak_3025	2.25017	A	1.69768
MACS_peak_3026	1.38954	B	1.82853
MACS_peak_3027	1.89982	A	1.72309
MACS_peak_303	0.413743	D	1.35642
MACS_peak_3030	1.63334	A	1.50614
MACS_peak_3031	1.62301	A	1.55605
MACS_peak_3032	1.95198	A	1.84926
MACS_peak_3033	1.45612	B	1.4455
MACS_peak_3035	0.832735	C	1.54956
MACS_peak_3038	1.78621	A	1.50035
MACS_peak_3039	2.03151	A	1.71572
MACS_peak_3040	0.472413	D	1.36183
MACS_peak_3041	0.705728	D	1.4853
MACS_peak_3043	0.880885	C	1.40653
MACS_peak_3044	0.943309	C	1.31435
MACS_peak_3045	0.747234	C	1.10685
MACS_peak_3046	0.449598	D	0.998534
MACS_peak_3047	0.43629	D	1.25176
MACS_peak_305	1.57275	B	1.4671
MACS_peak_3051	1.37511	B	1.5094
MACS_peak_3053	0.158595	D	1.03474
MACS_peak_3054	1.38192	B	1.77829
MACS_peak_3055	1.71733	A	1.74532
MACS_peak_3056	1.25324	B	1.47068
MACS_peak_3057	0.933469	C	1.43057
MACS_peak_3058	1.58269	B	1.53894
MACS_peak_3059	0.986803	C	1.28682
MACS_peak_306	3.4127	A	1.71969
MACS_peak_3060	0.481837	D	1.16997
MACS_peak_3061	1.96698	A	1.69712
MACS_peak_3062	2.56671	A	1.57487
MACS_peak_3064	1.38146	B	1.66416
MACS_peak_3065	0.272457	D	1.28761
MACS_peak_3066	0.387453	D	1.00557
MACS_peak_3069	1.49903	B	1.26551
MACS_peak_307	0.643295	D	1.41968
MACS_peak_3070	1.89219	A	1.70398
MACS_peak_3071	1.98861	A	1.65386
MACS_peak_3072	0.826712	C	1.25794
MACS_peak_3075	2.0416	A	1.54288
MACS_peak_3078	0.580056	D	1.68753
MACS_peak_308	0.506981	D	1.13296
MACS_peak_3080	1.145	B	0.867706
MACS_peak_3081	1.145	B	0.867706
MACS_peak_3082	0.18818	D	1.01238
MACS_peak_3088	1.41584	B	1.45557
MACS_peak_309	0.859052	C	1.59023
MACS_peak_3090	0.889717	C	1.52879
MACS_peak_3093	1.45004	B	1.58449
MACS_peak_3095	0.253742	D	1.54394
MACS_peak_3099	0.322767	D	1.00276
MACS_peak_31	0.845672	C	1.71809
MACS_peak_310	1.00423	C	1.57653
MACS_peak_3100	1.42441	B	1.41136
MACS_peak_3101	1.4694	B	1.41068
MACS_peak_3102	0.965041	C	1.33807
MACS_peak_3103	0.919248	C	1.34002
MACS_peak_3106	0.273488	D	0.861425
MACS_peak_3108	1.35149	B	1.47054
MACS_peak_3109	1.18271	B	1.49002
MACS_peak_311	0.974281	C	1.5855
MACS_peak_3111	1.33526	B	1.54022
MACS_peak_3113	1.44336	B	1.49924
MACS_peak_3114	2.10544	A	1.53673
MACS_peak_3115	0.887211	C	1.25577
MACS_peak_3116	1.25333	B	1.3173
MACS_peak_3117	1.32623	B	1.51045
MACS_peak_3118	0.62776	D	1.11522
MACS_peak_3120	1.53204	B	1.54817
MACS_peak_3121	0.447695	D	1.00378
MACS_peak_3122	1.62477	A	1.48404
MACS_peak_3123	1.05389	C	1.37346
MACS_peak_3125	1.02202	C	1.2484
MACS_peak_3126	0.796465	C	1.26645
MACS_peak_3128	0.883384	C	1.27588
MACS_peak_3129	2.1096	A	1.78686
MACS_peak_313	1.90675	A	1.60679
MACS_peak_3130	1.20761	B	1.32272
MACS_peak_3131	0.849608	C	1.41227
MACS_peak_3132	0.757897	C	1.38778
MACS_peak_3133	0.680296	D	1.37305
MACS_peak_3134	0.763684	C	1.44598
MACS_peak_3136	0.790487	C	1.53039
MACS_peak_3137	1.3357	B	1.47804
MACS_peak_3138	1.57411	B	1.62838
MACS_peak_3139	1.34338	B	1.55126
MACS_peak_3140	1.23753	B	1.52354
MACS_peak_3141	0.117295	D	0.951815
MACS_peak_3142	0.695359	D	1.28957
MACS_peak_3143	0.908303	C	1.12059
MACS_peak_3144	1.81658	A	1.41695
MACS_peak_3145	1.19472	B	1.05891
MACS_peak_3146	0.451904	D	1.19108
MACS_peak_3147	0.537841	D	1.21712
MACS_peak_3150	0.952765	C	1.26541
MACS_peak_3151	0.803111	C	1.22122
MACS_peak_3153	1.11578	C	1.60318
MACS_peak_3154	1.19682	B	1.67305
MACS_peak_3157	1.04863	C	1.6043
MACS_peak_3158	1.06664	C	1.63397
MACS_peak_3161	0.839267	C	1.37439
MACS_peak_3163	1.21283	B	1.44423
MACS_peak_3166	1.56177	B	1.51374
MACS_peak_3167	1.41817	B	1.46364
MACS_peak_3168	1.16341	B	1.56016
MACS_peak_3169	0.4647	D	1.18251
MACS_peak_317	2.04517	A	1.66494
MACS_peak_3170	1.00412	C	1.28603
MACS_peak_3171	1.62836	A	1.71556
MACS_peak_3172	1.60809	B	1.63383
MACS_peak_3173	1.00551	C	1.49876
MACS_peak_3174	0.922601	C	1.585
MACS_peak_3175	0.605329	D	1.53983
MACS_peak_3176	1.52992	B	1.53072
MACS_peak_3178	1.74142	A	1.90976
MACS_peak_3179	1.68553	A	1.67836
MACS_peak_318	1.55824	B	1.53893
MACS_peak_3180	2.32864	A	1.73852
MACS_peak_3182	1.03683	C	1.50452
MACS_peak_3185	1.17455	B	1.54276
MACS_peak_3186	1.08986	C	1.40367
MACS_peak_3188	0.516113	D	1.33483
MACS_peak_3189	0.208182	D	1.21392
MACS_peak_319	0.973614	C	1.56007
MACS_peak_3191	1.01133	C	1.71432
MACS_peak_3192	1.27179	B	1.65503
MACS_peak_3194	1.25797	B	1.64299
MACS_peak_3197	1.01748	C	1.28331
MACS_peak_3199	1.78317	A	1.65778
MACS_peak_32	0.934029	C	1.70612
MACS_peak_320	2.78926	A	1.98874
MACS_peak_3200	0.785916	C	1.31854
MACS_peak_3201	0.778775	C	1.2244
MACS_peak_3203	1.76393	A	1.68977
MACS_peak_3205	1.58367	B	1.58879
MACS_peak_3206	1.4101	B	1.61123
MACS_peak_3207	1.27448	B	1.75143
MACS_peak_3208	1.70712	A	1.42382
MACS_peak_321	2.0336	A	1.90201
MACS_peak_3210	1.23863	B	1.76004
MACS_peak_3213	1.11839	C	1.46163
MACS_peak_3215	0.490377	D	1.47967
MACS_peak_3216	0.379004	D	1.43698
MACS_peak_3217	0.783566	C	1.43258
MACS_peak_3218	1.52957	B	1.887
MACS_peak_3219	1.15424	B	1.66061
MACS_peak_322	1.73365	A	1.57438
MACS_peak_3220	1.48826	B	1.45523
MACS_peak_3223	1.18488	B	1.7399
MACS_peak_3224	0.11061	D	1.3907
MACS_peak_3225	0.788099	C	1.4145
MACS_peak_3228	1.6533	A	1.52922
MACS_peak_3229	1.64288	A	1.54633
MACS_peak_323	1.33112	B	1.64367
MACS_peak_3230	1.86141	A	2.04672
MACS_peak_3231	1.02743	C	1.48183
MACS_peak_3239	0.678654	D	1.18051
MACS_peak_324	2.33583	A	1.7261
MACS_peak_3241	1.35895	B	1.66345
MACS_peak_3242	1.86017	A	1.66347
MACS_peak_3243	1.15974	B	1.70453
MACS_peak_3244	0.996139	C	1.39564
MACS_peak_3245	1.12149	C	1.40984
MACS_peak_3247	0.846127	C	1.51229
MACS_peak_3248	2.92597	A	1.84091
MACS_peak_325	2.17015	A	1.73431
MACS_peak_3250	1.95192	A	1.56683
MACS_peak_3251	1.47498	B	1.58649
MACS_peak_3252	0.872493	C	1.46379
MACS_peak_3254	1.65649	A	1.48335
MACS_peak_3255	2.51821	A	1.77709
MACS_peak_3256	1.53232	B	1.74153
MACS_peak_3257	0.745687	C	1.18833
MACS_peak_3259	0.459094	D	1.22463
MACS_peak_326	0.732182	D	1.5968
MACS_peak_3261	2.03263	A	1.45234
MACS_peak_3263	1.00663	C	1.22457
MACS_peak_3264	1.03872	C	1.16837
MACS_peak_3266	0.327001	D	1.04086
MACS_peak_3267	0.453529	D	0.982705
MACS_peak_3271	2.7149	A	1.753
MACS_peak_3272	1.62384	A	1.53498
MACS_peak_3275	1.50637	B	1.66893
MACS_peak_3276	0.374405	D	0.889225
MACS_peak_3277	2.47709	A	1.5954
MACS_peak_3278	0.766721	C	1.29219
MACS_peak_3279	0.893141	C	1.34379
MACS_peak_3280	0.526795	D	1.27682
MACS_peak_3282	1.23043	B	1.27597
MACS_peak_3284	0.305773	D	1.19538
MACS_peak_3285	2.11292	A	1.60894
MACS_peak_3286	2.96734	A	1.77375
MACS_peak_3287	2.46537	A	1.72217
MACS_peak_3289	0.526048	D	1.2644
MACS_peak_329	2.03425	A	1.42842
MACS_peak_3293	1.18998	B	1.47327
MACS_peak_3294	1.23931	B	1.44732
MACS_peak_3295	1.20773	B	1.44505
MACS_peak_3296	1.28467	B	1.73748
MACS_peak_33	0.353637	D	1.45238
MACS_peak_330	0.761033	C	1.45232
MACS_peak_3305	0.451895	D	1.16134
MACS_peak_3306	1.38764	B	1.54062
MACS_peak_3307	1.12547	C	1.49469
MACS_peak_3308	1.82003	A	1.82565
MACS_peak_331	0.984513	C	1.45655
MACS_peak_3311	1.50045	B	1.51689
MACS_peak_3312	0.518965	D	1.14244
MACS_peak_3316	0.401001	D	1.14574
MACS_peak_3317	0.410961	D	1.16448
MACS_peak_3318	0.300851	D	1.13197
MACS_peak_332	2.53221	A	1.669
MACS_peak_3321	1.07447	C	1.44695
MACS_peak_3323	0.825513	C	1.73756
MACS_peak_3324	0.419186	D	1.01527
MACS_peak_3329	1.3056	B	1.86612
MACS_peak_333	0.493956	D	1.64345
MACS_peak_3330	1.50236	B	1.62855
MACS_peak_3331	1.97198	A	1.64525
MACS_peak_3332	1.04629	C	1.35669
MACS_peak_3335	1.36309	B	1.53315
MACS_peak_3336	1.45396	B	1.72977
MACS_peak_3339	1.34124	B	1.61869
MACS_peak_3341	1.40198	B	1.67786
MACS_peak_3342	1.225	B	1.48404
MACS_peak_3345	2.29506	A	1.69728
MACS_peak_3346	1.35949	B	2.05618
MACS_peak_3347	1.73989	A	2.18754
MACS_peak_3348	1.77979	A	1.98347
MACS_peak_3349	2.1974	A	1.97529
MACS_peak_3350	1.62548	A	1.77017
MACS_peak_3352	1.91199	A	1.74731
MACS_peak_3353	1.17536	B	1.70568
MACS_peak_3354	1.79285	A	1.6263
MACS_peak_3358	0.926038	C	1.62131
MACS_peak_336	3.42646	A	1.89095
MACS_peak_3360	1.33101	B	1.66007
MACS_peak_3363	0.973187	C	1.71908
MACS_peak_3364	0.841488	C	1.78871
MACS_peak_3366	0.999772	C	1.62564
MACS_peak_3368	1.13755	C	1.52193
MACS_peak_3369	0.969062	C	1.42716
MACS_peak_337	0.325651	D	1.24722
MACS_peak_3373	2.52676	A	1.46203
MACS_peak_3374	1.73391	A	1.39902
MACS_peak_3375	1.22197	B	1.55004
MACS_peak_3376	0.72718	D	1.36343
MACS_peak_3378	2.07784	A	1.72854
MACS_peak_338	2.08673	A	1.70889
MACS_peak_3380	1.47896	B	1.42299
MACS_peak_3382	0.98083	C	1.21125
MACS_peak_3383	0.866785	C	1.22613
MACS_peak_3384	1.33714	B	1.41718
MACS_peak_3385	1.29112	B	1.40573
MACS_peak_3387	0.68759	D	1.33677
MACS_peak_3388	0.635473	D	1.34087
MACS_peak_339	2.032	A	1.58345
MACS_peak_3390	2.55517	A	1.58093
MACS_peak_3391	2.10383	A	1.4952
MACS_peak_3392	1.61064	B	1.40119
MACS_peak_3398	1.141	C	1.35979
MACS_peak_3399	0.658425	D	1.3476
MACS_peak_340	1.85704	A	1.54134
MACS_peak_3400	0.565215	D	0.891308
MACS_peak_3401	1.66508	A	1.66998
MACS_peak_3402	1.58946	B	1.50719
MACS_peak_3403	2.17522	A	1.74381
MACS_peak_3404	0.835909	C	1.23604
MACS_peak_3405	0.5439	D	1.19746
MACS_peak_3406	0.927603	C	1.37449
MACS_peak_3408	0.913015	C	1.1717
MACS_peak_3409	0.766016	C	1.12651
MACS_peak_341	0.930079	C	1.33266
MACS_peak_3410	1.06002	C	1.38494
MACS_peak_3411	1.55906	B	1.30023
MACS_peak_3412	1.57282	B	1.50992
MACS_peak_3413	2.36191	A	1.68494
MACS_peak_3416	1.58708	B	1.74779
MACS_peak_3417	1.39478	B	1.60191
MACS_peak_342	0.748959	C	1.07011
MACS_peak_3420	0.862488	C	1.332
MACS_peak_3421	0.92608	C	1.27705
MACS_peak_3422	1.03893	C	1.2524
MACS_peak_3424	1.1086	C	1.19957
MACS_peak_3425	0.202338	D	0.919278
MACS_peak_3426	0.515327	D	1.01239
MACS_peak_3429	0.518096	D	0.96296
MACS_peak_343	2.67038	A	1.74612
MACS_peak_3430	1.2592	B	1.54124
MACS_peak_3431	1.55777	B	1.60902
MACS_peak_3432	3.01485	A	1.70756
MACS_peak_3433	2.40479	A	1.54709
MACS_peak_3434	2.03794	A	1.76345
MACS_peak_3435	0.161294	D	1.22808
MACS_peak_3436	1.04654	C	1.20983
MACS_peak_3438	0.461402	D	1.07566
MACS_peak_3441	0.622215	D	1.4485
MACS_peak_3442	0.949811	C	1.45557
MACS_peak_3445	1.9195	A	1.74606
MACS_peak_3446	0.936909	C	1.45477
MACS_peak_3447	0.953418	C	1.67207
MACS_peak_3448	1.11855	C	1.47553
MACS_peak_3449	1.08781	C	1.42261
MACS_peak_345	0.949829	C	1.36405
MACS_peak_3450	1.31077	B	1.57358
MACS_peak_3451	1.06277	C	1.50261
MACS_peak_3452	2.02021	A	1.876
MACS_peak_3453	0.639131	D	1.37744
MACS_peak_3454	1.85712	A	1.8784
MACS_peak_3455	0.986926	C	1.75125
MACS_peak_3456	1.13134	C	1.69079
MACS_peak_346	2.27878	A	1.46896
MACS_peak_3462	1.32006	B	1.6468
MACS_peak_3463	0.603571	D	1.28037
MACS_peak_3464	1.4583	B	1.73262
MACS_peak_3465	1.76257	A	1.60904
MACS_peak_3466	0.969952	C	1.53374
MACS_peak_3468	1.0987	C	1.5109
MACS_peak_3469	2.21237	A	1.75769
MACS_peak_347	1.20564	B	1.29791
MACS_peak_3470	1.89708	A	1.72653
MACS_peak_3472	0.672097	D	1.86247
MACS_peak_3477	1.14117	C	1.50965
MACS_peak_3478	1.62599	A	1.69408
MACS_peak_3479	0.555814	D	1.57829
MACS_peak_348	0.943532	C	1.29789
MACS_peak_3481	0.182603	D	1.41082
MACS_peak_3482	1.11548	C	1.4308
MACS_peak_3483	1.62119	A	1.78279
MACS_peak_3484	1.69833	A	1.82325
MACS_peak_3486	1.67037	A	1.74312
MACS_peak_3488	0.949295	C	1.73621
MACS_peak_349	0.681672	D	1.07359
MACS_peak_3490	0.404935	D	1.13671
MACS_peak_3491	0.406192	D	1.12787
MACS_peak_3494	1.21868	B	1.57976
MACS_peak_3495	1.53032	B	1.02913
MACS_peak_3497	0.964679	C	1.5794
MACS_peak_3498	0.999495	C	1.69299
MACS_peak_3499	2.13861	A	1.70234
MACS_peak_35	0.564074	D	1.3658
MACS_peak_350	3.06604	A	1.55031
MACS_peak_3503	1.16062	B	1.13186
MACS_peak_3504	1.44143	B	1.76007
MACS_peak_3507	2.76012	A	1.95433
MACS_peak_3508	2.16692	A	1.7919
MACS_peak_3509	1.10351	C	1.3463
MACS_peak_3510	1.55372	B	1.76156
MACS_peak_3511	2.42413	A	1.87218
MACS_peak_3512	2.6391	A	1.92706
MACS_peak_3513	2.09126	A	1.76542
MACS_peak_3514	0.371677	D	1.2535
MACS_peak_3515	0.812746	C	1.39275
MACS_peak_3516	1.09429	C	1.58002
MACS_peak_3517	1.01856	C	1.65339
MACS_peak_3519	1.58683	B	1.65694
MACS_peak_352	2.10964	A	1.47545
MACS_peak_3524	0.589598	D	1.73023
MACS_peak_3525	1.90687	A	1.64074
MACS_peak_3529	0.207681	D	0.997951
MACS_peak_353	2.23516	A	1.47363
MACS_peak_3530	1.31579	B	1.44463
MACS_peak_3531	1.57202	B	1.56765
MACS_peak_3532	1.55457	B	1.59896
MACS_peak_3533	1.74805	A	1.6739
MACS_peak_3534	1.9734	A	1.7182
MACS_peak_3535	1.89344	A	1.64561
MACS_peak_3536	1.91379	A	1.50576
MACS_peak_354	2.1122	A	1.47993
MACS_peak_3543	1.75522	A	1.73018
MACS_peak_3545	0.757346	C	1.52862
MACS_peak_3546	0.788693	C	1.53381
MACS_peak_3548	0.808746	C	0.979794
MACS_peak_355	3.0106	A	1.73098
MACS_peak_3550	0.868989	C	1.27415
MACS_peak_3553	0.60925	D	1.12405
MACS_peak_3554	0.671122	D	1.32497
MACS_peak_3555	1.32496	B	1.59658
MACS_peak_3556	0.524157	D	1.25305
MACS_peak_3557	0.352071	D	0.976806
MACS_peak_3559	0.422607	D	1.21496
MACS_peak_356	1.8859	A	1.44296
MACS_peak_3562	1.15191	B	1.50402
MACS_peak_3563	1.37467	B	1.71788
MACS_peak_3564	0.768944	C	1.3463
MACS_peak_3566	4.55622	A	0.509558
MACS_peak_3567	6.04371	A	0.569697
MACS_peak_3568	11.5503	A	0.763896
MACS_peak_3569	15.1382	A	0.753678
MACS_peak_357	1.18541	B	1.33116
MACS_peak_3570	0.318021	D	1.33558
MACS_peak_3571	0.304432	D	1.35059
MACS_peak_3572	0.221414	D	1.22051
MACS_peak_3575	1.41345	B	1.727
MACS_peak_3576	1.20723	B	1.43953
MACS_peak_3577	1.726	A	1.65859
MACS_peak_3578	1.89236	A	1.84769
MACS_peak_358	1.50735	B	1.35577
MACS_peak_3580	1.12826	C	1.4213
MACS_peak_3581	0.989344	C	1.56384
MACS_peak_3582	0.476726	D	1.25632
MACS_peak_3585	1.27276	B	1.58322
MACS_peak_3586	1.24471	B	1.39037
MACS_peak_3589	0.935677	C	1.71065
MACS_peak_359	0.36806	D	1.27844
MACS_peak_3590	0.489929	D	1.30662
MACS_peak_3598	0.954119	C	1.52139
MACS_peak_3599	1.84435	A	1.95234
MACS_peak_36	0.856966	C	1.45026
MACS_peak_360	1.96519	A	1.38377
MACS_peak_3601	1.30357	B	1.29795
MACS_peak_3602	1.25934	B	1.21071
MACS_peak_3603	2.23034	A	1.62887
MACS_peak_3604	1.56468	B	1.55039
MACS_peak_3605	2.84303	A	1.76821
MACS_peak_3606	2.10283	A	1.66086
MACS_peak_3607	1.63176	A	1.45592
MACS_peak_3608	1.38224	B	1.54282
MACS_peak_3609	0.795836	C	1.39641
MACS_peak_361	1.94344	A	1.40764
MACS_peak_3610	1.17795	B	1.15454
MACS_peak_3612	0.985888	C	1.35435
MACS_peak_3613	1.01763	C	1.34161
MACS_peak_3614	0.671449	D	1.16536
MACS_peak_3616	3.2871	A	1.68493
MACS_peak_3617	2.4383	A	1.50379
MACS_peak_362	1.42433	B	1.10727
MACS_peak_3620	1.75581	A	1.60863
MACS_peak_3622	0.455961	D	1.17764
MACS_peak_3623	1.23089	B	1.82482
MACS_peak_3624	0.877687	C	1.39622
MACS_peak_3625	1.93759	A	1.64749
MACS_peak_3626	1.86229	A	1.66168
MACS_peak_3627	1.12981	C	1.5013
MACS_peak_363	2.15488	A	1.52262
MACS_peak_3630	1.24708	B	1.51046
MACS_peak_3631	1.22236	B	1.45022
MACS_peak_3632	1.33603	B	1.72165
MACS_peak_3633	1.10506	C	1.54394
MACS_peak_3634	1.15253	B	1.60259
MACS_peak_3638	1.37882	B	1.65514
MACS_peak_3639	0.503016	D	1.53268
MACS_peak_364	2.10195	A	1.57426
MACS_peak_3642	0.188946	D	1.40918
MACS_peak_3644	2.01997	A	1.69867
MACS_peak_3647	1.52987	B	1.56638
MACS_peak_3648	1.40165	B	1.6285
MACS_peak_3649	1.14224	C	1.46181
MACS_peak_365	0.689436	D	1.16076
MACS_peak_3650	1.08885	C	1.41021
MACS_peak_3651	1.30208	B	1.56911
MACS_peak_3652	0.772051	C	1.59041
MACS_peak_3654	1.28208	B	1.45879
MACS_peak_3655	0.537149	D	1.60472
MACS_peak_3656	0.409413	D	1.42159
MACS_peak_3657	0.747472	C	1.43525
MACS_peak_3658	1.19128	B	1.60592
MACS_peak_3659	1.09728	C	1.54319
MACS_peak_366	3.23249	A	1.58032
MACS_peak_3662	1.0686	C	1.59138
MACS_peak_3663	0.962065	C	1.47482
MACS_peak_3665	0.891567	C	1.36313
MACS_peak_3669	0.403252	D	1.18244
MACS_peak_367	1.94879	A	1.6644
MACS_peak_3670	0.889886	C	1.40485
MACS_peak_3673	1.73211	A	1.71083
MACS_peak_3677	0.789902	C	1.46903
MACS_peak_3678	0.704182	D	1.45494
MACS_peak_3679	0.949685	C	1.57792
MACS_peak_3680	1.45459	B	1.80145
MACS_peak_3681	0.965882	C	1.46486
MACS_peak_3682	0.349303	D	1.28401
MACS_peak_3684	1.26182	B	1.82438
MACS_peak_3685	1.23192	B	1.81327
MACS_peak_3687	1.38849	B	1.62798
MACS_peak_3688	0.622445	D	1.56897
MACS_peak_369	2.40663	A	1.64276
MACS_peak_3690	0.976988	C	1.58566
MACS_peak_3691	1.00831	C	1.60627
MACS_peak_3694	1.42222	B	1.59731
MACS_peak_3695	1.2305	B	1.73008
MACS_peak_3699	1.79187	A	1.81854
MACS_peak_37	1.97593	A	1.86693
MACS_peak_370	1.12807	C	1.56747
MACS_peak_3702	2.00512	A	1.64678
MACS_peak_3703	0.744147	C	1.22204
MACS_peak_3704	2.11602	A	1.73878
MACS_peak_3705	1.32841	B	1.73235
MACS_peak_3706	1.52604	B	1.76617
MACS_peak_3711	0.976505	C	1.56206
MACS_peak_3713	0.538438	D	1.59274
MACS_peak_3715	1.62108	A	1.69078
MACS_peak_3716	0.605697	D	1.23021
MACS_peak_3717	1.00943	C	1.61555
MACS_peak_3719	1.30083	B	1.52358
MACS_peak_372	0.196984	D	1.04059
MACS_peak_3720	1.8585	A	1.66258
MACS_peak_3721	1.60684	B	1.57899
MACS_peak_3722	1.43552	B	1.28184
MACS_peak_3723	1.28906	B	1.42149
MACS_peak_3724	1.50745	B	1.48952
MACS_peak_3725	1.53439	B	1.509
MACS_peak_3726	0.648327	D	1.1922
MACS_peak_3727	1.96436	A	1.46024
MACS_peak_3728	1.41435	B	1.49318
MACS_peak_3729	0.874793	C	1.34098
MACS_peak_3730	0.836981	C	1.27511
MACS_peak_3733	0.745018	C	1.18123
MACS_peak_3737	1.23463	B	1.29079
MACS_peak_3738	1.27952	B	1.26742
MACS_peak_3739	1.21463	B	1.29582
MACS_peak_374	3.13301	A	2.01321
MACS_peak_3740	1.12035	C	1.2781
MACS_peak_3741	1.35532	B	1.4762
MACS_peak_3742	1.05214	C	1.50741
MACS_peak_3744	0.435421	D	0.857253
MACS_peak_3746	0.555407	D	1.25932
MACS_peak_3747	1.02587	C	1.34813
MACS_peak_3748	1.05918	C	1.35739
MACS_peak_3749	1.22528	B	1.37893
MACS_peak_375	2.36497	A	1.83965
MACS_peak_3750	0.784128	C	1.15218
MACS_peak_3751	0.731913	D	1.22748
MACS_peak_3752	1.609	B	1.53079
MACS_peak_3753	0.584567	D	1.27372
MACS_peak_3754	1.35612	B	1.3255
MACS_peak_3755	2.14774	A	1.73982
MACS_peak_3756	0.737728	D	1.39786
MACS_peak_3757	1.73733	A	1.71988
MACS_peak_3758	0.282192	D	1.45026
[truncated: 2,463 more rows]

## Sheet: Fig.S2j
peak	RR	RR class	H1e reads density
MACS_peak_1	0.732204	D	1.19838
MACS_peak_10	1.82043	A	1.42095
MACS_peak_1000	0.254804	D	1.33766
MACS_peak_1001	0.254169	D	1.35102
MACS_peak_1002	0.368664	D	1.41246
MACS_peak_1003	1.70885	A	1.67523
MACS_peak_1004	1.61983	A	1.7432
MACS_peak_1006	1.00607	C	1.58512
MACS_peak_1007	1.72964	A	1.57542
MACS_peak_1011	1.32993	B	1.63256
MACS_peak_1012	0.564182	D	1.65108
MACS_peak_1015	0.592539	D	1.49568
MACS_peak_1016	0.609119	D	1.48615
MACS_peak_1018	1.22602	B	1.44824
MACS_peak_1019	0.846032	C	1.65108
MACS_peak_102	1.61304	B	1.35755
MACS_peak_1021	0.651368	D	1.41531
MACS_peak_1023	0.160858	D	1.10449
MACS_peak_1027	1.41655	B	1.30942
MACS_peak_103	1.73738	A	1.35755
MACS_peak_1032	2.25949	A	1.50732
MACS_peak_1033	2.07123	A	1.39794
MACS_peak_1034	1.43952	B	1.45864
MACS_peak_1037	1.01014	C	1.40088
MACS_peak_1038	0.62398	D	1.46879
MACS_peak_1039	1.96843	A	1.49094
MACS_peak_1040	1.86697	A	1.4612
MACS_peak_1041	0.753939	C	1.5675
MACS_peak_1044	0.681009	D	1.47378
MACS_peak_1045	1.86363	A	1.60401
MACS_peak_1046	0.842984	C	1.47885
MACS_peak_1047	0.876264	C	1.4096
MACS_peak_105	1.27325	B	1.51188
MACS_peak_1050	1.09896	C	1.5427
MACS_peak_1051	1.06786	C	1.57148
MACS_peak_1053	0.963598	C	1.23855
MACS_peak_1055	0.644785	D	1.48855
MACS_peak_1056	0.830966	C	1.60767
MACS_peak_1058	0.512736	D	1.50732
MACS_peak_1059	0.690056	D	1.5027
MACS_peak_106	0.275602	D	1.25551
MACS_peak_1060	0.858162	C	1.54058
MACS_peak_1062	1.14867	B	1.60032
MACS_peak_1064	0.965169	C	1.51188
MACS_peak_1065	0.913649	C	1.55315
MACS_peak_1066	0.382289	D	1.50501
MACS_peak_1068	0.196962	D	1.38292
MACS_peak_1070	0.817253	C	1.57345
MACS_peak_1071	0.515297	D	1.56949
MACS_peak_1072	1.2498	B	1.63083
MACS_peak_1074	1.44159	B	1.5832
MACS_peak_1075	1.80741	A	1.53631
MACS_peak_1076	1.46503	B	1.5027
MACS_peak_1077	1.53114	B	1.62024
MACS_peak_1079	0.690279	D	1.41814
MACS_peak_1080	2.17626	A	1.71842
MACS_peak_1082	1.17376	B	1.54481
MACS_peak_1086	0.290099	D	1.63256
MACS_peak_1087	2.01431	A	1.59273
MACS_peak_1088	1.73272	A	1.62201
MACS_peak_109	1.21804	B	1.39794
MACS_peak_1090	1.57309	B	1.45347
MACS_peak_1091	1.22187	B	1.43217
MACS_peak_1092	1.99513	A	1.64108
MACS_peak_1093	1.22066	B	1.40088
MACS_peak_1094	0.646747	D	1.33425
MACS_peak_1095	1.19677	B	1.44295
MACS_peak_1096	1.2854	B	1.37033
MACS_peak_1098	1.06852	C	1.27554
MACS_peak_11	0.77075	C	1.05538
MACS_peak_110	1.23576	B	1.46627
MACS_peak_1100	1.19476	B	1.49094
MACS_peak_1101	1.3145	B	1.55931
MACS_peak_1102	1.51983	B	1.56348
MACS_peak_1103	1.85525	A	1.5427
MACS_peak_1104	1.80758	A	1.49803
MACS_peak_1105	0.88238	C	1.4612
MACS_peak_1106	1.39734	B	1.45606
MACS_peak_1108	1.1014	C	1.45347
MACS_peak_1109	0.987329	C	1.37033
MACS_peak_111	2.55112	A	1.41246
MACS_peak_1110	0.820448	C	1.56348
MACS_peak_1111	1.77087	A	1.49568
MACS_peak_1112	1.57676	B	1.549
MACS_peak_1113	0.958596	C	1.58894
MACS_peak_1114	1.33884	B	1.40381
MACS_peak_1115	1.56232	B	1.37346
MACS_peak_1116	1.00272	C	1.63599
MACS_peak_1118	2.27855	A	1.60767
MACS_peak_1119	1.58711	B	1.49332
MACS_peak_112	1.06105	C	1.41246
MACS_peak_1120	1.67648	A	1.46879
MACS_peak_1122	1.86901	A	1.37985
MACS_peak_1123	1.91922	A	1.52982
MACS_peak_1124	1.11473	C	1.43217
MACS_peak_1125	1.2178	B	1.67052
MACS_peak_1126	1.32965	B	1.70978
MACS_peak_113	1.65862	A	1.52763
MACS_peak_1132	2.47416	A	1.4456
MACS_peak_1134	1.27753	B	1.48615
MACS_peak_1135	1.48022	B	1.42095
MACS_peak_1136	1.07796	C	1.41814
MACS_peak_1138	1.72626	A	1.47625
MACS_peak_1139	1.97775	A	1.59273
MACS_peak_114	0.236795	D	1.34439
MACS_peak_1141	1.29811	B	1.45864
MACS_peak_1143	1.32512	B	1.37676
MACS_peak_1145	1.17212	B	1.36399
MACS_peak_1146	0.486483	D	1.22115
MACS_peak_1148	0.282357	D	1.37676
MACS_peak_1149	1.03271	C	1.25139
MACS_peak_115	1.28742	B	1.34104
MACS_peak_1150	1.50936	B	1.41531
MACS_peak_1151	1.32836	B	1.41246
MACS_peak_1152	0.814895	C	1.56949
MACS_peak_1154	2.3782	A	1.34439
MACS_peak_1155	1.59469	B	1.42927
MACS_peak_1157	1.925	A	1.48615
MACS_peak_1158	2.30114	A	1.47625
MACS_peak_1160	1.22175	B	1.51865
MACS_peak_1161	0.447029	D	1.57542
MACS_peak_1162	1.22668	B	1.52088
MACS_peak_1164	1.35547	B	1.67367
MACS_peak_1165	2.2947	A	1.55315
MACS_peak_1166	1.97609	A	1.60032
MACS_peak_1168	1.77733	A	1.549
MACS_peak_1169	1.18911	B	1.55727
MACS_peak_117	3.23656	A	1.44028
MACS_peak_1170	1.2178	B	1.50732
MACS_peak_1171	1.36564	B	1.52323
MACS_peak_1172	0.427621	D	1.42095
MACS_peak_1173	0.981965	C	1.32035
MACS_peak_1174	0.851549	C	1.35102
MACS_peak_1175	0.4146	D	1.65273
MACS_peak_1178	1.04542	C	1.39199
MACS_peak_1180	1.08838	C	1.59461
MACS_peak_1182	2.02352	A	1.55931
MACS_peak_1184	1.429	B	1.33082
MACS_peak_1187	2.49138	A	1.4096
MACS_peak_1188	2.08859	A	1.34439
MACS_peak_1189	2.54519	A	1.47885
MACS_peak_119	0.421095	D	1.05538
MACS_peak_1191	1.37999	B	1.36717
MACS_peak_1192	0.890221	C	1.45864
MACS_peak_1193	1.24774	B	1.45347
MACS_peak_1194	1.46089	B	1.29842
MACS_peak_1195	1.68956	A	1.48373
MACS_peak_1196	2.0937	A	1.47625
MACS_peak_1197	0.360764	D	1.38596
MACS_peak_1198	0.826721	C	1.64108
MACS_peak_1199	1.90389	A	1.71265
MACS_peak_12	0.892029	C	1.09864
MACS_peak_120	2.24621	A	1.39794
MACS_peak_1201	1.04651	C	1.63769
MACS_peak_1202	1.00538	C	1.59273
MACS_peak_1204	2.90673	A	1.62377
MACS_peak_1205	2.43326	A	1.60032
MACS_peak_1206	2.24868	A	1.44295
MACS_peak_1207	2.10717	A	1.64108
MACS_peak_1208	0.626101	D	1.76916
MACS_peak_121	2.02522	A	1.34104
MACS_peak_1210	2.53018	A	1.32035
MACS_peak_1211	1.11066	C	1.56348
MACS_peak_1212	1.16852	B	1.56549
MACS_peak_1213	1.56516	B	1.57148
MACS_peak_1217	0.867653	C	1.52088
MACS_peak_1218	0.180889	D	1.46879
MACS_peak_1219	1.05246	C	1.56146
MACS_peak_1220	1.18818	B	1.50037
MACS_peak_1221	0.874114	C	1.58704
MACS_peak_1222	1.52818	B	1.55108
MACS_peak_1223	2.26662	A	1.53631
MACS_peak_1224	1.84158	A	1.51865
MACS_peak_1226	0.821796	C	1.6149
MACS_peak_123	2.11433	A	1.44824
MACS_peak_1230	1.41096	B	1.4612
MACS_peak_1231	1.30382	B	1.50732
MACS_peak_1232	1.2936	B	1.55522
MACS_peak_1233	0.908615	C	1.68449
MACS_peak_1235	0.861126	C	1.66894
MACS_peak_1236	0.950894	C	1.47378
MACS_peak_1237	0.961701	C	1.46627
MACS_peak_1238	1.04491	C	1.48855
MACS_peak_1239	1.83514	A	1.35102
MACS_peak_124	1.47224	B	1.32387
MACS_peak_1241	1.01307	C	1.62726
MACS_peak_1242	1.56676	B	1.52763
MACS_peak_1243	0.706479	D	1.48615
MACS_peak_1245	0.960046	C	1.51415
MACS_peak_1246	1.37677	B	1.51415
MACS_peak_1248	1.86224	A	1.49332
MACS_peak_125	1.40498	B	1.28713
MACS_peak_1251	1.97148	A	1.72681
MACS_peak_1252	0.584494	D	1.37346
MACS_peak_1253	2.41489	A	1.54058
MACS_peak_1254	1.45625	B	1.5675
MACS_peak_1258	1.14408	B	1.56146
MACS_peak_1259	0.895261	C	1.35102
MACS_peak_126	1.06837	C	1.26764
MACS_peak_1260	0.615364	D	1.24304
MACS_peak_1261	1.48632	B	1.65925
MACS_peak_1262	1.1537	B	1.69364
MACS_peak_1263	0.604501	D	1.35755
MACS_peak_1264	0.629328	D	1.33766
MACS_peak_1265	1.33738	B	1.656
MACS_peak_1268	1.86379	A	2.17313
MACS_peak_1269	0.572911	D	1.31302
MACS_peak_127	0.646885	D	1.26364
MACS_peak_1270	0.427239	D	1.35755
MACS_peak_1271	1.30935	B	1.41531
MACS_peak_1274	0.0922949	D	1.3543
MACS_peak_1275	1.50835	B	1.34439
MACS_peak_1277	1.6238	A	1.49094
MACS_peak_1278	1.57445	B	1.49094
MACS_peak_128	0.797844	C	1.37346
MACS_peak_1283	1.04158	C	1.69064
MACS_peak_1284	1.11159	C	1.65108
MACS_peak_1285	1.23042	B	1.67988
MACS_peak_1286	1.21163	B	1.44295
MACS_peak_1288	0.945132	C	1.63083
MACS_peak_1291	1.44713	B	1.61847
MACS_peak_1293	1.4467	B	1.6113
MACS_peak_1294	1.56796	B	1.7155
MACS_peak_1295	1.52667	B	1.66577
MACS_peak_1296	1.19356	B	1.65437
MACS_peak_1298	1.16494	B	1.64108
MACS_peak_1299	0.87175	C	1.62726
MACS_peak_13	1.07658	C	1.18412
MACS_peak_1300	1.16709	B	1.66894
MACS_peak_1301	0.317184	D	1.7972
MACS_peak_1302	1.77353	A	1.60584
MACS_peak_1303	0.816745	C	1.69214
MACS_peak_1304	0.940991	C	1.76275
MACS_peak_1307	0.511256	D	1.39794
MACS_peak_1308	2.39595	A	1.65273
MACS_peak_1309	1.07347	C	1.66577
MACS_peak_131	0.351106	D	0.850646
MACS_peak_1310	0.557744	D	0.717671
MACS_peak_1311	1.8149	A	1.32387
MACS_peak_1312	1.74664	A	1.4456
MACS_peak_1313	1.68919	A	1.21669
MACS_peak_1314	0.626892	D	0.806858
MACS_peak_1315	0.626892	D	0.829304
MACS_peak_1316	0.626892	D	0.840106
MACS_peak_1317	0.590924	D	1.51865
MACS_peak_1318	0.774749	C	1.51865
MACS_peak_1319	0.545441	D	1.43217
MACS_peak_132	0.250101	D	0.999565
MACS_peak_1320	1.25001	B	1.67052
MACS_peak_1322	1.94469	A	1.58704
MACS_peak_1323	0.686071	D	1.57933
MACS_peak_1324	0.916336	C	1.55522
MACS_peak_1326	1.33039	B	1.43489
MACS_peak_1327	1.74941	A	1.54691
MACS_peak_1328	2.24531	A	1.57933
MACS_peak_1329	2.29585	A	1.66894
MACS_peak_133	2.20771	A	1.19838
MACS_peak_1330	1.92926	A	1.65437
MACS_peak_1331	2.60258	A	1.57933
MACS_peak_1332	1.78683	A	1.60032
MACS_peak_1333	1.30899	B	1.64943
MACS_peak_1334	1.13144	C	1.53415
MACS_peak_1335	2.10845	A	1.66087
MACS_peak_1336	0.88917	C	1.56949
MACS_peak_1337	0.923859	C	1.59084
MACS_peak_1338	0.986908	C	1.7391
MACS_peak_1339	0.825121	C	1.69064
MACS_peak_1340	0.431318	D	1.45086
MACS_peak_1341	1.84201	A	1.60949
MACS_peak_1342	2.11868	A	1.59461
MACS_peak_1343	0.197839	D	1.60217
MACS_peak_1344	0.987054	C	1.5832
MACS_peak_1345	0.856474	C	1.54058
MACS_peak_1348	0.782605	C	1.43217
MACS_peak_1349	0.238367	D	1.34772
MACS_peak_1350	2.37778	A	2.32545
MACS_peak_1351	0.704542	D	1.59084
MACS_peak_1352	0.788762	C	1.6131
MACS_peak_1353	0.714536	D	1.59084
MACS_peak_1355	1.56449	B	1.4096
MACS_peak_1356	1.00826	C	1.58512
MACS_peak_1358	2.23057	A	1.43759
MACS_peak_1359	0.125449	D	1.21669
MACS_peak_136	2.05595	A	1.33766
MACS_peak_1361	2.1493	A	1.49332
MACS_peak_1362	2.07776	A	1.52323
MACS_peak_1363	0.572034	D	1.33425
MACS_peak_1364	0.971081	C	0.936011
MACS_peak_1365	0.958564	C	0.936011
MACS_peak_1367	1.22965	B	1.09864
MACS_peak_1368	2.34018	A	1.38292
MACS_peak_1369	1.16833	B	1.04179
MACS_peak_137	2.18308	A	1.34439
MACS_peak_1370	1.01498	C	1.12156
MACS_peak_1372	0.648111	D	1.16938
MACS_peak_1373	0.4594	D	1.27944
MACS_peak_1374	0.594171	D	1.09272
MACS_peak_1375	0.614138	D	1.20303
MACS_peak_1376	1.11754	C	1.1271
MACS_peak_1379	2.07611	A	1.5027
MACS_peak_138	0.681626	D	1.16435
MACS_peak_1381	0.809992	C	1.29469
MACS_peak_1382	0.843114	C	1.35755
MACS_peak_1383	0.579047	D	1.36717
MACS_peak_1384	1.83418	A	1.46627
MACS_peak_1386	1.60902	B	1.22994
MACS_peak_1387	1.67154	A	1.25551
MACS_peak_1389	1.96793	A	1.65273
MACS_peak_139	0.588539	D	1.27944
MACS_peak_1390	1.88051	A	1.46374
MACS_peak_1391	0.841184	C	1.47378
MACS_peak_1392	1.09931	C	1.46879
MACS_peak_1393	0.181895	D	1.63256
MACS_peak_1394	0.393921	D	1.22994
MACS_peak_1395	1.88804	A	1.37033
MACS_peak_1396	2.01635	A	1.45606
MACS_peak_1397	2.00617	A	1.48373
MACS_peak_1398	0.67698	D	1.37985
MACS_peak_140	0.548619	D	1.22557
MACS_peak_1401	0.248472	D	1.27554
MACS_peak_1402	0.699277	D	1.13799
MACS_peak_1405	2.48875	A	1.42927
MACS_peak_141	1.93846	A	1.1486
MACS_peak_1411	1.21877	B	1.22557
MACS_peak_1412	0.991683	C	1.15927
MACS_peak_1413	1.75408	A	1.14333
MACS_peak_1414	1.93925	A	1.34104
MACS_peak_1415	0.711359	D	1.02816
MACS_peak_1417	1.53045	B	1.4096
MACS_peak_1418	1.70361	A	1.4096
MACS_peak_142	1.07914	C	1.44295
MACS_peak_1420	0.186951	D	1.38596
MACS_peak_1425	1.18654	B	1.23855
MACS_peak_1427	0.353247	D	1.24304
MACS_peak_1428	0.684683	D	0.909556
MACS_peak_1429	1.7263	A	1.10449
MACS_peak_143	0.968296	C	1.19368
MACS_peak_1430	2.03045	A	1.06819
MACS_peak_1433	1.6566	A	1.17435
MACS_peak_1434	1.79604	A	1.16938
MACS_peak_1435	1.99796	A	1.15927
MACS_peak_1437	2.30398	A	1.45086
MACS_peak_1438	0.696046	D	1.20303
MACS_peak_1439	2.14624	A	1.30942
MACS_peak_144	2.72988	A	1.27554
MACS_peak_1440	1.67844	A	1.53199
MACS_peak_1441	0.455322	D	1.4096
MACS_peak_1444	2.83878	A	1.59273
MACS_peak_1446	0.754657	C	1.20763
MACS_peak_1448	1.74899	A	1.25551
MACS_peak_1449	3.00551	A	1.43759
MACS_peak_145	2.37443	A	1.32035
MACS_peak_1450	1.76709	A	1.37033
MACS_peak_1451	1.5739	B	1.17435
MACS_peak_1452	2.68134	A	1.30211
MACS_peak_1453	2.29868	A	1.46879
MACS_peak_1454	0.781329	C	1.21219
MACS_peak_1455	2.0075	A	1.46374
MACS_peak_1456	2.09773	A	1.47129
MACS_peak_1457	2.309	A	1.29469
MACS_peak_1458	1.97475	A	1.55315
MACS_peak_146	2.93121	A	1.3543
MACS_peak_1462	1.7722	A	1.32736
MACS_peak_1463	0.681816	D	1.10449
MACS_peak_1468	2.58773	A	1.45086
MACS_peak_1469	0.564743	D	1.22994
MACS_peak_1475	1.13141	C	1.35102
MACS_peak_1478	0.669752	D	1.1486
MACS_peak_1479	0.679746	D	1.24304
MACS_peak_1480	1.10035	C	1.32387
MACS_peak_1481	1.40398	B	1.32736
MACS_peak_1482	1.3002	B	1.39199
MACS_peak_1485	2.63187	A	1.35102
MACS_peak_1486	2.98572	A	1.27161
MACS_peak_1487	2.31489	A	1.40381
MACS_peak_1488	1.41362	B	1.51188
MACS_peak_1489	1.68456	A	1.45864
MACS_peak_149	0.497896	D	0.880814
MACS_peak_1491	1.86508	A	1.42374
MACS_peak_1492	0.757033	C	1.32387
MACS_peak_1493	1.57934	B	1.2833
MACS_peak_1494	1.41614	B	1.29092
MACS_peak_1496	0.263076	D	1.09864
MACS_peak_1497	1.29435	B	1.36078
MACS_peak_1498	1.27041	B	1.34104
MACS_peak_1499	0.46115	D	1.35102
MACS_peak_15	1.38975	B	1.11025
MACS_peak_150	2.80773	A	1.37033
MACS_peak_1500	1.33802	B	1.28713
MACS_peak_1503	0.652753	D	1.46879
MACS_peak_1504	0.668445	D	1.4612
MACS_peak_1505	2.51451	A	1.62201
MACS_peak_1506	0.900457	C	1.37985
MACS_peak_1507	1.02048	C	1.35755
MACS_peak_1508	1.40743	B	1.43489
MACS_peak_151	0.538837	D	1.38899
MACS_peak_1510	0.536639	D	1.32387
MACS_peak_1514	2.16824	A	1.48615
MACS_peak_1515	1.7173	A	1.49568
MACS_peak_1516	2.18686	A	1.49094
MACS_peak_1518	0.674541	D	1.47129
MACS_peak_152	1.39389	B	1.21669
MACS_peak_1520	1.95551	A	1.51865
MACS_peak_1521	1.3159	B	1.37985
MACS_peak_1523	1.92102	A	1.45086
MACS_peak_1524	1.57358	B	1.43489
MACS_peak_1525	1.71971	A	1.34439
MACS_peak_1527	1.8067	A	1.37985
MACS_peak_1528	1.8324	A	1.39199
MACS_peak_1529	3.0517	A	1.37346
MACS_peak_153	0.343624	D	1.30942
MACS_peak_1530	2.57267	A	1.37985
MACS_peak_1531	0.760415	C	1.29842
MACS_peak_1532	0.74434	C	1.24724
MACS_peak_1533	0.830284	C	1.23426
MACS_peak_1534	1.5472	B	1.32387
MACS_peak_1535	0.712515	D	1.17926
MACS_peak_1537	1.70236	A	1.59461
MACS_peak_1538	0.713692	D	1.38292
MACS_peak_154	0.446537	D	1.38899
MACS_peak_1540	0.980919	C	1.33082
MACS_peak_1541	0.746516	C	1.62726
MACS_peak_1542	1.72093	A	1.43217
MACS_peak_1543	1.68075	A	1.4096
MACS_peak_1544	1.65526	A	1.49332
MACS_peak_1546	0.978368	C	1.58512
MACS_peak_1547	0.995585	C	1.68449
MACS_peak_1548	0.875147	C	1.54691
MACS_peak_1549	0.59304	D	1.28713
MACS_peak_155	0.190088	D	0.999565
MACS_peak_1550	0.81316	C	1.50037
MACS_peak_1551	0.837403	C	1.48855
MACS_peak_1552	0.805356	C	1.48373
MACS_peak_1554	0.9999	C	1.31302
MACS_peak_1555	1.29004	B	1.54058
MACS_peak_1556	1.06226	C	1.47129
MACS_peak_1558	1.39554	B	1.44028
MACS_peak_1559	1.47901	B	1.64108
MACS_peak_156	0.190088	D	0.999565
MACS_peak_1560	1.63066	A	1.62726
MACS_peak_1561	1.56742	B	1.56549
MACS_peak_1562	0.658359	D	1.50501
MACS_peak_1565	0.85471	C	1.22994
MACS_peak_1566	1.17331	B	1.4456
MACS_peak_1569	1.84945	A	1.1486
MACS_peak_157	0.768167	C	1.19368
MACS_peak_1570	1.67757	A	1.30942
MACS_peak_1571	1.02243	C	1.03503
MACS_peak_1573	0.626604	D	1.22115
MACS_peak_1575	2.75244	A	1.33766
MACS_peak_1576	0.710489	D	1.4456
MACS_peak_1579	0.782675	C	1.23855
MACS_peak_158	0.481526	D	1.16938
MACS_peak_1580	0.77884	C	1.24304
MACS_peak_1582	0.512577	D	1.3543
MACS_peak_1583	1.45715	B	1.49094
MACS_peak_1584	0.839519	C	1.36399
MACS_peak_1585	1.97922	A	1.06819
MACS_peak_1586	1.02956	C	1.38899
MACS_peak_1587	2.02437	A	1.40671
MACS_peak_159	2.34459	A	1.37985
MACS_peak_1591	1.2554	B	1.52323
MACS_peak_1592	1.16095	B	1.55108
MACS_peak_1596	2.37452	A	1.49332
MACS_peak_1597	1.43316	B	1.55522
MACS_peak_1599	0.844311	C	1.53415
MACS_peak_16	2.7033	A	1.34439
MACS_peak_160	2.19614	A	1.27554
MACS_peak_1600	0.557267	D	1.4612
MACS_peak_1601	0.865253	C	1.45864
MACS_peak_1602	1.34306	B	1.32035
MACS_peak_1603	1.53589	B	1.33766
MACS_peak_1608	0.740797	C	1.52982
MACS_peak_1609	0.903602	C	1.56549
MACS_peak_1610	1.02819	C	1.52763
MACS_peak_1611	1.07525	C	1.56949
MACS_peak_1612	0.855709	C	1.60032
MACS_peak_1613	1.84786	A	1.62024
MACS_peak_1614	1.98383	A	1.4612
MACS_peak_1615	0.6432	D	1.56348
MACS_peak_1616	1.3675	B	1.53415
MACS_peak_1617	1.27942	B	1.50961
MACS_peak_1618	0.356823	D	1.66087
MACS_peak_162	2.78931	A	1.34439
MACS_peak_1620	0.20569	D	1.75633
MACS_peak_1621	1.43629	B	1.74178
MACS_peak_1622	2.71884	A	1.51865
MACS_peak_1624	1.23245	B	1.46627
MACS_peak_1625	0.827576	C	1.5027
MACS_peak_1626	2.52837	A	1.4813
MACS_peak_1627	2.53143	A	1.53845
MACS_peak_1628	2.58069	A	1.55522
MACS_peak_1629	0.60268	D	1.24304
MACS_peak_163	0.368953	D	1.37346
MACS_peak_1630	1.54971	B	1.49094
MACS_peak_1631	1.438	B	1.60032
MACS_peak_1632	2.35412	A	1.73368
MACS_peak_1634	2.04409	A	1.69662
MACS_peak_1635	3.10009	A	1.71122
MACS_peak_1636	2.33793	A	1.5027
MACS_peak_1637	2.26919	A	1.59461
MACS_peak_1639	0.610626	D	1.52088
MACS_peak_164	0.502467	D	1.16435
MACS_peak_1640	0.325087	D	1.4813
MACS_peak_1641	1.13919	C	1.57345
MACS_peak_1642	1.39088	B	1.60584
MACS_peak_1643	1.64666	A	1.6149
MACS_peak_1645	2.41348	A	1.52982
MACS_peak_1646	2.22273	A	1.5675
MACS_peak_1648	1.96861	A	1.79837
MACS_peak_1649	0.552871	D	1.57345
MACS_peak_165	0.552701	D	1.11025
MACS_peak_1650	1.04485	C	1.62726
MACS_peak_1652	0.585358	D	1.62201
MACS_peak_1654	0.911172	C	1.63083
MACS_peak_1657	0.399495	D	1.18412
MACS_peak_1658	0.376636	D	1.24724
MACS_peak_1659	0.916738	C	1.18893
MACS_peak_166	2.12462	A	1.37346
MACS_peak_1660	0.892695	C	1.18893
MACS_peak_1661	0.288954	D	1.37985
MACS_peak_1664	1.32453	B	1.68449
MACS_peak_1665	1.76928	A	1.99944
MACS_peak_1666	1.6447	A	2.03977
MACS_peak_1667	1.51475	B	1.95578
MACS_peak_1668	1.02957	C	1.87291
MACS_peak_1669	0.178264	D	0.96895
MACS_peak_1670	1.25173	B	1.42651
MACS_peak_1671	1.26549	B	1.57933
MACS_peak_1672	1.42604	B	1.56146
MACS_peak_1673	1.94422	A	1.4612
MACS_peak_1675	1.79283	A	1.41531
MACS_peak_1678	1.19942	B	1.34439
MACS_peak_1679	1.45648	B	1.14333
MACS_peak_168	0.450814	D	0.870989
MACS_peak_1681	1.36341	B	1.20763
MACS_peak_1688	0.308114	D	1.71122
MACS_peak_1689	0.474945	D	1.11025
MACS_peak_169	0.362115	D	0.984527
MACS_peak_1690	0.838866	C	1.24304
MACS_peak_1691	0.647004	D	1.29092
MACS_peak_1692	0.567811	D	1.25959
MACS_peak_1693	0.48304	D	1.19368
MACS_peak_1694	0.89607	C	1.28713
MACS_peak_1695	0.947203	C	1.31302
MACS_peak_1696	1.10818	C	1.39794
MACS_peak_1699	0.352085	D	1.42095
MACS_peak_1700	1.45589	B	1.50501
MACS_peak_1704	0.543642	D	1.26764
MACS_peak_1706	1.06071	C	1.18893
MACS_peak_1708	1.28746	B	1.67367
MACS_peak_1709	1.02473	C	1.71692
MACS_peak_171	1.46111	B	1.29842
MACS_peak_1710	0.10657	D	0.999565
MACS_peak_1712	0.479897	D	0.944483
MACS_peak_1713	0.20128	D	0.936011
MACS_peak_1716	1.66729	A	1.43217
MACS_peak_1717	1.60067	B	1.45347
MACS_peak_1718	0.690682	D	1.37346
MACS_peak_1719	1.24624	B	1.38899
MACS_peak_1721	0.3873	D	1.37346
MACS_peak_1722	1.39981	B	1.62024
MACS_peak_1724	2.28521	A	1.40088
MACS_peak_1725	1.80743	A	1.48373
MACS_peak_1728	0.702587	D	1.22115
MACS_peak_173	0.840524	C	1.43759
MACS_peak_1730	1.88402	A	1.46374
MACS_peak_1731	1.92941	A	1.45864
MACS_peak_1732	1.6341	A	1.53415
MACS_peak_1735	1.34913	B	1.53845
MACS_peak_1736	1.34958	B	1.33082
MACS_peak_1737	0.358906	D	1.40671
MACS_peak_1738	1.27988	B	1.38899
MACS_peak_1739	1.57088	B	1.50732
MACS_peak_174	1.20448	B	1.02119
MACS_peak_1742	1.71406	A	1.36399
MACS_peak_1744	2.27448	A	1.39199
MACS_peak_1748	1.19679	B	1.38899
MACS_peak_1750	1.10394	C	1.46879
MACS_peak_1751	1.26948	B	1.48615
MACS_peak_1754	0.504372	D	1.35102
MACS_peak_176	1.38629	B	1.52982
MACS_peak_1760	0.567563	D	1.37676
MACS_peak_1761	0.916445	C	1.45606
MACS_peak_1762	0.366867	D	1.25959
MACS_peak_1763	0.649956	D	1.5675
MACS_peak_1764	1.23551	B	1.18412
MACS_peak_1765	1.02033	C	1.20763
MACS_peak_1766	2.14941	A	1.57148
MACS_peak_1767	0.96731	C	1.50501
MACS_peak_1768	0.515449	D	1.37033
MACS_peak_1769	1.48346	B	1.54481
MACS_peak_177	0.466246	D	1.05538
MACS_peak_1772	0.366709	D	1.66894
MACS_peak_1773	2.01695	A	1.52323
MACS_peak_1777	2.22593	A	1.3543
MACS_peak_1778	0.805618	C	1.30211
MACS_peak_1779	0.897478	C	1.39199
MACS_peak_178	0.427548	D	1.06183
MACS_peak_1780	1.4634	B	1.37985
MACS_peak_1781	1.178	B	1.59273
MACS_peak_1782	1.02719	C	1.4612
MACS_peak_1784	0.458042	D	1.50961
MACS_peak_1785	1.74734	A	1.62552
MACS_peak_1786	1.5886	B	1.60584
MACS_peak_1787	1.39589	B	1.58894
MACS_peak_1788	1.72328	A	1.61847
MACS_peak_1789	1.5353	B	1.62552
MACS_peak_179	2.54574	A	1.45086
MACS_peak_1791	1.14217	C	1.67052
MACS_peak_1792	1.31304	B	1.68449
MACS_peak_1793	0.777302	C	1.54691
MACS_peak_1794	0.322798	D	1.48615
MACS_peak_1795	1.59483	B	1.52763
MACS_peak_1796	2.76949	A	1.49094
MACS_peak_1799	1.60637	B	1.4813
MACS_peak_180	2.37955	A	1.39498
MACS_peak_1800	0.989578	C	1.51188
MACS_peak_1801	1.7446	A	1.52323
MACS_peak_1806	0.634602	D	1.39498
MACS_peak_181	3.31378	A	1.45347
MACS_peak_1812	0.821527	C	1.42927
MACS_peak_1813	0.913683	C	1.51188
MACS_peak_1814	1.43516	B	1.26364
MACS_peak_1816	0.585088	D	1.32736
MACS_peak_182	3.59208	A	1.4096
MACS_peak_1820	0.274646	D	1.31302
MACS_peak_1821	0.393912	D	1.23855
MACS_peak_1822	0.863299	C	1.40381
MACS_peak_1823	2.22354	A	1.47129
MACS_peak_1827	1.09505	C	1.4096
MACS_peak_1828	1.45182	B	1.26764
MACS_peak_1829	1.26982	B	1.48373
MACS_peak_183	1.71828	A	1.62024
MACS_peak_1830	2.42031	A	1.49332
MACS_peak_1833	0.749485	C	1.57738
MACS_peak_1834	1.80718	A	1.47378
MACS_peak_1836	0.811189	C	1.45864
MACS_peak_1837	1.07897	C	1.3543
MACS_peak_1838	0.48888	D	1.21219
MACS_peak_1839	1.37965	B	1.34439
MACS_peak_184	1.59188	B	1.5675
MACS_peak_1842	0.170384	D	1.49803
MACS_peak_1846	1.91314	A	1.37346
MACS_peak_1848	1.0626	C	1.30211
MACS_peak_1849	1.42934	B	1.13799
MACS_peak_185	0.419816	D	1.41531
MACS_peak_1850	0.938111	C	1.34439
MACS_peak_1853	1.63782	A	1.49332
MACS_peak_1854	1.10403	C	1.5427
MACS_peak_1855	0.548643	D	1.34439
MACS_peak_1856	0.669816	D	1.37033
MACS_peak_1858	0.603126	D	1.3543
MACS_peak_1859	0.860739	C	1.22115
MACS_peak_186	0.5209	D	1.87093
MACS_peak_1860	0.730754	D	1.16938
MACS_peak_1864	0.714795	D	1.28713
MACS_peak_1865	1.18764	B	1.22994
MACS_peak_1866	1.57848	B	1.52088
MACS_peak_1867	1.10397	C	1.43489
MACS_peak_1868	0.984747	C	1.45864
MACS_peak_187	1.21609	B	1.88366
MACS_peak_1873	0.580477	D	1.30211
MACS_peak_1874	1.34443	B	1.46879
MACS_peak_1875	0.0368788	D	1.36078
MACS_peak_1876	1.36445	B	1.27554
MACS_peak_1877	1.74687	A	1.34104
MACS_peak_1878	1.33571	B	1.38596
MACS_peak_1879	1.5302	B	1.43489
MACS_peak_188	1.18208	B	1.86788
MACS_peak_1881	0.991542	C	1.40671
MACS_peak_1883	0.912242	C	1.56146
MACS_peak_1885	0.740597	C	1.25959
MACS_peak_1887	0.9932	C	1.42374
MACS_peak_1888	1.03758	C	1.48855
MACS_peak_1889	0.717733	D	1.00689
MACS_peak_189	1.13137	C	1.82354
MACS_peak_1891	0.394136	D	1.34104
MACS_peak_1896	0.859474	C	1.1486
MACS_peak_1898	2.09147	A	1.53631
MACS_peak_1899	2.11484	A	1.53845
MACS_peak_19	0.927205	C	1.2833
MACS_peak_190	1.0987	C	1.80305
MACS_peak_1901	0.565191	D	1.19838
MACS_peak_1902	0.701045	D	1.27161
MACS_peak_1905	0.511804	D	1.35755
MACS_peak_1906	1.13748	C	1.13799
MACS_peak_1907	1.15733	B	1.20763
MACS_peak_191	0.89264	C	1.38899
MACS_peak_1910	2.06647	A	1.51415
MACS_peak_1913	2.04973	A	1.29092
MACS_peak_1915	0.715823	D	1.43759
MACS_peak_1916	1.02259	C	1.37985
MACS_peak_1917	1.20496	B	1.32387
MACS_peak_1919	0.873371	C	1.32736
MACS_peak_1923	1.25222	B	1.23426
MACS_peak_1925	1.17798	B	1.20303
MACS_peak_1926	0.883069	C	1.23426
MACS_peak_1927	1.10959	C	1.33766
MACS_peak_1928	1.20874	B	1.55108
MACS_peak_1929	0.996731	C	1.52323
MACS_peak_193	2.95061	A	1.59649
MACS_peak_1932	1.28921	B	1.33425
MACS_peak_1933	1.0104	C	1.35102
MACS_peak_1934	0.580657	D	1.4612
MACS_peak_1936	2.3542	A	1.37985
MACS_peak_1937	2.51585	A	1.44028
MACS_peak_1938	2.44563	A	1.37676
MACS_peak_194	2.65167	A	1.60401
MACS_peak_1941	0.89812	C	1.28713
MACS_peak_1942	1.20455	B	1.50732
MACS_peak_1943	1.05666	C	1.49568
MACS_peak_1945	0.679099	D	1.42374
MACS_peak_1946	0.180975	D	1.13258
MACS_peak_1947	0.459154	D	1.25551
MACS_peak_1948	1.63617	A	1.42374
MACS_peak_195	1.52826	B	1.68601
MACS_peak_1951	2.03151	A	1.42651
MACS_peak_1952	2.10274	A	1.40088
MACS_peak_1953	1.60361	B	1.32736
MACS_peak_1955	1.06911	C	1.52323
MACS_peak_1956	0.439855	D	1.55727
MACS_peak_1958	1.86085	A	1.67367
MACS_peak_196	2.8207	A	1.55931
MACS_peak_1960	1.17333	B	1.45347
MACS_peak_1964	0.802751	C	1.22115
MACS_peak_1966	1.23703	B	1.58894
MACS_peak_1967	2.18621	A	1.37985
MACS_peak_1968	2.46019	A	1.5832
MACS_peak_1969	1.24504	B	1.37033
MACS_peak_197	2.32985	A	1.60584
MACS_peak_1970	0.499304	D	1.45086
MACS_peak_1971	2.08493	A	1.26764
MACS_peak_1973	1.20479	B	1.43489
MACS_peak_1974	0.557199	D	0.890421
MACS_peak_1976	0.724697	D	1.25139
MACS_peak_1977	0.776295	C	1.35102
MACS_peak_198	2.81531	A	1.48615
MACS_peak_1982	1.48262	B	1.30211
MACS_peak_1983	0.989354	C	1.23855
MACS_peak_1986	1.19669	B	1.37985
MACS_peak_1987	0.991947	C	1.6149
MACS_peak_1988	0.518057	D	1.36717
MACS_peak_1989	0.910392	C	1.64943
MACS_peak_199	2.63918	A	1.61847
MACS_peak_1990	0.831954	C	1.67052
MACS_peak_1993	1.43731	B	1.22557
MACS_peak_1994	0.999795	C	1.26764
MACS_peak_1996	0.923649	C	1.5027
MACS_peak_1997	1.0699	C	1.45086
MACS_peak_1998	1.24822	B	1.4456
MACS_peak_2	3.10375	A	1.43217
MACS_peak_200	1.68879	A	1.63428
MACS_peak_2001	0.864815	C	1.63599
MACS_peak_2003	1.11888	C	1.69214
MACS_peak_2004	0.772894	C	1.54058
MACS_peak_2006	1.03127	C	1.63256
MACS_peak_2007	1.07936	C	1.63083
MACS_peak_2008	1.57191	B	1.36399
MACS_peak_2009	1.24672	B	1.34772
MACS_peak_201	2.08807	A	1.59649
MACS_peak_2010	1.32352	B	1.51188
MACS_peak_2013	0.308872	D	1.27554
MACS_peak_2014	0.572615	D	1.63428
MACS_peak_2015	0.629255	D	1.57933
MACS_peak_2016	0.92997	C	1.45606
MACS_peak_2017	0.513103	D	1.19368
MACS_peak_2019	2.53091	A	1.39199
MACS_peak_202	3.51684	A	1.58704
MACS_peak_2020	0.514549	D	1.42927
MACS_peak_2021	0.652909	D	1.39498
MACS_peak_2022	1.62156	A	1.53631
MACS_peak_2023	0.842693	C	1.46879
MACS_peak_2024	0.701892	D	1.4612
MACS_peak_2025	1.93636	A	1.37346
MACS_peak_2026	2.23374	A	1.37676
MACS_peak_2027	0.748436	C	1.46374
MACS_peak_2028	1.40873	B	1.38596
MACS_peak_2029	1.72139	A	1.34772
MACS_peak_203	2.32474	A	1.5832
MACS_peak_2030	0.813046	C	1.60949
MACS_peak_2031	0.977627	C	1.57148
MACS_peak_2032	0.681351	D	1.54058
MACS_peak_2033	0.880002	C	1.46374
MACS_peak_2034	1.68968	A	1.35102
MACS_peak_2035	1.5334	B	1.50037
MACS_peak_204	2.20974	A	1.47885
MACS_peak_2040	1.8627	A	1.45606
MACS_peak_2042	1.63753	A	1.549
MACS_peak_2043	1.81585	A	1.4096
MACS_peak_2044	0.951178	C	1.30942
MACS_peak_2045	1.31017	B	1.40381
MACS_peak_2046	1.69592	A	1.55522
MACS_peak_2047	0.743465	C	1.65437
MACS_peak_2048	1.04074	C	1.64611
MACS_peak_2049	0.857643	C	1.41531
MACS_peak_205	3.80951	A	1.56348
MACS_peak_2051	1.49689	B	1.64611
MACS_peak_2052	0.583519	D	1.6131
MACS_peak_2053	0.561122	D	1.39199
MACS_peak_2054	0.614535	D	1.41246
MACS_peak_2057	0.874269	C	1.43489
MACS_peak_2058	0.938593	C	1.46374
MACS_peak_206	0.792508	C	1.4612
MACS_peak_2063	0.478731	D	1.5027
MACS_peak_2064	0.949067	C	1.48373
MACS_peak_2066	1.28971	B	1.41246
MACS_peak_2067	0.477813	D	1.37033
MACS_peak_2068	0.442015	D	1.13258
MACS_peak_207	0.805344	C	1.45864
MACS_peak_2075	2.11048	A	1.51415
MACS_peak_2076	0.451576	D	1.16435
MACS_peak_208	0.952676	C	1.38899
MACS_peak_2081	1.1051	C	1.18412
MACS_peak_2082	1.16395	B	1.21669
MACS_peak_2085	0.547208	D	0.731589
MACS_peak_2086	1.20099	B	1.47885
MACS_peak_2087	1.10332	C	1.44028
MACS_peak_2088	0.752911	C	1.37346
MACS_peak_2089	0.88309	C	1.47885
MACS_peak_2090	0.845592	C	1.47625
MACS_peak_2093	0.880308	C	1.32387
MACS_peak_2094	1.59841	B	1.24724
MACS_peak_2098	0.928084	C	1.08063
MACS_peak_2099	1.2592	B	1.30942
MACS_peak_2100	1.6439	A	1.35102
MACS_peak_2102	0.980051	C	1.36717
MACS_peak_2103	0.737439	D	1.27161
MACS_peak_2104	1.43314	B	1.30211
MACS_peak_2105	1.37443	B	1.42927
MACS_peak_2106	1.24984	B	1.549
MACS_peak_2107	0.52736	D	1.47625
MACS_peak_211	2.20815	A	1.629
MACS_peak_2110	2.05364	A	1.42374
MACS_peak_2111	1.10009	C	1.40088
MACS_peak_2112	1.12991	C	1.34439
MACS_peak_2113	1.53928	B	1.52763
MACS_peak_2116	1.03988	C	1.40088
MACS_peak_2117	0.862823	C	1.29842
MACS_peak_2118	0.605596	D	1.33425
MACS_peak_2119	2.1227	A	1.49094
MACS_peak_212	1.60066	B	1.62726
MACS_peak_2120	0.60675	D	1.34104
MACS_peak_2124	1.67125	A	1.49332
MACS_peak_2125	2.12607	A	1.63256
MACS_peak_2126	1.04573	C	1.56348
MACS_peak_2127	1.37382	B	1.52323
MACS_peak_2128	0.582144	D	1.76656
MACS_peak_2129	0.572585	D	1.76403
MACS_peak_213	2.38145	A	1.67052
MACS_peak_2131	1.71669	A	1.3543
MACS_peak_2132	1.75541	A	1.40381
MACS_peak_2134	0.238577	D	1.13258
MACS_peak_2135	0.774702	C	1.20303
MACS_peak_2136	0.758291	C	1.33425
MACS_peak_214	1.68285	A	1.64611
MACS_peak_2140	1.88778	A	1.42651
MACS_peak_2141	0.474592	D	1.20763
MACS_peak_2142	0.555316	D	1.20303
MACS_peak_2143	0.524428	D	1.34439
MACS_peak_2144	1.21967	B	1.27161
MACS_peak_2149	1.53063	B	1.36399
MACS_peak_215	1.87687	A	1.77663
MACS_peak_2150	1.29645	B	1.51865
MACS_peak_2152	0.807862	C	1.31681
MACS_peak_2153	1.13378	C	1.38899
MACS_peak_2154	0.860823	C	1.24304
MACS_peak_2155	0.895813	C	1.27161
MACS_peak_2156	1.22442	B	1.20763
MACS_peak_2157	1.38199	B	1.22115
MACS_peak_2159	0.943273	C	1.56549
MACS_peak_216	1.30988	B	1.57738
MACS_peak_2162	0.808656	C	1.29842
MACS_peak_2163	0.583329	D	1.37676
MACS_peak_217	0.574655	D	1.27161
MACS_peak_2170	0.994504	C	1.44295
MACS_peak_2171	0.329132	D	1.10449
MACS_peak_2173	0.585848	D	1.34772
MACS_peak_2174	1.82226	A	1.37033
MACS_peak_2175	1.85258	A	1.4096
MACS_peak_2177	1.08072	C	1.16435
MACS_peak_2179	1.31856	B	1.35755
MACS_peak_218	1.97837	A	1.25551
MACS_peak_2181	1.02726	C	1.18412
MACS_peak_2183	1.39516	B	1.45864
MACS_peak_2184	0.795951	C	1.39794
MACS_peak_2185	1.08934	C	1.34439
MACS_peak_2186	1.45696	B	1.44824
MACS_peak_2187	1.67329	A	1.49568
MACS_peak_2188	1.52771	B	1.39199
MACS_peak_219	2.77312	A	1.37985
MACS_peak_2190	1.05232	C	1.43217
MACS_peak_2192	0.863735	C	1.53415
MACS_peak_2193	0.262869	D	1.49803
MACS_peak_2194	0.560657	D	1.36078
MACS_peak_2198	0.282805	D	1.19838
MACS_peak_22	2.33391	A	1.29469
MACS_peak_220	1.27202	B	1.37033
MACS_peak_2200	0.345829	D	1.30578
MACS_peak_2203	0.428298	D	1.24304
MACS_peak_2205	1.40558	B	1.43217
MACS_peak_2206	1.62255	A	1.48855
MACS_peak_2207	1.92531	A	1.41814
MACS_peak_2208	0.623559	D	1.06183
MACS_peak_2211	1.90748	A	1.39794
MACS_peak_2214	2.10352	A	1.51865
MACS_peak_2215	1.61415	B	1.54691
MACS_peak_2216	1.77633	A	1.58894
MACS_peak_2217	1.28023	B	1.60032
MACS_peak_2218	1.67762	A	2.1014
MACS_peak_2219	1.67762	A	2.1014
MACS_peak_222	1.02918	C	1.39498
MACS_peak_2220	1.67115	A	2.10023
MACS_peak_2221	1.64016	A	2.09251
MACS_peak_2222	1.6524	A	1.71692
MACS_peak_2223	1.83749	A	1.58894
MACS_peak_2224	0.410462	D	1.68904
MACS_peak_2225	0.64637	D	1.59273
MACS_peak_2226	0.644804	D	1.84205
MACS_peak_2227	2.10553	A	1.52088
MACS_peak_2228	1.33903	B	1.52088
MACS_peak_223	1.97983	A	1.38899
MACS_peak_2232	0.565156	D	1.72681
MACS_peak_2233	0.649897	D	1.70105
MACS_peak_2234	0.760065	C	1.72542
MACS_peak_2236	1.17879	B	1.67523
MACS_peak_2238	1.04446	C	1.6981
MACS_peak_2239	1.26595	B	1.72123
MACS_peak_224	0.603958	D	1.3543
MACS_peak_2240	1.28232	B	1.68904
MACS_peak_2241	0.759912	C	1.84205
MACS_peak_2242	0.771521	C	1.68904
MACS_peak_2243	0.806058	C	1.66736
MACS_peak_2245	1.79535	A	1.68753
MACS_peak_2246	0.329554	D	1.55315
MACS_peak_2248	0.591856	D	1.55315
MACS_peak_2249	1.38516	B	1.57738
MACS_peak_2250	1.23765	B	1.57542
MACS_peak_2251	0.460189	D	1.51865
MACS_peak_2252	0.651335	D	1.57345
MACS_peak_2254	0.643761	D	1.77663
MACS_peak_2257	1.46881	B	1.64444
MACS_peak_2259	0.617699	D	1.5427
MACS_peak_2265	1.13199	C	1.68601
MACS_peak_2266	1.09947	C	1.68296
MACS_peak_2269	0.524728	D	1.38596
MACS_peak_2270	1.86173	A	1.58512
MACS_peak_2271	2.47102	A	1.59649
MACS_peak_2272	0.376224	D	1.49803
MACS_peak_2273	0.885828	C	1.55315
MACS_peak_2274	0.509956	D	1.56146
MACS_peak_2276	1.93372	A	1.46879
MACS_peak_2277	0.566339	D	1.43217
MACS_peak_2278	1.49778	B	1.45864
MACS_peak_2279	1.04355	C	1.68142
MACS_peak_2281	2.52789	A	1.44295
MACS_peak_2282	2.62099	A	1.43489
MACS_peak_2283	0.954071	C	1.50961
MACS_peak_2284	1.00496	C	1.47378
MACS_peak_2286	1.03143	C	1.47885
MACS_peak_2290	1.54051	B	1.50961
MACS_peak_2291	1.90072	A	1.46627
MACS_peak_2292	0.525776	D	1.48855
MACS_peak_2294	0.738336	C	1.65273
MACS_peak_2295	0.227273	D	1.4813
MACS_peak_2297	0.659972	D	1.48855
MACS_peak_2298	0.538591	D	1.53415
MACS_peak_2299	0.510684	D	1.5164
MACS_peak_23	2.26774	A	1.32736
MACS_peak_230	2.23916	A	1.77041
MACS_peak_2301	0.771853	C	1.65763
MACS_peak_2308	1.01062	C	1.43759
MACS_peak_231	2.09057	A	1.72403
MACS_peak_2310	1.13336	C	1.37676
MACS_peak_2312	0.284769	D	1.73094
MACS_peak_2313	0.75018	C	1.49332
MACS_peak_2314	0.577009	D	1.47378
MACS_peak_2316	0.802092	C	1.6981
MACS_peak_2318	0.856839	C	1.4813
MACS_peak_2321	0.909054	C	1.62024
MACS_peak_2323	1.74716	A	1.60401
MACS_peak_2324	1.7811	A	1.52763
MACS_peak_2325	1.11915	C	1.69662
MACS_peak_2326	0.955289	C	1.67052
MACS_peak_2329	0.587856	D	0.523746
MACS_peak_233	1.44709	B	1.40671
MACS_peak_2330	0.544116	D	0.501059
MACS_peak_2333	0.429545	D	1.30578
MACS_peak_2334	1.12031	C	1.23426
MACS_peak_2336	0.896754	C	1.20763
MACS_peak_2337	0.840559	C	1.27554
MACS_peak_2338	0.219702	D	0.944483
MACS_peak_2339	0.468184	D	0.758155
MACS_peak_234	1.66752	A	1.3543
MACS_peak_2341	1.60745	B	1.31302
MACS_peak_2344	1.20087	B	1.32387
MACS_peak_2345	1.40237	B	1.34104
MACS_peak_2346	2.14394	A	1.37676
MACS_peak_2347	1.46824	B	1.30578
MACS_peak_2349	1.58367	B	1.50732
MACS_peak_235	2.77172	A	1.39498
MACS_peak_2354	0.410242	D	1.27161
MACS_peak_2356	1.21233	B	1.41531
MACS_peak_2357	1.15389	B	1.57345
MACS_peak_2358	1.39722	B	1.5675
MACS_peak_2359	1.65598	A	1.54691
MACS_peak_236	2.64419	A	1.38292
MACS_peak_2360	1.13381	C	1.64108
MACS_peak_2363	0.929403	C	1.51865
MACS_peak_2364	0.5553	D	1.56549
MACS_peak_2365	1.7	A	1.41531
MACS_peak_2366	2.00004	A	1.629
MACS_peak_2367	2.70118	A	1.75633
MACS_peak_2368	1.5252	B	1.56949
MACS_peak_2369	1.33486	B	1.58704
MACS_peak_237	3.06349	A	1.42927
MACS_peak_2371	1.53501	B	1.71265
MACS_peak_2372	1.55441	B	1.69958
MACS_peak_2373	1.25438	B	1.57738
MACS_peak_2374	1.77597	A	1.56549
MACS_peak_2375	1.80266	A	1.42927
MACS_peak_2376	2.37158	A	1.52323
MACS_peak_2377	1.50815	B	1.4813
MACS_peak_2378	0.662056	D	1.63083
MACS_peak_238	2.28393	A	1.68904
MACS_peak_2380	1.68996	A	1.60584
MACS_peak_2381	1.21578	B	1.57933
MACS_peak_2382	1.30404	B	1.60949
MACS_peak_2383	0.990562	C	1.25139
MACS_peak_2384	1.26257	B	1.43217
MACS_peak_2385	1.07365	C	1.43217
MACS_peak_2386	1.63048	A	1.66894
MACS_peak_2389	0.315003	D	1.54058
MACS_peak_239	2.66968	A	1.65763
MACS_peak_2390	0.457679	D	1.29092
MACS_peak_2392	1.30316	B	1.31681
MACS_peak_2393	1.13172	C	1.60032
MACS_peak_2394	1.31631	B	1.60401
MACS_peak_2395	2.6751	A	1.56146
MACS_peak_2396	1.48712	B	1.46374
MACS_peak_2398	0.838444	C	1.56549
MACS_peak_24	2.45103	A	1.33425
MACS_peak_240	1.6749	A	1.62726
MACS_peak_2402	0.355856	D	1.43489
MACS_peak_2403	0.549129	D	1.41246
MACS_peak_2404	1.03925	C	1.36717
MACS_peak_2405	0.85466	C	1.42651
MACS_peak_2406	0.704327	D	1.56949
MACS_peak_2407	0.790379	C	1.31681
MACS_peak_241	1.71308	A	1.59461
MACS_peak_2410	1.37697	B	1.52088
MACS_peak_2411	1.17278	B	1.5675
MACS_peak_2413	1.90511	A	1.36717
MACS_peak_2414	2.18175	A	1.4096
MACS_peak_2415	1.57349	B	1.33766
MACS_peak_2419	0.682744	D	1.51415
MACS_peak_242	3.75594	A	1.656
MACS_peak_2420	1.33372	B	1.42927
MACS_peak_2421	1.34573	B	1.43759
MACS_peak_2422	0.676367	D	1.629
MACS_peak_2423	0.509369	D	1.52982
MACS_peak_2424	0.445854	D	1.50961
MACS_peak_2425	1.57621	B	1.52088
MACS_peak_2428	1.02471	C	1.63428
MACS_peak_243	0.808987	C	1.66894
MACS_peak_2430	1.37529	B	1.55108
MACS_peak_2435	0.713575	D	1.49568
MACS_peak_2438	0.533146	D	1.36717
MACS_peak_2439	0.443951	D	1.20763
MACS_peak_244	2.14005	A	1.43217
MACS_peak_2440	1.35545	B	1.65108
MACS_peak_2443	0.827913	C	1.46374
MACS_peak_2446	1.00061	C	1.48855
MACS_peak_245	2.05923	A	1.40671
MACS_peak_2451	0.629469	D	1.31681
MACS_peak_2452	0.513658	D	1.23426
MACS_peak_2453	0.674427	D	1.41531
MACS_peak_2457	0.825091	C	1.40671
MACS_peak_2458	2.39487	A	1.53415
MACS_peak_2459	2.20702	A	1.56146
MACS_peak_2460	1.37161	B	1.57542
MACS_peak_2461	1.69925	A	1.53845
MACS_peak_2463	1.20389	B	1.57933
MACS_peak_2464	1.45725	B	1.49568
MACS_peak_2465	1.31218	B	1.52088
MACS_peak_2466	2.14059	A	1.65437
MACS_peak_2468	0.586308	D	1.629
MACS_peak_2469	2.52575	A	1.55727
MACS_peak_247	2.6591	A	1.5164
MACS_peak_2472	0.971531	C	1.63256
MACS_peak_2473	1.01832	C	1.74178
MACS_peak_2474	1.01646	C	1.51188
MACS_peak_2475	0.866892	C	1.49803
MACS_peak_2476	0.704316	D	1.62377
MACS_peak_2477	0.602255	D	1.25551
MACS_peak_2479	1.061	C	1.53845
MACS_peak_248	0.638523	D	1.26364
MACS_peak_2482	0.636133	D	1.47625
MACS_peak_2483	1.54008	B	1.38596
MACS_peak_2484	1.52756	B	1.30578
MACS_peak_2485	0.935345	C	1.26364
MACS_peak_2487	1.46521	B	1.30211
MACS_peak_2488	0.480169	D	0.96895
MACS_peak_2490	0.956734	C	1.55108
MACS_peak_2493	0.67076	D	1.45864
MACS_peak_2494	0.359142	D	1.36399
MACS_peak_2495	0.857761	C	1.37676
MACS_peak_2498	1.20935	B	1.40381
MACS_peak_2499	1.25182	B	1.6149
MACS_peak_25	2.18233	A	1.32035
MACS_peak_250	1.92258	A	1.32035
MACS_peak_2502	0.736563	D	1.66736
MACS_peak_2503	0.707477	D	1.59273
MACS_peak_2504	0.880797	C	1.09864
MACS_peak_2505	1.11796	C	1.39794
MACS_peak_2507	0.577178	D	1.45606
MACS_peak_2508	0.37623	D	1.13799
MACS_peak_251	1.0602	C	1.33425
MACS_peak_2510	0.972843	C	1.10449
MACS_peak_2511	0.428138	D	1.08063
MACS_peak_2513	0.371271	D	1.66894
MACS_peak_2514	1.07578	C	1.23426
MACS_peak_2515	1.56833	B	1.45864
MACS_peak_2516	1.09158	C	1.37346
MACS_peak_2518	0.788008	C	1.33425
MACS_peak_252	0.904536	C	1.32387
MACS_peak_2521	0.439824	D	1.26364
MACS_peak_2523	1.3289	B	1.2833
MACS_peak_253	1.47208	B	1.42374
MACS_peak_2530	0.427542	D	1.1271
MACS_peak_2532	0.774001	C	1.42374
MACS_peak_2534	0.33613	D	0.992111
MACS_peak_2538	1.65763	A	1.30942
MACS_peak_254	1.84665	A	1.56949
MACS_peak_2543	0.892407	C	1.15927
MACS_peak_2546	0.136648	D	1.30942
MACS_peak_2548	0.808028	C	1.34772
MACS_peak_255	1.78386	A	1.52543
MACS_peak_2551	0.678371	D	1.33082
MACS_peak_2552	0.533588	D	1.32035
MACS_peak_2553	0.45122	D	0.960946
MACS_peak_2554	0.434707	D	0.96895
MACS_peak_2555	1.01882	C	1.45086
MACS_peak_2556	1.01847	C	1.48615
MACS_peak_256	1.28918	B	1.46627
MACS_peak_2560	1.66283	A	1.25959
MACS_peak_2562	1.47731	B	1.47885
MACS_peak_2564	1.50234	B	1.45086
MACS_peak_2565	0.550583	D	1.47129
MACS_peak_2566	0.267099	D	1.549
MACS_peak_2567	1.1432	C	1.49803
MACS_peak_2568	0.468247	D	1.37985
MACS_peak_257	1.24864	B	1.43217
MACS_peak_2571	0.629116	D	1.4813
MACS_peak_2572	0.380571	D	1.24304
MACS_peak_2573	0.546232	D	1.33766
MACS_peak_2574	0.529041	D	1.46374
MACS_peak_2577	1.61817	B	1.51188
MACS_peak_2578	1.20379	B	1.40671
MACS_peak_2580	1.16434	B	1.46627
MACS_peak_2581	0.621302	D	1.40381
MACS_peak_2582	1.47529	B	1.42927
MACS_peak_2584	1.36428	B	1.47885
MACS_peak_2585	1.2888	B	1.46879
MACS_peak_2586	1.23873	B	1.45864
MACS_peak_2587	0.938366	C	1.40381
MACS_peak_259	2.18379	A	1.48373
MACS_peak_2591	1.4821	B	1.57933
MACS_peak_2595	0.515256	D	1.43489
MACS_peak_2596	0.840096	C	1.39794
MACS_peak_2597	0.931536	C	1.32387
MACS_peak_2598	1.18681	B	1.42095
MACS_peak_2599	1.29727	B	1.65763
MACS_peak_26	2.15166	A	1.36717
MACS_peak_260	2.19853	A	1.5164
MACS_peak_2600	0.661224	D	1.34772
MACS_peak_2601	1.88913	A	1.52088
MACS_peak_2602	2.07244	A	1.55727
MACS_peak_2603	1.8494	A	1.56949
MACS_peak_2604	1.20638	B	1.48615
MACS_peak_2605	0.973476	C	1.43217
MACS_peak_2606	1.35741	B	1.4813
MACS_peak_2609	2.55628	A	1.59273
MACS_peak_261	1.85324	A	1.45606
MACS_peak_2610	0.773604	C	1.4456
MACS_peak_2611	1.58	B	1.56549
MACS_peak_2614	0.574982	D	1.15927
MACS_peak_2616	2.03948	A	1.42095
MACS_peak_2618	0.597911	D	1.1271
MACS_peak_262	1.72104	A	1.50732
MACS_peak_2622	0.633484	D	1.06819
MACS_peak_2623	0.648979	D	1.14333
MACS_peak_2624	0.888687	C	0.890421
MACS_peak_2625	0.838989	C	0.829304
MACS_peak_2626	0.574896	D	1.33082
MACS_peak_2629	0.263698	D	1.11025
MACS_peak_263	1.71213	A	1.45606
MACS_peak_2630	0.631435	D	1.44295
MACS_peak_2631	0.636439	D	1.38899
MACS_peak_2632	0.940228	C	1.52088
MACS_peak_2633	0.881223	C	1.55931
MACS_peak_2635	1.8601	A	1.72403
MACS_peak_2636	1.29034	B	1.70689
MACS_peak_2637	1.44446	B	1.70544
MACS_peak_2638	0.845271	C	1.42374
MACS_peak_264	1.1487	B	1.53415
MACS_peak_2641	1.488	B	1.56348
MACS_peak_2642	1.00336	C	1.51188
MACS_peak_2644	1.80488	A	1.58512
MACS_peak_2645	1.91556	A	1.58894
MACS_peak_2647	1.09255	C	1.59461
MACS_peak_2648	1.07984	C	1.55727
MACS_peak_265	1.24657	B	1.65273
MACS_peak_2650	0.959545	C	1.57148
MACS_peak_2651	1.56054	B	1.64276
MACS_peak_2654	0.951384	C	1.66087
MACS_peak_2655	1.2422	B	1.50732
MACS_peak_2656	1.49127	B	1.64611
MACS_peak_2658	1.33112	B	1.54058
MACS_peak_2659	1.19349	B	1.66894
MACS_peak_266	0.899572	C	1.56549
MACS_peak_2660	2.11458	A	1.56949
MACS_peak_2661	2.08221	A	1.48855
MACS_peak_2662	1.82642	A	1.72957
MACS_peak_2663	1.00097	C	1.8367
MACS_peak_2665	2.35222	A	1.63939
MACS_peak_2666	0.853754	C	1.49568
MACS_peak_2667	0.882076	C	1.69214
MACS_peak_2668	0.301518	D	1.46374
MACS_peak_267	0.923586	C	1.58704
MACS_peak_2671	0.873201	C	1.60401
MACS_peak_2673	0.120428	D	1.63939
MACS_peak_2674	0.969483	C	1.62377
MACS_peak_2675	1.49334	B	1.63256
MACS_peak_2677	0.425312	D	1.62201
MACS_peak_2678	1.65707	A	1.59846
MACS_peak_2679	1.29673	B	1.44028
MACS_peak_268	2.46666	A	1.53845
MACS_peak_2680	0.740763	C	1.63428
MACS_peak_2681	2.09017	A	1.549
MACS_peak_2682	0.222447	D	1.41531
MACS_peak_2683	0.519543	D	1.5027
MACS_peak_2684	0.776975	C	1.62726
MACS_peak_2685	0.708463	D	1.42374
MACS_peak_2686	1.02161	C	1.52088
MACS_peak_2687	0.775492	C	1.48855
MACS_peak_2689	0.982655	C	1.49332
MACS_peak_269	2.84781	A	1.52763
MACS_peak_2690	0.430266	D	1.36399
MACS_peak_2692	0.76519	C	1.49094
MACS_peak_2693	1.10631	C	1.56146
MACS_peak_2696	0.841772	C	1.49568
MACS_peak_2697	1.04927	C	1.38596
MACS_peak_2698	0.697915	D	1.44295
MACS_peak_2699	2.07886	A	1.81111
MACS_peak_270	1.55103	B	1.50037
MACS_peak_2701	0.228026	D	1.16938
MACS_peak_2702	0.440115	D	1.02816
MACS_peak_2703	1.02144	C	1.43759
MACS_peak_2704	0.328339	D	1.41531
MACS_peak_2706	0.518856	D	1.23855
MACS_peak_2707	0.515299	D	1.21669
MACS_peak_2709	0.816808	C	1.04883
MACS_peak_271	0.238154	D	1.53415
MACS_peak_2717	0.871699	C	1.49332
MACS_peak_2718	0.0902946	D	1.27554
MACS_peak_2719	0.100792	D	1.30942
MACS_peak_2720	0.105606	D	1.31302
MACS_peak_2721	0.105606	D	1.32035
MACS_peak_2723	0.585202	D	1.30942
MACS_peak_2724	0.715326	D	1.34104
MACS_peak_273	3.11472	A	1.63599
MACS_peak_274	2.87871	A	1.59084
MACS_peak_2741	1.99319	A	1.72263
MACS_peak_2743	0.790596	C	1.2833
MACS_peak_2744	0.0741121	D	1.11594
MACS_peak_2745	1.45332	B	1.52088
MACS_peak_2748	17.7443	A	3.4258
MACS_peak_2749	4.09916	A	2.86292
MACS_peak_275	0.815968	C	1.5675
MACS_peak_2750	0.96453	C	1.27161
MACS_peak_2752	0.743142	C	1.29842
MACS_peak_2753	1.48888	B	1.51188
MACS_peak_2757	1.68692	A	1.34104
MACS_peak_2758	0.79134	C	1.63599
MACS_peak_2759	0.889817	C	1.629
MACS_peak_276	0.742534	C	1.56949
MACS_peak_2760	0.546406	D	1.52763
MACS_peak_2764	1.19083	B	1.55727
MACS_peak_2766	1.68511	A	1.5427
MACS_peak_2767	1.68583	A	1.48615
MACS_peak_2768	0.657775	D	1.42095
MACS_peak_2770	0.828202	C	1.27944
MACS_peak_2771	0.972452	C	1.23426
MACS_peak_2772	1.16544	B	1.58512
MACS_peak_2774	1.80298	A	1.48373
MACS_peak_2775	0.836461	C	1.56348
MACS_peak_2779	0.33583	D	1.40381
MACS_peak_2780	0.649068	D	1.04179
MACS_peak_2782	0.849168	C	1.65925
MACS_peak_2783	0.567019	D	1.51188
MACS_peak_2784	1.59648	B	1.69364
MACS_peak_2785	1.03851	C	1.66894
MACS_peak_2786	1.73973	A	1.61847
MACS_peak_2787	1.52786	B	1.69958
MACS_peak_279	0.369897	D	0.944483
MACS_peak_2790	1.02747	C	1.56549
MACS_peak_2791	1.28471	B	1.57738
MACS_peak_2793	1.66589	A	1.29469
MACS_peak_2794	1.34872	B	1.41814
MACS_peak_2795	0.589563	D	1.02119
MACS_peak_2797	0.605682	D	1.28713
MACS_peak_2798	1.19448	B	1.46374
MACS_peak_2799	1.51671	B	1.52543
MACS_peak_28	1.92354	A	1.22557
MACS_peak_2800	1.4014	B	1.18412
MACS_peak_2801	1.60631	B	1.40381
MACS_peak_2804	1.08718	C	1.30578
MACS_peak_2805	0.367351	D	1.47129
MACS_peak_2806	0.0909946	D	1.12156
MACS_peak_2807	1.14084	C	1.32736
MACS_peak_2808	1.16729	B	1.50037
MACS_peak_2810	0.79603	C	1.68296
MACS_peak_2811	0.684925	D	1.69064
MACS_peak_2813	0.846516	C	1.18412
MACS_peak_2814	1.48287	B	1.44295
MACS_peak_2816	1.16483	B	1.27944
MACS_peak_2817	1.13303	C	1.32035
MACS_peak_2818	1.88933	A	1.39199
MACS_peak_282	1.96743	A	1.32387
MACS_peak_2820	0.445635	D	1.22115
MACS_peak_2821	0.533508	D	1.12156
MACS_peak_2824	0.836714	C	1.41246
MACS_peak_2825	1.21731	B	1.57933
MACS_peak_2826	1.68229	A	1.42374
MACS_peak_2827	1.70554	A	1.34439
MACS_peak_2828	1.96356	A	1.23855
MACS_peak_283	1.86705	A	1.36717
MACS_peak_2830	1.356	B	1.45347
MACS_peak_2832	1.25959	B	1.55727
MACS_peak_2834	0.847159	C	1.51865
MACS_peak_2836	1.74249	A	1.54691
MACS_peak_2837	1.96727	A	1.53845
MACS_peak_2838	1.65053	A	1.54691
MACS_peak_2840	1.0799	C	1.41814
MACS_peak_2841	1.12281	C	1.36717
MACS_peak_2842	1.67416	A	1.4096
MACS_peak_2843	1.27616	B	1.32736
MACS_peak_2844	1.13232	C	1.24304
MACS_peak_2846	0.733946	D	1.69064
MACS_peak_2847	1.3067	B	1.80767
MACS_peak_2848	1.28605	B	1.79955
MACS_peak_2849	1.32617	B	1.78398
MACS_peak_2852	0.619799	D	1.21669
MACS_peak_2853	0.395461	D	1.18893
MACS_peak_2855	0.440253	D	1.08672
MACS_peak_2856	0.343143	D	0.909556
MACS_peak_2857	1.05007	C	1.57542
MACS_peak_2858	0.650966	D	1.22994
MACS_peak_2859	1.70085	A	1.31681
MACS_peak_2860	0.408694	D	1.22557
MACS_peak_2861	1.48432	B	1.20303
MACS_peak_2862	1.02644	C	1.0141
MACS_peak_2863	0.83696	C	1.1486
MACS_peak_2864	0.829038	C	1.11025
MACS_peak_2867	2.28364	A	1.38292
MACS_peak_2868	1.76977	A	1.53631
MACS_peak_2869	1.06227	C	1.36717
MACS_peak_287	1.98756	A	1.39794
MACS_peak_2871	0.413309	D	1.33766
MACS_peak_2872	0.923746	C	1.42374
MACS_peak_2874	1.01999	C	1.21219
MACS_peak_2877	0.21655	D	1.11025
MACS_peak_2878	1.03927	C	1.4456
MACS_peak_2881	1.12551	C	1.36717
MACS_peak_2883	1.36207	B	1.30211
MACS_peak_2884	0.801873	C	1.36078
MACS_peak_2887	0.306073	D	1.20303
MACS_peak_2888	2.12807	A	1.49094
MACS_peak_289	0.474925	D	1.41246
MACS_peak_2891	1.39711	B	1.37676
MACS_peak_2892	1.56646	B	1.29842
MACS_peak_2894	1.33224	B	1.43217
MACS_peak_2895	1.4087	B	1.38899
MACS_peak_2896	0.909503	C	1.46627
MACS_peak_2897	0.576572	D	1.45086
MACS_peak_2898	0.996822	C	1.50501
MACS_peak_2899	0.895481	C	1.4456
MACS_peak_29	0.584203	D	1.13799
MACS_peak_2900	1.62782	A	1.56146
MACS_peak_2902	1.20922	B	1.59649
MACS_peak_2905	0.917253	C	1.40381
MACS_peak_2908	0.954321	C	1.5164
MACS_peak_291	1.48479	B	1.45606
MACS_peak_2910	0.591995	D	1.656
MACS_peak_2911	2.17037	A	1.59461
MACS_peak_2913	1.61007	B	1.66257
MACS_peak_2914	0.936165	C	1.47378
MACS_peak_2915	1.70552	A	1.32035
MACS_peak_2917	1.09086	C	1.32387
MACS_peak_2918	1.03944	C	1.37033
MACS_peak_292	1.53893	B	1.42095
MACS_peak_2926	0.630652	D	1.37985
MACS_peak_293	1.67724	A	1.47378
MACS_peak_2931	1.65273	A	1.3543
MACS_peak_2933	1.71149	A	1.38292
MACS_peak_2934	1.14458	B	1.29469
MACS_peak_2935	0.901381	C	1.25551
MACS_peak_2936	1.92395	A	1.49568
MACS_peak_2937	1.9141	A	1.46879
MACS_peak_2938	1.90515	A	1.52323
MACS_peak_294	1.40813	B	1.42651
MACS_peak_2940	0.874937	C	1.37985
MACS_peak_2942	0.550937	D	1.11025
MACS_peak_2943	0.545594	D	1.08063
MACS_peak_2945	0.691599	D	1.08063
MACS_peak_2949	1.34416	B	1.13799
MACS_peak_295	0.488979	D	1.29092
MACS_peak_2950	1.30635	B	1.1271
MACS_peak_2952	1.03986	C	0.92737
MACS_peak_2956	0.511042	D	1.22994
MACS_peak_2958	0.6222	D	1.4456
MACS_peak_2959	0.775048	C	1.47885
MACS_peak_296	0.634265	D	1.27161
MACS_peak_2960	0.522909	D	1.36078
MACS_peak_2963	1.05396	C	1.22557
MACS_peak_2964	0.87166	C	1.12156
MACS_peak_2965	0.794116	C	1.46879
MACS_peak_2966	0.72045	D	1.38596
MACS_peak_2967	0.612274	D	1.57542
MACS_peak_2968	0.570681	D	1.6149
MACS_peak_2969	0.619182	D	1.63083
MACS_peak_2973	1.365	B	1.45347
MACS_peak_2975	0.604523	D	1.3543
MACS_peak_2976	0.477867	D	1.33425
MACS_peak_2977	0.583131	D	1.27554
MACS_peak_2978	0.584046	D	1.87978
MACS_peak_298	1.49989	B	1.35755
MACS_peak_2981	2.60257	A	1.29842
MACS_peak_2982	1.06969	C	1.4612
MACS_peak_2983	0.647157	D	1.23855
MACS_peak_2984	0.412159	D	1.37985
MACS_peak_2987	0.930428	C	1.22115
MACS_peak_2989	1.29572	B	1.41246
MACS_peak_299	1.80779	A	1.40671
MACS_peak_2990	1.31017	B	1.41246
MACS_peak_2991	1.00208	C	1.41531
MACS_peak_2992	0.474889	D	1.12156
MACS_peak_2997	1.49978	B	1.39498
MACS_peak_2998	1.70614	A	1.34439
MACS_peak_2999	0.413688	D	1.22115
MACS_peak_3	2.16375	A	1.18412
MACS_peak_30	0.598283	D	1.14333
MACS_peak_3000	1.51424	B	1.30211
MACS_peak_3001	1.56041	B	1.4096
MACS_peak_3002	1.66606	A	1.39199
MACS_peak_3003	1.11272	C	1.11594
MACS_peak_3004	1.19384	B	1.29092
MACS_peak_3006	0.849974	C	1.47378
MACS_peak_3009	1.16072	B	1.33766
MACS_peak_301	0.414207	D	1.09864
MACS_peak_3014	1.25621	B	1.33082
MACS_peak_3016	1.51508	B	1.49332
MACS_peak_3017	0.245981	D	1.47129
MACS_peak_3018	0.745966	C	1.42374
MACS_peak_3019	1.37298	B	1.36078
MACS_peak_3020	0.170433	D	1.22115
MACS_peak_3022	1.71817	A	1.45086
MACS_peak_3023	1.61068	B	1.37033
MACS_peak_3025	2.25017	A	1.58894
MACS_peak_3026	1.38954	B	1.32736
MACS_peak_3027	1.89982	A	1.36399
MACS_peak_303	0.413743	D	1.12156
MACS_peak_3030	1.63334	A	1.5427
MACS_peak_3031	1.62301	A	1.51188
MACS_peak_3032	1.95198	A	1.53199
MACS_peak_3033	1.45612	B	1.42651
MACS_peak_3035	0.832735	C	1.38596
MACS_peak_3038	1.78621	A	1.43489
MACS_peak_3039	2.03151	A	1.46374
MACS_peak_3040	0.472413	D	1.49094
MACS_peak_3041	0.705728	D	1.50501
MACS_peak_3043	0.880885	C	1.49568
MACS_peak_3044	0.943309	C	1.41531
MACS_peak_3045	0.747234	C	1.08672
MACS_peak_3046	0.449598	D	1.47625
MACS_peak_3047	0.43629	D	1.14333
MACS_peak_305	1.57275	B	1.45606
MACS_peak_3051	1.37511	B	1.37346
MACS_peak_3053	0.158595	D	1.34772
MACS_peak_3054	1.38192	B	1.32387
MACS_peak_3055	1.71733	A	1.29469
MACS_peak_3056	1.25324	B	1.42095
MACS_peak_3057	0.933469	C	1.57345
MACS_peak_3058	1.58269	B	1.47378
MACS_peak_3059	0.986803	C	1.43759
MACS_peak_306	3.4127	A	1.58127
MACS_peak_3060	0.481837	D	1.47625
MACS_peak_3061	1.96698	A	1.47885
MACS_peak_3062	2.56671	A	1.52982
MACS_peak_3064	1.38146	B	1.6113
MACS_peak_3065	0.272457	D	1.19838
MACS_peak_3066	0.387453	D	1.43217
MACS_peak_3069	1.49903	B	1.53415
MACS_peak_307	0.643295	D	1.30211
MACS_peak_3070	1.89219	A	1.48373
MACS_peak_3071	1.98861	A	1.48373
MACS_peak_3072	0.826712	C	1.55522
MACS_peak_3075	2.0416	A	1.57738
MACS_peak_3078	0.580056	D	1.33425
MACS_peak_308	0.506981	D	1.39199
MACS_peak_3080	1.145	B	1.41814
MACS_peak_3081	1.145	B	1.41814
MACS_peak_3082	0.18818	D	1.21669
MACS_peak_3088	1.41584	B	1.38596
MACS_peak_309	0.859052	C	1.17926
MACS_peak_3090	0.889717	C	1.25551
MACS_peak_3093	1.45004	B	1.36717
MACS_peak_3095	0.253742	D	1.11594
MACS_peak_3099	0.322767	D	1.30942
MACS_peak_31	0.845672	C	1.22115
MACS_peak_310	1.00423	C	1.09272
MACS_peak_3100	1.42441	B	1.60401
MACS_peak_3101	1.4694	B	1.63428
MACS_peak_3102	0.965041	C	1.5832
MACS_peak_3103	0.919248	C	1.64108
MACS_peak_3106	0.273488	D	1.6113
MACS_peak_3108	1.35149	B	1.58512
MACS_peak_3109	1.18271	B	1.53415
MACS_peak_311	0.974281	C	1.04883
MACS_peak_3111	1.33526	B	1.57738
MACS_peak_3113	1.44336	B	1.60584
MACS_peak_3114	2.10544	A	1.56949
MACS_peak_3115	0.887211	C	1.72819
MACS_peak_3116	1.25333	B	1.73094
MACS_peak_3117	1.32623	B	1.59084
MACS_peak_3118	0.62776	D	1.41531
MACS_peak_3120	1.53204	B	1.59461
MACS_peak_3121	0.447695	D	1.39794
MACS_peak_3122	1.62477	A	1.62377
MACS_peak_3123	1.05389	C	1.61847
MACS_peak_3125	1.02202	C	1.47625
MACS_peak_3126	0.796465	C	1.49568
MACS_peak_3128	0.883384	C	1.52088
MACS_peak_3129	2.1096	A	1.66894
MACS_peak_313	1.90675	A	1.4612
MACS_peak_3130	1.20761	B	1.43217
MACS_peak_3131	0.849608	C	1.60584
MACS_peak_3132	0.757897	C	1.656
MACS_peak_3133	0.680296	D	1.63428
MACS_peak_3134	0.763684	C	1.53199
MACS_peak_3136	0.790487	C	1.52323
MACS_peak_3137	1.3357	B	1.58512
MACS_peak_3138	1.57411	B	1.59461
MACS_peak_3139	1.34338	B	1.63769
MACS_peak_3140	1.23753	B	1.4096
MACS_peak_3141	0.117295	D	0.92737
MACS_peak_3142	0.695359	D	1.48373
MACS_peak_3143	0.908303	C	1.49094
MACS_peak_3144	1.81658	A	1.57542
MACS_peak_3145	1.19472	B	1.6131
MACS_peak_3146	0.451904	D	1.60217
MACS_peak_3147	0.537841	D	1.60767
MACS_peak_3150	0.952765	C	1.52763
MACS_peak_3151	0.803111	C	1.53415
MACS_peak_3153	1.11578	C	1.07445
MACS_peak_3154	1.19682	B	1.11594
MACS_peak_3157	1.04863	C	1.36399
MACS_peak_3158	1.06664	C	1.33082
MACS_peak_3161	0.839267	C	1.62201
MACS_peak_3163	1.21283	B	1.45864
MACS_peak_3166	1.56177	B	1.35102
MACS_peak_3167	1.41817	B	1.32387
MACS_peak_3168	1.16341	B	1.32035
MACS_peak_3169	0.4647	D	1.35102
MACS_peak_317	2.04517	A	1.43217
MACS_peak_3170	1.00412	C	1.42374
MACS_peak_3171	1.62836	A	1.4612
MACS_peak_3172	1.60809	B	1.56146
MACS_peak_3173	1.00551	C	1.45086
MACS_peak_3174	0.922601	C	1.4456
MACS_peak_3175	0.605329	D	1.34439
MACS_peak_3176	1.52992	B	1.45606
MACS_peak_3178	1.74142	A	1.22115
MACS_peak_3179	1.68553	A	1.41814
MACS_peak_318	1.55824	B	1.29842
MACS_peak_3180	2.32864	A	1.37676
MACS_peak_3182	1.03683	C	1.37346
MACS_peak_3185	1.17455	B	1.46627
MACS_peak_3186	1.08986	C	1.36399
MACS_peak_3188	0.516113	D	1.35755
MACS_peak_3189	0.208182	D	1.23855
MACS_peak_319	0.973614	C	1.37033
MACS_peak_3191	1.01133	C	1.36078
MACS_peak_3192	1.27179	B	1.40381
MACS_peak_3194	1.25797	B	1.22994
MACS_peak_3197	1.01748	C	1.34104
MACS_peak_3199	1.78317	A	1.39199
MACS_peak_32	0.934029	C	1.22115
MACS_peak_320	2.78926	A	1.52543
MACS_peak_3200	0.785916	C	1.40381
MACS_peak_3201	0.778775	C	1.44295
MACS_peak_3203	1.76393	A	1.42095
MACS_peak_3205	1.58367	B	1.47129
MACS_peak_3206	1.4101	B	1.50961
MACS_peak_3207	1.27448	B	1.3543
MACS_peak_3208	1.70712	A	1.25959
MACS_peak_321	2.0336	A	1.4096
MACS_peak_3210	1.23863	B	1.26764
MACS_peak_3213	1.11839	C	1.47129
MACS_peak_3215	0.490377	D	1.33766
MACS_peak_3216	0.379004	D	1.37033
MACS_peak_3217	0.783566	C	1.52763
MACS_peak_3218	1.52957	B	1.32736
MACS_peak_3219	1.15424	B	1.39498
MACS_peak_322	1.73365	A	1.45347
MACS_peak_3220	1.48826	B	1.47885
MACS_peak_3223	1.18488	B	1.38899
MACS_peak_3224	0.11061	D	1.18893
MACS_peak_3225	0.788099	C	1.38292
MACS_peak_3228	1.6533	A	1.56949
MACS_peak_3229	1.64288	A	1.52763
MACS_peak_323	1.33112	B	1.48615
MACS_peak_3230	1.86141	A	1.27161
MACS_peak_3231	1.02743	C	1.36078
MACS_peak_3239	0.678654	D	1.45606
MACS_peak_324	2.33583	A	1.44824
MACS_peak_3241	1.35895	B	1.38596
MACS_peak_3242	1.86017	A	1.35755
MACS_peak_3243	1.15974	B	1.32736
MACS_peak_3244	0.996139	C	1.34439
MACS_peak_3245	1.12149	C	1.35102
MACS_peak_3247	0.846127	C	1.39498
MACS_peak_3248	2.92597	A	1.52543
MACS_peak_325	2.17015	A	1.36717
MACS_peak_3250	1.95192	A	1.51865
MACS_peak_3251	1.47498	B	1.49568
MACS_peak_3252	0.872493	C	1.53415
MACS_peak_3254	1.65649	A	1.54058
MACS_peak_3255	2.51821	A	1.47885
MACS_peak_3256	1.53232	B	1.58127
MACS_peak_3257	0.745687	C	1.53199
MACS_peak_3259	0.459094	D	1.59649
MACS_peak_326	0.732182	D	1.04179
MACS_peak_3261	2.03263	A	1.63083
MACS_peak_3263	1.00663	C	1.36078
MACS_peak_3264	1.03872	C	1.53199
MACS_peak_3266	0.327001	D	1.58704
MACS_peak_3267	0.453529	D	1.73775
MACS_peak_3271	2.7149	A	1.47625
MACS_peak_3272	1.62384	A	1.50037
MACS_peak_3275	1.50637	B	1.50037
MACS_peak_3276	0.374405	D	1.71408
MACS_peak_3277	2.47709	A	1.69214
MACS_peak_3278	0.766721	C	1.48373
MACS_peak_3279	0.893141	C	1.49568
MACS_peak_3280	0.526795	D	1.46879
MACS_peak_3282	1.23043	B	1.53415
MACS_peak_3284	0.305773	D	1.53415
MACS_peak_3285	2.11292	A	1.41531
MACS_peak_3286	2.96734	A	1.5027
MACS_peak_3287	2.46537	A	1.5027
MACS_peak_3289	0.526048	D	1.29842
MACS_peak_329	2.03425	A	1.33766
MACS_peak_3293	1.18998	B	1.38292
MACS_peak_3294	1.23931	B	1.42927
MACS_peak_3295	1.20773	B	1.43759
MACS_peak_3296	1.28467	B	1.52543
MACS_peak_33	0.353637	D	0.976808
MACS_peak_330	0.761033	C	1.24304
MACS_peak_3305	0.451895	D	1.53631
MACS_peak_3306	1.38764	B	1.47625
MACS_peak_3307	1.12547	C	1.41814
MACS_peak_3308	1.82003	A	1.48615
MACS_peak_331	0.984513	C	1.09272
MACS_peak_3311	1.50045	B	1.46374
MACS_peak_3312	0.518965	D	1.33425
MACS_peak_3316	0.401001	D	1.24724
MACS_peak_3317	0.410961	D	1.15381
MACS_peak_3318	0.300851	D	0.999565
MACS_peak_332	2.53221	A	1.51188
MACS_peak_3321	1.07447	C	1.27161
MACS_peak_3323	0.825513	C	1.19368
MACS_peak_3324	0.419186	D	1.49568
MACS_peak_3329	1.3056	B	1.37033
MACS_peak_333	0.493956	D	1.07445
MACS_peak_3330	1.50236	B	1.36078
MACS_peak_3331	1.97198	A	1.40671
MACS_peak_3332	1.04629	C	1.5164
MACS_peak_3335	1.36309	B	1.45347
MACS_peak_3336	1.45396	B	1.39498
MACS_peak_3339	1.34124	B	1.27554
MACS_peak_3341	1.40198	B	1.47885
MACS_peak_3342	1.225	B	1.44295
MACS_peak_3345	2.29506	A	1.49332
MACS_peak_3346	1.35949	B	1.03503
MACS_peak_3347	1.73989	A	1.18412
MACS_peak_3348	1.77979	A	1.32736
MACS_peak_3349	2.1974	A	1.50501
MACS_peak_3350	1.62548	A	1.39794
MACS_peak_3352	1.91199	A	1.46627
MACS_peak_3353	1.17536	B	1.47625
MACS_peak_3354	1.79285	A	1.46374
MACS_peak_3358	0.926038	C	1.53631
MACS_peak_336	3.42646	A	1.5832
MACS_peak_3360	1.33101	B	1.49332
MACS_peak_3363	0.973187	C	1.14333
MACS_peak_3364	0.841488	C	1.08063
MACS_peak_3366	0.999772	C	1.36717
MACS_peak_3368	1.13755	C	1.42651
MACS_peak_3369	0.969062	C	1.31681
MACS_peak_337	0.325651	D	1.4456
MACS_peak_3373	2.52676	A	1.75504
MACS_peak_3374	1.73391	A	1.68142
MACS_peak_3375	1.22197	B	1.64276
MACS_peak_3376	0.72718	D	1.58127
MACS_peak_3378	2.07784	A	1.78154
MACS_peak_338	2.08673	A	1.54058
MACS_peak_3380	1.47896	B	1.59273
MACS_peak_3382	0.98083	C	1.6113
MACS_peak_3383	0.866785	C	1.60949
MACS_peak_3384	1.33714	B	1.60949
MACS_peak_3385	1.29112	B	1.60949
MACS_peak_3387	0.68759	D	1.55931
MACS_peak_3388	0.635473	D	1.57933
MACS_peak_339	2.032	A	1.37985
MACS_peak_3390	2.55517	A	1.66577
MACS_peak_3391	2.10383	A	1.61847
MACS_peak_3392	1.61064	B	1.59273
MACS_peak_3398	1.141	C	1.57148
MACS_peak_3399	0.658425	D	1.45086
MACS_peak_340	1.85704	A	1.32387
MACS_peak_3400	0.565215	D	1.5027
MACS_peak_3401	1.66508	A	1.6131
MACS_peak_3402	1.58946	B	1.46374
MACS_peak_3403	2.17522	A	1.52323
MACS_peak_3404	0.835909	C	1.56348
MACS_peak_3405	0.5439	D	1.50732
MACS_peak_3406	0.927603	C	1.58704
MACS_peak_3408	0.913015	C	1.6149
MACS_peak_3409	0.766016	C	1.47378
MACS_peak_341	0.930079	C	1.53631
MACS_peak_3410	1.06002	C	1.50037
MACS_peak_3411	1.55906	B	1.61669
MACS_peak_3412	1.57282	B	1.57933
MACS_peak_3413	2.36191	A	1.62726
MACS_peak_3416	1.58708	B	1.63769
MACS_peak_3417	1.39478	B	1.66577
MACS_peak_342	0.748959	C	1.42927
MACS_peak_3420	0.862488	C	1.60767
MACS_peak_3421	0.92608	C	1.629
MACS_peak_3422	1.03893	C	1.62552
MACS_peak_3424	1.1086	C	1.65108
MACS_peak_3425	0.202338	D	1.48855
MACS_peak_3426	0.515327	D	1.32387
MACS_peak_3429	0.518096	D	1.52982
MACS_peak_343	2.67038	A	1.4612
MACS_peak_3430	1.2592	B	1.549
MACS_peak_3431	1.55777	B	1.63769
MACS_peak_3432	3.01485	A	1.63939
MACS_peak_3433	2.40479	A	1.67523
MACS_peak_3434	2.03794	A	1.52982
MACS_peak_3435	0.161294	D	1.25139
MACS_peak_3436	1.04654	C	1.24724
MACS_peak_3438	0.461402	D	1.52763
MACS_peak_3441	0.622215	D	1.58127
MACS_peak_3442	0.949811	C	1.51188
MACS_peak_3445	1.9195	A	1.63256
MACS_peak_3446	0.936909	C	1.39498
MACS_peak_3447	0.953418	C	1.43217
MACS_peak_3448	1.11855	C	1.656
MACS_peak_3449	1.08781	C	1.69958
MACS_peak_345	0.949829	C	1.42651
MACS_peak_3450	1.31077	B	1.67367
MACS_peak_3451	1.06277	C	1.58894
MACS_peak_3452	2.02021	A	1.34104
MACS_peak_3453	0.639131	D	1.45347
MACS_peak_3454	1.85712	A	1.69064
MACS_peak_3455	0.986926	C	1.0141
MACS_peak_3456	1.13134	C	1.18893
MACS_peak_346	2.27878	A	1.82685
MACS_peak_3462	1.32006	B	1.46374
MACS_peak_3463	0.603571	D	1.45864
MACS_peak_3464	1.4583	B	1.32035
MACS_peak_3465	1.76257	A	1.39498
MACS_peak_3466	0.969952	C	1.41531
MACS_peak_3468	1.0987	C	1.43489
MACS_peak_3469	2.21237	A	1.38292
MACS_peak_347	1.20564	B	1.4612
MACS_peak_3470	1.89708	A	1.52323
MACS_peak_3472	0.672097	D	1.02119
MACS_peak_3477	1.14117	C	1.13799
MACS_peak_3478	1.62599	A	1.44028
MACS_peak_3479	0.555814	D	1.3543
MACS_peak_348	0.943532	C	1.44028
MACS_peak_3481	0.182603	D	1.00689
MACS_peak_3482	1.11548	C	1.3543
MACS_peak_3483	1.62119	A	1.39498
MACS_peak_3484	1.69833	A	1.24724
MACS_peak_3486	1.67037	A	1.42374
MACS_peak_3488	0.949295	C	1.27161
MACS_peak_349	0.681672	D	1.5027
MACS_peak_3490	0.404935	D	1.54691
MACS_peak_3491	0.406192	D	1.33766
MACS_peak_3494	1.21868	B	1.37033
MACS_peak_3495	1.53032	B	1.27944
MACS_peak_3497	0.964679	C	1.4612
MACS_peak_3498	0.999495	C	1.39498
MACS_peak_3499	2.13861	A	1.53845
MACS_peak_35	0.564074	D	1.16938
MACS_peak_350	3.06604	A	1.74453
MACS_peak_3503	1.16062	B	1.50961
MACS_peak_3504	1.44143	B	1.40671
MACS_peak_3507	2.76012	A	1.44028
MACS_peak_3508	2.16692	A	1.43217
MACS_peak_3509	1.10351	C	1.43759
MACS_peak_3510	1.55372	B	1.4813
MACS_peak_3511	2.42413	A	1.47378
MACS_peak_3512	2.6391	A	1.40088
MACS_peak_3513	2.09126	A	1.42651
MACS_peak_3514	0.371677	D	1.19838
MACS_peak_3515	0.812746	C	1.53415
MACS_peak_3516	1.09429	C	1.48373
MACS_peak_3517	1.01856	C	1.4096
MACS_peak_3519	1.58683	B	1.38596
MACS_peak_352	2.10964	A	1.6131
MACS_peak_3524	0.589598	D	1.12156
MACS_peak_3525	1.90687	A	1.49568
MACS_peak_3529	0.207681	D	1.2833
MACS_peak_353	2.23516	A	1.55522
MACS_peak_3530	1.31579	B	1.37676
MACS_peak_3531	1.57202	B	1.42651
MACS_peak_3532	1.55457	B	1.45606
MACS_peak_3533	1.74805	A	1.43217
MACS_peak_3534	1.9734	A	1.55108
MACS_peak_3535	1.89344	A	1.57345
MACS_peak_3536	1.91379	A	1.58127
MACS_peak_354	2.1122	A	1.52982
MACS_peak_3543	1.75522	A	1.55727
MACS_peak_3545	0.757346	C	1.38596
MACS_peak_3546	0.788693	C	1.36078
MACS_peak_3548	0.808746	C	1.55522
MACS_peak_355	3.0106	A	1.4813
MACS_peak_3550	0.868989	C	1.57345
MACS_peak_3553	0.60925	D	1.56949
MACS_peak_3554	0.671122	D	1.51415
MACS_peak_3555	1.32496	B	1.52763
MACS_peak_3556	0.524157	D	1.58704
MACS_peak_3557	0.352071	D	1.71842
MACS_peak_3559	0.422607	D	1.56549
MACS_peak_356	1.8859	A	1.62552
MACS_peak_3562	1.15191	B	1.48373
MACS_peak_3563	1.37467	B	1.56146
MACS_peak_3564	0.768944	C	1.42374
MACS_peak_3566	4.55622	A	2.6895
MACS_peak_3567	6.04371	A	2.73214
MACS_peak_3568	11.5503	A	3.3086
MACS_peak_3569	15.1382	A	3.6665
MACS_peak_357	1.18541	B	1.53199
MACS_peak_3570	0.318021	D	1.39498
MACS_peak_3571	0.304432	D	1.38596
MACS_peak_3572	0.221414	D	1.38292
MACS_peak_3575	1.41345	B	1.32387
MACS_peak_3576	1.20723	B	1.46374
MACS_peak_3577	1.726	A	1.36717
MACS_peak_3578	1.89236	A	1.49568
MACS_peak_358	1.50735	B	1.40088
MACS_peak_3580	1.12826	C	1.39794
MACS_peak_3581	0.989344	C	1.4612
MACS_peak_3582	0.476726	D	1.36717
MACS_peak_3585	1.27276	B	1.20763
MACS_peak_3586	1.24471	B	1.20763
MACS_peak_3589	0.935677	C	1.27554
MACS_peak_359	0.36806	D	1.38292
MACS_peak_3590	0.489929	D	1.15927
MACS_peak_3598	0.954119	C	1.41814
MACS_peak_3599	1.84435	A	1.23426
MACS_peak_36	0.856966	C	1.52088
MACS_peak_360	1.96519	A	1.64108
MACS_peak_3601	1.30357	B	1.47625
MACS_peak_3602	1.25934	B	1.43489
MACS_peak_3603	2.23034	A	1.39794
MACS_peak_3604	1.56468	B	1.49568
MACS_peak_3605	2.84303	A	1.6149
MACS_peak_3606	2.10283	A	1.68904
MACS_peak_3607	1.63176	A	1.37985
MACS_peak_3608	1.38224	B	1.38899
MACS_peak_3609	0.795836	C	1.46627
MACS_peak_361	1.94344	A	1.59649
MACS_peak_3610	1.17795	B	1.46879
MACS_peak_3612	0.985888	C	1.45864
MACS_peak_3613	1.01763	C	1.4456
MACS_peak_3614	0.671449	D	1.42651
MACS_peak_3616	3.2871	A	1.39794
MACS_peak_3617	2.4383	A	1.59461
MACS_peak_362	1.42433	B	1.40671
MACS_peak_3620	1.75581	A	1.43759
MACS_peak_3622	0.455961	D	1.37676
MACS_peak_3623	1.23089	B	1.29842
MACS_peak_3624	0.877687	C	1.27554
MACS_peak_3625	1.93759	A	1.3543
MACS_peak_3626	1.86229	A	1.54481
MACS_peak_3627	1.12981	C	1.48615
MACS_peak_363	2.15488	A	1.34104
MACS_peak_3630	1.24708	B	1.29092
MACS_peak_3631	1.22236	B	1.34104
MACS_peak_3632	1.33603	B	1.36717
MACS_peak_3633	1.10506	C	1.21669
MACS_peak_3634	1.15253	B	1.25959
MACS_peak_3638	1.37882	B	1.43759
MACS_peak_3639	0.503016	D	1.16435
MACS_peak_364	2.10195	A	1.39498
MACS_peak_3642	0.188946	D	0.944483
MACS_peak_3644	2.01997	A	1.52543
MACS_peak_3647	1.52987	B	1.45606
MACS_peak_3648	1.40165	B	1.50501
MACS_peak_3649	1.14224	C	1.44295
MACS_peak_365	0.689436	D	1.42095
MACS_peak_3650	1.08885	C	1.48855
MACS_peak_3651	1.30208	B	1.65763
MACS_peak_3652	0.772051	C	1.33082
MACS_peak_3654	1.28208	B	1.50961
MACS_peak_3655	0.537149	D	1.20763
MACS_peak_3656	0.409413	D	1.25959
MACS_peak_3657	0.747472	C	1.62201
MACS_peak_3658	1.19128	B	1.6113
MACS_peak_3659	1.09728	C	1.63428
MACS_peak_366	3.23249	A	1.58704
MACS_peak_3662	1.0686	C	1.56348
MACS_peak_3663	0.962065	C	1.67523
MACS_peak_3665	0.891567	C	1.65437
MACS_peak_3669	0.403252	D	1.19368
MACS_peak_367	1.94879	A	1.53199
MACS_peak_3670	0.889886	C	1.40088
MACS_peak_3673	1.73211	A	1.57738
MACS_peak_3677	0.789902	C	1.51188
MACS_peak_3678	0.704182	D	1.53631
MACS_peak_3679	0.949685	C	1.36717
MACS_peak_3680	1.45459	B	1.41246
MACS_peak_3681	0.965882	C	1.18893
MACS_peak_3682	0.349303	D	1.15927
MACS_peak_3684	1.26182	B	1.37985
MACS_peak_3685	1.23192	B	1.32736
MACS_peak_3687	1.38849	B	1.25139
MACS_peak_3688	0.622445	D	1.23855
MACS_peak_369	2.40663	A	1.53845
MACS_peak_3690	0.976988	C	1.43759
MACS_peak_3691	1.00831	C	1.43759
MACS_peak_3694	1.42222	B	1.42374
MACS_peak_3695	1.2305	B	1.18412
MACS_peak_3699	1.79187	A	1.06183
MACS_peak_37	1.97593	A	1.24724
MACS_peak_370	1.12807	C	1.32035
MACS_peak_3702	2.00512	A	1.4612
MACS_peak_3703	0.744147	C	1.35755
MACS_peak_3704	2.11602	A	1.49803
MACS_peak_3705	1.32841	B	1.37676
MACS_peak_3706	1.52604	B	1.40088
MACS_peak_3711	0.976505	C	1.42651
MACS_peak_3713	0.538438	D	1.20303
MACS_peak_3715	1.62108	A	1.41246
MACS_peak_3716	0.605697	D	1.37033
MACS_peak_3717	1.00943	C	1.56146
MACS_peak_3719	1.30083	B	1.22994
MACS_peak_372	0.196984	D	1.41246
MACS_peak_3720	1.8585	A	1.48855
MACS_peak_3721	1.60684	B	1.53845
MACS_peak_3722	1.43552	B	1.59084
MACS_peak_3723	1.28906	B	1.42927
MACS_peak_3724	1.50745	B	1.40671
MACS_peak_3725	1.53439	B	1.54691
MACS_peak_3726	0.648327	D	1.63083
MACS_peak_3727	1.96436	A	1.6113
MACS_peak_3728	1.41435	B	1.55727
MACS_peak_3729	0.874793	C	1.63428
MACS_peak_3730	0.836981	C	1.67052
MACS_peak_3733	0.745018	C	1.47625
MACS_peak_3737	1.23463	B	1.4456
MACS_peak_3738	1.27952	B	1.56549
MACS_peak_3739	1.21463	B	1.70978
MACS_peak_374	3.13301	A	1.2833
MACS_peak_3740	1.12035	C	1.74981
MACS_peak_3741	1.35532	B	1.37985
MACS_peak_3742	1.05214	C	1.4456
MACS_peak_3744	0.435421	D	1.62552
MACS_peak_3746	0.555407	D	1.55108
MACS_peak_3747	1.02587	C	1.55727
MACS_peak_3748	1.05918	C	1.6113
MACS_peak_3749	1.22528	B	1.63428
MACS_peak_375	2.36497	A	1.34104
MACS_peak_3750	0.784128	C	1.42651
MACS_peak_3751	0.731913	D	1.47625
MACS_peak_3752	1.609	B	1.58894
MACS_peak_3753	0.584567	D	1.36399
MACS_peak_3754	1.35612	B	1.62552
MACS_peak_3755	2.14774	A	1.39498
MACS_peak_3756	0.737728	D	1.22994
MACS_peak_3757	1.73733	A	1.48373
MACS_peak_3758	0.282192	D	1.10449
[truncated: 2,463 more rows]

[truncated: 4 more sheets: Fig.S2k, Fig.S2l, Fig.S2m, Fig.S2n]
