# Supplementary material for: Histone H1 facilitates restoration of H3K27me3 during DNA replication by chromatin compaction
Source: Nat Commun. 2023 Jul 10;14:4081. doi: 10.1038/s41467-023-39846-y (PMC10333366; doi:10.1038/s41467-023-39846-y)
Supplement: Supplementary file 4 — Source Data [file 41467_2023_39846_MOESM4_ESM.zip › Source data/Figure 2.xlsx]

## Sheet: Fig.2b
position	WT_RR
-750	0.655402
-450	0.722947
0	0.796174
450	0.706408
750	0.67305

## Sheet: Fig.2c
peak	RR	RR_class
MACS_peak_869	9.56798	A
MACS_peak_875	9.37169	A
MACS_peak_876	8.48662	A
MACS_peak_874	8.45498	A
MACS_peak_870	7.88049	A
MACS_peak_866	7.72377	A
MACS_peak_871	6.89832	A
MACS_peak_877	6.63396	A
MACS_peak_3569	6.19464	A
MACS_peak_872	5.64899	A
MACS_peak_868	5.23019	A
MACS_peak_873	5.15317	A
MACS_peak_3568	5.01884	A
MACS_peak_867	4.17459	A
MACS_peak_878	4.15677	A
MACS_peak_6385	3.96566	A
MACS_peak_6386	3.77879	A
MACS_peak_6366	3.51181	A
MACS_peak_865	3.33912	A
MACS_peak_1575	3.32958	A
MACS_peak_864	3.02153	A
MACS_peak_2848	3.00539	A
MACS_peak_6367	3.00352	A
MACS_peak_6365	3.00097	A
MACS_peak_2847	2.90795	A
MACS_peak_863	2.88493	A
MACS_peak_2849	2.80968	A
MACS_peak_90	2.70548	A
MACS_peak_3567	2.66419	A
MACS_peak_5962	2.6434	A
MACS_peak_5050	2.63998	A
MACS_peak_1449	2.63612	A
MACS_peak_2346	2.61494	A
MACS_peak_4398	2.50787	A
MACS_peak_6629	2.47165	A
MACS_peak_374	2.45082	A
MACS_peak_6384	2.38686	A
MACS_peak_2125	2.37549	A
MACS_peak_6394	2.35719	A
MACS_peak_171	2.35638	A
MACS_peak_4083	2.35091	A
MACS_peak_6212	2.34644	A
MACS_peak_320	2.34216	A
MACS_peak_6628	2.33821	A
MACS_peak_2609	2.32904	A
MACS_peak_6203	2.32547	A
MACS_peak_321	2.32547	A
MACS_peak_6393	2.32084	A
MACS_peak_6204	2.29866	A
MACS_peak_6392	2.24947	A
MACS_peak_3948	2.23703	A
MACS_peak_3949	2.23165	A
MACS_peak_1452	2.20901	A
MACS_peak_3478	2.20569	A
MACS_peak_6383	2.20284	A
MACS_peak_5994	2.20282	A
MACS_peak_464	2.19919	A
MACS_peak_5921	2.17906	A
MACS_peak_397	2.17167	A
MACS_peak_407	2.16716	A
MACS_peak_6167	2.12042	A
MACS_peak_5920	2.1081	A
MACS_peak_6351	2.10195	A
MACS_peak_6368	2.10113	A
MACS_peak_89	2.09735	A
MACS_peak_6275	2.05843	A
MACS_peak_6630	2.05527	A
MACS_peak_1362	2.04934	A
MACS_peak_3293	2.04665	A
MACS_peak_398	2.03982	A
MACS_peak_5966	2.03697	A
MACS_peak_3755	2.03305	A
MACS_peak_122	2.03296	A
MACS_peak_6244	2.03076	A
MACS_peak_117	2.02827	A
MACS_peak_768	2.02685	A
MACS_peak_262	2.0225	A
MACS_peak_6276	2.01927	A
MACS_peak_3566	2.01337	A
MACS_peak_3998	2.00096	A
MACS_peak_67	1.99112	A
MACS_peak_6006	1.97665	A
MACS_peak_5961	1.97626	A
MACS_peak_4194	1.93711	A
MACS_peak_1448	1.93587	A
MACS_peak_1574	1.92689	A
MACS_peak_268	1.92417	A
MACS_peak_218	1.92318	A
MACS_peak_3975	1.91991	A
MACS_peak_5982	1.91881	A
MACS_peak_4038	1.91857	A
MACS_peak_6092	1.91815	A
MACS_peak_57	1.91531	A
MACS_peak_1528	1.90941	A
MACS_peak_5603	1.90758	A
MACS_peak_306	1.90735	A
MACS_peak_400	1.90291	A
MACS_peak_49	1.89415	A
MACS_peak_50	1.88231	A
MACS_peak_563	1.87248	A
MACS_peak_1457	1.86768	A
MACS_peak_685	1.85279	A
MACS_peak_6317	1.8524	A
MACS_peak_419	1.84981	A
MACS_peak_291	1.83934	A
MACS_peak_71	1.83731	A
MACS_peak_5290	1.82328	A
MACS_peak_2616	1.82298	A
MACS_peak_3291	1.82194	A
MACS_peak_6164	1.82178	A
MACS_peak_4786	1.81619	A
MACS_peak_1673	1.81145	A
MACS_peak_269	1.81115	A
MACS_peak_313	1.80562	A
MACS_peak_3061	1.80545	A
MACS_peak_5686	1.80232	A
MACS_peak_1527	1.80188	A
MACS_peak_1936	1.79601	A
MACS_peak_1710	1.78923	A
MACS_peak_6160	1.77941	A
MACS_peak_6316	1.77936	A
MACS_peak_4134	1.77793	A
MACS_peak_4273	1.77628	A
MACS_peak_3929	1.77348	A
MACS_peak_5960	1.76858	A
MACS_peak_4193	1.76793	A
MACS_peak_6208	1.76277	A
MACS_peak_10	1.75952	A
MACS_peak_862	1.75638	A
MACS_peak_408	1.74835	A
MACS_peak_250	1.74627	A
MACS_peak_5295	1.74565	A
MACS_peak_463	1.74527	A
MACS_peak_1672	1.74523	A
MACS_peak_1830	1.73237	A
MACS_peak_6024	1.73186	A
MACS_peak_522	1.72807	A
MACS_peak_1671	1.7217	A
MACS_peak_4121	1.72038	A
MACS_peak_465	1.71832	A
MACS_peak_3469	1.71716	A
MACS_peak_444	1.71679	A
MACS_peak_56	1.71472	A
MACS_peak_918	1.70876	A
MACS_peak_4037	1.70225	A
MACS_peak_409	1.69445	A
MACS_peak_2741	1.69034	A
MACS_peak_55	1.68589	A
MACS_peak_329	1.68224	A
MACS_peak_4058	1.67981	A
MACS_peak_6025	1.6793	A
MACS_peak_3163	1.67319	A
MACS_peak_6318	1.67286	A
MACS_peak_1384	1.65909	A
MACS_peak_3336	1.65702	A
MACS_peak_3083	1.65644	A
MACS_peak_366	1.65572	A
MACS_peak_121	1.65461	A
MACS_peak_3193	1.6525	A
MACS_peak_1777	1.65146	A
MACS_peak_6205	1.65056	A
MACS_peak_769	1.64803	A
MACS_peak_1368	1.64763	A
MACS_peak_16	1.64418	A
MACS_peak_2040	1.63873	A
MACS_peak_5821	1.6367	A
MACS_peak_6172	1.63605	A
MACS_peak_1440	1.63585	A
MACS_peak_4397	1.63169	A
MACS_peak_462	1.62816	A
MACS_peak_2662	1.6268	A
MACS_peak_4787	1.62594	A
MACS_peak_1588	1.62424	A
MACS_peak_5048	1.62373	A
MACS_peak_5322	1.6234	A
MACS_peak_5167	1.62307	A
MACS_peak_6171	1.61809	A
MACS_peak_4205	1.61541	A
MACS_peak_4399	1.61187	A
MACS_peak_420	1.61023	A
MACS_peak_6591	1.60059	A
MACS_peak_2109	1.60035	A
MACS_peak_518	1.59969	A
MACS_peak_1523	1.59867	A
MACS_peak_2043	1.59826	A
MACS_peak_1674	1.59783	A
MACS_peak_15	1.59766	A
MACS_peak_2900	1.59703	A
MACS_peak_1139	1.59184	A
MACS_peak_3085	1.58224	A
MACS_peak_2207	1.58124	A
MACS_peak_6165	1.58031	A
MACS_peak_5938	1.57707	A
MACS_peak_414	1.57678	A
MACS_peak_60	1.57631	A
MACS_peak_4055	1.57259	A
MACS_peak_5747	1.57208	A
MACS_peak_5867	1.57187	A
MACS_peak_5742	1.56779	A
MACS_peak_263	1.56681	A
MACS_peak_5284	1.56571	A
MACS_peak_3947	1.56473	A
MACS_peak_5602	1.56087	A
MACS_peak_4395	1.55949	A
MACS_peak_2753	1.5593	A
MACS_peak_5741	1.55902	A
MACS_peak_182	1.5543	A
MACS_peak_385	1.54189	A
MACS_peak_1831	1.53802	A
MACS_peak_6631	1.53776	A
MACS_peak_992	1.53571	A
MACS_peak_6099	1.53563	A
MACS_peak_1776	1.53465	A
MACS_peak_466	1.53068	A
MACS_peak_3084	1.52954	A
MACS_peak_3299	1.52921	A
MACS_peak_3298	1.52919	A
MACS_peak_4424	1.52676	A
MACS_peak_24	1.51887	A
MACS_peak_6159	1.51869	A
MACS_peak_6457	1.51667	A
MACS_peak_906	1.51421	A
MACS_peak_2344	1.5134	A
MACS_peak_476	1.51085	A
MACS_peak_4169	1.50805	A
MACS_peak_5911	1.50667	A
MACS_peak_3364	1.50556	A
MACS_peak_3076	1.50198	A
MACS_peak_1627	1.49959	A
MACS_peak_1525	1.49701	A
MACS_peak_1453	1.49352	A
MACS_peak_4396	1.49178	A
MACS_peak_6353	1.48599	A
MACS_peak_2345	1.48424	A
MACS_peak_4733	1.48416	A
MACS_peak_780	1.47948	A
MACS_peak_2867	1.47621	A
MACS_peak_3950	1.47298	A
MACS_peak_3301	1.47061	A
MACS_peak_2334	1.47	A
MACS_peak_2331	1.46858	A
MACS_peak_5916	1.4666	A
MACS_peak_2206	1.46654	A
MACS_peak_1796	1.46585	A
MACS_peak_1489	1.46573	A
MACS_peak_6166	1.46508	A
MACS_peak_2562	1.4649	A
MACS_peak_5067	1.4623	A
MACS_peak_3695	1.46215	A
MACS_peak_4081	1.46007	A
MACS_peak_517	1.45974	A
MACS_peak_5049	1.45905	A
MACS_peak_68	1.45788	A
MACS_peak_4829	1.45545	A
MACS_peak_28	1.45404	A
MACS_peak_23	1.45001	A
MACS_peak_6207	1.44931	A
MACS_peak_3462	1.44614	A
MACS_peak_1350	1.44272	A
MACS_peak_4131	1.44208	A
MACS_peak_2814	1.43848	A
MACS_peak_5846	1.43669	A
MACS_peak_4310	1.43427	A
MACS_peak_247	1.43312	A
MACS_peak_1679	1.43115	A
MACS_peak_4714	1.4299	A
MACS_peak_102	1.42954	A
MACS_peak_4761	1.42887	A
MACS_peak_5902	1.42865	A
MACS_peak_3673	1.42864	A
MACS_peak_3363	1.42861	A
MACS_peak_1675	1.42803	A
MACS_peak_3993	1.42739	A
MACS_peak_946	1.42497	A
MACS_peak_5289	1.42365	A
MACS_peak_5321	1.422	A
MACS_peak_2205	1.42006	A
MACS_peak_5145	1.4199	A
MACS_peak_3704	1.41952	A
MACS_peak_5827	1.41889	A
MACS_peak_87	1.41742	A
MACS_peak_1899	1.41739	A
MACS_peak_3355	1.41523	A
MACS_peak_70	1.41432	A
MACS_peak_5313	1.41414	A
MACS_peak_6269	1.41377	A
MACS_peak_6142	1.41066	A
MACS_peak_523	1.40917	A
MACS_peak_1722	1.40881	A
MACS_peak_5749	1.40743	A
MACS_peak_5923	1.40678	A
MACS_peak_1733	1.40618	A
MACS_peak_4400	1.40585	A
MACS_peak_4944	1.40545	A
MACS_peak_6147	1.40468	A
MACS_peak_431	1.40392	A
MACS_peak_459	1.40334	A
MACS_peak_6270	1.40264	A
MACS_peak_1430	1.40247	A
MACS_peak_3754	1.40207	A
MACS_peak_367	1.40128	A
MACS_peak_4161	1.39924	A
MACS_peak_5240	1.39836	A
MACS_peak_777	1.39484	A
MACS_peak_3578	1.39244	A
MACS_peak_299	1.39244	A
MACS_peak_3168	1.39235	A
MACS_peak_6355	1.39149	A
MACS_peak_5972	1.38998	A
MACS_peak_6254	1.38773	A
MACS_peak_2567	1.38639	A
MACS_peak_5734	1.38632	A
MACS_peak_2563	1.38497	A
MACS_peak_6919	1.38259	A
MACS_peak_293	1.38198	A
MACS_peak_1566	1.38092	A
MACS_peak_2066	1.38076	A
MACS_peak_4877	1.38018	A
MACS_peak_2132	1.38017	A
MACS_peak_5538	1.37513	A
MACS_peak_103	1.37349	A
MACS_peak_4136	1.37296	A
MACS_peak_4943	1.37199	A
MACS_peak_415	1.37155	A
MACS_peak_396	1.37023	A
MACS_peak_5109	1.36843	A
MACS_peak_3348	1.36838	A
MACS_peak_4715	1.3615	A
MACS_peak_1419	1.36093	A
MACS_peak_418	1.35583	A
MACS_peak_5601	1.3554	A
MACS_peak_2828	1.35382	A
MACS_peak_6146	1.35373	A
MACS_peak_3352	1.34964	A
MACS_peak_525	1.34866	A
MACS_peak_2124	1.34478	A
MACS_peak_809	1.34404	A
MACS_peak_781	1.34298	A
MACS_peak_6102	1.33943	A
MACS_peak_3354	1.33826	A
MACS_peak_3297	1.33735	A
MACS_peak_1439	1.3367	A
MACS_peak_4827	1.33634	A
MACS_peak_3311	1.33585	A
MACS_peak_6734	1.33371	A
MACS_peak_3062	1.33351	A
MACS_peak_6138	1.33319	A
MACS_peak_5068	1.33275	A
MACS_peak_1846	1.33243	A
MACS_peak_5189	1.33232	A
MACS_peak_6239	1.33169	A
MACS_peak_5726	1.33125	A
MACS_peak_292	1.33062	A
MACS_peak_146	1.33005	A
MACS_peak_919	1.32666	A
MACS_peak_1835	1.32572	A
MACS_peak_4740	1.32519	A
MACS_peak_5539	1.32197	A
MACS_peak_111	1.32158	A
MACS_peak_4259	1.32152	A
MACS_peak_3306	1.31995	A
MACS_peak_5646	1.31521	A
MACS_peak_3335	1.31442	A
MACS_peak_2617	1.31428	A
MACS_peak_6272	1.31409	A
MACS_peak_6177	1.31295	A
MACS_peak_174	1.31212	A
MACS_peak_5778	1.31066	A
MACS_peak_2949	1.31023	A
MACS_peak_915	1.31016	A
MACS_peak_1119	1.30903	A
MACS_peak_2065	1.30689	A
MACS_peak_6359	1.30576	A
MACS_peak_4296	1.30484	A
MACS_peak_5815	1.30354	A
MACS_peak_3579	1.30336	A
MACS_peak_1275	1.3026	A
MACS_peak_4732	1.302	A
MACS_peak_5965	1.30076	A
MACS_peak_843	1.30002	A
MACS_peak_2993	1.29829	A
MACS_peak_4268	1.29794	A
MACS_peak_5697	1.29725	A
MACS_peak_4130	1.29633	A
MACS_peak_5510	1.29631	A
MACS_peak_5912	1.29577	A
MACS_peak_2584	1.2945	A
MACS_peak_3835	1.29336	A
MACS_peak_6590	1.29281	A
MACS_peak_3883	1.29212	A
MACS_peak_1726	1.29139	A
MACS_peak_6918	1.29125	A
MACS_peak_5241	1.29074	A
MACS_peak_2901	1.29059	A
MACS_peak_5352	1.28939	A
MACS_peak_5727	1.28855	A
MACS_peak_4838	1.28853	A
MACS_peak_2800	1.28775	A
MACS_peak_1861	1.28656	A
MACS_peak_4728	1.28617	A
MACS_peak_2175	1.28601	A
MACS_peak_4573	1.28172	A
MACS_peak_5222	1.28151	A
MACS_peak_5071	1.28135	A
MACS_peak_1491	1.28085	A
MACS_peak_395	1.27948	A
MACS_peak_3180	1.27849	A
MACS_peak_107	1.27788	A
MACS_peak_5040	1.27689	A
MACS_peak_697	1.27546	A
MACS_peak_3631	1.27396	A
MACS_peak_5903	1.27395	A
MACS_peak_2801	1.27296	A
MACS_peak_1724	1.27287	A
MACS_peak_5078	1.27073	A
MACS_peak_1642	1.26919	A
MACS_peak_1621	1.26874	A
MACS_peak_6162	1.26648	A
MACS_peak_5570	1.26615	A
MACS_peak_1389	1.26373	A
MACS_peak_6093	1.26277	A
MACS_peak_4839	1.26258	A
MACS_peak_61	1.26249	A
MACS_peak_3300	1.26141	A
MACS_peak_5970	1.26112	A
MACS_peak_2483	1.26034	A
MACS_peak_5476	1.26022	A
MACS_peak_5190	1.25917	A
MACS_peak_2209	1.25886	A
MACS_peak_5981	1.25723	A
MACS_peak_6724	1.25716	A
MACS_peak_541	1.25651	A
MACS_peak_2431	1.25607	A
MACS_peak_5914	1.25596	A
MACS_peak_6698	1.25585	A
MACS_peak_957	1.25544	A
MACS_peak_3313	1.25487	A
MACS_peak_120	1.25056	A
MACS_peak_2585	1.24957	A
MACS_peak_5670	1.24912	A
MACS_peak_1801	1.24831	A
MACS_peak_6730	1.24709	A
MACS_peak_3023	1.24526	A
MACS_peak_6354	1.24478	A
MACS_peak_2496	1.24396	A
MACS_peak_2583	1.24381	A
MACS_peak_2432	1.24229	A
MACS_peak_5245	1.24175	A
MACS_peak_1804	1.24165	A
MACS_peak_778	1.24152	A
MACS_peak_3919	1.2408	A
MACS_peak_2110	1.24029	A
MACS_peak_5335	1.24008	A
MACS_peak_601	1.23925	A
MACS_peak_3208	1.23879	A
MACS_peak_1451	1.23858	A
MACS_peak_6021	1.23765	A
MACS_peak_5811	1.23762	A
MACS_peak_2564	1.2376	A
MACS_peak_5174	1.23741	A
MACS_peak_4039	1.23735	A
MACS_peak_5786	1.23663	A
MACS_peak_6632	1.23598	A
MACS_peak_1739	1.23456	A
MACS_peak_5627	1.23265	A
MACS_peak_5819	1.23243	A
MACS_peak_41	1.23224	A
MACS_peak_3519	1.23212	A
MACS_peak_2938	1.23199	A
MACS_peak_968	1.23129	A
MACS_peak_1247	1.23112	A
MACS_peak_2757	1.22996	A
MACS_peak_4850	1.22897	A
MACS_peak_5511	1.22897	A
MACS_peak_4611	1.22815	A
MACS_peak_6198	1.2279	A
MACS_peak_5645	1.22715	A
MACS_peak_2010	1.22706	A
MACS_peak_5170	1.22622	A
MACS_peak_2012	1.22607	A
MACS_peak_2019	1.22518	A
MACS_peak_5041	1.22517	A
MACS_peak_4172	1.22487	A
MACS_peak_4112	1.22445	A
MACS_peak_2931	1.2236	A
MACS_peak_3314	1.22298	A
MACS_peak_1279	1.22237	A
MACS_peak_1808	1.22209	A
MACS_peak_1823	1.22204	A
MACS_peak_1781	1.22203	A
MACS_peak_5261	1.22112	A
MACS_peak_5895	1.2211	A
MACS_peak_2619	1.22102	A
MACS_peak_5937	1.22099	A
MACS_peak_1447	1.2207	A
MACS_peak_1848	1.22058	A
MACS_peak_4837	1.22032	A
MACS_peak_3955	1.21995	A
MACS_peak_386	1.21974	A
MACS_peak_3025	1.21973	A
MACS_peak_4610	1.21924	A
MACS_peak_3026	1.21923	A
MACS_peak_1246	1.21917	A
MACS_peak_3345	1.2183	A
MACS_peak_5171	1.21814	A
MACS_peak_5669	1.21628	A
MACS_peak_1604	1.21603	A
MACS_peak_5077	1.21579	A
MACS_peak_5969	1.21474	A
MACS_peak_3192	1.21265	A
MACS_peak_2586	1.21225	A
MACS_peak_5597	1.21204	A
MACS_peak_42	1.21058	A
MACS_peak_4084	1.21005	A
MACS_peak_219	1.20975	A
MACS_peak_1120	1.20617	A
MACS_peak_394	1.20524	A
MACS_peak_705	1.20518	A
MACS_peak_1587	1.20502	A
MACS_peak_141	1.20486	A
MACS_peak_2604	1.20295	A
MACS_peak_6618	1.20234	A
MACS_peak_4040	1.20223	A
MACS_peak_5810	1.2018	A
MACS_peak_1725	1.20175	A
MACS_peak_3033	1.1993	A
MACS_peak_5252	1.19908	A
MACS_peak_2188	1.19872	A
MACS_peak_1643	1.19851	A
MACS_peak_2513	1.19529	A
MACS_peak_6454	1.19451	A
MACS_peak_4118	1.19438	A
MACS_peak_3178	1.19257	A
MACS_peak_4572	1.19199	A
MACS_peak_3687	1.19184	A
MACS_peak_1626	1.19176	A
MACS_peak_912	1.19027	A
MACS_peak_5173	1.18876	A
MACS_peak_2440	1.18814	A
MACS_peak_5381	1.18789	A
MACS_peak_2156	1.18779	A
MACS_peak_1628	1.1876	A
MACS_peak_1716	1.18657	A
MACS_peak_4064	1.18641	A
MACS_peak_3938	1.18609	A
MACS_peak_5974	1.18554	A
MACS_peak_2177	1.18355	A
MACS_peak_513	1.18342	A
MACS_peak_84	1.18304	A
MACS_peak_469	1.18258	A
MACS_peak_3927	1.18238	A
MACS_peak_3882	1.18146	A
MACS_peak_5696	1.18133	A
MACS_peak_2011	1.18121	A
MACS_peak_2921	1.18001	A
MACS_peak_123	1.17879	A
MACS_peak_223	1.17761	A
MACS_peak_5517	1.17664	A
MACS_peak_6079	1.17513	A
MACS_peak_3004	1.17451	A
MACS_peak_3718	1.17372	A
MACS_peak_1404	1.17271	A
MACS_peak_569	1.17269	A
MACS_peak_3032	1.17232	A
MACS_peak_4082	1.17216	A
MACS_peak_5986	1.17179	A
MACS_peak_2026	1.17171	A
MACS_peak_5927	1.16995	A
MACS_peak_37	1.16989	A
MACS_peak_958	1.16942	A
MACS_peak_1379	1.16928	A
MACS_peak_3209	1.1689	A
MACS_peak_3597	1.16858	A
MACS_peak_1405	1.168	A
MACS_peak_544	1.16692	A
MACS_peak_3595	1.16642	A
MACS_peak_4160	1.16479	A
MACS_peak_375	1.16255	A
MACS_peak_1719	1.16136	A
MACS_peak_3350	1.16114	A
MACS_peak_3496	1.16027	A
MACS_peak_4655	1.15959	A
MACS_peak_1155	1.1591	A
MACS_peak_1844	1.15866	A
MACS_peak_635	1.15614	A
MACS_peak_540	1.15522	A
MACS_peak_1383	1.15303	A
MACS_peak_502	1.15186	A
MACS_peak_3287	1.15147	A
MACS_peak_4057	1.15112	A
MACS_peak_5928	1.15077	A
MACS_peak_3706	1.15076	A
MACS_peak_54	1.15063	A
MACS_peak_1361	1.15017	A
MACS_peak_1117	1.15002	A
MACS_peak_181	1.14935	A
MACS_peak_6544	1.1492	A
MACS_peak_317	1.14885	A
MACS_peak_3366	1.14843	A
MACS_peak_6604	1.14735	A
MACS_peak_4753	1.14662	A
MACS_peak_445	1.14634	A
MACS_peak_686	1.14612	A
MACS_peak_5475	1.14553	A
MACS_peak_3694	1.14541	A
MACS_peak_588	1.1439	A
MACS_peak_5985	1.14364	A
MACS_peak_1670	1.14348	A
MACS_peak_4104	1.1429	A
MACS_peak_3310	1.14245	A
MACS_peak_2157	1.14224	A
MACS_peak_5477	1.14213	A
MACS_peak_5560	1.14202	A
MACS_peak_526	1.14183	A
MACS_peak_2290	1.13942	A
MACS_peak_480	1.13917	A
MACS_peak_162	1.13887	A
MACS_peak_698	1.1383	A
MACS_peak_6148	1.13798	A
MACS_peak_5308	1.13687	A
MACS_peak_6732	1.13684	A
MACS_peak_6266	1.13648	A
MACS_peak_5571	1.1351	A
MACS_peak_1836	1.13454	A
MACS_peak_909	1.13437	A
MACS_peak_5963	1.13345	A
MACS_peak_76	1.133	A
MACS_peak_3207	1.13299	A
MACS_peak_1475	1.13259	A
MACS_peak_3596	1.13248	A
MACS_peak_1921	1.13182	A
MACS_peak_3973	1.13049	A
MACS_peak_20	1.13043	A
MACS_peak_2021	1.12993	A
MACS_peak_2512	1.12977	A
MACS_peak_3054	1.12976	A
MACS_peak_48	1.12954	A
MACS_peak_3358	1.12917	A
MACS_peak_5310	1.12842	A
MACS_peak_2950	1.12792	A
MACS_peak_3338	1.12705	A
MACS_peak_5242	1.12703	A
MACS_peak_5851	1.12658	A
MACS_peak_2868	1.12621	A
MACS_peak_1898	1.12531	A
MACS_peak_137	1.12431	A
MACS_peak_6722	1.12336	A
MACS_peak_426	1.12307	A
MACS_peak_2899	1.12287	A
MACS_peak_3997	1.12239	A
MACS_peak_4744	1.12161	A
MACS_peak_542	1.12138	A
MACS_peak_5799	1.12056	A
MACS_peak_324	1.12047	A
MACS_peak_1416	1.12023	A
MACS_peak_5334	1.12012	A
MACS_peak_813	1.11986	A
MACS_peak_236	1.11964	A
MACS_peak_5820	1.11927	A
MACS_peak_3574	1.11871	A
MACS_peak_589	1.11838	A
MACS_peak_5687	1.11749	A
MACS_peak_5033	1.11729	A
MACS_peak_3347	1.11639	A
MACS_peak_3470	1.11633	A
MACS_peak_834	1.11572	A
MACS_peak_1603	1.11476	A
MACS_peak_1937	1.11284	A
MACS_peak_2036	1.11267	A
MACS_peak_770	1.11209	A
MACS_peak_5671	1.11207	A
MACS_peak_4632	1.11084	A
MACS_peak_6206	1.10931	A
MACS_peak_5973	1.10924	A
MACS_peak_2404	1.10922	A
MACS_peak_3398	1.10897	A
MACS_peak_2025	1.10874	A
MACS_peak_2178	1.10843	A
MACS_peak_3055	1.10816	A
MACS_peak_6202	1.10772	A
MACS_peak_3686	1.10738	A
MACS_peak_5110	1.10621	A
MACS_peak_3705	1.10552	A
MACS_peak_543	1.10522	A
MACS_peak_2819	1.10475	A
MACS_peak_904	1.10462	A
MACS_peak_6278	1.10445	A
MACS_peak_2948	1.10434	A
MACS_peak_648	1.10357	A
MACS_peak_5879	1.10279	A
MACS_peak_5623	1.10252	A
MACS_peak_1488	1.1009	A
MACS_peak_3626	1.10064	A
MACS_peak_1717	1.09937	A
MACS_peak_63	1.09912	A
MACS_peak_5288	1.09889	A
MACS_peak_5034	1.09854	A
MACS_peak_294	1.09851	A
MACS_peak_6696	1.09829	A
MACS_peak_460	1.09803	A
MACS_peak_1829	1.09735	A
MACS_peak_52	1.09718	A
MACS_peak_3701	1.09712	A
MACS_peak_4430	1.09549	A
MACS_peak_328	1.09495	A
MACS_peak_1645	1.09451	A
MACS_peak_718	1.09445	A
MACS_peak_235	1.09352	A
MACS_peak_1877	1.09323	A
MACS_peak_4751	1.09313	A
MACS_peak_1700	1.09177	A
MACS_peak_4175	1.09021	A
MACS_peak_5955	1.08923	A
MACS_peak_6005	1.08805	A
MACS_peak_5628	1.08804	A
MACS_peak_3702	1.08738	A
MACS_peak_4754	1.08734	A
MACS_peak_4365	1.08711	A
MACS_peak_3692	1.08664	A
MACS_peak_3934	1.08654	A
MACS_peak_3885	1.08621	A
MACS_peak_5076	1.08573	A
MACS_peak_6545	1.08519	A
MACS_peak_3309	1.08431	A
MACS_peak_6439	1.08296	A
MACS_peak_682	1.08291	A
MACS_peak_4127	1.08179	A
MACS_peak_5293	1.08148	A
MACS_peak_1455	1.08147	A
MACS_peak_2202	1.08139	A
MACS_peak_1390	1.07932	A
MACS_peak_1074	1.07718	A
MACS_peak_3362	1.07635	A
MACS_peak_911	1.07554	A
MACS_peak_779	1.07552	A
MACS_peak_3935	1.07407	A
MACS_peak_5168	1.07399	A
MACS_peak_5752	1.07366	A
MACS_peak_4297	1.07238	A
MACS_peak_4766	1.07204	A
MACS_peak_6240	1.07168	A
MACS_peak_1732	1.07098	A
MACS_peak_5619	1.07097	A
MACS_peak_4340	1.06995	A
MACS_peak_6356	1.06971	A
MACS_peak_3154	1.06966	A
MACS_peak_4658	1.06923	A
MACS_peak_3155	1.0683	A
MACS_peak_6617	1.06745	A
MACS_peak_2620	1.06718	A
MACS_peak_5878	1.06682	A
MACS_peak_1730	1.06648	A
MACS_peak_3717	1.06628	A
MACS_peak_1959	1.06598	A
MACS_peak_4674	1.06581	A
MACS_peak_3001	1.06556	A
MACS_peak_6246	1.06499	A
MACS_peak_1476	1.06495	A
MACS_peak_6358	1.06472	A
MACS_peak_2890	1.06464	A
MACS_peak_150	1.06462	A
MACS_peak_4790	1.06442	A
MACS_peak_3153	1.06417	A
MACS_peak_3881	1.063	A
MACS_peak_831	1.06081	A
MACS_peak_5609	1.06	A
MACS_peak_446	1.05992	A
MACS_peak_510	1.05959	A
MACS_peak_4228	1.05904	A
MACS_peak_1411	1.05888	A
MACS_peak_124	1.0583	A
MACS_peak_704	1.05825	A
MACS_peak_5744	1.05792	A
MACS_peak_4748	1.05772	A
MACS_peak_2104	1.0576	A
MACS_peak_5103	1.05754	A
MACS_peak_6414	1.05718	A
MACS_peak_1418	1.05697	A
MACS_peak_5194	1.0564	A
MACS_peak_1364	1.0561	A
MACS_peak_516	1.05468	A
MACS_peak_773	1.05374	A
MACS_peak_6697	1.05268	A
MACS_peak_5299	1.05241	A
MACS_peak_6007	1.05219	A
MACS_peak_2174	1.05152	A
MACS_peak_467	1.05148	A
MACS_peak_108	1.05136	A
MACS_peak_6245	1.05133	A
MACS_peak_598	1.05102	A
MACS_peak_3211	1.05088	A
MACS_peak_436	1.05036	A
MACS_peak_3679	1.05019	A
MACS_peak_916	1.04955	A
MACS_peak_6455	1.04878	A
MACS_peak_4747	1.04853	A
MACS_peak_4997	1.04801	A
MACS_peak_6008	1.04766	A
MACS_peak_1624	1.04725	A
MACS_peak_4002	1.04677	A
MACS_peak_491	1.04606	A
MACS_peak_6396	1.04593	A
MACS_peak_6360	1.04553	A
MACS_peak_5901	1.04495	A
MACS_peak_3524	1.04478	A
MACS_peak_3977	1.04417	A
MACS_peak_5703	1.04221	A
MACS_peak_4272	1.04214	A
MACS_peak_4098	1.03998	A
MACS_peak_2861	1.03994	A
MACS_peak_6253	1.0396	A
MACS_peak_6656	1.03913	A
MACS_peak_2756	1.03729	A
MACS_peak_3365	1.03665	A
MACS_peak_1501	1.03589	A
MACS_peak_3988	1.03319	A
MACS_peak_772	1.03309	A
MACS_peak_537	1.03241	A
MACS_peak_981	1.03197	A
MACS_peak_3210	1.03187	A
MACS_peak_5967	1.03167	A
MACS_peak_1365	1.03136	A
MACS_peak_69	1.03128	A
MACS_peak_2570	1.03126	A
MACS_peak_1961	1.03115	A
MACS_peak_298	1.03095	A
MACS_peak_2484	1.03026	A
MACS_peak_6274	1.02988	A
MACS_peak_3909	1.02975	A
MACS_peak_2433	1.0288	A
MACS_peak_959	1.02855	A
MACS_peak_5748	1.02824	A
MACS_peak_6723	1.02772	A
MACS_peak_2591	1.02767	A
MACS_peak_21	1.02741	A
MACS_peak_5596	1.02669	A
MACS_peak_5273	1.02611	A
MACS_peak_4688	1.02604	A
MACS_peak_5272	1.02484	A
MACS_peak_1800	1.02467	A
MACS_peak_3243	1.0246	A
MACS_peak_3212	1.02449	A
MACS_peak_4546	1.02422	A
MACS_peak_1585	1.02392	A
MACS_peak_53	1.02368	A
MACS_peak_1493	1.02325	A
MACS_peak_3397	1.02308	A
MACS_peak_6456	1.02283	A
MACS_peak_4945	1.02273	A
MACS_peak_1841	1.02229	A
MACS_peak_3242	1.02209	A
MACS_peak_4211	1.02183	A
MACS_peak_4223	1.02119	A
MACS_peak_1751	1.02035	A
MACS_peak_3768	1.01932	A
MACS_peak_6733	1.01838	A
MACS_peak_5309	1.01793	A
MACS_peak_6273	1.01775	A
MACS_peak_5266	1.01752	A
MACS_peak_2590	1.01696	A
MACS_peak_2516	1.01561	A
MACS_peak_4132	1.01465	A
MACS_peak_3696	1.01447	A
MACS_peak_277	1.01442	A
MACS_peak_5060	1.01414	A
MACS_peak_1366	1.01394	A
MACS_peak_4165	1.01354	A
MACS_peak_5735	1.01348	A
MACS_peak_4656	1.01329	A
MACS_peak_1839	1.01298	A
MACS_peak_1498	1.0128	A
MACS_peak_3459	1.01172	A
MACS_peak_5991	1.01156	A
MACS_peak_3482	1.01117	A
MACS_peak_3693	1.01108	A
MACS_peak_3991	1.01061	A
MACS_peak_908	1.01046	A
MACS_peak_3507	1.0102	A
MACS_peak_1950	1.01016	A
MACS_peak_5530	1.00965	A
MACS_peak_3331	1.00895	A
MACS_peak_6101	1.00815	A
MACS_peak_913	1.00795	A
MACS_peak_811	1.00693	A
MACS_peak_1676	1.0068	A
MACS_peak_6400	1.00664	A
MACS_peak_4675	1.0055	A
MACS_peak_3227	1.00519	A
MACS_peak_4639	1.00492	A
MACS_peak_5303	1.00371	A
MACS_peak_5262	1.00326	A
MACS_peak_3307	1.00294	A
MACS_peak_4103	1.00254	A
MACS_peak_1371	1.00228	A
MACS_peak_2929	1.00223	A
MACS_peak_4791	1.0018	A
MACS_peak_2520	1.001	A
MACS_peak_6606	1.0008	A
MACS_peak_6151	1.00026	A
MACS_peak_917	0.999727	A
MACS_peak_6201	0.999711	A
MACS_peak_5990	0.999674	A
MACS_peak_4845	0.99857	A
MACS_peak_4561	0.998194	A
MACS_peak_5540	0.998078	A
MACS_peak_5515	0.997691	A
MACS_peak_1664	0.997034	A
MACS_peak_2928	0.996904	A
MACS_peak_5751	0.996369	A
MACS_peak_246	0.996355	A
MACS_peak_3575	0.996059	A
MACS_peak_5675	0.996008	A
MACS_peak_5051	0.995903	A
MACS_peak_5822	0.99495	A
MACS_peak_2075	0.994159	A
MACS_peak_2022	0.993907	A
MACS_peak_2930	0.993881	A
MACS_peak_4727	0.993666	A
MACS_peak_2597	0.993165	A
MACS_peak_570	0.992914	A
MACS_peak_4684	0.992739	A
MACS_peak_694	0.991959	A
MACS_peak_1962	0.991821	A
MACS_peak_479	0.991311	A
MACS_peak_1752	0.991244	A
MACS_peak_1524	0.991129	A
MACS_peak_3676	0.99081	A
MACS_peak_6154	0.989882	A
MACS_peak_3458	0.989319	A
MACS_peak_1942	0.989187	A
MACS_peak_6647	0.988716	A
MACS_peak_2994	0.98865	A
MACS_peak_5129	0.988424	A
MACS_peak_4271	0.988137	A
MACS_peak_3591	0.987897	A
MACS_peak_1456	0.987398	A
MACS_peak_3699	0.987129	A
MACS_peak_1806	0.986642	A
MACS_peak_2347	0.986545	A
MACS_peak_77	0.986112	A
MACS_peak_5996	0.985818	A
MACS_peak_4198	0.985789	A
MACS_peak_907	0.985781	A
MACS_peak_3349	0.985338	A
MACS_peak_2341	0.98526	A
MACS_peak_1594	0.984593	A
MACS_peak_1602	0.98382	A
MACS_peak_4144	0.983492	A
MACS_peak_2582	0.983439	A
MACS_peak_4933	0.9833	A
MACS_peak_2250	0.983191	A
MACS_peak_4179	0.982675	A
MACS_peak_1477	0.98255	A
MACS_peak_461	0.981377	A
MACS_peak_4222	0.981172	A
MACS_peak_3027	0.980951	A
MACS_peak_1035	0.980463	A
MACS_peak_6433	0.979715	A
MACS_peak_3304	0.979451	A
MACS_peak_441	0.979184	A
MACS_peak_5360	0.979154	A
MACS_peak_2028	0.978257	A
MACS_peak_5151	0.978146	A
MACS_peak_3813	0.977499	A
MACS_peak_1592	0.975761	A
MACS_peak_507	0.974232	A
MACS_peak_4729	0.974088	A
MACS_peak_2029	0.97387	A
MACS_peak_509	0.973434	A
MACS_peak_5608	0.972771	A
MACS_peak_2108	0.972604	A
MACS_peak_2044	0.971534	A
MACS_peak_4174	0.97111	A
MACS_peak_2898	0.969603	A
MACS_peak_5668	0.969531	A
MACS_peak_4736	0.969446	A
MACS_peak_1824	0.969383	A
MACS_peak_227	0.969215	A
MACS_peak_1750	0.968112	A
MACS_peak_413	0.968058	A
MACS_peak_6511	0.967539	A
MACS_peak_3684	0.967261	A
MACS_peak_179	0.967009	A
MACS_peak_3353	0.966971	A
MACS_peak_595	0.96681	A
MACS_peak_2990	0.965761	A
MACS_peak_1644	0.965071	A
MACS_peak_5483	0.964736	A
MACS_peak_2514	0.964328	A
MACS_peak_5814	0.963657	A
MACS_peak_1347	0.962562	A
MACS_peak_1736	0.962518	A
MACS_peak_4099	0.961342	A
MACS_peak_2601	0.961207	A
MACS_peak_6731	0.96102	A
MACS_peak_5136	0.960979	A
MACS_peak_5743	0.960691	A
MACS_peak_4262	0.959482	A
MACS_peak_4173	0.959393	A
MACS_peak_630	0.959246	A
MACS_peak_5779	0.959158	A
MACS_peak_1370	0.957437	A
MACS_peak_6284	0.957421	A
MACS_peak_3088	0.956348	A
MACS_peak_6496	0.9563	A
MACS_peak_1458	0.955569	A
MACS_peak_5610	0.954891	A
MACS_peak_73	0.954847	A
MACS_peak_6500	0.95472	A
MACS_peak_3205	0.954415	A
MACS_peak_4338	0.954218	A
MACS_peak_2148	0.954203	A
MACS_peak_4267	0.953909	A
MACS_peak_6523	0.953781	A
MACS_peak_2904	0.952935	A
MACS_peak_5959	0.95133	A
MACS_peak_6442	0.951206	A
MACS_peak_6163	0.951036	A
MACS_peak_1853	0.950612	A
MACS_peak_3048	0.949186	A
MACS_peak_3321	0.949068	A
MACS_peak_3176	0.948123	A
MACS_peak_4035	0.948113	A
MACS_peak_3990	0.947585	A
MACS_peak_3177	0.946845	A
MACS_peak_2920	0.945045	A
MACS_peak_1897	0.944956	A
MACS_peak_38	0.944113	A
MACS_peak_5906	0.943193	A
MACS_peak_6643	0.943193	A
MACS_peak_6257	0.942395	A
MACS_peak_267	0.942108	A
MACS_peak_2750	0.94181	A
MACS_peak_437	0.940676	A
MACS_peak_453	0.940235	A
MACS_peak_4755	0.939942	A
MACS_peak_1678	0.939609	A
MACS_peak_3371	0.93933	A
MACS_peak_4257	0.93925	A
MACS_peak_4562	0.938614	A
MACS_peak_4657	0.938472	A
MACS_peak_882	0.938381	A
MACS_peak_6213	0.93771	A
MACS_peak_4041	0.937607	A
MACS_peak_3580	0.936877	A
MACS_peak_5753	0.936785	A
MACS_peak_145	0.936599	B
MACS_peak_3332	0.936468	B
MACS_peak_4432	0.936215	B
MACS_peak_5186	0.935781	B
MACS_peak_4574	0.935255	B
MACS_peak_5919	0.935135	B
MACS_peak_1132	0.934425	B
MACS_peak_4088	0.934421	B
MACS_peak_783	0.933996	B
MACS_peak_996	0.933726	B
MACS_peak_3031	0.933633	B
MACS_peak_65	0.933386	B
MACS_peak_1623	0.933273	B
MACS_peak_4555	0.933236	B
MACS_peak_3902	0.933137	B
MACS_peak_2818	0.932992	B
MACS_peak_498	0.932546	B
MACS_peak_2830	0.932527	B
MACS_peak_430	0.932333	B
MACS_peak_1665	0.932266	B
MACS_peak_4804	0.931801	B
MACS_peak_3525	0.931404	B
MACS_peak_2211	0.930137	B
MACS_peak_1461	0.930033	B
MACS_peak_3167	0.92882	B
MACS_peak_3512	0.928286	B
MACS_peak_3170	0.928191	B
MACS_peak_3953	0.928175	B
MACS_peak_1441	0.928124	B
MACS_peak_6241	0.928056	B
MACS_peak_5257	0.926955	B
MACS_peak_3995	0.926861	B
MACS_peak_4251	0.926173	B
MACS_peak_1593	0.925697	B
MACS_peak_1860	0.925245	B
MACS_peak_503	0.924808	B
MACS_peak_1412	0.924769	B
MACS_peak_5732	0.924554	B
MACS_peak_5214	0.924495	B
MACS_peak_2072	0.923693	B
MACS_peak_161	0.922054	B
MACS_peak_2099	0.921826	B
MACS_peak_5358	0.921773	B
MACS_peak_5956	0.921639	B
MACS_peak_1497	0.92114	B
MACS_peak_645	0.920819	B
MACS_peak_1512	0.919846	B
MACS_peak_6569	0.919366	B
MACS_peak_88	0.918976	B
MACS_peak_4343	0.917923	B
MACS_peak_6300	0.917563	B
MACS_peak_5701	0.91713	B
MACS_peak_1666	0.916787	B
MACS_peak_3024	0.916561	B
MACS_peak_1147	0.916366	B
MACS_peak_4123	0.915945	B
MACS_peak_622	0.915518	B
MACS_peak_6028	0.914964	B
MACS_peak_2922	0.914528	B
MACS_peak_3762	0.914369	B
MACS_peak_1622	0.91397	B
MACS_peak_4080	0.913861	B
MACS_peak_423	0.913692	B
MACS_peak_4871	0.913032	B
MACS_peak_6195	0.91298	B
MACS_peak_4817	0.912586	B
MACS_peak_5150	0.912212	B
MACS_peak_497	0.911399	B
MACS_peak_2113	0.910883	B
MACS_peak_5346	0.910803	B
MACS_peak_1809	0.910498	B
MACS_peak_4114	0.910251	B
MACS_peak_2007	0.910238	B
MACS_peak_3700	0.909978	B
MACS_peak_2487	0.909812	B
MACS_peak_1386	0.90787	B
MACS_peak_5520	0.90768	B
MACS_peak_5773	0.907477	B
MACS_peak_3346	0.905455	B
MACS_peak_5745	0.903802	B
MACS_peak_655	0.903544	B
MACS_peak_1485	0.903035	B
MACS_peak_5551	0.902855	B
MACS_peak_412	0.902266	B
MACS_peak_6016	0.901171	B
MACS_peak_40	0.900148	B
MACS_peak_1715	0.900124	B
MACS_peak_6440	0.899044	B
MACS_peak_536	0.898569	B
MACS_peak_1979	0.898544	B
MACS_peak_3753	0.898016	B
MACS_peak_4556	0.896624	B
MACS_peak_399	0.895987	B
MACS_peak_5185	0.895621	B
MACS_peak_5188	0.89545	B
MACS_peak_5784	0.89517	B
MACS_peak_5080	0.894799	B
MACS_peak_3092	0.894766	B
MACS_peak_25	0.894667	B
MACS_peak_1826	0.893984	B
MACS_peak_1494	0.893731	B
MACS_peak_6401	0.893229	B
MACS_peak_3029	0.892755	B
MACS_peak_3494	0.892706	B
MACS_peak_5622	0.891689	B
MACS_peak_1138	0.890607	B
MACS_peak_1258	0.889306	B
MACS_peak_1856	0.887806	B
MACS_peak_607	0.88744	B
MACS_peak_435	0.886999	B
MACS_peak_3630	0.886948	B
MACS_peak_2035	0.88638	B
MACS_peak_6636	0.885886	B
MACS_peak_2114	0.885867	B
MACS_peak_6415	0.885488	B
MACS_peak_6397	0.885472	B
MACS_peak_252	0.885451	B
MACS_peak_2192	0.885414	B
MACS_peak_829	0.885259	B
MACS_peak_3183	0.885101	B
MACS_peak_2624	0.884446	B
MACS_peak_3337	0.884328	B
MACS_peak_4667	0.884129	B
MACS_peak_3152	0.883232	B
MACS_peak_3965	0.88322	B
MACS_peak_4260	0.883027	B
MACS_peak_6625	0.882811	B
MACS_peak_6434	0.882755	B
MACS_peak_6150	0.882454	B
MACS_peak_2102	0.881627	B
MACS_peak_3019	0.880471	B
MACS_peak_434	0.880222	B
MACS_peak_3334	0.879921	B
MACS_peak_3002	0.87903	B
MACS_peak_6443	0.878877	B
MACS_peak_1413	0.878571	B
MACS_peak_6726	0.878439	B
MACS_peak_6694	0.877707	B
MACS_peak_3760	0.876141	B
MACS_peak_1450	0.875203	B
MACS_peak_902	0.874944	B
MACS_peak_4266	0.874828	B
MACS_peak_5287	0.874186	B
MACS_peak_606	0.873593	B
MACS_peak_4750	0.873295	B
MACS_peak_2811	0.873126	B
MACS_peak_451	0.871657	B
MACS_peak_2168	0.870915	B
MACS_peak_5917	0.870712	B
MACS_peak_2940	0.870125	B
MACS_peak_6009	0.870072	B
MACS_peak_270	0.870054	B
MACS_peak_3989	0.87003	B
MACS_peak_2027	0.869747	B
MACS_peak_3999	0.869444	B
MACS_peak_4826	0.868856	B
MACS_peak_4248	0.868297	B
MACS_peak_5897	0.868269	B
MACS_peak_1581	0.867705	B
MACS_peak_3003	0.867669	B
MACS_peak_159	0.86761	B
MACS_peak_3884	0.866619	B
MACS_peak_1857	0.866131	B
MACS_peak_5146	0.865704	B
MACS_peak_923	0.865029	B
MACS_peak_2210	0.864937	B
MACS_peak_5549	0.864547	B
MACS_peak_1753	0.864491	B
MACS_peak_5169	0.864362	B
MACS_peak_5213	0.864149	B
MACS_peak_5524	0.864091	B
MACS_peak_6575	0.863538	B
MACS_peak_3972	0.863145	B
MACS_peak_1454	0.862786	B
MACS_peak_1358	0.86262	B
MACS_peak_2985	0.862616	B
MACS_peak_3720	0.862303	B
MACS_peak_576	0.861938	B
MACS_peak_3766	0.861507	B
MACS_peak_539	0.861204	B
MACS_peak_935	0.860815	B
MACS_peak_5082	0.860444	B
MACS_peak_1110	0.860325	B
MACS_peak_3887	0.860111	B
MACS_peak_5706	0.859806	B
MACS_peak_3573	0.859572	B
MACS_peak_5382	0.859544	B
MACS_peak_5267	0.859025	B
MACS_peak_6004	0.85858	B
MACS_peak_3351	0.858308	B
MACS_peak_110	0.857943	B
MACS_peak_5894	0.857147	B
MACS_peak_5354	0.856562	B
MACS_peak_221	0.856219	B
MACS_peak_105	0.855697	B
MACS_peak_5702	0.8556	B
MACS_peak_5059	0.855482	B
MACS_peak_1907	0.855422	B
MACS_peak_4178	0.855129	B
MACS_peak_4073	0.854736	B
MACS_peak_4250	0.854282	B
MACS_peak_2825	0.853607	B
MACS_peak_4303	0.85344	B
MACS_peak_1973	0.853284	B
MACS_peak_440	0.852888	B
MACS_peak_3070	0.852798	B
MACS_peak_6209	0.852332	B
MACS_peak_4258	0.85224	B
MACS_peak_5898	0.851982	B
MACS_peak_4679	0.851572	B
MACS_peak_3671	0.851431	B
MACS_peak_5598	0.851381	B
MACS_peak_5924	0.850614	B
MACS_peak_5611	0.850513	B
MACS_peak_3994	0.850142	B
MACS_peak_639	0.850087	B
MACS_peak_2006	0.849448	B
MACS_peak_4061	0.849033	B
MACS_peak_283	0.848871	B
MACS_peak_6293	0.848801	B
MACS_peak_1862	0.848764	B
MACS_peak_3602	0.848658	B
MACS_peak_2425	0.848534	B
MACS_peak_1810	0.848308	B
MACS_peak_6094	0.848164	B
MACS_peak_496	0.848118	B
MACS_peak_4059	0.847738	B
MACS_peak_3160	0.847731	B
MACS_peak_717	0.847566	B
MACS_peak_2353	0.847376	B
MACS_peak_237	0.846442	B
MACS_peak_654	0.846126	B
MACS_peak_3071	0.845858	B
MACS_peak_3241	0.845636	B
MACS_peak_652	0.845379	B
MACS_peak_481	0.845361	B
MACS_peak_4372	0.84462	B
MACS_peak_3759	0.843495	B
MACS_peak_4042	0.842877	B
MACS_peak_6308	0.842072	B
MACS_peak_1250	0.842062	B
MACS_peak_4076	0.840955	B
MACS_peak_4202	0.840926	B
MACS_peak_4252	0.84054	B
MACS_peak_4323	0.840519	B
MACS_peak_640	0.840174	B
MACS_peak_1953	0.840156	B
MACS_peak_3030	0.840128	B
MACS_peak_5349	0.840042	B
MACS_peak_6149	0.839921	B
MACS_peak_530	0.839719	B
MACS_peak_3969	0.839441	B
MACS_peak_891	0.83943	B
MACS_peak_1843	0.839412	B
MACS_peak_3166	0.83935	B
MACS_peak_5268	0.839241	B
MACS_peak_6153	0.83897	B
MACS_peak_6410	0.838749	B
MACS_peak_4739	0.838414	B
MACS_peak_5941	0.838225	B
MACS_peak_2927	0.838113	B
MACS_peak_3828	0.838003	B
MACS_peak_2903	0.837674	B
MACS_peak_3286	0.837346	B
MACS_peak_2810	0.837319	B
MACS_peak_5205	0.836845	B
MACS_peak_5235	0.83682	B
MACS_peak_991	0.836742	B
MACS_peak_2465	0.836422	B
MACS_peak_3978	0.835512	B
MACS_peak_3577	0.835509	B
MACS_peak_104	0.834923	B
MACS_peak_798	0.834373	B
MACS_peak_4184	0.834045	B
MACS_peak_1591	0.834041	B
MACS_peak_4830	0.833158	B
MACS_peak_1940	0.832368	B
MACS_peak_1492	0.832109	B
MACS_peak_5028	0.8321	B
MACS_peak_447	0.831626	B
MACS_peak_2149	0.831606	B
MACS_peak_1003	0.830689	B
MACS_peak_1424	0.829558	B
MACS_peak_3598	0.829418	B
MACS_peak_1322	0.828929	B
MACS_peak_176	0.828811	B
MACS_peak_2008	0.828032	B
MACS_peak_2918	0.827834	B
MACS_peak_3940	0.827399	B
MACS_peak_2356	0.827142	B
MACS_peak_5600	0.826171	B
MACS_peak_5086	0.826072	B
MACS_peak_6349	0.825934	B
MACS_peak_6646	0.824955	B
MACS_peak_3592	0.823237	B
MACS_peak_6716	0.82306	B
MACS_peak_6475	0.822955	B
MACS_peak_2195	0.822845	B
MACS_peak_2883	0.822265	B
MACS_peak_5356	0.822152	B
MACS_peak_5881	0.821794	B
MACS_peak_644	0.820884	B
MACS_peak_5529	0.820648	B
MACS_peak_3477	0.820555	B
MACS_peak_2479	0.819848	B
MACS_peak_5342	0.819638	B
MACS_peak_3830	0.819482	B
MACS_peak_4977	0.819447	B
MACS_peak_3826	0.818584	B
MACS_peak_4709	0.818446	B
MACS_peak_3078	0.818367	B
MACS_peak_6550	0.817443	B
MACS_peak_3159	0.81716	B
MACS_peak_32	0.817155	B
MACS_peak_4847	0.816704	B
MACS_peak_2435	0.816384	B
MACS_peak_3810	0.816164	B
MACS_peak_2105	0.815929	B
MACS_peak_4056	0.814703	B
MACS_peak_3964	0.814672	B
MACS_peak_113	0.814592	B
MACS_peak_3903	0.81314	B
MACS_peak_2523	0.813017	B
MACS_peak_3359	0.812918	B
MACS_peak_3445	0.812671	B
MACS_peak_450	0.812453	B
MACS_peak_4848	0.812087	B
MACS_peak_2092	0.811018	B
MACS_peak_3833	0.810925	B
MACS_peak_2991	0.810812	B
MACS_peak_1798	0.810002	B
MACS_peak_4768	0.809809	B
MACS_peak_5545	0.80975	B
MACS_peak_2816	0.809532	B
MACS_peak_553	0.80927	B
MACS_peak_5892	0.809185	B
MACS_peak_4301	0.808759	B
MACS_peak_5197	0.808455	B
MACS_peak_5698	0.808026	B
MACS_peak_2	0.807369	B
MACS_peak_2161	0.80732	B
MACS_peak_74	0.80696	B
MACS_peak_2069	0.806949	B
MACS_peak_4571	0.806246	B
MACS_peak_474	0.806069	B
MACS_peak_1321	0.80514	B
MACS_peak_2131	0.804929	B
MACS_peak_4249	0.804928	B
MACS_peak_1140	0.804567	B
MACS_peak_5552	0.804554	B
MACS_peak_5148	0.804499	B
MACS_peak_5527	0.804145	B
MACS_peak_5053	0.803287	B
MACS_peak_2212	0.803115	B
MACS_peak_4391	0.803016	B
MACS_peak_4320	0.802854	B
MACS_peak_4358	0.802545	B
MACS_peak_1849	0.802409	B
MACS_peak_3982	0.801386	B
MACS_peak_2506	0.8013	B
MACS_peak_5865	0.801164	B
MACS_peak_802	0.801119	B
MACS_peak_1446	0.800558	B
MACS_peak_287	0.799966	B
MACS_peak_2803	0.799727	B
MACS_peak_5618	0.799453	B
MACS_peak_5057	0.799428	B
MACS_peak_3560	0.799174	B
MACS_peak_4087	0.798079	B
MACS_peak_6522	0.798007	B
MACS_peak_618	0.797516	B
MACS_peak_784	0.797264	B
MACS_peak_5676	0.796512	B
MACS_peak_4304	0.796047	B
MACS_peak_3996	0.7953	B
MACS_peak_651	0.795131	B
MACS_peak_2799	0.795033	B
MACS_peak_5843	0.794972	B
MACS_peak_5301	0.794809	B
MACS_peak_5774	0.794215	B
MACS_peak_3625	0.793054	B
MACS_peak_2926	0.79295	B
MACS_peak_1980	0.792895	B
MACS_peak_6350	0.792612	B
MACS_peak_571	0.792608	B
MACS_peak_2934	0.792556	B
MACS_peak_115	0.792412	B
MACS_peak_167	0.792335	B
MACS_peak_3198	0.791969	B
MACS_peak_2057	0.791878	B
MACS_peak_315	0.79148	B
MACS_peak_656	0.791144	B
MACS_peak_2995	0.790473	B
MACS_peak_5915	0.790471	B
MACS_peak_134	0.790162	B
MACS_peak_4353	0.789486	B
MACS_peak_4078	0.789333	B
MACS_peak_5931	0.789165	B
MACS_peak_2189	0.788952	B
MACS_peak_1057	0.788949	B
MACS_peak_5362	0.787976	B
MACS_peak_3089	0.787914	B
MACS_peak_4834	0.787607	B
MACS_peak_5847	0.787586	B
MACS_peak_2603	0.787149	B
MACS_peak_4183	0.787036	B
MACS_peak_2957	0.786723	B
MACS_peak_4782	0.786404	B
MACS_peak_519	0.786313	B
MACS_peak_2130	0.786276	B
MACS_peak_4735	0.785453	B
MACS_peak_830	0.784389	B
MACS_peak_220	0.783957	B
MACS_peak_5548	0.783696	B
MACS_peak_3292	0.783621	B
MACS_peak_6200	0.78362	B
MACS_peak_6277	0.78325	B
MACS_peak_2840	0.783072	B
MACS_peak_22	0.782318	B
MACS_peak_3814	0.782239	B
MACS_peak_6256	0.782176	B
MACS_peak_928	0.782061	B
MACS_peak_6576	0.781828	B
MACS_peak_3308	0.78154	B
MACS_peak_3295	0.780917	B
MACS_peak_2349	0.780905	B
MACS_peak_2941	0.780051	B
MACS_peak_4129	0.779451	B
MACS_peak_2430	0.779256	B
MACS_peak_5776	0.779241	B
MACS_peak_808	0.779032	B
MACS_peak_6549	0.778923	B
MACS_peak_2663	0.778315	B
MACS_peak_5659	0.77813	B
MACS_peak_5137	0.777044	B
MACS_peak_3721	0.77642	B
MACS_peak_3191	0.776197	B
MACS_peak_1773	0.776096	B
MACS_peak_2996	0.77603	B
MACS_peak_4079	0.775036	B
MACS_peak_1028	0.77503	B
MACS_peak_5930	0.774671	B
MACS_peak_2118	0.774508	B
MACS_peak_272	0.774372	B
MACS_peak_5621	0.774017	B
MACS_peak_4239	0.773994	B
MACS_peak_2989	0.773651	B
MACS_peak_5172	0.772947	B
MACS_peak_535	0.772616	B
MACS_peak_3330	0.772364	B
MACS_peak_66	0.772039	B
MACS_peak_5890	0.771818	B
MACS_peak_4115	0.770436	B
MACS_peak_1500	0.770152	B
MACS_peak_1821	0.770013	B
MACS_peak_482	0.769174	B
MACS_peak_3672	0.768798	B
MACS_peak_6026	0.767626	B
MACS_peak_282	0.767599	B
MACS_peak_1026	0.766927	B
MACS_peak_3757	0.766757	B
MACS_peak_5900	0.766655	B
MACS_peak_4275	0.766442	B
MACS_peak_1605	0.76616	B
MACS_peak_804	0.766153	B
MACS_peak_136	0.766124	B
MACS_peak_3906	0.766014	B
MACS_peak_127	0.765983	B
MACS_peak_807	0.765625	B
MACS_peak_5615	0.765263	B
MACS_peak_3920	0.765085	B
MACS_peak_2336	0.764398	B
MACS_peak_812	0.764161	B
MACS_peak_3495	0.763662	B
MACS_peak_2461	0.763215	B
MACS_peak_6579	0.76284	B
MACS_peak_5187	0.762431	B
MACS_peak_4401	0.762413	B
MACS_peak_4828	0.762307	B
MACS_peak_6096	0.761889	B
MACS_peak_4756	0.761818	B
MACS_peak_2992	0.761619	B
MACS_peak_231	0.761543	B
MACS_peak_1906	0.761063	B
MACS_peak_4177	0.759975	B
MACS_peak_308	0.759756	B
MACS_peak_3829	0.758611	B
MACS_peak_6319	0.758251	B
MACS_peak_2505	0.758116	B
MACS_peak_5339	0.757629	B
MACS_peak_2602	0.757588	B
MACS_peak_3637	0.757576	B
MACS_peak_2933	0.757152	B
MACS_peak_264	0.757136	B
MACS_peak_1625	0.755984	B
MACS_peak_91	0.755342	B
MACS_peak_3719	0.755229	B
MACS_peak_6497	0.754202	B
MACS_peak_4743	0.753938	B
MACS_peak_4726	0.753904	B
MACS_peak_5297	0.75372	B
MACS_peak_452	0.753551	B
MACS_peak_3079	0.753445	B
MACS_peak_5133	0.752758	B
MACS_peak_1191	0.752366	B
MACS_peak_1913	0.752274	B
MACS_peak_5255	0.752114	B
MACS_peak_222	0.751415	B
MACS_peak_4772	0.751386	B
MACS_peak_2127	0.751067	B
MACS_peak_5236	0.750815	B
MACS_peak_1879	0.750484	B
MACS_peak_3908	0.749618	B
MACS_peak_2947	0.749539	B
MACS_peak_4605	0.749436	B
MACS_peak_3021	0.748414	B
MACS_peak_3394	0.748406	B
MACS_peak_290	0.748392	B
MACS_peak_5980	0.747784	B
MACS_peak_6580	0.747466	B
MACS_peak_2841	0.747353	B
MACS_peak_2885	0.747028	B
MACS_peak_3761	0.746908	B
MACS_peak_6081	0.746495	B
MACS_peak_764	0.746257	B
MACS_peak_6581	0.746176	B
MACS_peak_4201	0.746071	B
MACS_peak_5772	0.744421	B
MACS_peak_5952	0.744231	B
MACS_peak_2606	0.744011	B
MACS_peak_3894	0.743721	B
MACS_peak_942	0.743718	B
MACS_peak_2895	0.743585	B
MACS_peak_4835	0.74348	B
MACS_peak_1344	0.743448	B
MACS_peak_4651	0.743174	B
MACS_peak_1545	0.742826	B
MACS_peak_3182	0.742598	B
MACS_peak_3897	0.742449	B
MACS_peak_929	0.742208	B
MACS_peak_2436	0.742124	B
MACS_peak_646	0.741548	B
MACS_peak_5131	0.741056	B
MACS_peak_657	0.74068	B
MACS_peak_6603	0.740615	B
MACS_peak_3487	0.740592	B
MACS_peak_5977	0.740532	B
MACS_peak_3583	0.74053	B
MACS_peak_4696	0.739937	B
MACS_peak_6345	0.739923	B
MACS_peak_702	0.739844	B
MACS_peak_4180	0.739638	B
MACS_peak_1272	0.739593	B
MACS_peak_4261	0.739308	B
MACS_peak_325	0.738288	B
MACS_peak_2892	0.738222	B
MACS_peak_3957	0.738025	B
MACS_peak_1850	0.737543	B
MACS_peak_6161	0.737444	B
MACS_peak_6607	0.737434	B
MACS_peak_3383	0.736923	B
MACS_peak_3703	0.736677	B
MACS_peak_3697	0.735728	B
MACS_peak_5682	0.735641	B
MACS_peak_2611	0.735491	B
MACS_peak_5736	0.735461	B
MACS_peak_3937	0.735165	B
MACS_peak_1381	0.735013	B
MACS_peak_4823	0.734247	B
MACS_peak_443	0.734219	B
MACS_peak_2086	0.733988	B
MACS_peak_1949	0.73318	B
MACS_peak_632	0.732889	B
MACS_peak_4749	0.732815	B
MACS_peak_4429	0.732462	B
MACS_peak_2916	0.732315	B
MACS_peak_5840	0.731995	B
MACS_peak_72	0.731397	B
MACS_peak_2981	0.731126	B
MACS_peak_1056	0.730968	B
MACS_peak_489	0.730931	B
MACS_peak_5673	0.730745	B
MACS_peak_160	0.730288	B
MACS_peak_2140	0.730247	B
MACS_peak_3035	0.72981	B
MACS_peak_1878	0.729683	B
MACS_peak_1462	0.729282	B
MACS_peak_3036	0.729243	B
MACS_peak_6436	0.729052	B
MACS_peak_1486	0.728881	B
MACS_peak_5936	0.728404	B
MACS_peak_5128	0.728364	B
MACS_peak_135	0.727976	B
MACS_peak_6437	0.727472	B
MACS_peak_2893	0.726488	B
MACS_peak_5052	0.726347	B
MACS_peak_3945	0.726172	B
MACS_peak_1933	0.725944	B
MACS_peak_860	0.725869	B
MACS_peak_5156	0.725168	B
MACS_peak_4745	0.72398	B
MACS_peak_3895	0.723654	B
MACS_peak_4974	0.72358	B
MACS_peak_785	0.723169	B
MACS_peak_4375	0.723154	B
MACS_peak_1840	0.722681	B
MACS_peak_1964	0.722645	B
MACS_peak_558	0.7225	B
MACS_peak_4306	0.722326	B
MACS_peak_1251	0.722311	B
MACS_peak_4433	0.722099	B
MACS_peak_4731	0.721689	B
MACS_peak_775	0.721288	B
MACS_peak_5116	0.721261	B
MACS_peak_6621	0.720351	B
MACS_peak_3179	0.720185	B
MACS_peak_619	0.720106	B
MACS_peak_6279	0.720052	B
MACS_peak_3369	0.719607	B
MACS_peak_4359	0.719218	B
MACS_peak_2337	0.719047	B
MACS_peak_3911	0.718767	B
MACS_peak_438	0.718585	B
MACS_peak_2348	0.718457	B
MACS_peak_4209	0.718357	B
MACS_peak_1868	0.718131	B
MACS_peak_5175	0.717899	B
MACS_peak_3634	0.717739	B
MACS_peak_690	0.717699	B
MACS_peak_647	0.71767	B
MACS_peak_6352	0.717651	B
MACS_peak_3294	0.717436	B
MACS_peak_4068	0.717045	B
MACS_peak_1952	0.716845	B
MACS_peak_4644	0.716575	B
MACS_peak_2509	0.716405	B
MACS_peak_5249	0.716256	B
MACS_peak_3603	0.715292	B
MACS_peak_5839	0.715138	B
MACS_peak_2906	0.715096	B
MACS_peak_1894	0.715096	B
MACS_peak_890	0.714632	B
MACS_peak_1474	0.714412	B
MACS_peak_1912	0.714239	B
MACS_peak_125	0.714023	B
MACS_peak_2813	0.713659	B
MACS_peak_2037	0.713381	B
MACS_peak_3556	0.712853	B
MACS_peak_5075	0.712211	B
MACS_peak_5595	0.711932	B
MACS_peak_3976	0.71181	B
MACS_peak_2447	0.711762	B
MACS_peak_2521	0.711665	B
MACS_peak_3555	0.711484	B
MACS_peak_6158	0.711058	B
MACS_peak_2117	0.710843	B
MACS_peak_2917	0.710705	B
MACS_peak_5997	0.710237	B
MACS_peak_4187	0.710048	B
MACS_peak_6271	0.709675	B
MACS_peak_5775	0.709562	B
MACS_peak_1764	0.708709	B
MACS_peak_5351	0.707918	B
MACS_peak_1027	0.707609	B
MACS_peak_4368	0.706993	B
MACS_peak_979	0.706361	B
MACS_peak_2169	0.706088	B
MACS_peak_637	0.705698	B
MACS_peak_5526	0.70549	B
MACS_peak_1886	0.705041	B
MACS_peak_936	0.704856	B
MACS_peak_4215	0.704741	B
MACS_peak_1883	0.704596	B
MACS_peak_311	0.704365	B
MACS_peak_751	0.703945	B
MACS_peak_4697	0.70366	B
MACS_peak_6014	0.703335	B
MACS_peak_4824	0.703057	B
MACS_peak_3958	0.702875	B
MACS_peak_1859	0.702849	B
MACS_peak_961	0.70242	B
MACS_peak_818	0.701972	B
MACS_peak_3910	0.701684	B
MACS_peak_2252	0.701679	B
MACS_peak_5817	0.701176	B
MACS_peak_6250	0.700413	B
MACS_peak_1154	0.700385	B
MACS_peak_641	0.700039	B
MACS_peak_614	0.699763	B
MACS_peak_266	0.699624	B
MACS_peak_5803	0.699058	B
MACS_peak_6252	0.698873	B
MACS_peak_1895	0.698687	B
MACS_peak_2755	0.69827	B
MACS_peak_4376	0.698225	B
MACS_peak_4648	0.698008	B
MACS_peak_285	0.697712	B
MACS_peak_4164	0.697705	B
MACS_peak_2070	0.696597	B
MACS_peak_6190	0.696492	B
MACS_peak_1572	0.695163	B
MACS_peak_771	0.695116	B
MACS_peak_2859	0.694385	B
MACS_peak_3647	0.693931	B
MACS_peak_4072	0.693697	B
MACS_peak_2557	0.69363	B
MACS_peak_3194	0.69354	B
MACS_peak_6721	0.693386	B
MACS_peak_3639	0.693374	B
MACS_peak_4855	0.693183	B
MACS_peak_3087	0.692571	B
MACS_peak_348	0.692438	B
MACS_peak_1432	0.692422	B
MACS_peak_528	0.692398	B
MACS_peak_6095	0.69235	B
MACS_peak_3974	0.691506	B
MACS_peak_4818	0.691381	B
MACS_peak_5918	0.691069	B
MACS_peak_5047	0.690403	B
MACS_peak_4559	0.689721	B
MACS_peak_2905	0.689596	B
MACS_peak_1409	0.689098	B
MACS_peak_4196	0.688769	B
MACS_peak_6214	0.688374	B
MACS_peak_5135	0.68803	B
MACS_peak_6314	0.687564	B
MACS_peak_433	0.687194	B
MACS_peak_4199	0.686511	B
MACS_peak_3951	0.686507	B
MACS_peak_833	0.686501	B
MACS_peak_5512	0.686187	B
MACS_peak_2697	0.685783	B
MACS_peak_1693	0.685595	B
MACS_peak_5543	0.685071	B
MACS_peak_3164	0.684908	B
MACS_peak_5913	0.68422	B
MACS_peak_1521	0.683429	B
MACS_peak_4552	0.683375	B
MACS_peak_2935	0.682956	B
MACS_peak_4097	0.682888	B
MACS_peak_5905	0.682694	B
MACS_peak_3952	0.682419	B
MACS_peak_4792	0.681802	B
MACS_peak_2498	0.681486	B
MACS_peak_318	0.681393	B
MACS_peak_1765	0.680802	B
MACS_peak_2063	0.680786	B
MACS_peak_6714	0.680688	B
MACS_peak_128	0.680629	B
MACS_peak_1834	0.680346	B
MACS_peak_4069	0.678512	B
MACS_peak_5348	0.678373	B
MACS_peak_715	0.678141	B
MACS_peak_5695	0.677841	B
MACS_peak_6505	0.677589	B
MACS_peak_1811	0.677457	B
MACS_peak_3907	0.677214	B
MACS_peak_6280	0.677203	B
MACS_peak_1526	0.676977	B
MACS_peak_5070	0.676091	B
MACS_peak_1431	0.675874	B
MACS_peak_58	0.675789	B
MACS_peak_5357	0.67564	B
MACS_peak_838	0.675622	B
MACS_peak_3709	0.675245	B
MACS_peak_6445	0.674985	B
MACS_peak_5296	0.674508	B
MACS_peak_46	0.674392	B
MACS_peak_6281	0.674165	B
MACS_peak_752	0.673074	B
MACS_peak_4171	0.67296	B
MACS_peak_6406	0.672535	B
MACS_peak_2064	0.672416	B
MACS_peak_4550	0.671943	B
MACS_peak_1814	0.671329	B
MACS_peak_2777	0.670971	B
MACS_peak_1265	0.670966	B
MACS_peak_6234	0.670703	B
MACS_peak_253	0.670685	B
MACS_peak_5849	0.670445	B
MACS_peak_6255	0.670441	B
MACS_peak_458	0.670396	B
MACS_peak_4369	0.670179	B
MACS_peak_3517	0.669615	B
MACS_peak_6547	0.669478	B
MACS_peak_3484	0.669338	B
MACS_peak_5723	0.669337	B
MACS_peak_1734	0.669279	B
MACS_peak_3633	0.669257	B
MACS_peak_3090	0.669212	B
MACS_peak_1735	0.668508	B
MACS_peak_249	0.668485	B
MACS_peak_1414	0.66847	B
MACS_peak_242	0.668296	B
MACS_peak_3395	0.668217	B
MACS_peak_5705	0.668001	B
MACS_peak_5805	0.667771	B
MACS_peak_3333	0.667673	B
MACS_peak_2919	0.667488	B
MACS_peak_6251	0.667475	B
MACS_peak_217	0.667222	B
MACS_peak_6914	0.667089	B
MACS_peak_3009	0.667022	B
MACS_peak_5264	0.666926	B
MACS_peak_3199	0.666732	B
MACS_peak_6546	0.666692	B
MACS_peak_1845	0.666607	B
MACS_peak_6191	0.666129	B
MACS_peak_140	0.666022	B
MACS_peak_2087	0.665876	B
MACS_peak_2812	0.665862	B
MACS_peak_2448	0.66487	B
MACS_peak_1896	0.664585	B
MACS_peak_3792	0.664059	B
MACS_peak_3644	0.663763	B
MACS_peak_5534	0.663735	B
MACS_peak_368	0.663727	B
MACS_peak_938	0.663174	B
MACS_peak_1871	0.662692	B
MACS_peak_538	0.662154	B
MACS_peak_4325	0.661525	B
MACS_peak_978	0.661418	B
MACS_peak_4335	0.66122	B
MACS_peak_284	0.661095	B
MACS_peak_1586	0.660992	B
MACS_peak_4682	0.660558	B
MACS_peak_5862	0.659891	B
MACS_peak_4763	0.65974	B
MACS_peak_2441	0.659715	B
MACS_peak_514	0.659423	B
MACS_peak_2097	0.658959	B
MACS_peak_4452	0.658958	B
MACS_peak_4570	0.658728	B
MACS_peak_4326	0.658412	B
MACS_peak_3581	0.658373	B
MACS_peak_4677	0.658176	B
MACS_peak_6137	0.658163	B
MACS_peak_1974	0.657652	B
MACS_peak_5035	0.657577	B
MACS_peak_3635	0.657248	B
MACS_peak_4765	0.657197	B
MACS_peak_2119	0.656908	B
MACS_peak_1510	0.65653	B
MACS_peak_1429	0.656504	B
MACS_peak_5157	0.656427	B
MACS_peak_765	0.656418	B
MACS_peak_5547	0.656369	B
MACS_peak_638	0.656116	B
MACS_peak_5304	0.65574	B
MACS_peak_3831	0.655624	B
MACS_peak_6104	0.655478	B
MACS_peak_369	0.655246	B
MACS_peak_5624	0.654662	B
MACS_peak_4426	0.654303	B
MACS_peak_3465	0.654055	B
MACS_peak_2045	0.653309	B
MACS_peak_322	0.6531	B
MACS_peak_3486	0.652583	B
MACS_peak_4698	0.652168	B
MACS_peak_6620	0.652161	B
MACS_peak_2960	0.652138	B
MACS_peak_3640	0.652056	B
MACS_peak_3983	0.65147	B
MACS_peak_6571	0.651423	B
MACS_peak_1867	0.651388	B
MACS_peak_776	0.651373	B
MACS_peak_2595	0.650974	B
MACS_peak_3367	0.65091	B
MACS_peak_937	0.650424	B
MACS_peak_932	0.650163	B
MACS_peak_5829	0.649697	B
MACS_peak_4043	0.649669	B
MACS_peak_934	0.649595	B
MACS_peak_5857	0.6492	B
MACS_peak_859	0.649136	B
MACS_peak_2569	0.648997	B
MACS_peak_492	0.648294	B
MACS_peak_6086	0.648177	B
MACS_peak_6938	0.647673	B
MACS_peak_960	0.647124	B
MACS_peak_4276	0.646895	B
MACS_peak_658	0.646547	B
MACS_peak_4652	0.646033	B
MACS_peak_3918	0.645946	B
MACS_peak_2159	0.64573	B
MACS_peak_26	0.645464	B
MACS_peak_3912	0.64541	B
MACS_peak_3685	0.644832	B
MACS_peak_5555	0.644258	B
MACS_peak_2951	0.644048	B
MACS_peak_6003	0.643994	B
MACS_peak_468	0.64381	B
MACS_peak_1929	0.643368	B
MACS_peak_1968	0.643266	B
MACS_peak_4190	0.643159	B
MACS_peak_5681	0.642722	B
MACS_peak_422	0.642566	B
MACS_peak_5061	0.641555	B
MACS_peak_631	0.641334	B
MACS_peak_6306	0.64119	B
MACS_peak_4150	0.640933	B
MACS_peak_2932	0.640667	B
MACS_peak_3522	0.63996	B
MACS_peak_1698	0.639864	B
MACS_peak_965	0.639683	B
MACS_peak_1135	0.639625	B
MACS_peak_2880	0.639623	B
MACS_peak_1922	0.639528	B
MACS_peak_5625	0.63947	B
MACS_peak_1891	0.63879	B
MACS_peak_4801	0.638785	B
MACS_peak_1478	0.638636	B
MACS_peak_36	0.638236	B
MACS_peak_505	0.638146	B
MACS_peak_2442	0.637945	B
MACS_peak_1351	0.637904	B
MACS_peak_1807	0.637678	B
MACS_peak_997	0.637382	B
MACS_peak_6573	0.637362	B
MACS_peak_2532	0.637336	B
MACS_peak_5337	0.636856	B
MACS_peak_4324	0.636518	B
MACS_peak_5802	0.636149	B
MACS_peak_551	0.636087	B
MACS_peak_4781	0.635789	B
MACS_peak_3680	0.635685	B
MACS_peak_5872	0.635507	B
MACS_peak_2095	0.635223	B
MACS_peak_1596	0.634708	B
MACS_peak_956	0.634382	B
MACS_peak_2694	0.633987	B
MACS_peak_138	0.633847	B
MACS_peak_2120	0.63369	B
MACS_peak_5853	0.633687	B
MACS_peak_2599	0.633591	B
MACS_peak_1646	0.633186	B
MACS_peak_2615	0.633164	B
MACS_peak_1270	0.633022	B
MACS_peak_3000	0.632768	B
MACS_peak_1866	0.632313	B
MACS_peak_4934	0.632117	B
MACS_peak_1112	0.63211	B
MACS_peak_1374	0.632109	B
MACS_peak_2854	0.632033	B
MACS_peak_1938	0.631805	B
MACS_peak_4825	0.631737	B
MACS_peak_3171	0.631419	B
MACS_peak_1720	0.63117	B
MACS_peak_5951	0.630726	B
MACS_peak_5107	0.630543	B
MACS_peak_980	0.630515	B
MACS_peak_2614	0.630341	B
MACS_peak_144	0.629653	B
[truncated: 2,187 more rows]

## Sheet: Fig.2d
peak	H3K27me3 reads density	RR_class
MACS_peak_869	1.1179	A
MACS_peak_875	1.18293	A
MACS_peak_876	1.05599	A
MACS_peak_874	1.11059	A
MACS_peak_870	0.979977	A
MACS_peak_866	0.887085	A
MACS_peak_871	0.934618	A
MACS_peak_877	1.1036	A
MACS_peak_3569	0.753678	A
MACS_peak_872	0.993847	A
MACS_peak_868	0.897326	A
MACS_peak_873	0.989656	A
MACS_peak_3568	0.763896	A
MACS_peak_867	0.825267	A
MACS_peak_878	1.06297	A
MACS_peak_6385	0.86784	A
MACS_peak_6386	0.939333	A
MACS_peak_6366	0.940168	A
MACS_peak_865	0.90708	A
MACS_peak_1575	1.68724	A
MACS_peak_864	0.792557	A
MACS_peak_2848	0.954708	A
MACS_peak_6367	1.01492	A
MACS_peak_6365	0.859773	A
MACS_peak_2847	0.943679	A
MACS_peak_863	0.776775	A
MACS_peak_2849	0.934218	A
MACS_peak_90	1.92751	A
MACS_peak_3567	0.569697	A
MACS_peak_5962	1.83377	A
MACS_peak_5050	1.6135	A
MACS_peak_1449	1.92977	A
MACS_peak_2346	1.70156	A
MACS_peak_4398	1.86196	A
MACS_peak_6629	1.88149	A
MACS_peak_374	2.01321	A
MACS_peak_6384	0.71385	A
MACS_peak_2125	1.52541	A
MACS_peak_6394	0.640164	A
MACS_peak_171	1.51406	A
MACS_peak_4083	1.79352	A
MACS_peak_6212	1.86326	A
MACS_peak_320	1.98874	A
MACS_peak_6628	2.09089	A
MACS_peak_2609	1.72268	A
MACS_peak_6203	1.56016	A
MACS_peak_321	1.90201	A
MACS_peak_6393	0.600274	A
MACS_peak_6204	1.5583	A
MACS_peak_6392	0.571565	A
MACS_peak_3948	1.65794	A
MACS_peak_3949	1.7306	A
MACS_peak_1452	1.73628	A
MACS_peak_3478	1.69408	A
MACS_peak_6383	0.704048	A
MACS_peak_5994	1.95206	A
MACS_peak_464	1.80759	A
MACS_peak_5921	1.77004	A
MACS_peak_397	1.63721	A
MACS_peak_407	1.79994	A
MACS_peak_6167	1.87188	A
MACS_peak_5920	1.75089	A
MACS_peak_6351	1.84625	A
MACS_peak_6368	0.979231	A
MACS_peak_89	1.73244	A
MACS_peak_6275	1.71541	A
MACS_peak_6630	1.75886	A
MACS_peak_1362	1.77688	A
MACS_peak_3293	1.47327	A
MACS_peak_398	1.82582	A
MACS_peak_5966	2.03229	A
MACS_peak_3755	1.73982	A
MACS_peak_122	1.81678	A
MACS_peak_6244	1.67134	A
MACS_peak_117	1.74256	A
MACS_peak_768	1.74267	A
MACS_peak_262	1.63752	A
MACS_peak_6276	1.72299	A
MACS_peak_3566	0.509558	A
MACS_peak_3998	1.65315	A
MACS_peak_67	1.94665	A
MACS_peak_6006	1.73551	A
MACS_peak_5961	1.9484	A
MACS_peak_4194	1.65869	A
MACS_peak_1448	1.92653	A
MACS_peak_1574	1.84353	A
MACS_peak_268	1.37939	A
MACS_peak_218	1.68647	A
MACS_peak_3975	1.70246	A
MACS_peak_5982	1.6911	A
MACS_peak_4038	1.5975	A
MACS_peak_6092	1.4937	A
MACS_peak_57	1.94928	A
MACS_peak_1528	1.75578	A
MACS_peak_5603	1.80169	A
MACS_peak_306	1.71969	A
MACS_peak_400	1.86251	A
MACS_peak_49	1.47889	A
MACS_peak_50	1.36828	A
MACS_peak_563	1.42963	A
MACS_peak_1457	1.91556	A
MACS_peak_685	1.41266	A
MACS_peak_6317	1.9476	A
MACS_peak_419	1.94182	A
MACS_peak_291	1.80095	A
MACS_peak_71	1.83607	A
MACS_peak_5290	1.53445	A
MACS_peak_2616	1.64921	A
MACS_peak_3291	1.72548	A
MACS_peak_6164	1.74324	A
MACS_peak_4786	1.67645	A
MACS_peak_1673	1.75368	A
MACS_peak_269	1.38771	A
MACS_peak_313	1.60679	A
MACS_peak_3061	1.69712	A
MACS_peak_5686	1.54623	A
MACS_peak_1527	1.84105	A
MACS_peak_1936	1.5667	A
MACS_peak_1710	1.99322	A
MACS_peak_6160	1.91424	A
MACS_peak_6316	1.86817	A
MACS_peak_4134	1.59655	A
MACS_peak_4273	1.64466	A
MACS_peak_3929	1.54159	A
MACS_peak_5960	1.99932	A
MACS_peak_4193	1.61543	A
MACS_peak_6208	1.86455	A
MACS_peak_10	1.57611	A
MACS_peak_862	0.715182	A
MACS_peak_408	1.80956	A
MACS_peak_250	1.67904	A
MACS_peak_5295	1.52197	A
MACS_peak_463	1.73129	A
MACS_peak_1672	1.41908	A
MACS_peak_1830	1.75366	A
MACS_peak_6024	1.79543	A
MACS_peak_522	1.71274	A
MACS_peak_1671	1.4233	A
MACS_peak_4121	1.43188	A
MACS_peak_465	1.71585	A
MACS_peak_3469	1.75769	A
MACS_peak_444	1.76103	A
MACS_peak_56	1.85863	A
MACS_peak_918	1.78085	A
MACS_peak_4037	1.70892	A
MACS_peak_409	1.87042	A
MACS_peak_2741	1.65989	A
MACS_peak_55	2.01129	A
MACS_peak_329	1.42842	A
MACS_peak_4058	1.61415	A
MACS_peak_6025	1.75862	A
MACS_peak_3163	1.44423	A
MACS_peak_6318	1.89144	A
MACS_peak_1384	1.60468	A
MACS_peak_3336	1.72977	A
MACS_peak_3083	1.47031	A
MACS_peak_366	1.58032	A
MACS_peak_121	1.78489	A
MACS_peak_3193	1.62837	A
MACS_peak_1777	1.64609	A
MACS_peak_6205	1.61314	A
MACS_peak_769	1.67453	A
MACS_peak_1368	1.95255	A
MACS_peak_16	1.75427	A
MACS_peak_2040	1.73636	A
MACS_peak_5821	1.57164	A
MACS_peak_6172	1.5183	A
MACS_peak_1440	1.7091	A
MACS_peak_4397	1.58884	A
MACS_peak_462	1.79577	A
MACS_peak_2662	1.34537	A
MACS_peak_4787	1.77718	A
MACS_peak_1588	1.71893	A
MACS_peak_5048	1.90658	A
MACS_peak_5322	1.44796	A
MACS_peak_5167	1.77568	A
MACS_peak_6171	1.58913	A
MACS_peak_4205	1.68234	A
MACS_peak_4399	1.7734	A
MACS_peak_420	1.83594	A
MACS_peak_6591	1.74072	A
MACS_peak_2109	1.5367	A
MACS_peak_518	1.64739	A
MACS_peak_1523	1.78326	A
MACS_peak_2043	1.68363	A
MACS_peak_1674	1.76969	A
MACS_peak_15	1.71246	A
MACS_peak_2900	1.53593	A
MACS_peak_1139	1.7742	A
MACS_peak_3085	1.42756	A
MACS_peak_2207	1.55565	A
MACS_peak_6165	1.82457	A
MACS_peak_5938	1.77399	A
MACS_peak_414	1.5681	A
MACS_peak_60	1.44031	A
MACS_peak_4055	1.46241	A
MACS_peak_5747	1.93517	A
MACS_peak_5867	1.6627	A
MACS_peak_5742	1.49401	A
MACS_peak_263	1.6468	A
MACS_peak_5284	1.43947	A
MACS_peak_3947	1.70033	A
MACS_peak_5602	1.82966	A
MACS_peak_4395	1.42949	A
MACS_peak_2753	1.63516	A
MACS_peak_5741	1.63474	A
MACS_peak_182	1.63816	A
MACS_peak_385	1.71745	A
MACS_peak_1831	1.91019	A
MACS_peak_6631	2.01993	A
MACS_peak_992	1.50258	A
MACS_peak_6099	1.60696	A
MACS_peak_1776	1.5596	A
MACS_peak_466	1.90693	A
MACS_peak_3084	1.38939	A
MACS_peak_3299	1.54107	A
MACS_peak_3298	1.59738	A
MACS_peak_4424	1.62791	A
MACS_peak_24	1.7254	A
MACS_peak_6159	1.85326	A
MACS_peak_6457	0.899912	A
MACS_peak_906	1.73739	A
MACS_peak_2344	1.59388	A
MACS_peak_476	1.31882	A
MACS_peak_4169	1.37681	A
MACS_peak_5911	1.8208	A
MACS_peak_3364	1.78871	A
MACS_peak_3076	1.6337	A
MACS_peak_1627	1.63498	A
MACS_peak_1525	1.38316	A
MACS_peak_1453	1.92424	A
MACS_peak_4396	1.68917	A
MACS_peak_6353	1.81865	A
MACS_peak_2345	1.80027	A
MACS_peak_4733	1.60912	A
MACS_peak_780	1.64522	A
MACS_peak_2867	1.6727	A
MACS_peak_3950	1.60338	A
MACS_peak_3301	1.6228	A
MACS_peak_2334	1.66397	A
MACS_peak_2331	1.6676	A
MACS_peak_5916	1.63229	A
MACS_peak_2206	1.51087	A
MACS_peak_1796	1.8324	A
MACS_peak_1489	1.60751	A
MACS_peak_6166	1.65002	A
MACS_peak_2562	1.72309	A
MACS_peak_5067	1.4377	A
MACS_peak_3695	1.73008	A
MACS_peak_4081	1.50444	A
MACS_peak_517	1.581	A
MACS_peak_5049	1.66311	A
MACS_peak_68	1.44472	A
MACS_peak_4829	1.77484	A
MACS_peak_28	1.71109	A
MACS_peak_23	1.68657	A
MACS_peak_6207	1.80433	A
MACS_peak_3462	1.6468	A
MACS_peak_1350	0.536673	A
MACS_peak_4131	1.71202	A
MACS_peak_2814	1.45498	A
MACS_peak_5846	1.868	A
MACS_peak_4310	1.6651	A
MACS_peak_247	1.74283	A
MACS_peak_1679	1.84309	A
MACS_peak_4714	1.5866	A
MACS_peak_102	1.53553	A
MACS_peak_4761	1.5005	A
MACS_peak_5902	1.79296	A
MACS_peak_3673	1.71083	A
MACS_peak_3363	1.71908	A
MACS_peak_1675	1.5585	A
MACS_peak_3993	1.42625	A
MACS_peak_946	1.3706	A
MACS_peak_5289	1.47451	A
MACS_peak_5321	1.46525	A
MACS_peak_2205	1.54678	A
MACS_peak_5145	1.62642	A
MACS_peak_3704	1.73878	A
MACS_peak_5827	1.29312	A
MACS_peak_87	1.54018	A
MACS_peak_1899	1.43049	A
MACS_peak_3355	1.73658	A
MACS_peak_70	1.77868	A
MACS_peak_5313	1.67908	A
MACS_peak_6269	1.86343	A
MACS_peak_6142	1.91862	A
MACS_peak_523	1.71676	A
MACS_peak_1722	1.48224	A
MACS_peak_5749	1.69963	A
MACS_peak_5923	1.54034	A
MACS_peak_1733	1.50444	A
MACS_peak_4400	1.5518	A
MACS_peak_4944	1.71817	A
MACS_peak_6147	1.69012	A
MACS_peak_431	1.7637	A
MACS_peak_459	1.70669	A
MACS_peak_6270	1.73789	A
MACS_peak_1430	2.09297	A
MACS_peak_3754	1.3255	A
MACS_peak_367	1.6644	A
MACS_peak_4161	1.41696	A
MACS_peak_5240	1.45226	A
MACS_peak_777	1.86501	A
MACS_peak_3578	1.84769	A
MACS_peak_299	1.08267	A
MACS_peak_3168	1.56016	A
MACS_peak_6355	1.56685	A
MACS_peak_5972	1.93734	A
MACS_peak_6254	1.49188	A
MACS_peak_2567	1.60298	A
MACS_peak_5734	1.61928	A
MACS_peak_2563	1.6127	A
MACS_peak_6919	1.28246	A
MACS_peak_293	1.68881	A
MACS_peak_1566	1.38176	A
MACS_peak_2066	1.74414	A
MACS_peak_4877	1.69408	A
MACS_peak_2132	1.67682	A
MACS_peak_5538	1.56225	A
MACS_peak_103	1.53128	A
MACS_peak_4136	1.70087	A
MACS_peak_4943	1.63777	A
MACS_peak_415	1.25956	A
MACS_peak_396	1.46364	A
MACS_peak_5109	1.80283	A
MACS_peak_3348	1.98347	A
MACS_peak_4715	1.72091	A
MACS_peak_1419	1.72638	A
MACS_peak_418	1.66751	A
MACS_peak_5601	1.82254	A
MACS_peak_2828	1.9602	A
MACS_peak_6146	1.9485	A
MACS_peak_3352	1.74731	A
MACS_peak_525	1.75342	A
MACS_peak_2124	1.61701	A
MACS_peak_809	1.68881	A
MACS_peak_781	1.65601	A
MACS_peak_6102	1.99246	A
MACS_peak_3354	1.6263	A
MACS_peak_3297	1.60238	A
MACS_peak_1439	1.79078	A
MACS_peak_4827	1.54394	A
MACS_peak_3311	1.51689	A
MACS_peak_6734	2.20575	A
MACS_peak_3062	1.57487	A
MACS_peak_6138	2.09664	A
MACS_peak_5068	1.39108	A
MACS_peak_1846	1.79622	A
MACS_peak_5189	1.71157	A
MACS_peak_6239	1.7083	A
MACS_peak_5726	1.75624	A
MACS_peak_292	1.6526	A
MACS_peak_146	1.93426	A
MACS_peak_919	1.68631	A
MACS_peak_1835	1.60194	A
MACS_peak_4740	1.71129	A
MACS_peak_5539	1.83955	A
MACS_peak_111	1.70641	A
MACS_peak_4259	1.76915	A
MACS_peak_3306	1.54062	A
MACS_peak_5646	1.60384	A
MACS_peak_3335	1.53315	A
MACS_peak_2617	1.57124	A
MACS_peak_6272	1.53529	A
MACS_peak_6177	1.73333	A
MACS_peak_174	1.53761	A
MACS_peak_5778	2.06716	A
MACS_peak_2949	1.88576	A
MACS_peak_915	1.55147	A
MACS_peak_1119	1.47155	A
MACS_peak_2065	1.70342	A
MACS_peak_6359	1.84119	A
MACS_peak_4296	1.52564	A
MACS_peak_5815	1.71351	A
MACS_peak_3579	1.41385	A
MACS_peak_1275	1.62722	A
MACS_peak_4732	1.69844	A
MACS_peak_5965	1.88852	A
MACS_peak_843	1.66014	A
MACS_peak_2993	1.69225	A
MACS_peak_4268	1.39577	A
MACS_peak_5697	1.6262	A
MACS_peak_4130	1.70357	A
MACS_peak_5510	1.32936	A
MACS_peak_5912	1.87176	A
MACS_peak_2584	1.50468	A
MACS_peak_3835	1.60945	A
MACS_peak_6590	2.03273	A
MACS_peak_3883	1.41469	A
MACS_peak_1726	1.77827	A
MACS_peak_6918	1.29234	A
MACS_peak_5241	1.47069	A
MACS_peak_2901	1.59525	A
MACS_peak_5352	1.6574	A
MACS_peak_5727	1.69948	A
MACS_peak_4838	1.84779	A
MACS_peak_2800	1.80918	A
MACS_peak_1861	1.29624	A
MACS_peak_4728	1.46094	A
MACS_peak_2175	1.3769	A
MACS_peak_4573	1.47783	A
MACS_peak_5222	1.52102	A
MACS_peak_5071	1.78007	A
MACS_peak_1491	1.73313	A
MACS_peak_395	1.31904	A
MACS_peak_3180	1.73852	A
MACS_peak_107	1.89183	A
MACS_peak_5040	1.82122	A
MACS_peak_697	1.72539	A
MACS_peak_3631	1.45022	A
MACS_peak_5903	1.69324	A
MACS_peak_2801	1.69536	A
MACS_peak_1724	1.77047	A
MACS_peak_5078	1.67199	A
MACS_peak_1642	1.57556	A
MACS_peak_1621	1.44558	A
MACS_peak_6162	1.44677	A
MACS_peak_5570	1.72145	A
MACS_peak_1389	1.61971	A
MACS_peak_6093	1.60866	A
MACS_peak_4839	1.69159	A
MACS_peak_61	1.34997	A
MACS_peak_3300	1.50222	A
MACS_peak_5970	1.70228	A
MACS_peak_2483	1.47321	A
MACS_peak_5476	1.85712	A
MACS_peak_5190	1.421	A
MACS_peak_2209	1.69403	A
MACS_peak_5981	1.59537	A
MACS_peak_6724	1.46455	A
MACS_peak_541	1.85988	A
MACS_peak_2431	1.54994	A
MACS_peak_5914	1.58694	A
MACS_peak_6698	1.60832	A
MACS_peak_957	1.06176	A
MACS_peak_3313	1.72101	A
MACS_peak_120	1.89901	A
MACS_peak_2585	1.54539	A
MACS_peak_5670	1.65415	A
MACS_peak_1801	1.67474	A
MACS_peak_6730	1.68495	A
MACS_peak_3023	1.52037	A
MACS_peak_6354	1.59484	A
MACS_peak_2496	1.67118	A
MACS_peak_2583	1.57792	A
MACS_peak_2432	1.53849	A
MACS_peak_5245	1.57257	A
MACS_peak_1804	1.47179	A
MACS_peak_778	1.88704	A
MACS_peak_3919	1.39188	A
MACS_peak_2110	1.791	A
MACS_peak_5335	1.5235	A
MACS_peak_601	1.71104	A
MACS_peak_3208	1.42382	A
MACS_peak_1451	1.67262	A
MACS_peak_6021	1.68349	A
MACS_peak_5811	1.50566	A
MACS_peak_2564	1.56542	A
MACS_peak_5174	1.35876	A
MACS_peak_4039	1.55829	A
MACS_peak_5786	1.57095	A
MACS_peak_6632	1.80337	A
MACS_peak_1739	1.73688	A
MACS_peak_5627	1.39703	A
MACS_peak_5819	1.69061	A
MACS_peak_41	1.64421	A
MACS_peak_3519	1.65694	A
MACS_peak_2938	1.60026	A
MACS_peak_968	1.59412	A
MACS_peak_1247	1.62304	A
MACS_peak_2757	1.83683	A
MACS_peak_4850	1.60516	A
MACS_peak_5511	1.29347	A
MACS_peak_4611	1.60873	A
MACS_peak_6198	1.81379	A
MACS_peak_5645	1.56001	A
MACS_peak_2010	1.89221	A
MACS_peak_5170	1.47742	A
MACS_peak_2012	1.51642	A
MACS_peak_2019	1.71754	A
MACS_peak_5041	1.79446	A
MACS_peak_4172	1.78316	A
MACS_peak_4112	1.9593	A
MACS_peak_2931	1.65712	A
MACS_peak_3314	1.65564	A
MACS_peak_1279	1.68157	A
MACS_peak_1808	1.48286	A
MACS_peak_1823	1.76017	A
MACS_peak_1781	1.35033	A
MACS_peak_5261	1.43678	A
MACS_peak_5895	1.77855	A
MACS_peak_2619	1.68931	A
MACS_peak_5937	1.69427	A
MACS_peak_1447	1.46329	A
MACS_peak_1848	1.51898	A
MACS_peak_4837	1.42023	A
MACS_peak_3955	2.1082	A
MACS_peak_386	1.62617	A
MACS_peak_3025	1.69768	A
MACS_peak_4610	1.56752	A
MACS_peak_3026	1.82853	A
MACS_peak_1246	1.60109	A
MACS_peak_3345	1.69728	A
MACS_peak_5171	1.46004	A
MACS_peak_5669	1.51201	A
MACS_peak_1604	1.5562	A
MACS_peak_5077	1.67199	A
MACS_peak_5969	1.80304	A
MACS_peak_3192	1.65503	A
MACS_peak_2586	1.49768	A
MACS_peak_5597	1.71	A
MACS_peak_42	1.71104	A
MACS_peak_4084	1.62412	A
MACS_peak_219	1.65196	A
MACS_peak_1120	1.51049	A
MACS_peak_394	1.32523	A
MACS_peak_705	1.54965	A
MACS_peak_1587	1.72224	A
MACS_peak_141	2.18371	A
MACS_peak_2604	1.72041	A
MACS_peak_6618	1.7364	A
MACS_peak_4040	1.84139	A
MACS_peak_5810	1.51898	A
MACS_peak_1725	1.66429	A
MACS_peak_3033	1.4455	A
MACS_peak_5252	1.43903	A
MACS_peak_2188	1.48893	A
MACS_peak_1643	1.5864	A
MACS_peak_2513	1.29823	A
MACS_peak_6454	1.65648	A
MACS_peak_4118	1.94496	A
MACS_peak_3178	1.90976	A
MACS_peak_4572	1.41975	A
MACS_peak_3687	1.62798	A
MACS_peak_1626	1.76062	A
MACS_peak_912	1.81467	A
MACS_peak_5173	1.55238	A
MACS_peak_2440	1.52456	A
MACS_peak_5381	1.73985	A
MACS_peak_2156	1.71398	A
MACS_peak_1628	1.77735	A
MACS_peak_1716	1.45728	A
MACS_peak_4064	1.48003	A
MACS_peak_3938	1.47907	A
MACS_peak_5974	1.78915	A
MACS_peak_2177	1.71377	A
MACS_peak_513	1.95329	A
MACS_peak_84	1.20136	A
MACS_peak_469	1.6241	A
MACS_peak_3927	1.49041	A
MACS_peak_3882	1.46893	A
MACS_peak_5696	1.53329	A
MACS_peak_2011	1.73619	A
MACS_peak_2921	1.76108	A
MACS_peak_123	1.72203	A
MACS_peak_223	1.727	A
MACS_peak_5517	1.37599	A
MACS_peak_6079	1.90925	A
MACS_peak_3004	1.67326	A
MACS_peak_3718	1.72083	A
MACS_peak_1404	1.5438	A
MACS_peak_569	1.34537	A
MACS_peak_3032	1.84926	A
MACS_peak_4082	1.44284	A
MACS_peak_5986	1.88892	A
MACS_peak_2026	1.64014	A
MACS_peak_5927	1.72191	A
MACS_peak_37	1.86693	A
MACS_peak_958	1.50059	A
MACS_peak_1379	1.26672	A
MACS_peak_3209	1.64426	A
MACS_peak_3597	1.67636	A
MACS_peak_1405	1.87508	A
MACS_peak_544	1.66587	A
MACS_peak_3595	1.64665	A
MACS_peak_4160	1.36327	A
MACS_peak_375	1.83965	A
MACS_peak_1719	1.39272	A
MACS_peak_3350	1.77017	A
MACS_peak_3496	1.61716	A
MACS_peak_4655	1.87731	A
MACS_peak_1155	1.63756	A
MACS_peak_1844	1.57544	A
MACS_peak_635	1.56948	A
MACS_peak_540	1.82843	A
MACS_peak_1383	1.26716	A
MACS_peak_502	1.48544	A
MACS_peak_3287	1.72217	A
MACS_peak_4057	1.51589	A
MACS_peak_5928	1.65788	A
MACS_peak_3706	1.76617	A
MACS_peak_54	1.7298	A
MACS_peak_1361	1.66098	A
MACS_peak_1117	1.19114	A
MACS_peak_181	1.57585	A
MACS_peak_6544	1.4762	A
MACS_peak_317	1.66494	A
MACS_peak_3366	1.62564	A
MACS_peak_6604	1.61064	A
MACS_peak_4753	1.57081	A
MACS_peak_445	1.72369	A
MACS_peak_686	1.6959	A
MACS_peak_5475	1.23162	A
MACS_peak_3694	1.59731	A
MACS_peak_588	1.81857	A
MACS_peak_5985	1.9438	A
MACS_peak_1670	1.52708	A
MACS_peak_4104	1.72754	A
MACS_peak_3310	1.42096	A
MACS_peak_2157	1.66427	A
MACS_peak_5477	1.65158	A
MACS_peak_5560	1.80393	A
MACS_peak_526	1.69051	A
MACS_peak_2290	1.70461	A
MACS_peak_480	1.56542	A
MACS_peak_162	1.83596	A
MACS_peak_698	1.63398	A
MACS_peak_6148	1.62772	A
MACS_peak_5308	1.71188	A
MACS_peak_6732	2.2759	A
MACS_peak_6266	1.7488	A
MACS_peak_5571	1.746	A
MACS_peak_1836	1.50353	A
MACS_peak_909	1.9091	A
MACS_peak_5963	1.43576	A
MACS_peak_76	1.14879	A
MACS_peak_3207	1.75143	A
MACS_peak_1475	1.63313	A
MACS_peak_3596	1.78817	A
MACS_peak_1921	1.70421	A
MACS_peak_3973	1.67378	A
MACS_peak_20	1.90307	A
MACS_peak_2021	1.44407	A
MACS_peak_2512	1.77289	A
MACS_peak_3054	1.77829	A
MACS_peak_48	1.66876	A
MACS_peak_3358	1.62131	A
MACS_peak_5310	1.46547	A
MACS_peak_2950	1.79673	A
MACS_peak_3338	1.60978	A
MACS_peak_5242	1.55341	A
MACS_peak_5851	1.50582	A
MACS_peak_2868	1.34092	A
MACS_peak_1898	1.43722	A
MACS_peak_137	1.59945	A
MACS_peak_6722	1.59024	A
MACS_peak_426	1.68349	A
MACS_peak_2899	1.38529	A
MACS_peak_3997	1.48269	A
MACS_peak_4744	1.7111	A
MACS_peak_542	1.59207	A
MACS_peak_5799	1.71532	A
MACS_peak_324	1.7261	A
MACS_peak_1416	1.59557	A
MACS_peak_5334	1.43752	A
MACS_peak_813	1.44188	A
MACS_peak_236	1.59399	A
MACS_peak_5820	1.41875	A
MACS_peak_3574	1.64461	A
MACS_peak_589	1.81097	A
MACS_peak_5687	1.69844	A
MACS_peak_5033	1.65784	A
MACS_peak_3347	2.18754	A
MACS_peak_3470	1.72653	A
MACS_peak_834	1.79876	A
MACS_peak_1603	1.62367	A
MACS_peak_1937	1.74622	A
MACS_peak_2036	1.55565	A
MACS_peak_770	1.65991	A
MACS_peak_5671	1.87051	A
MACS_peak_4632	1.6513	A
MACS_peak_6206	1.44102	A
MACS_peak_5973	1.96102	A
MACS_peak_2404	1.40061	A
MACS_peak_3398	1.35979	A
MACS_peak_2025	1.63154	A
MACS_peak_2178	1.60039	A
MACS_peak_3055	1.74532	A
MACS_peak_6202	1.61478	A
MACS_peak_3686	1.55341	A
MACS_peak_5110	1.30025	A
MACS_peak_3705	1.73235	A
MACS_peak_543	1.61714	A
MACS_peak_2819	1.67673	A
MACS_peak_904	1.50601	A
MACS_peak_6278	1.43806	A
MACS_peak_2948	1.81728	A
MACS_peak_648	1.80145	A
MACS_peak_5879	1.53596	A
MACS_peak_5623	1.50767	A
MACS_peak_1488	1.5864	A
MACS_peak_3626	1.66168	A
MACS_peak_1717	1.44528	A
MACS_peak_63	1.63058	A
MACS_peak_5288	1.40587	A
MACS_peak_5034	1.3912	A
MACS_peak_294	1.63566	A
MACS_peak_6696	1.49348	A
MACS_peak_460	1.7754	A
MACS_peak_1829	1.63847	A
MACS_peak_52	1.76772	A
MACS_peak_3701	1.66078	A
MACS_peak_4430	1.70886	A
MACS_peak_328	1.35748	A
MACS_peak_1645	1.68693	A
MACS_peak_718	1.48924	A
MACS_peak_235	1.63834	A
MACS_peak_1877	1.92241	A
MACS_peak_4751	1.54062	A
MACS_peak_1700	1.81351	A
MACS_peak_4175	1.33292	A
MACS_peak_5955	1.47493	A
MACS_peak_6005	1.49727	A
MACS_peak_5628	1.57342	A
MACS_peak_3702	1.64678	A
MACS_peak_4754	1.72547	A
MACS_peak_4365	1.54253	A
MACS_peak_3692	1.54713	A
MACS_peak_3934	1.63861	A
MACS_peak_3885	1.60026	A
MACS_peak_5076	1.74537	A
MACS_peak_6545	1.50405	A
MACS_peak_3309	1.61886	A
MACS_peak_6439	1.70728	A
MACS_peak_682	1.33928	A
MACS_peak_4127	1.67032	A
MACS_peak_5293	1.39279	A
MACS_peak_1455	1.73716	A
MACS_peak_2202	1.59274	A
MACS_peak_1390	1.66336	A
MACS_peak_1074	1.52125	A
MACS_peak_3362	1.52904	A
MACS_peak_911	1.60271	A
MACS_peak_779	1.74727	A
MACS_peak_3935	1.61541	A
MACS_peak_5168	1.46247	A
MACS_peak_5752	1.47211	A
MACS_peak_4297	1.50014	A
MACS_peak_4766	1.76685	A
MACS_peak_6240	1.68175	A
MACS_peak_1732	1.41678	A
MACS_peak_5619	1.71286	A
MACS_peak_4340	1.54919	A
MACS_peak_6356	1.51332	A
MACS_peak_3154	1.67305	A
MACS_peak_4658	1.6263	A
MACS_peak_3155	1.74809	A
MACS_peak_6617	1.53696	A
MACS_peak_2620	1.72096	A
MACS_peak_5878	1.57562	A
MACS_peak_1730	1.62367	A
MACS_peak_3717	1.61555	A
MACS_peak_1959	1.62446	A
MACS_peak_4674	1.62617	A
MACS_peak_3001	1.70204	A
MACS_peak_6246	1.66572	A
MACS_peak_1476	1.49711	A
MACS_peak_6358	1.73702	A
MACS_peak_2890	1.51329	A
MACS_peak_150	1.85239	A
MACS_peak_4790	1.57723	A
MACS_peak_3153	1.60318	A
MACS_peak_3881	1.51273	A
MACS_peak_831	1.39778	A
MACS_peak_5609	1.81152	A
MACS_peak_446	1.32532	A
MACS_peak_510	1.61781	A
MACS_peak_4228	1.55033	A
MACS_peak_1411	1.5466	A
MACS_peak_124	1.72055	A
MACS_peak_704	1.53673	A
MACS_peak_5744	1.4671	A
MACS_peak_4748	1.42765	A
MACS_peak_2104	1.554	A
MACS_peak_5103	1.71899	A
MACS_peak_6414	1.48561	A
MACS_peak_1418	1.65652	A
MACS_peak_5194	1.54524	A
MACS_peak_1364	1.91924	A
MACS_peak_516	1.39619	A
MACS_peak_773	1.5835	A
MACS_peak_6697	1.56902	A
MACS_peak_5299	1.37432	A
MACS_peak_6007	1.67454	A
MACS_peak_2174	1.39869	A
MACS_peak_467	1.54777	A
MACS_peak_108	1.73193	A
MACS_peak_6245	1.73569	A
MACS_peak_598	1.83815	A
MACS_peak_3211	1.40249	A
MACS_peak_436	1.62301	A
MACS_peak_3679	1.57792	A
MACS_peak_916	1.93863	A
MACS_peak_6455	1.65057	A
MACS_peak_4747	1.46535	A
MACS_peak_4997	1.75237	A
MACS_peak_6008	1.45671	A
MACS_peak_1624	1.54503	A
MACS_peak_4002	1.66078	A
MACS_peak_491	1.71642	A
MACS_peak_6396	0.66698	A
MACS_peak_6360	1.31365	A
MACS_peak_5901	1.77982	A
MACS_peak_3524	1.73023	A
MACS_peak_3977	1.68237	A
MACS_peak_5703	1.42204	A
MACS_peak_4272	1.37298	A
MACS_peak_4098	1.3292	A
MACS_peak_2861	1.74265	A
MACS_peak_6253	1.46897	A
MACS_peak_6656	1.39448	A
MACS_peak_2756	1.32111	A
MACS_peak_3365	1.53248	A
MACS_peak_1501	1.67118	A
MACS_peak_3988	1.65059	A
MACS_peak_772	1.74911	A
MACS_peak_537	1.72272	A
MACS_peak_981	1.49875	A
MACS_peak_3210	1.76004	A
MACS_peak_5967	1.93704	A
MACS_peak_1365	1.91635	A
MACS_peak_69	1.29793	A
MACS_peak_2570	1.60721	A
MACS_peak_1961	1.49312	A
MACS_peak_298	1.01407	A
MACS_peak_2484	1.66238	A
MACS_peak_6274	1.55891	A
MACS_peak_3909	1.51736	A
MACS_peak_2433	1.71669	A
MACS_peak_959	1.64594	A
MACS_peak_5748	1.08538	A
MACS_peak_6723	1.69936	A
MACS_peak_2591	1.47183	A
MACS_peak_21	2.03516	A
MACS_peak_5596	1.72252	A
MACS_peak_5273	1.56023	A
MACS_peak_4688	1.50614	A
MACS_peak_5272	1.50366	A
MACS_peak_1800	1.52514	A
MACS_peak_3243	1.70453	A
MACS_peak_3212	1.42281	A
MACS_peak_4546	1.65335	A
MACS_peak_1585	1.46893	A
MACS_peak_53	1.7801	A
MACS_peak_1493	1.77114	A
MACS_peak_3397	1.29511	A
MACS_peak_6456	1.62229	A
MACS_peak_4945	1.51851	A
MACS_peak_1841	1.52015	A
MACS_peak_3242	1.66347	A
MACS_peak_4211	1.57994	A
MACS_peak_4223	1.69061	A
MACS_peak_1751	1.57832	A
MACS_peak_3768	1.659	A
MACS_peak_6733	2.24186	A
MACS_peak_5309	1.51077	A
MACS_peak_6273	1.59354	A
MACS_peak_5266	1.51991	A
MACS_peak_2590	1.48257	A
MACS_peak_2516	1.61489	A
MACS_peak_4132	1.48269	A
MACS_peak_3696	1.60728	A
MACS_peak_277	1.28233	A
MACS_peak_5060	1.5018	A
MACS_peak_1366	1.90436	A
MACS_peak_4165	1.33122	A
MACS_peak_5735	1.51567	A
MACS_peak_4656	1.79016	A
MACS_peak_1839	1.74635	A
MACS_peak_1498	1.61234	A
MACS_peak_3459	1.71546	A
MACS_peak_5991	1.5509	A
MACS_peak_3482	1.4308	A
MACS_peak_3693	1.6381	A
MACS_peak_3991	1.7529	A
MACS_peak_908	1.79435	A
MACS_peak_3507	1.95433	A
MACS_peak_1950	1.38282	A
MACS_peak_5530	1.72947	A
MACS_peak_3331	1.64525	A
MACS_peak_6101	1.83073	A
MACS_peak_913	1.62878	A
MACS_peak_811	1.55344	A
MACS_peak_1676	1.42964	A
MACS_peak_6400	1.70117	A
MACS_peak_4675	1.57597	A
MACS_peak_3227	1.51936	A
MACS_peak_4639	1.59019	A
MACS_peak_5303	1.55494	A
MACS_peak_5262	1.41723	A
MACS_peak_3307	1.49469	A
MACS_peak_4103	1.26973	A
MACS_peak_1371	1.77169	A
MACS_peak_2929	1.76088	A
MACS_peak_4791	1.6441	A
MACS_peak_2520	1.49937	A
MACS_peak_6606	1.54321	A
MACS_peak_6151	1.40055	A
MACS_peak_917	1.70855	A
MACS_peak_6201	1.67784	A
MACS_peak_5990	1.5357	A
MACS_peak_4845	1.80536	A
MACS_peak_4561	1.10386	A
MACS_peak_5540	1.83629	A
MACS_peak_5515	1.44935	A
MACS_peak_1664	1.92572	A
MACS_peak_2928	1.72382	A
MACS_peak_5751	1.5796	A
MACS_peak_246	1.41116	A
MACS_peak_3575	1.727	A
MACS_peak_5675	1.57653	A
MACS_peak_5051	1.7111	A
MACS_peak_5822	1.7367	A
MACS_peak_2075	1.68273	A
MACS_peak_2022	1.64825	A
MACS_peak_2930	1.6241	A
MACS_peak_4727	1.64726	A
MACS_peak_2597	1.59238	A
MACS_peak_570	1.32054	A
MACS_peak_4684	1.76596	A
MACS_peak_694	1.08804	A
MACS_peak_1962	1.3211	A
MACS_peak_479	1.55461	A
MACS_peak_1752	1.59023	A
MACS_peak_1524	1.46555	A
MACS_peak_3676	1.63342	A
MACS_peak_6154	1.73308	A
MACS_peak_3458	1.69814	A
MACS_peak_1942	1.58294	A
MACS_peak_6647	1.83684	A
MACS_peak_2994	1.64341	A
MACS_peak_5129	1.7013	A
MACS_peak_4271	1.41476	A
MACS_peak_3591	1.6876	A
MACS_peak_1456	1.74967	A
MACS_peak_3699	1.81854	A
MACS_peak_1806	1.32922	A
MACS_peak_2347	1.63363	A
MACS_peak_77	1.15073	A
MACS_peak_5996	1.64944	A
MACS_peak_4198	1.21699	A
MACS_peak_907	1.25866	A
MACS_peak_3349	1.97529	A
MACS_peak_2341	1.59192	A
MACS_peak_1594	1.59853	A
MACS_peak_1602	1.52729	A
MACS_peak_4144	1.66236	A
MACS_peak_2582	1.48151	A
MACS_peak_4933	1.65793	A
MACS_peak_2250	1.42631	A
MACS_peak_4179	1.68488	A
MACS_peak_1477	1.42581	A
MACS_peak_461	1.98402	A
MACS_peak_4222	1.86524	A
MACS_peak_3027	1.72309	A
MACS_peak_1035	1.60578	A
MACS_peak_6433	1.76652	A
MACS_peak_3304	1.37201	A
MACS_peak_441	1.46365	A
MACS_peak_5360	1.72473	A
MACS_peak_2028	1.66458	A
MACS_peak_5151	1.78656	A
MACS_peak_3813	1.37345	A
MACS_peak_1592	1.2625	A
MACS_peak_507	1.38546	A
MACS_peak_4729	1.65328	A
MACS_peak_2029	1.77883	A
MACS_peak_509	1.5821	A
MACS_peak_5608	1.76635	A
MACS_peak_2108	1.54259	A
MACS_peak_2044	1.47399	A
MACS_peak_4174	1.3531	A
MACS_peak_2898	1.41891	A
MACS_peak_5668	1.63857	A
MACS_peak_4736	1.5753	A
MACS_peak_1824	1.75434	A
MACS_peak_227	1.87295	A
MACS_peak_1750	1.56702	A
MACS_peak_413	1.53664	A
MACS_peak_6511	1.39364	A
MACS_peak_3684	1.82438	A
MACS_peak_179	1.68753	A
MACS_peak_3353	1.70568	A
MACS_peak_595	1.71026	A
MACS_peak_2990	1.74766	A
MACS_peak_1644	1.64127	A
MACS_peak_5483	1.16045	A
MACS_peak_2514	1.77812	A
MACS_peak_5814	1.60977	A
MACS_peak_1347	1.57912	A
MACS_peak_1736	1.58711	A
MACS_peak_4099	1.33098	A
MACS_peak_2601	1.70933	A
MACS_peak_6731	1.67501	A
MACS_peak_5136	1.42608	A
MACS_peak_5743	1.47466	A
MACS_peak_4262	1.48086	A
MACS_peak_4173	1.48241	A
MACS_peak_630	1.8189	A
MACS_peak_5779	1.56895	A
MACS_peak_1370	1.55802	A
MACS_peak_6284	1.92752	A
MACS_peak_3088	1.45557	A
MACS_peak_6496	1.47865	A
MACS_peak_1458	1.69814	A
MACS_peak_5610	1.78006	A
MACS_peak_73	1.53699	A
MACS_peak_6500	1.60814	A
MACS_peak_3205	1.58879	A
MACS_peak_4338	1.43943	A
MACS_peak_2148	1.60144	A
MACS_peak_4267	1.73589	A
MACS_peak_6523	1.76463	A
MACS_peak_2904	1.39108	A
MACS_peak_5959	1.27118	A
MACS_peak_6442	1.50661	A
MACS_peak_6163	1.87411	A
MACS_peak_1853	1.57124	A
MACS_peak_3048	1.3099	A
MACS_peak_3321	1.44695	A
MACS_peak_3176	1.53072	A
MACS_peak_4035	1.77709	A
MACS_peak_3990	1.74897	A
MACS_peak_3177	1.56233	A
MACS_peak_2920	1.7459	A
MACS_peak_1897	1.43358	A
MACS_peak_38	1.95863	A
MACS_peak_5906	1.37318	A
MACS_peak_6643	1.58608	A
MACS_peak_6257	1.58427	A
MACS_peak_267	1.46721	A
MACS_peak_2750	1.63822	A
MACS_peak_437	1.96162	A
MACS_peak_453	1.49852	A
MACS_peak_4755	1.81974	A
MACS_peak_1678	1.49962	A
MACS_peak_3371	1.46644	A
MACS_peak_4257	1.66303	A
MACS_peak_4562	1.08231	A
MACS_peak_4657	1.59403	A
MACS_peak_882	1.65886	A
MACS_peak_6213	1.51279	A
MACS_peak_4041	1.74483	A
MACS_peak_3580	1.4213	A
MACS_peak_5753	1.46395	A
MACS_peak_145	1.8393	B
MACS_peak_3332	1.35669	B
MACS_peak_4432	1.40878	B
MACS_peak_5186	1.691	B
MACS_peak_4574	1.57032	B
MACS_peak_5919	1.59484	B
MACS_peak_1132	1.83542	B
MACS_peak_4088	1.59334	B
MACS_peak_783	1.76523	B
MACS_peak_996	1.55353	B
MACS_peak_3031	1.55605	B
MACS_peak_65	1.68742	B
MACS_peak_1623	1.37051	B
MACS_peak_4555	2.02835	B
MACS_peak_3902	1.60211	B
MACS_peak_2818	1.71145	B
MACS_peak_498	1.65082	B
MACS_peak_2830	1.65397	B
MACS_peak_430	1.80439	B
MACS_peak_1665	2.11054	B
MACS_peak_4804	1.77092	B
MACS_peak_3525	1.64074	B
MACS_peak_2211	1.50449	B
MACS_peak_1461	1.49023	B
MACS_peak_3167	1.46364	B
MACS_peak_3512	1.92706	B
MACS_peak_3170	1.28603	B
MACS_peak_3953	1.66632	B
MACS_peak_1441	1.30013	B
MACS_peak_6241	1.85752	B
MACS_peak_5257	1.40237	B
MACS_peak_3995	1.75461	B
MACS_peak_4251	1.73276	B
MACS_peak_1593	1.59588	B
MACS_peak_1860	1.12322	B
MACS_peak_503	1.44163	B
MACS_peak_1412	1.57819	B
MACS_peak_5732	1.34888	B
MACS_peak_5214	1.574	B
MACS_peak_2072	1.58105	B
MACS_peak_161	1.49178	B
MACS_peak_2099	1.64649	B
MACS_peak_5358	1.53738	B
MACS_peak_5956	1.47139	B
MACS_peak_1497	1.61489	B
MACS_peak_645	1.70669	B
MACS_peak_1512	1.48243	B
MACS_peak_6569	1.39063	B
MACS_peak_88	1.20929	B
MACS_peak_4343	1.55829	B
MACS_peak_6300	1.53446	B
MACS_peak_5701	1.52366	B
MACS_peak_1666	2.04331	B
MACS_peak_3024	1.52653	B
MACS_peak_1147	1.43675	B
MACS_peak_4123	1.64818	B
MACS_peak_622	1.5065	B
MACS_peak_6028	1.76897	B
MACS_peak_2922	1.79027	B
MACS_peak_3762	1.51941	B
MACS_peak_1622	1.70462	B
MACS_peak_4080	1.63058	B
MACS_peak_423	1.31359	B
MACS_peak_4871	1.357	B
MACS_peak_6195	1.85844	B
MACS_peak_4817	1.53312	B
MACS_peak_5150	1.73138	B
MACS_peak_497	1.74689	B
MACS_peak_2113	1.00145	B
MACS_peak_5346	1.50598	B
MACS_peak_1809	1.39443	B
MACS_peak_4114	1.64662	B
MACS_peak_2007	1.54965	B
MACS_peak_3700	1.83582	B
MACS_peak_2487	1.73351	B
MACS_peak_1386	1.70527	B
MACS_peak_5520	1.60406	B
MACS_peak_5773	1.37157	B
MACS_peak_3346	2.05618	B
MACS_peak_5745	1.52584	B
MACS_peak_655	1.46895	B
MACS_peak_1485	1.78316	B
MACS_peak_5551	1.65005	B
MACS_peak_412	1.3476	B
MACS_peak_6016	1.39471	B
MACS_peak_40	1.94987	B
MACS_peak_1715	1.45089	B
MACS_peak_6440	1.57446	B
MACS_peak_536	1.43658	B
MACS_peak_1979	1.37808	B
MACS_peak_3753	1.27372	B
MACS_peak_4556	2.06969	B
MACS_peak_399	1.45165	B
MACS_peak_5185	1.71878	B
MACS_peak_5188	1.71683	B
MACS_peak_5784	1.13577	B
MACS_peak_5080	1.61857	B
MACS_peak_3092	1.66849	B
MACS_peak_25	1.82305	B
MACS_peak_1826	1.81875	B
MACS_peak_1494	1.64944	B
MACS_peak_6401	1.66075	B
MACS_peak_3029	1.81286	B
MACS_peak_3494	1.57976	B
MACS_peak_5622	1.35189	B
MACS_peak_1138	1.60285	B
MACS_peak_1258	1.43553	B
MACS_peak_1856	1.49219	B
MACS_peak_607	1.85319	B
MACS_peak_435	1.61265	B
MACS_peak_3630	1.51046	B
MACS_peak_2035	1.61823	B
MACS_peak_6636	1.30656	B
MACS_peak_2114	1.05614	B
MACS_peak_6415	1.50548	B
MACS_peak_6397	0.681227	B
MACS_peak_252	1.39162	B
MACS_peak_2192	1.22598	B
MACS_peak_829	1.57151	B
MACS_peak_3183	1.51227	B
MACS_peak_2624	2.16719	B
MACS_peak_3337	1.65931	B
MACS_peak_4667	1.71009	B
MACS_peak_3152	1.4436	B
MACS_peak_3965	1.55081	B
MACS_peak_4260	1.47414	B
MACS_peak_6625	1.34164	B
MACS_peak_6434	1.88084	B
MACS_peak_6150	1.39193	B
MACS_peak_2102	1.69187	B
MACS_peak_3019	1.47466	B
MACS_peak_434	1.60564	B
MACS_peak_3334	1.53232	B
MACS_peak_3002	1.59728	B
MACS_peak_6443	1.72931	B
MACS_peak_1413	2.06515	B
MACS_peak_6726	1.64073	B
MACS_peak_6694	1.93815	B
MACS_peak_3760	1.5506	B
MACS_peak_1450	1.72544	B
MACS_peak_902	1.31678	B
MACS_peak_4266	1.74204	B
MACS_peak_5287	1.45959	B
MACS_peak_606	1.38778	B
MACS_peak_4750	1.67088	B
MACS_peak_2811	1.39498	B
MACS_peak_451	1.68082	B
MACS_peak_2168	1.55339	B
MACS_peak_5917	1.44861	B
MACS_peak_2940	1.54185	B
MACS_peak_6009	1.62301	B
MACS_peak_270	1.5224	B
MACS_peak_3989	1.65713	B
MACS_peak_2027	1.3915	B
MACS_peak_3999	1.41809	B
MACS_peak_4826	1.70343	B
MACS_peak_4248	1.52202	B
MACS_peak_5897	1.67951	B
MACS_peak_1581	1.69685	B
MACS_peak_3003	1.24614	B
MACS_peak_159	1.78475	B
MACS_peak_3884	1.70977	B
MACS_peak_1857	1.47565	B
MACS_peak_5146	1.4774	B
MACS_peak_923	1.80578	B
MACS_peak_2210	1.57459	B
MACS_peak_5549	1.48065	B
MACS_peak_1753	1.69196	B
MACS_peak_5169	1.78765	B
MACS_peak_5213	1.62454	B
MACS_peak_5524	1.51729	B
MACS_peak_6575	1.25938	B
MACS_peak_3972	1.65051	B
MACS_peak_1454	1.71878	B
MACS_peak_1358	1.6196	B
MACS_peak_2985	1.62908	B
MACS_peak_3720	1.66258	B
MACS_peak_576	1.47359	B
MACS_peak_3766	1.4197	B
MACS_peak_539	1.70697	B
MACS_peak_935	1.6215	B
MACS_peak_5082	1.65234	B
MACS_peak_1110	1.20043	B
MACS_peak_3887	1.59573	B
MACS_peak_5706	1.3024	B
MACS_peak_3573	1.42512	B
MACS_peak_5382	1.66656	B
MACS_peak_5267	1.69985	B
MACS_peak_6004	1.28385	B
MACS_peak_3351	1.65759	B
MACS_peak_110	1.40764	B
MACS_peak_5894	1.88297	B
MACS_peak_5354	1.47108	B
MACS_peak_221	1.64119	B
MACS_peak_105	1.50521	B
MACS_peak_5702	1.44769	B
MACS_peak_5059	1.5397	B
MACS_peak_1907	1.60022	B
MACS_peak_4178	1.54653	B
MACS_peak_4073	1.6531	B
MACS_peak_4250	1.7318	B
MACS_peak_2825	1.74928	B
MACS_peak_4303	1.45257	B
MACS_peak_1973	1.54702	B
MACS_peak_440	1.50778	B
MACS_peak_3070	1.70398	B
MACS_peak_6209	1.61876	B
MACS_peak_4258	1.20871	B
MACS_peak_5898	1.45994	B
MACS_peak_4679	1.82582	B
MACS_peak_3671	1.54541	B
MACS_peak_5598	1.62049	B
MACS_peak_5924	1.26443	B
MACS_peak_5611	1.7343	B
MACS_peak_3994	1.7829	B
MACS_peak_639	1.57786	B
MACS_peak_2006	1.53754	B
MACS_peak_4061	1.48437	B
MACS_peak_283	1.67696	B
MACS_peak_6293	1.64436	B
MACS_peak_1862	1.6822	B
MACS_peak_3602	1.21071	B
MACS_peak_2425	1.47493	B
MACS_peak_1810	1.86117	B
MACS_peak_6094	1.67501	B
MACS_peak_496	1.88068	B
MACS_peak_4059	1.8721	B
MACS_peak_3160	1.54415	B
MACS_peak_717	1.45567	B
MACS_peak_2353	1.4652	B
MACS_peak_237	1.99524	B
MACS_peak_654	1.46421	B
MACS_peak_3071	1.65386	B
MACS_peak_3241	1.66345	B
MACS_peak_652	1.69225	B
MACS_peak_481	1.50526	B
MACS_peak_4372	1.67506	B
MACS_peak_3759	1.75188	B
MACS_peak_4042	1.79215	B
MACS_peak_6308	1.61758	B
MACS_peak_1250	1.53869	B
MACS_peak_4076	1.56145	B
MACS_peak_4202	1.5494	B
MACS_peak_4252	1.42254	B
MACS_peak_4323	1.55168	B
MACS_peak_640	1.60183	B
MACS_peak_1953	1.56179	B
MACS_peak_3030	1.50614	B
MACS_peak_5349	1.85451	B
MACS_peak_6149	1.35603	B
MACS_peak_530	1.63109	B
MACS_peak_3969	1.23607	B
MACS_peak_891	1.2469	B
MACS_peak_1843	1.8348	B
MACS_peak_3166	1.51374	B
MACS_peak_5268	1.69333	B
MACS_peak_6153	1.79749	B
MACS_peak_6410	1.64341	B
MACS_peak_4739	1.56855	B
MACS_peak_5941	1.95573	B
MACS_peak_2927	1.71309	B
MACS_peak_3828	1.50297	B
MACS_peak_2903	1.27496	B
MACS_peak_3286	1.77375	B
MACS_peak_2810	1.41583	B
MACS_peak_5205	1.33927	B
MACS_peak_5235	1.33964	B
MACS_peak_991	1.309	B
MACS_peak_2465	1.02397	B
MACS_peak_3978	1.57936	B
MACS_peak_3577	1.65859	B
MACS_peak_104	1.35011	B
MACS_peak_798	1.44232	B
MACS_peak_4184	1.00254	B
MACS_peak_1591	1.36251	B
MACS_peak_4830	1.75827	B
MACS_peak_1940	1.43172	B
MACS_peak_1492	1.16783	B
MACS_peak_5028	1.53745	B
MACS_peak_447	1.30838	B
MACS_peak_2149	1.67494	B
MACS_peak_1003	1.47493	B
MACS_peak_1424	1.5488	B
MACS_peak_3598	1.52139	B
MACS_peak_1322	1.6811	B
MACS_peak_176	1.66345	B
MACS_peak_2008	1.85807	B
MACS_peak_2918	1.61886	B
MACS_peak_3940	1.3752	B
MACS_peak_2356	1.62081	B
MACS_peak_5600	1.76957	B
MACS_peak_5086	1.29883	B
MACS_peak_6349	1.49879	B
MACS_peak_6646	1.14961	B
MACS_peak_3592	1.64825	B
MACS_peak_6716	1.65941	B
MACS_peak_6475	1.80925	B
MACS_peak_2195	1.50821	B
MACS_peak_2883	1.47527	B
MACS_peak_5356	1.69963	B
MACS_peak_5881	1.77386	B
MACS_peak_644	1.73573	B
MACS_peak_5529	1.68001	B
MACS_peak_3477	1.50965	B
MACS_peak_2479	1.53629	B
MACS_peak_5342	1.59525	B
MACS_peak_3830	1.70046	B
MACS_peak_4977	1.62114	B
MACS_peak_3826	1.53387	B
MACS_peak_4709	1.46312	B
MACS_peak_3078	1.68753	B
MACS_peak_6550	1.45132	B
MACS_peak_3159	1.48744	B
MACS_peak_32	1.70612	B
MACS_peak_4847	1.72612	B
MACS_peak_2435	1.22129	B
MACS_peak_3810	1.65228	B
MACS_peak_2105	1.60382	B
MACS_peak_4056	1.38456	B
MACS_peak_3964	1.54677	B
MACS_peak_113	1.5045	B
MACS_peak_3903	1.59285	B
MACS_peak_2523	1.54321	B
MACS_peak_3359	1.43861	B
MACS_peak_3445	1.74606	B
MACS_peak_450	1.58165	B
MACS_peak_4848	1.62963	B
MACS_peak_2092	1.1726	B
MACS_peak_3833	1.3271	B
MACS_peak_2991	1.65125	B
MACS_peak_1798	1.62415	B
MACS_peak_4768	1.53999	B
MACS_peak_5545	1.60443	B
MACS_peak_2816	1.51229	B
MACS_peak_553	1.64421	B
MACS_peak_5892	1.26241	B
MACS_peak_4301	1.65563	B
MACS_peak_5197	1.52659	B
MACS_peak_5698	1.52268	B
MACS_peak_2	1.91603	B
MACS_peak_2161	1.59023	B
MACS_peak_74	1.51985	B
MACS_peak_2069	1.41421	B
MACS_peak_4571	1.4015	B
MACS_peak_474	1.52134	B
MACS_peak_1321	1.11972	B
MACS_peak_2131	1.78262	B
MACS_peak_4249	1.54303	B
MACS_peak_1140	1.29538	B
MACS_peak_5552	1.54338	B
MACS_peak_5148	1.28872	B
MACS_peak_5527	1.61746	B
MACS_peak_5053	1.79407	B
MACS_peak_2212	1.29721	B
MACS_peak_4391	1.36993	B
MACS_peak_4320	1.69804	B
MACS_peak_4358	1.52086	B
MACS_peak_1849	1.65372	B
MACS_peak_3982	1.35184	B
MACS_peak_2506	1.58291	B
MACS_peak_5865	1.46329	B
MACS_peak_802	1.28037	B
MACS_peak_1446	1.4879	B
MACS_peak_287	1.55147	B
MACS_peak_2803	1.29288	B
MACS_peak_5618	1.75422	B
MACS_peak_5057	1.45161	B
MACS_peak_3560	1.33142	B
MACS_peak_4087	1.50767	B
MACS_peak_6522	1.20676	B
MACS_peak_618	1.83791	B
MACS_peak_784	1.77265	B
MACS_peak_5676	1.67043	B
MACS_peak_4304	2.04159	B
MACS_peak_3996	1.68176	B
MACS_peak_651	1.65415	B
MACS_peak_2799	1.53296	B
MACS_peak_5843	1.30622	B
MACS_peak_5301	1.17444	B
MACS_peak_5774	1.369	B
MACS_peak_3625	1.64749	B
MACS_peak_2926	1.67247	B
MACS_peak_1980	1.29371	B
MACS_peak_6350	1.49843	B
MACS_peak_571	1.30023	B
MACS_peak_2934	1.48183	B
MACS_peak_115	1.43115	B
MACS_peak_167	1.663	B
MACS_peak_3198	1.61031	B
MACS_peak_2057	1.37624	B
MACS_peak_315	1.68624	B
MACS_peak_656	1.27165	B
MACS_peak_2995	1.59021	B
MACS_peak_5915	1.52497	B
MACS_peak_134	1.41853	B
MACS_peak_4353	1.59835	B
MACS_peak_4078	1.63167	B
MACS_peak_5931	1.7048	B
MACS_peak_2189	1.53785	B
MACS_peak_1057	1.32713	B
MACS_peak_5362	1.5408	B
MACS_peak_3089	1.16542	B
MACS_peak_4834	1.61946	B
MACS_peak_5847	1.78279	B
MACS_peak_2603	1.62617	B
MACS_peak_4183	0.993875	B
MACS_peak_2957	1.54297	B
MACS_peak_4782	1.47253	B
MACS_peak_519	1.21683	B
MACS_peak_2130	1.87971	B
MACS_peak_4735	1.74537	B
MACS_peak_830	1.14663	B
MACS_peak_220	1.60064	B
MACS_peak_5548	1.60999	B
MACS_peak_3292	0.909129	B
MACS_peak_6200	1.58125	B
MACS_peak_6277	1.2304	B
MACS_peak_2840	1.58564	B
MACS_peak_22	1.94857	B
MACS_peak_3814	1.52727	B
MACS_peak_6256	1.7411	B
MACS_peak_928	1.41256	B
MACS_peak_6576	1.70163	B
MACS_peak_3308	1.82565	B
MACS_peak_3295	1.44505	B
MACS_peak_2349	1.50581	B
MACS_peak_2941	1.61343	B
MACS_peak_4129	1.69535	B
MACS_peak_2430	1.40829	B
MACS_peak_5776	1.52561	B
MACS_peak_808	1.70481	B
MACS_peak_6549	1.441	B
MACS_peak_2663	1.08711	B
MACS_peak_5659	1.45761	B
MACS_peak_5137	1.42775	B
MACS_peak_3721	1.57899	B
MACS_peak_3191	1.71432	B
MACS_peak_1773	1.65332	B
MACS_peak_2996	1.51546	B
MACS_peak_4079	1.65561	B
MACS_peak_1028	1.91786	B
MACS_peak_5930	1.65416	B
MACS_peak_2118	1.5614	B
MACS_peak_272	1.5737	B
MACS_peak_5621	1.69763	B
MACS_peak_4239	1.66614	B
MACS_peak_2989	1.64397	B
MACS_peak_5172	1.66304	B
MACS_peak_535	1.42622	B
MACS_peak_3330	1.62855	B
MACS_peak_66	1.8015	B
MACS_peak_5890	1.25604	B
MACS_peak_4115	1.84401	B
MACS_peak_1500	1.77517	B
MACS_peak_1821	1.29282	B
MACS_peak_482	1.52779	B
MACS_peak_3672	1.60728	B
MACS_peak_6026	1.51427	B
MACS_peak_282	1.65648	B
MACS_peak_1026	1.2752	B
MACS_peak_3757	1.71988	B
MACS_peak_5900	1.7675	B
MACS_peak_4275	1.47089	B
MACS_peak_1605	1.3845	B
MACS_peak_804	1.5065	B
MACS_peak_136	1.585	B
MACS_peak_3906	1.68497	B
MACS_peak_127	1.4998	B
MACS_peak_807	1.61941	B
MACS_peak_5615	1.6033	B
MACS_peak_3920	1.29683	B
MACS_peak_2336	1.75024	B
MACS_peak_812	1.38996	B
MACS_peak_3495	1.02913	B
MACS_peak_2461	1.64626	B
MACS_peak_6579	1.19222	B
MACS_peak_5187	1.68922	B
MACS_peak_4401	1.78809	B
MACS_peak_4828	1.74389	B
MACS_peak_6096	1.77604	B
MACS_peak_4756	1.58227	B
MACS_peak_2992	1.26053	B
MACS_peak_231	1.25814	B
MACS_peak_1906	1.54105	B
MACS_peak_4177	1.60722	B
MACS_peak_308	1.13296	B
MACS_peak_3829	1.53601	B
MACS_peak_6319	1.17864	B
MACS_peak_2505	1.56647	B
MACS_peak_5339	1.67039	B
MACS_peak_2602	1.63245	B
MACS_peak_3637	1.55029	B
MACS_peak_2933	1.81286	B
MACS_peak_264	1.47453	B
MACS_peak_1625	1.52862	B
MACS_peak_91	1.51628	B
MACS_peak_3719	1.52358	B
MACS_peak_6497	1.52605	B
MACS_peak_4743	1.55235	B
MACS_peak_4726	1.53123	B
MACS_peak_5297	1.59579	B
MACS_peak_452	1.53487	B
MACS_peak_3079	1.65328	B
MACS_peak_5133	1.60137	B
MACS_peak_1191	1.56435	B
MACS_peak_1913	1.61091	B
MACS_peak_5255	1.52926	B
MACS_peak_222	1.42159	B
MACS_peak_4772	1.55021	B
MACS_peak_2127	1.58883	B
MACS_peak_5236	1.37727	B
MACS_peak_1879	1.70433	B
MACS_peak_3908	1.56709	B
MACS_peak_2947	1.53694	B
MACS_peak_4605	1.65402	B
MACS_peak_3021	1.70841	B
MACS_peak_3394	1.35347	B
MACS_peak_290	1.15101	B
MACS_peak_5980	1.41384	B
MACS_peak_6580	1.66929	B
MACS_peak_2841	1.62798	B
MACS_peak_2885	1.48047	B
MACS_peak_3761	1.60298	B
MACS_peak_6081	1.92546	B
MACS_peak_764	1.46906	B
MACS_peak_6581	1.54738	B
MACS_peak_4201	1.94644	B
MACS_peak_5772	0.943915	B
MACS_peak_5952	1.47755	B
MACS_peak_2606	1.54105	B
MACS_peak_3894	1.62701	B
MACS_peak_942	1.42597	B
MACS_peak_2895	1.53388	B
MACS_peak_4835	1.62468	B
MACS_peak_1344	1.44315	B
MACS_peak_4651	1.44743	B
MACS_peak_1545	1.64862	B
MACS_peak_3182	1.50452	B
MACS_peak_3897	1.83071	B
MACS_peak_929	1.42705	B
MACS_peak_2436	1.49699	B
MACS_peak_646	1.7285	B
MACS_peak_5131	1.42916	B
MACS_peak_657	1.60928	B
MACS_peak_6603	1.72272	B
MACS_peak_3487	1.67534	B
MACS_peak_5977	1.54308	B
MACS_peak_3583	1.50263	B
MACS_peak_4696	1.07177	B
MACS_peak_6345	1.81623	B
MACS_peak_702	1.7641	B
MACS_peak_4180	1.73216	B
MACS_peak_1272	1.42804	B
MACS_peak_4261	1.61944	B
MACS_peak_325	1.73431	B
MACS_peak_2892	1.761	B
MACS_peak_3957	1.7284	B
MACS_peak_1850	1.6268	B
MACS_peak_6161	1.27671	B
MACS_peak_6607	1.57611	B
MACS_peak_3383	1.22613	B
MACS_peak_3703	1.22204	B
MACS_peak_3697	1.7317	B
MACS_peak_5682	1.50093	B
MACS_peak_2611	1.60912	B
MACS_peak_5736	1.65601	B
MACS_peak_3937	1.52651	B
MACS_peak_1381	1.57469	B
MACS_peak_4823	1.61179	B
MACS_peak_443	1.47579	B
MACS_peak_2086	1.48908	B
MACS_peak_1949	1.40378	B
MACS_peak_632	1.65316	B
MACS_peak_4749	1.61273	B
MACS_peak_4429	1.36671	B
MACS_peak_2916	1.48427	B
MACS_peak_5840	1.86226	B
MACS_peak_72	1.03277	B
MACS_peak_2981	1.69666	B
MACS_peak_1056	1.36969	B
MACS_peak_489	1.26522	B
MACS_peak_5673	1.4514	B
MACS_peak_160	1.84625	B
MACS_peak_2140	1.64225	B
MACS_peak_3035	1.54956	B
MACS_peak_1878	1.66509	B
MACS_peak_1462	1.61648	B
MACS_peak_3036	1.55279	B
MACS_peak_6436	1.54308	B
MACS_peak_1486	2.1353	B
MACS_peak_5936	1.69909	B
MACS_peak_5128	1.45531	B
MACS_peak_135	1.41625	B
MACS_peak_6437	1.32756	B
MACS_peak_2893	1.22536	B
MACS_peak_5052	1.48109	B
MACS_peak_3945	1.51991	B
MACS_peak_1933	1.69759	B
MACS_peak_860	0.713325	B
MACS_peak_5156	1.74011	B
MACS_peak_4745	1.59466	B
MACS_peak_3895	1.77762	B
MACS_peak_4974	1.27772	B
MACS_peak_785	1.5926	B
MACS_peak_4375	1.33183	B
MACS_peak_1840	1.73322	B
MACS_peak_1964	1.31165	B
MACS_peak_558	1.57586	B
MACS_peak_4306	1.79785	B
MACS_peak_1251	1.46728	B
MACS_peak_4433	1.38728	B
MACS_peak_4731	1.68896	B
MACS_peak_775	1.50929	B
MACS_peak_5116	1.55965	B
MACS_peak_6621	1.86371	B
MACS_peak_3179	1.67836	B
MACS_peak_619	1.89301	B
MACS_peak_6279	1.69793	B
MACS_peak_3369	1.42716	B
MACS_peak_4359	1.55078	B
MACS_peak_2337	1.61376	B
MACS_peak_3911	1.71727	B
MACS_peak_438	1.86589	B
MACS_peak_2348	1.59218	B
MACS_peak_4209	1.84058	B
MACS_peak_1868	1.65926	B
MACS_peak_5175	1.53248	B
MACS_peak_3634	1.60259	B
MACS_peak_690	1.46033	B
MACS_peak_647	1.73003	B
MACS_peak_6352	1.44389	B
MACS_peak_3294	1.44732	B
MACS_peak_4068	1.43512	B
MACS_peak_1952	1.64389	B
MACS_peak_4644	1.81751	B
MACS_peak_2509	1.62118	B
MACS_peak_5249	1.44535	B
MACS_peak_3603	1.62887	B
MACS_peak_5839	1.83969	B
MACS_peak_2906	1.53799	B
MACS_peak_1894	1.61146	B
MACS_peak_890	1.2734	B
MACS_peak_1474	1.3489	B
MACS_peak_1912	1.60653	B
MACS_peak_125	1.71669	B
MACS_peak_2813	1.34381	B
MACS_peak_2037	1.43828	B
MACS_peak_3556	1.25305	B
MACS_peak_5075	1.60798	B
MACS_peak_5595	1.84139	B
MACS_peak_3976	1.38862	B
MACS_peak_2447	1.65022	B
MACS_peak_2521	1.45698	B
MACS_peak_3555	1.59658	B
MACS_peak_6158	1.37418	B
MACS_peak_2117	1.70644	B
MACS_peak_2917	1.6064	B
MACS_peak_5997	1.47118	B
MACS_peak_4187	1.55461	B
MACS_peak_6271	1.56855	B
MACS_peak_5775	1.57241	B
MACS_peak_1764	1.94419	B
MACS_peak_5351	1.10988	B
MACS_peak_1027	1.6474	B
MACS_peak_4368	1.36251	B
MACS_peak_979	1.46904	B
MACS_peak_2169	1.40918	B
MACS_peak_637	1.54573	B
MACS_peak_5526	1.48257	B
MACS_peak_1886	1.5438	B
MACS_peak_936	1.51122	B
MACS_peak_4215	1.43708	B
MACS_peak_1883	1.17139	B
MACS_peak_311	1.5855	B
MACS_peak_751	1.69811	B
MACS_peak_4697	0.801149	B
MACS_peak_6014	1.81802	B
MACS_peak_4824	1.74569	B
MACS_peak_3958	1.61869	B
MACS_peak_1859	1.17198	B
MACS_peak_961	1.58259	B
MACS_peak_818	1.72412	B
MACS_peak_3910	1.72786	B
MACS_peak_2252	1.3537	B
MACS_peak_5817	1.39404	B
MACS_peak_6250	1.73701	B
MACS_peak_1154	1.30284	B
MACS_peak_641	1.67521	B
MACS_peak_614	1.07323	B
MACS_peak_266	1.40026	B
MACS_peak_5803	1.41796	B
MACS_peak_6252	1.6041	B
MACS_peak_1895	1.61243	B
MACS_peak_2755	1.31394	B
MACS_peak_4376	1.32393	B
MACS_peak_4648	1.59354	B
MACS_peak_285	1.56969	B
MACS_peak_4164	1.29716	B
MACS_peak_2070	1.40909	B
MACS_peak_6190	1.63884	B
MACS_peak_1572	1.26264	B
MACS_peak_771	1.48941	B
MACS_peak_2859	1.56855	B
MACS_peak_3647	1.56638	B
MACS_peak_4072	1.51741	B
MACS_peak_2557	1.43521	B
MACS_peak_3194	1.64299	B
MACS_peak_6721	1.49768	B
MACS_peak_3639	1.53268	B
MACS_peak_4855	1.93774	B
MACS_peak_3087	1.15698	B
MACS_peak_348	1.29789	B
MACS_peak_1432	1.97161	B
MACS_peak_528	1.23234	B
MACS_peak_6095	1.70668	B
MACS_peak_3974	1.79506	B
MACS_peak_4818	1.47434	B
MACS_peak_5918	1.32859	B
MACS_peak_5047	1.17882	B
MACS_peak_4559	1.17678	B
MACS_peak_2905	1.56124	B
MACS_peak_1409	1.33483	B
MACS_peak_4196	1.74663	B
MACS_peak_6214	1.18523	B
MACS_peak_5135	1.37408	B
MACS_peak_6314	1.64432	B
MACS_peak_433	1.75137	B
MACS_peak_4199	1.6228	B
MACS_peak_3951	1.59939	B
MACS_peak_833	1.81231	B
MACS_peak_5512	1.40446	B
MACS_peak_2697	1.5106	B
MACS_peak_1693	1.66323	B
MACS_peak_5543	1.59455	B
MACS_peak_3164	1.37681	B
MACS_peak_5913	1.72914	B
MACS_peak_1521	1.54615	B
MACS_peak_4552	1.68072	B
MACS_peak_2935	1.4406	B
MACS_peak_4097	1.7312	B
MACS_peak_5905	1.68669	B
MACS_peak_3952	1.67268	B
MACS_peak_4792	1.31711	B
MACS_peak_2498	1.42094	B
MACS_peak_318	1.53893	B
MACS_peak_1765	1.84303	B
MACS_peak_2063	1.39278	B
MACS_peak_6714	1.60016	B
MACS_peak_128	1.34083	B
MACS_peak_1834	1.53925	B
MACS_peak_4069	1.47714	B
MACS_peak_5348	1.77658	B
MACS_peak_715	1.28898	B
MACS_peak_5695	1.51013	B
MACS_peak_6505	1.67796	B
MACS_peak_1811	1.5477	B
MACS_peak_3907	1.57792	B
MACS_peak_6280	1.47503	B
MACS_peak_1526	1.17951	B
MACS_peak_5070	1.72165	B
MACS_peak_1431	1.94574	B
MACS_peak_58	1.28858	B
MACS_peak_5357	1.49991	B
MACS_peak_838	1.58746	B
MACS_peak_3709	1.49096	B
MACS_peak_6445	1.60815	B
MACS_peak_5296	1.62409	B
MACS_peak_46	1.69939	B
MACS_peak_6281	1.69047	B
MACS_peak_752	1.75237	B
MACS_peak_4171	1.61369	B
MACS_peak_6406	1.06502	B
MACS_peak_2064	1.52923	B
MACS_peak_4550	1.555	B
MACS_peak_1814	1.91784	B
MACS_peak_2777	1.53058	B
MACS_peak_1265	1.41288	B
MACS_peak_6234	1.65446	B
MACS_peak_253	1.09513	B
MACS_peak_5849	1.5027	B
MACS_peak_6255	1.7742	B
MACS_peak_458	1.60027	B
MACS_peak_4369	1.38679	B
MACS_peak_3517	1.65339	B
MACS_peak_6547	1.53106	B
MACS_peak_3484	1.82325	B
MACS_peak_5723	1.67933	B
MACS_peak_1734	1.42433	B
MACS_peak_3633	1.54394	B
MACS_peak_3090	1.52879	B
MACS_peak_1735	1.55053	B
MACS_peak_249	1.40438	B
MACS_peak_1414	1.80642	B
MACS_peak_242	1.79156	B
MACS_peak_3395	1.30019	B
MACS_peak_5705	1.77328	B
MACS_peak_5805	1.4174	B
MACS_peak_3333	1.49568	B
MACS_peak_2919	1.84604	B
MACS_peak_6251	1.6591	B
MACS_peak_217	1.38643	B
MACS_peak_6914	1.68492	B
MACS_peak_3009	1.5596	B
MACS_peak_5264	1.49554	B
MACS_peak_3199	1.65778	B
MACS_peak_6546	1.6075	B
MACS_peak_1845	1.53726	B
MACS_peak_6191	1.5975	B
MACS_peak_140	1.49261	B
MACS_peak_2087	1.52354	B
MACS_peak_2812	1.29365	B
MACS_peak_2448	1.49673	B
MACS_peak_1896	1.63401	B
MACS_peak_3792	1.63257	B
MACS_peak_3644	1.69867	B
MACS_peak_5534	1.77749	B
MACS_peak_368	1.31404	B
MACS_peak_938	1.30477	B
MACS_peak_1871	1.38411	B
MACS_peak_538	1.1978	B
MACS_peak_4325	1.52335	B
MACS_peak_978	1.47783	B
MACS_peak_4335	1.76404	B
MACS_peak_284	1.62527	B
MACS_peak_1586	1.4671	B
MACS_peak_4682	1.77554	B
MACS_peak_5862	1.41042	B
MACS_peak_4763	1.46908	B
MACS_peak_2441	1.25325	B
MACS_peak_514	1.71232	B
MACS_peak_2097	1.30967	B
MACS_peak_4452	1.54677	B
MACS_peak_4570	1.34403	B
MACS_peak_4326	1.3984	B
MACS_peak_3581	1.56384	B
MACS_peak_4677	1.56918	B
MACS_peak_6137	2.1923	B
MACS_peak_1974	1.59669	B
MACS_peak_5035	1.73424	B
MACS_peak_3635	1.53699	B
MACS_peak_4765	1.84798	B
MACS_peak_2119	1.54434	B
MACS_peak_1510	1.11081	B
MACS_peak_1429	2.06748	B
MACS_peak_5157	1.80131	B
MACS_peak_765	1.43051	B
MACS_peak_5547	1.80415	B
MACS_peak_638	1.6205	B
MACS_peak_5304	1.44495	B
MACS_peak_3831	1.59922	B
MACS_peak_6104	1.45205	B
MACS_peak_369	1.64276	B
MACS_peak_5624	1.38247	B
MACS_peak_4426	1.60253	B
MACS_peak_3465	1.60904	B
MACS_peak_2045	1.34772	B
MACS_peak_322	1.57438	B
MACS_peak_3486	1.74312	B
MACS_peak_4698	0.774999	B
MACS_peak_6620	1.72818	B
MACS_peak_2960	1.61501	B
MACS_peak_3640	1.50884	B
MACS_peak_3983	1.49974	B
MACS_peak_6571	1.3883	B
MACS_peak_1867	1.65345	B
MACS_peak_776	1.50491	B
MACS_peak_2595	1.16544	B
MACS_peak_3367	1.12473	B
MACS_peak_937	1.4647	B
MACS_peak_932	1.19135	B
MACS_peak_5829	1.71906	B
MACS_peak_4043	1.17978	B
MACS_peak_934	1.52779	B
MACS_peak_5857	1.34134	B
MACS_peak_859	0.718199	B
MACS_peak_2569	1.55462	B
MACS_peak_492	1.49722	B
MACS_peak_6086	1.59422	B
MACS_peak_6938	1.63843	B
MACS_peak_960	1.59556	B
MACS_peak_4276	1.47261	B
MACS_peak_658	1.60016	B
MACS_peak_4652	1.37585	B
MACS_peak_3918	0.985211	B
MACS_peak_2159	1.31839	B
MACS_peak_26	1.79535	B
MACS_peak_3912	1.69225	B
MACS_peak_3685	1.81327	B
MACS_peak_5555	1.10896	B
MACS_peak_2951	1.72011	B
MACS_peak_6003	1.45537	B
MACS_peak_468	1.55195	B
MACS_peak_1929	1.55965	B
MACS_peak_1968	1.69992	B
MACS_peak_4190	1.46266	B
MACS_peak_5681	1.36404	B
MACS_peak_422	1.78171	B
MACS_peak_5061	1.48216	B
MACS_peak_631	1.76802	B
MACS_peak_6306	1.54849	B
MACS_peak_4150	1.72382	B
MACS_peak_2932	1.7682	B
MACS_peak_3522	1.38067	B
MACS_peak_1698	1.65564	B
MACS_peak_965	1.72691	B
MACS_peak_1135	1.56714	B
MACS_peak_2880	0.991333	B
MACS_peak_1922	1.77077	B
MACS_peak_5625	1.44732	B
MACS_peak_1891	1.12352	B
MACS_peak_4801	1.60494	B
MACS_peak_1478	1.25865	B
MACS_peak_36	1.45026	B
MACS_peak_505	1.13777	B
MACS_peak_2442	1.22772	B
MACS_peak_1351	1.13901	B
MACS_peak_1807	1.19795	B
MACS_peak_997	1.25997	B
MACS_peak_6573	1.51227	B
MACS_peak_2532	1.20744	B
MACS_peak_5337	1.67184	B
MACS_peak_4324	1.60372	B
MACS_peak_5802	1.29647	B
MACS_peak_551	1.60156	B
MACS_peak_4781	1.3883	B
MACS_peak_3680	1.80145	B
MACS_peak_5872	1.6849	B
MACS_peak_2095	1.70645	B
MACS_peak_1596	1.88804	B
MACS_peak_956	1.60597	B
MACS_peak_2694	1.38842	B
MACS_peak_138	1.45663	B
MACS_peak_2120	1.49604	B
MACS_peak_5853	1.80451	B
MACS_peak_2599	1.5601	B
MACS_peak_1646	1.56263	B
MACS_peak_2615	1.43634	B
MACS_peak_1270	1.13742	B
MACS_peak_3000	1.66723	B
MACS_peak_1866	1.45249	B
MACS_peak_4934	1.68176	B
MACS_peak_1112	1.54049	B
MACS_peak_1374	1.45541	B
MACS_peak_2854	1.53101	B
MACS_peak_1938	1.77855	B
MACS_peak_4825	1.77068	B
MACS_peak_3171	1.71556	B
MACS_peak_1720	1.32166	B
MACS_peak_5951	1.54321	B
MACS_peak_5107	1.6911	B
MACS_peak_980	1.49867	B
MACS_peak_2614	1.64006	B
MACS_peak_144	1.94593	B
[truncated: 2,187 more rows]

## Sheet: Fig.2e
peak	H1e reads density	RR_class
MACS_peak_869	2.71464	A
MACS_peak_875	2.63316	A
MACS_peak_876	2.69819	A
MACS_peak_874	2.69671	A
MACS_peak_870	2.75028	A
MACS_peak_866	2.94746	A
MACS_peak_871	2.81758	A
MACS_peak_877	2.95137	A
MACS_peak_3569	3.6665	A
MACS_peak_872	2.63932	A
MACS_peak_868	2.79407	A
MACS_peak_873	2.59761	A
MACS_peak_3568	3.3086	A
MACS_peak_867	2.76017	A
MACS_peak_878	2.3744	A
MACS_peak_6385	2.78481	A
MACS_peak_6386	2.79538	A
MACS_peak_6366	2.56478	A
MACS_peak_865	2.33788	A
MACS_peak_1575	1.33766	A
MACS_peak_864	2.45652	A
MACS_peak_2848	1.79955	A
MACS_peak_6367	2.43854	A
MACS_peak_6365	2.32052	A
MACS_peak_2847	1.80767	A
MACS_peak_863	2.6065	A
MACS_peak_2849	1.78398	A
MACS_peak_90	1.34439	A
MACS_peak_3567	2.73214	A
MACS_peak_5962	1.29469	A
MACS_peak_5050	1.43217	A
MACS_peak_1449	1.43759	A
MACS_peak_2346	1.37676	A
MACS_peak_4398	1.37676	A
MACS_peak_6629	1.23855	A
MACS_peak_374	1.2833	A
MACS_peak_6384	2.55251	A
MACS_peak_2125	1.63256	A
MACS_peak_6394	2.2466	A
MACS_peak_171	1.29842	A
MACS_peak_4083	1.50037	A
MACS_peak_6212	1.56549	A
MACS_peak_320	1.52543	A
MACS_peak_6628	1.16938	A
MACS_peak_2609	1.59273	A
MACS_peak_6203	1.38596	A
MACS_peak_321	1.4096	A
MACS_peak_6393	2.13415	A
MACS_peak_6204	1.37676	A
MACS_peak_6392	2.05568	A
MACS_peak_3948	1.52543	A
MACS_peak_3949	1.64108	A
MACS_peak_1452	1.30211	A
MACS_peak_3478	1.44028	A
MACS_peak_6383	2.52532	A
MACS_peak_5994	1.44028	A
MACS_peak_464	1.72542	A
MACS_peak_5921	1.48855	A
MACS_peak_397	1.52763	A
MACS_peak_407	1.47625	A
MACS_peak_6167	1.49094	A
MACS_peak_5920	1.47378	A
MACS_peak_6351	1.6131	A
MACS_peak_6368	2.55147	A
MACS_peak_89	1.42095	A
MACS_peak_6275	1.36078	A
MACS_peak_6630	1.42374	A
MACS_peak_1362	1.52323	A
MACS_peak_3293	1.38292	A
MACS_peak_398	1.43759	A
MACS_peak_5966	1.34104	A
MACS_peak_3755	1.39498	A
MACS_peak_122	1.31681	A
MACS_peak_6244	1.51415	A
MACS_peak_117	1.44028	A
MACS_peak_768	1.30578	A
MACS_peak_262	1.50732	A
MACS_peak_6276	1.34772	A
MACS_peak_3566	2.6895	A
MACS_peak_3998	1.59273	A
MACS_peak_67	1.30211	A
MACS_peak_6006	1.33766	A
MACS_peak_5961	1.25551	A
MACS_peak_4194	1.49803	A
MACS_peak_1448	1.25551	A
MACS_peak_1574	1.45086	A
MACS_peak_268	1.53845	A
MACS_peak_218	1.25551	A
MACS_peak_3975	1.16435	A
MACS_peak_5982	1.42651	A
MACS_peak_4038	1.42095	A
MACS_peak_6092	1.59649	A
MACS_peak_57	1.35102	A
MACS_peak_1528	1.39199	A
MACS_peak_5603	1.40671	A
MACS_peak_306	1.58127	A
MACS_peak_400	1.27944	A
MACS_peak_49	1.41531	A
MACS_peak_50	1.37346	A
MACS_peak_563	1.43489	A
MACS_peak_1457	1.29469	A
MACS_peak_685	1.43759	A
MACS_peak_6317	1.49568	A
MACS_peak_419	1.27161	A
MACS_peak_291	1.45606	A
MACS_peak_71	1.36717	A
MACS_peak_5290	1.47378	A
MACS_peak_2616	1.42095	A
MACS_peak_3291	1.52982	A
MACS_peak_6164	1.52982	A
MACS_peak_4786	1.48855	A
MACS_peak_1673	1.4612	A
MACS_peak_269	1.52763	A
MACS_peak_313	1.4612	A
MACS_peak_3061	1.47885	A
MACS_peak_5686	1.52323	A
MACS_peak_1527	1.37985	A
MACS_peak_1936	1.37985	A
MACS_peak_1710	0.999565	A
MACS_peak_6160	1.46627	A
MACS_peak_6316	1.52543	A
MACS_peak_4134	1.25959	A
MACS_peak_4273	1.57148	A
MACS_peak_3929	1.41814	A
MACS_peak_5960	1.24304	A
MACS_peak_4193	1.37033	A
MACS_peak_6208	1.53415	A
MACS_peak_10	1.42095	A
MACS_peak_862	2.5672	A
MACS_peak_408	1.24724	A
MACS_peak_250	1.32035	A
MACS_peak_5295	1.39498	A
MACS_peak_463	1.80996	A
MACS_peak_1672	1.56146	A
MACS_peak_1830	1.49332	A
MACS_peak_6024	1.42374	A
MACS_peak_522	1.52543	A
MACS_peak_1671	1.57933	A
MACS_peak_4121	1.33766	A
MACS_peak_465	1.66257	A
MACS_peak_3469	1.38292	A
MACS_peak_444	1.37346	A
MACS_peak_56	1.22557	A
MACS_peak_918	1.35755	A
MACS_peak_4037	1.30942	A
MACS_peak_409	1.45864	A
MACS_peak_2741	1.72263	A
MACS_peak_55	1.02816	A
MACS_peak_329	1.33766	A
MACS_peak_4058	1.5027	A
MACS_peak_6025	1.42374	A
MACS_peak_3163	1.45864	A
MACS_peak_6318	1.58127	A
MACS_peak_1384	1.46627	A
MACS_peak_3336	1.39498	A
MACS_peak_3083	1.60401	A
MACS_peak_366	1.58704	A
MACS_peak_121	1.34104	A
MACS_peak_3193	1.38596	A
MACS_peak_1777	1.3543	A
MACS_peak_6205	1.51415	A
MACS_peak_769	1.27944	A
MACS_peak_1368	1.38292	A
MACS_peak_16	1.34439	A
MACS_peak_2040	1.45606	A
MACS_peak_5821	1.47625	A
MACS_peak_6172	1.44295	A
MACS_peak_1440	1.53199	A
MACS_peak_4397	1.35755	A
MACS_peak_462	1.84837	A
MACS_peak_2662	1.72957	A
MACS_peak_4787	1.42374	A
MACS_peak_1588	1.48855	A
MACS_peak_5048	1.2833	A
MACS_peak_5322	1.44824	A
MACS_peak_5167	1.34439	A
MACS_peak_6171	1.45606	A
MACS_peak_4205	1.19368	A
MACS_peak_4399	1.40381	A
MACS_peak_420	1.21669	A
MACS_peak_6591	1.60949	A
MACS_peak_2109	1.38292	A
MACS_peak_518	1.45864	A
MACS_peak_1523	1.45086	A
MACS_peak_2043	1.4096	A
MACS_peak_1674	1.47129	A
MACS_peak_15	1.11025	A
MACS_peak_2900	1.56146	A
MACS_peak_1139	1.59273	A
MACS_peak_3085	1.52323	A
MACS_peak_2207	1.41814	A
MACS_peak_6165	1.54691	A
MACS_peak_5938	1.38292	A
MACS_peak_414	1.29469	A
MACS_peak_60	1.4096	A
MACS_peak_4055	1.44824	A
MACS_peak_5747	1.4096	A
MACS_peak_5867	1.47625	A
MACS_peak_5742	1.57738	A
MACS_peak_263	1.45606	A
MACS_peak_5284	1.64611	A
MACS_peak_3947	1.14333	A
MACS_peak_5602	1.4456	A
MACS_peak_4395	1.47129	A
MACS_peak_2753	1.51188	A
MACS_peak_5741	1.4456	A
MACS_peak_182	1.4096	A
MACS_peak_385	1.36078	A
MACS_peak_1831	1.5427	A
MACS_peak_6631	1.36399	A
MACS_peak_992	1.49803	A
MACS_peak_6099	1.39199	A
MACS_peak_1776	1.40381	A
MACS_peak_466	1.65273	A
MACS_peak_3084	1.60949	A
MACS_peak_3299	1.40381	A
MACS_peak_3298	1.36078	A
MACS_peak_4424	1.50961	A
MACS_peak_24	1.33425	A
MACS_peak_6159	1.46879	A
MACS_peak_6457	3.30192	A
MACS_peak_906	1.32736	A
MACS_peak_2344	1.32387	A
MACS_peak_476	1.47625	A
MACS_peak_4169	1.46627	A
MACS_peak_5911	1.25139	A
MACS_peak_3364	1.08063	A
MACS_peak_3076	1.52543	A
MACS_peak_1627	1.53845	A
MACS_peak_1525	1.34439	A
MACS_peak_1453	1.46879	A
MACS_peak_4396	1.33766	A
MACS_peak_6353	1.45864	A
MACS_peak_2345	1.34104	A
MACS_peak_4733	1.70834	A
MACS_peak_780	1.64777	A
MACS_peak_2867	1.38292	A
MACS_peak_3950	1.60949	A
MACS_peak_3301	1.47378	A
MACS_peak_2334	1.23426	A
MACS_peak_2331	1.32387	A
MACS_peak_5916	1.66257	A
MACS_peak_2206	1.48855	A
MACS_peak_1796	1.49094	A
MACS_peak_1489	1.45864	A
MACS_peak_6166	1.37346	A
MACS_peak_2562	1.47885	A
MACS_peak_5067	1.43759	A
MACS_peak_3695	1.18412	A
MACS_peak_4081	1.49568	A
MACS_peak_517	1.37033	A
MACS_peak_5049	1.43217	A
MACS_peak_68	1.49332	A
MACS_peak_4829	1.33082	A
MACS_peak_28	1.22557	A
MACS_peak_23	1.32736	A
MACS_peak_6207	1.50037	A
MACS_peak_3462	1.46374	A
MACS_peak_1350	2.32545	A
MACS_peak_4131	1.4456	A
MACS_peak_2814	1.44295	A
MACS_peak_5846	1.43759	A
MACS_peak_4310	1.22115	A
MACS_peak_247	1.5164	A
MACS_peak_1679	1.14333	A
MACS_peak_4714	1.69064	A
MACS_peak_102	1.35755	A
MACS_peak_4761	1.44028	A
MACS_peak_5902	1.34104	A
MACS_peak_3673	1.57738	A
MACS_peak_3363	1.14333	A
MACS_peak_1675	1.41531	A
MACS_peak_3993	1.40671	A
MACS_peak_946	1.48615	A
MACS_peak_5289	1.56146	A
MACS_peak_5321	1.48615	A
MACS_peak_2205	1.43217	A
MACS_peak_5145	1.6721	A
MACS_peak_3704	1.49803	A
MACS_peak_5827	1.53199	A
MACS_peak_87	1.47378	A
MACS_peak_1899	1.53845	A
MACS_peak_3355	1.36717	A
MACS_peak_70	1.30942	A
MACS_peak_5313	1.36399	A
MACS_peak_6269	1.30942	A
MACS_peak_6142	1.54691	A
MACS_peak_523	1.55315	A
MACS_peak_1722	1.62024	A
MACS_peak_5749	1.54481	A
MACS_peak_5923	1.40088	A
MACS_peak_1733	1.55522	A
MACS_peak_4400	1.40381	A
MACS_peak_4944	1.61669	A
MACS_peak_6147	1.43489	A
MACS_peak_431	1.40088	A
MACS_peak_459	1.74178	A
MACS_peak_6270	1.37346	A
MACS_peak_1430	1.06819	A
MACS_peak_3754	1.62552	A
MACS_peak_367	1.53199	A
MACS_peak_4161	1.42927	A
MACS_peak_5240	1.53415	A
MACS_peak_777	1.40671	A
MACS_peak_3578	1.49568	A
MACS_peak_299	1.40671	A
MACS_peak_3168	1.32035	A
MACS_peak_6355	1.50961	A
MACS_peak_5972	1.22994	A
MACS_peak_6254	1.4813	A
MACS_peak_2567	1.49803	A
MACS_peak_5734	1.65108	A
MACS_peak_2563	1.43217	A
MACS_peak_6919	1.65273	A
MACS_peak_293	1.47378	A
MACS_peak_1566	1.4456	A
MACS_peak_2066	1.41246	A
MACS_peak_4877	1.57345	A
MACS_peak_2132	1.40381	A
MACS_peak_5538	1.29469	A
MACS_peak_103	1.35755	A
MACS_peak_4136	1.40381	A
MACS_peak_4943	1.54481	A
MACS_peak_415	1.36717	A
MACS_peak_396	1.42927	A
MACS_peak_5109	1.50501	A
MACS_peak_3348	1.32736	A
MACS_peak_4715	1.45864	A
MACS_peak_1419	1.41531	A
MACS_peak_418	1.52543	A
MACS_peak_5601	1.47129	A
MACS_peak_2828	1.23855	A
MACS_peak_6146	1.43759	A
MACS_peak_3352	1.46627	A
MACS_peak_525	1.37676	A
MACS_peak_2124	1.49332	A
MACS_peak_809	1.47129	A
MACS_peak_781	1.53199	A
MACS_peak_6102	1.22115	A
MACS_peak_3354	1.46374	A
MACS_peak_3297	1.36078	A
MACS_peak_1439	1.30942	A
MACS_peak_4827	1.25139	A
MACS_peak_3311	1.46374	A
MACS_peak_6734	1.83347	A
MACS_peak_3062	1.52982	A
MACS_peak_6138	1.24304	A
MACS_peak_5068	1.44824	A
MACS_peak_1846	1.37346	A
MACS_peak_5189	1.37985	A
MACS_peak_6239	1.48615	A
MACS_peak_5726	1.50732	A
MACS_peak_292	1.42095	A
MACS_peak_146	1.3543	A
MACS_peak_919	1.34772	A
MACS_peak_1835	1.63428	A
MACS_peak_4740	1.33766	A
MACS_peak_5539	1.6131	A
MACS_peak_111	1.41246	A
MACS_peak_4259	1.32035	A
MACS_peak_3306	1.47625	A
MACS_peak_5646	1.56146	A
MACS_peak_3335	1.45347	A
MACS_peak_2617	1.3543	A
MACS_peak_6272	1.29469	A
MACS_peak_6177	1.39498	A
MACS_peak_174	1.02119	A
MACS_peak_5778	1.21219	A
MACS_peak_2949	1.13799	A
MACS_peak_915	1.51415	A
MACS_peak_1119	1.49332	A
MACS_peak_2065	1.38899	A
MACS_peak_6359	1.46374	A
MACS_peak_4296	1.5427	A
MACS_peak_5815	1.37985	A
MACS_peak_3579	1.41814	A
MACS_peak_1275	1.34439	A
MACS_peak_4732	1.59084	A
MACS_peak_5965	1.4456	A
MACS_peak_843	1.36399	A
MACS_peak_2993	1.22557	A
MACS_peak_4268	1.40381	A
MACS_peak_5697	1.56549	A
MACS_peak_4130	1.38292	A
MACS_peak_5510	1.45347	A
MACS_peak_5912	1.22557	A
MACS_peak_2584	1.47885	A
MACS_peak_3835	1.48855	A
MACS_peak_6590	1.3543	A
MACS_peak_3883	1.34439	A
MACS_peak_1726	1.49568	A
MACS_peak_6918	1.64611	A
MACS_peak_5241	1.58512	A
MACS_peak_2901	1.24724	A
MACS_peak_5352	1.25959	A
MACS_peak_5727	1.41814	A
MACS_peak_4838	1.47378	A
MACS_peak_2800	1.18412	A
MACS_peak_1861	1.52323	A
MACS_peak_4728	1.39794	A
MACS_peak_2175	1.4096	A
MACS_peak_4573	1.74718	A
MACS_peak_5222	1.49568	A
MACS_peak_5071	1.47885	A
MACS_peak_1491	1.42374	A
MACS_peak_395	1.42651	A
MACS_peak_3180	1.37676	A
MACS_peak_107	1.32736	A
MACS_peak_5040	1.30211	A
MACS_peak_697	1.45864	A
MACS_peak_3631	1.34104	A
MACS_peak_5903	1.42651	A
MACS_peak_2801	1.40381	A
MACS_peak_1724	1.40088	A
MACS_peak_5078	1.23426	A
MACS_peak_1642	1.60584	A
MACS_peak_1621	1.74178	A
MACS_peak_6162	1.41531	A
MACS_peak_5570	1.49332	A
MACS_peak_1389	1.65273	A
MACS_peak_6093	1.41246	A
MACS_peak_4839	1.25959	A
MACS_peak_61	1.31681	A
MACS_peak_3300	1.42095	A
MACS_peak_5970	1.41814	A
MACS_peak_2483	1.38596	A
MACS_peak_5476	1.45864	A
MACS_peak_5190	1.23855	A
MACS_peak_2209	1.4612	A
MACS_peak_5981	1.4096	A
MACS_peak_6724	1.74586	A
MACS_peak_541	1.23855	A
MACS_peak_2431	1.44824	A
MACS_peak_5914	1.41814	A
MACS_peak_6698	1.37985	A
MACS_peak_957	1.50732	A
MACS_peak_3313	1.58894	A
MACS_peak_120	1.39794	A
MACS_peak_2585	1.46879	A
MACS_peak_5670	1.70834	A
MACS_peak_1801	1.52323	A
MACS_peak_6730	1.30942	A
MACS_peak_3023	1.37033	A
MACS_peak_6354	1.41814	A
MACS_peak_2496	1.42095	A
MACS_peak_2583	1.41531	A
MACS_peak_2432	1.43217	A
MACS_peak_5245	1.51188	A
MACS_peak_1804	1.54058	A
MACS_peak_778	1.46879	A
MACS_peak_3919	1.47885	A
MACS_peak_2110	1.42374	A
MACS_peak_5335	1.55727	A
MACS_peak_601	1.29842	A
MACS_peak_3208	1.25959	A
MACS_peak_1451	1.17435	A
MACS_peak_6021	1.37033	A
MACS_peak_5811	1.50037	A
MACS_peak_2564	1.45086	A
MACS_peak_5174	1.52543	A
MACS_peak_4039	1.42651	A
MACS_peak_5786	1.549	A
MACS_peak_6632	1.24724	A
MACS_peak_1739	1.50732	A
MACS_peak_5627	1.56549	A
MACS_peak_5819	1.46627	A
MACS_peak_41	1.34104	A
MACS_peak_3519	1.38596	A
MACS_peak_2938	1.52323	A
MACS_peak_968	1.41814	A
MACS_peak_1247	1.53415	A
MACS_peak_2757	1.34104	A
MACS_peak_4850	1.35102	A
MACS_peak_5511	1.40671	A
MACS_peak_4611	1.50732	A
MACS_peak_6198	1.36399	A
MACS_peak_5645	1.65108	A
MACS_peak_2010	1.51188	A
MACS_peak_5170	1.60767	A
MACS_peak_2012	1.46627	A
MACS_peak_2019	1.39199	A
MACS_peak_5041	1.34772	A
MACS_peak_4172	1.29842	A
MACS_peak_4112	1.37346	A
MACS_peak_2931	1.3543	A
MACS_peak_3314	1.60949	A
MACS_peak_1279	1.56146	A
MACS_peak_1808	1.57345	A
MACS_peak_1823	1.47129	A
MACS_peak_1781	1.59273	A
MACS_peak_5261	1.33766	A
MACS_peak_5895	1.59846	A
MACS_peak_2619	1.44028	A
MACS_peak_5937	1.43217	A
MACS_peak_1447	1.11025	A
MACS_peak_1848	1.30211	A
MACS_peak_4837	1.36717	A
MACS_peak_3955	0.976808	A
MACS_peak_386	1.37985	A
MACS_peak_3025	1.58894	A
MACS_peak_4610	1.59846	A
MACS_peak_3026	1.32736	A
MACS_peak_1246	1.51415	A
MACS_peak_3345	1.49332	A
MACS_peak_5171	1.58704	A
MACS_peak_5669	1.53631	A
MACS_peak_1604	1.65108	A
MACS_peak_5077	1.21669	A
MACS_peak_5969	1.49803	A
MACS_peak_3192	1.40381	A
MACS_peak_2586	1.45864	A
MACS_peak_5597	1.47129	A
MACS_peak_42	1.32736	A
MACS_peak_4084	1.40671	A
MACS_peak_219	1.37985	A
MACS_peak_1120	1.46879	A
MACS_peak_394	1.42095	A
MACS_peak_705	1.64777	A
MACS_peak_1587	1.40671	A
MACS_peak_141	1.1486	A
MACS_peak_2604	1.48615	A
MACS_peak_6618	1.39498	A
MACS_peak_4040	1.45864	A
MACS_peak_5810	1.50961	A
MACS_peak_1725	1.48373	A
MACS_peak_3033	1.42651	A
MACS_peak_5252	1.63256	A
MACS_peak_2188	1.39199	A
MACS_peak_1643	1.6149	A
MACS_peak_2513	1.66894	A
MACS_peak_6454	1.4456	A
MACS_peak_4118	1.34439	A
MACS_peak_3178	1.22115	A
MACS_peak_4572	1.68142	A
MACS_peak_3687	1.25139	A
MACS_peak_1626	1.4813	A
MACS_peak_912	1.32035	A
MACS_peak_5173	1.5675	A
MACS_peak_2440	1.65108	A
MACS_peak_5381	1.36399	A
MACS_peak_2156	1.20763	A
MACS_peak_1628	1.55522	A
MACS_peak_1716	1.43217	A
MACS_peak_4064	1.40381	A
MACS_peak_3938	1.48615	A
MACS_peak_5974	1.45086	A
MACS_peak_2177	1.16435	A
MACS_peak_513	1.12156	A
MACS_peak_84	1.56549	A
MACS_peak_469	1.56549	A
MACS_peak_3927	1.41531	A
MACS_peak_3882	1.39794	A
MACS_peak_5696	1.52543	A
MACS_peak_2011	1.57542	A
MACS_peak_2921	1.33766	A
MACS_peak_123	1.44824	A
MACS_peak_223	1.38899	A
MACS_peak_5517	1.53199	A
MACS_peak_6079	1.5427	A
MACS_peak_3004	1.29092	A
MACS_peak_3718	1.50961	A
MACS_peak_1404	1.48855	A
MACS_peak_569	1.45864	A
MACS_peak_3032	1.53199	A
MACS_peak_4082	1.5427	A
MACS_peak_5986	1.26364	A
MACS_peak_2026	1.37676	A
MACS_peak_5927	1.44028	A
MACS_peak_37	1.24724	A
MACS_peak_958	1.49568	A
MACS_peak_1379	1.5027	A
MACS_peak_3209	1.40381	A
MACS_peak_3597	1.27554	A
MACS_peak_1405	1.42927	A
MACS_peak_544	1.35102	A
MACS_peak_3595	1.37033	A
MACS_peak_4160	1.55727	A
MACS_peak_375	1.34104	A
MACS_peak_1719	1.38899	A
MACS_peak_3350	1.39794	A
MACS_peak_3496	1.56949	A
MACS_peak_4655	1.24724	A
MACS_peak_1155	1.42927	A
MACS_peak_1844	1.39199	A
MACS_peak_635	1.37676	A
MACS_peak_540	1.33082	A
MACS_peak_1383	1.36717	A
MACS_peak_502	1.55522	A
MACS_peak_3287	1.5027	A
MACS_peak_4057	1.44028	A
MACS_peak_5928	1.31681	A
MACS_peak_3706	1.40088	A
MACS_peak_54	0.880814	A
MACS_peak_1361	1.49332	A
MACS_peak_1117	1.3543	A
MACS_peak_181	1.45347	A
MACS_peak_6544	1.34439	A
MACS_peak_317	1.43217	A
MACS_peak_3366	1.36717	A
MACS_peak_6604	1.4456	A
MACS_peak_4753	1.549	A
MACS_peak_445	1.41246	A
MACS_peak_686	1.5675	A
MACS_peak_5475	1.50732	A
MACS_peak_3694	1.42374	A
MACS_peak_588	1.06183	A
MACS_peak_5985	1.23855	A
MACS_peak_1670	1.42651	A
MACS_peak_4104	1.53199	A
MACS_peak_3310	1.60584	A
MACS_peak_2157	1.22115	A
MACS_peak_5477	1.22115	A
MACS_peak_5560	1.36717	A
MACS_peak_526	1.50037	A
MACS_peak_2290	1.50961	A
MACS_peak_480	1.28713	A
MACS_peak_162	1.34439	A
MACS_peak_698	1.45606	A
MACS_peak_6148	1.45086	A
MACS_peak_5308	1.5675	A
MACS_peak_6732	1.66577	A
MACS_peak_6266	1.31302	A
MACS_peak_5571	1.54481	A
MACS_peak_1836	1.45864	A
MACS_peak_909	1.33425	A
MACS_peak_5963	1.37985	A
MACS_peak_76	1.79955	A
MACS_peak_3207	1.3543	A
MACS_peak_1475	1.35102	A
MACS_peak_3596	1.38899	A
MACS_peak_1921	1.22994	A
MACS_peak_3973	1.39199	A
MACS_peak_20	1.31681	A
MACS_peak_2021	1.39498	A
MACS_peak_2512	1.13799	A
MACS_peak_3054	1.32387	A
MACS_peak_48	1.37346	A
MACS_peak_3358	1.53631	A
MACS_peak_5310	1.44295	A
MACS_peak_2950	1.1271	A
MACS_peak_3338	1.37676	A
MACS_peak_5242	1.51188	A
MACS_peak_5851	1.17926	A
MACS_peak_2868	1.53631	A
MACS_peak_1898	1.53631	A
MACS_peak_137	1.34439	A
MACS_peak_6722	1.69513	A
MACS_peak_426	1.47129	A
MACS_peak_2899	1.4456	A
MACS_peak_3997	1.44824	A
MACS_peak_4744	1.33425	A
MACS_peak_542	1.33082	A
MACS_peak_5799	1.19368	A
MACS_peak_324	1.44824	A
MACS_peak_1416	1.26764	A
MACS_peak_5334	1.55108	A
MACS_peak_813	1.41531	A
MACS_peak_236	1.38292	A
MACS_peak_5820	1.36399	A
MACS_peak_3574	1.39199	A
MACS_peak_589	1.06819	A
MACS_peak_5687	1.36399	A
MACS_peak_5033	1.40088	A
MACS_peak_3347	1.18412	A
MACS_peak_3470	1.52323	A
MACS_peak_834	1.52088	A
MACS_peak_1603	1.33766	A
MACS_peak_1937	1.44028	A
MACS_peak_2036	1.37985	A
MACS_peak_770	1.25551	A
MACS_peak_5671	1.39794	A
MACS_peak_4632	1.2833	A
MACS_peak_6206	1.53845	A
MACS_peak_5973	1.37033	A
MACS_peak_2404	1.36717	A
MACS_peak_3398	1.57148	A
MACS_peak_2025	1.37346	A
MACS_peak_2178	1.11594	A
MACS_peak_3055	1.29469	A
MACS_peak_6202	1.27161	A
MACS_peak_3686	1.33425	A
MACS_peak_5110	1.36717	A
MACS_peak_3705	1.37676	A
MACS_peak_543	1.32035	A
MACS_peak_2819	1.41246	A
MACS_peak_904	1.46879	A
MACS_peak_6278	1.33766	A
MACS_peak_2948	1.25551	A
MACS_peak_648	1.24304	A
MACS_peak_5879	1.24304	A
MACS_peak_5623	1.31681	A
MACS_peak_1488	1.51188	A
MACS_peak_3626	1.54481	A
MACS_peak_1717	1.45347	A
MACS_peak_63	1.23426	A
MACS_peak_5288	1.52323	A
MACS_peak_5034	1.71265	A
MACS_peak_294	1.42651	A
MACS_peak_6696	1.39498	A
MACS_peak_460	1.49568	A
MACS_peak_1829	1.48373	A
MACS_peak_52	1.31681	A
MACS_peak_3701	1.43759	A
MACS_peak_4430	1.49094	A
MACS_peak_328	1.18412	A
MACS_peak_1645	1.52982	A
MACS_peak_718	1.45347	A
MACS_peak_235	1.39498	A
MACS_peak_1877	1.34104	A
MACS_peak_4751	1.38899	A
MACS_peak_1700	1.50501	A
MACS_peak_4175	1.24724	A
MACS_peak_5955	1.34772	A
MACS_peak_6005	1.25551	A
MACS_peak_5628	1.58512	A
MACS_peak_3702	1.4612	A
MACS_peak_4754	1.41531	A
MACS_peak_4365	1.53415	A
MACS_peak_3692	1.40088	A
MACS_peak_3934	1.40671	A
MACS_peak_3885	1.17926	A
MACS_peak_5076	1.30578	A
MACS_peak_6545	1.32736	A
MACS_peak_3309	1.31681	A
MACS_peak_6439	1.40088	A
MACS_peak_682	1.32035	A
MACS_peak_4127	1.38899	A
MACS_peak_5293	1.53845	A
MACS_peak_1455	1.46374	A
MACS_peak_2202	1.48855	A
MACS_peak_1390	1.46374	A
MACS_peak_1074	1.5832	A
MACS_peak_3362	1.32736	A
MACS_peak_911	1.55522	A
MACS_peak_779	1.37033	A
MACS_peak_3935	1.31681	A
MACS_peak_5168	1.62024	A
MACS_peak_5752	1.52982	A
MACS_peak_4297	1.52543	A
MACS_peak_4766	1.44028	A
MACS_peak_6240	0.960946	A
MACS_peak_1732	1.53415	A
MACS_peak_5619	1.36078	A
MACS_peak_4340	1.10449	A
MACS_peak_6356	1.33425	A
MACS_peak_3154	1.11594	A
MACS_peak_4658	1.34439	A
MACS_peak_3155	1.13258	A
MACS_peak_6617	1.36399	A
MACS_peak_2620	1.33766	A
MACS_peak_5878	1.44824	A
MACS_peak_1730	1.46374	A
MACS_peak_3717	1.56146	A
MACS_peak_1959	1.52323	A
MACS_peak_4674	1.36717	A
MACS_peak_3001	1.4096	A
MACS_peak_6246	1.37676	A
MACS_peak_1476	1.43489	A
MACS_peak_6358	1.55315	A
MACS_peak_2890	1.32035	A
MACS_peak_150	1.37033	A
MACS_peak_4790	1.58894	A
MACS_peak_3153	1.07445	A
MACS_peak_3881	1.45864	A
MACS_peak_831	1.49568	A
MACS_peak_5609	1.37033	A
MACS_peak_446	1.48615	A
MACS_peak_510	1.27161	A
MACS_peak_4228	1.4612	A
MACS_peak_1411	1.22557	A
MACS_peak_124	1.32387	A
MACS_peak_704	1.58127	A
MACS_peak_5744	1.49803	A
MACS_peak_4748	1.46374	A
MACS_peak_2104	1.30211	A
MACS_peak_5103	1.45606	A
MACS_peak_6414	1.40381	A
MACS_peak_1418	1.4096	A
MACS_peak_5194	1.41246	A
MACS_peak_1364	0.936011	A
MACS_peak_516	1.38899	A
MACS_peak_773	1.34772	A
MACS_peak_6697	1.42095	A
MACS_peak_5299	1.37676	A
MACS_peak_6007	1.51865	A
MACS_peak_2174	1.37033	A
MACS_peak_467	1.7391	A
MACS_peak_108	1.32035	A
MACS_peak_6245	1.20763	A
MACS_peak_598	1.41814	A
MACS_peak_3211	1.26364	A
MACS_peak_436	1.42374	A
MACS_peak_3679	1.36717	A
MACS_peak_916	1.14333	A
MACS_peak_6455	1.33425	A
MACS_peak_4747	1.45606	A
MACS_peak_4997	1.39498	A
MACS_peak_6008	1.33082	A
MACS_peak_1624	1.46627	A
MACS_peak_4002	1.47129	A
MACS_peak_491	1.59461	A
MACS_peak_6396	2.11524	A
MACS_peak_6360	1.08063	A
MACS_peak_5901	1.29469	A
MACS_peak_3524	1.12156	A
MACS_peak_3977	1.44295	A
MACS_peak_5703	1.4612	A
MACS_peak_4272	1.42374	A
MACS_peak_4098	1.26764	A
MACS_peak_2861	1.20303	A
MACS_peak_6253	1.43217	A
MACS_peak_6656	1.52543	A
MACS_peak_2756	1.32736	A
MACS_peak_3365	1.27554	A
MACS_peak_1501	1.4096	A
MACS_peak_3988	1.32387	A
MACS_peak_772	1.45864	A
MACS_peak_537	1.47129	A
MACS_peak_981	1.49568	A
MACS_peak_3210	1.26764	A
MACS_peak_5967	1.32736	A
MACS_peak_1365	0.936011	A
MACS_peak_69	1.27944	A
MACS_peak_2570	1.44028	A
MACS_peak_1961	1.40381	A
MACS_peak_298	1.35755	A
MACS_peak_2484	1.30578	A
MACS_peak_6274	1.39498	A
MACS_peak_3909	1.27944	A
MACS_peak_2433	1.41531	A
MACS_peak_959	1.45864	A
MACS_peak_5748	1.47885	A
MACS_peak_6723	1.63256	A
MACS_peak_2591	1.57933	A
MACS_peak_21	1.27554	A
MACS_peak_5596	1.41814	A
MACS_peak_5273	1.39199	A
MACS_peak_4688	1.64444	A
MACS_peak_5272	1.38292	A
MACS_peak_1800	1.51188	A
MACS_peak_3243	1.32736	A
MACS_peak_3212	1.27554	A
MACS_peak_4546	1.47378	A
MACS_peak_1585	1.06819	A
MACS_peak_53	1.30942	A
MACS_peak_1493	1.2833	A
MACS_peak_3397	1.57738	A
MACS_peak_6456	1.3543	A
MACS_peak_4945	1.45606	A
MACS_peak_1841	1.33082	A
MACS_peak_3242	1.35755	A
MACS_peak_4211	1.31681	A
MACS_peak_4223	1.27944	A
MACS_peak_1751	1.48615	A
MACS_peak_3768	1.52323	A
MACS_peak_6733	1.70978	A
MACS_peak_5309	1.47625	A
MACS_peak_6273	1.40088	A
MACS_peak_5266	1.39199	A
MACS_peak_2590	1.21669	A
MACS_peak_2516	1.37346	A
MACS_peak_4132	1.37676	A
MACS_peak_3696	1.35755	A
MACS_peak_277	1.07445	A
MACS_peak_5060	1.19838	A
MACS_peak_1366	0.92737	A
MACS_peak_4165	1.44295	A
MACS_peak_5735	1.48373	A
MACS_peak_4656	1.36078	A
MACS_peak_1839	1.34439	A
MACS_peak_1498	1.34104	A
MACS_peak_3459	1.29842	A
MACS_peak_5991	1.30211	A
MACS_peak_3482	1.3543	A
MACS_peak_3693	1.25959	A
MACS_peak_3991	1.12156	A
MACS_peak_908	1.52323	A
MACS_peak_3507	1.44028	A
MACS_peak_1950	1.60217	A
MACS_peak_5530	1.40088	A
MACS_peak_3331	1.40671	A
MACS_peak_6101	1.32035	A
MACS_peak_913	1.36717	A
MACS_peak_811	1.34104	A
MACS_peak_1676	1.38292	A
MACS_peak_6400	1.29842	A
MACS_peak_4675	1.38292	A
MACS_peak_3227	1.6131	A
MACS_peak_4639	1.39498	A
MACS_peak_5303	1.41814	A
MACS_peak_5262	1.42374	A
MACS_peak_3307	1.41814	A
MACS_peak_4103	1.27944	A
MACS_peak_1371	1.11025	A
MACS_peak_2929	1.39498	A
MACS_peak_4791	1.63769	A
MACS_peak_2520	1.32736	A
MACS_peak_6606	1.44295	A
MACS_peak_6151	1.37033	A
MACS_peak_917	1.32035	A
MACS_peak_6201	1.29092	A
MACS_peak_5990	1.36717	A
MACS_peak_4845	1.29092	A
MACS_peak_4561	1.94665	A
MACS_peak_5540	1.67052	A
MACS_peak_5515	1.41246	A
MACS_peak_1664	1.68449	A
MACS_peak_2928	1.37985	A
MACS_peak_5751	1.6149	A
MACS_peak_246	1.58894	A
MACS_peak_3575	1.32387	A
MACS_peak_5675	1.51415	A
MACS_peak_5051	1.47129	A
MACS_peak_5822	1.58704	A
MACS_peak_2075	1.51415	A
MACS_peak_2022	1.53631	A
MACS_peak_2930	1.39199	A
MACS_peak_4727	1.25551	A
MACS_peak_2597	1.32387	A
MACS_peak_570	1.47129	A
MACS_peak_4684	1.3543	A
MACS_peak_694	1.4096	A
MACS_peak_1962	1.52323	A
MACS_peak_479	1.22115	A
MACS_peak_1752	1.5027	A
MACS_peak_1524	1.43489	A
MACS_peak_3676	1.47129	A
MACS_peak_6154	1.23426	A
MACS_peak_3458	1.20763	A
MACS_peak_1942	1.50732	A
MACS_peak_6647	1.52323	A
MACS_peak_2994	1.27161	A
MACS_peak_5129	1.53199	A
MACS_peak_4271	1.38899	A
MACS_peak_3591	1.41814	A
MACS_peak_1456	1.47129	A
MACS_peak_3699	1.06183	A
MACS_peak_1806	1.39498	A
MACS_peak_2347	1.30578	A
MACS_peak_77	1.80421	A
MACS_peak_5996	1.26764	A
MACS_peak_4198	1.47885	A
MACS_peak_907	1.52323	A
MACS_peak_3349	1.50501	A
MACS_peak_2341	1.31302	A
MACS_peak_1594	1.29092	A
MACS_peak_1602	1.32035	A
MACS_peak_4144	1.29469	A
MACS_peak_2582	1.42927	A
MACS_peak_4933	1.49803	A
MACS_peak_2250	1.57542	A
MACS_peak_4179	1.30211	A
MACS_peak_1477	1.49094	A
MACS_peak_461	1.57933	A
MACS_peak_4222	0.880814	A
MACS_peak_3027	1.36399	A
MACS_peak_1035	1.47885	A
MACS_peak_6433	1.34772	A
MACS_peak_3304	1.45606	A
MACS_peak_441	1.40671	A
MACS_peak_5360	1.40381	A
MACS_peak_2028	1.38596	A
MACS_peak_5151	1.34439	A
MACS_peak_3813	1.25139	A
MACS_peak_1592	1.55108	A
MACS_peak_507	1.49332	A
MACS_peak_4729	1.57345	A
MACS_peak_2029	1.34772	A
MACS_peak_509	1.38596	A
MACS_peak_5608	1.36399	A
MACS_peak_2108	1.37985	A
MACS_peak_2044	1.30942	A
MACS_peak_4174	1.37346	A
MACS_peak_2898	1.50501	A
MACS_peak_5668	1.43217	A
MACS_peak_4736	1.26364	A
MACS_peak_1824	1.51415	A
MACS_peak_227	1.33425	A
MACS_peak_1750	1.46879	A
MACS_peak_413	1.29842	A
MACS_peak_6511	1.42374	A
MACS_peak_3684	1.37985	A
MACS_peak_179	1.45086	A
MACS_peak_3353	1.47625	A
MACS_peak_595	1.31302	A
MACS_peak_2990	1.41246	A
MACS_peak_1644	1.52763	A
MACS_peak_5483	1.48373	A
MACS_peak_2514	1.23426	A
MACS_peak_5814	1.36078	A
MACS_peak_1347	1.5675	A
MACS_peak_1736	1.33082	A
MACS_peak_4099	1.21669	A
MACS_peak_2601	1.52088	A
MACS_peak_6731	1.29469	A
MACS_peak_5136	1.22115	A
MACS_peak_5743	1.49332	A
MACS_peak_4262	1.42095	A
MACS_peak_4173	1.26764	A
MACS_peak_630	1.50961	A
MACS_peak_5779	1.59461	A
MACS_peak_1370	1.12156	A
MACS_peak_6284	1.29092	A
MACS_peak_3088	1.38596	A
MACS_peak_6496	1.59461	A
MACS_peak_1458	1.55315	A
MACS_peak_5610	1.4096	A
MACS_peak_73	0.999565	A
MACS_peak_6500	1.36399	A
MACS_peak_3205	1.47129	A
MACS_peak_4338	1.24304	A
MACS_peak_2148	1.38596	A
MACS_peak_4267	1.48615	A
MACS_peak_6523	1.64444	A
MACS_peak_2904	1.31681	A
MACS_peak_5959	1.30578	A
MACS_peak_6442	1.34772	A
MACS_peak_6163	1.37985	A
MACS_peak_1853	1.49332	A
MACS_peak_3048	1.25959	A
MACS_peak_3321	1.27161	A
MACS_peak_3176	1.45606	A
MACS_peak_4035	1.22994	A
MACS_peak_3990	1.1271	A
MACS_peak_3177	1.47129	A
MACS_peak_2920	1.37346	A
MACS_peak_1897	1.41246	A
MACS_peak_38	1.22115	A
MACS_peak_5906	1.47625	A
MACS_peak_6643	1.46879	A
MACS_peak_6257	1.46627	A
MACS_peak_267	1.58704	A
MACS_peak_2750	1.27161	A
MACS_peak_437	1.34772	A
MACS_peak_453	1.47885	A
MACS_peak_4755	1.42095	A
MACS_peak_1678	1.34439	A
MACS_peak_3371	1.4813	A
MACS_peak_4257	1.50732	A
MACS_peak_4562	1.74586	A
MACS_peak_4657	1.37033	A
MACS_peak_882	1.51865	A
MACS_peak_6213	1.59846	A
MACS_peak_4041	1.33766	A
MACS_peak_3580	1.39794	A
MACS_peak_5753	1.4456	A
MACS_peak_145	1.32035	B
MACS_peak_3332	1.5164	B
MACS_peak_4432	1.60401	B
MACS_peak_5186	1.25551	B
MACS_peak_4574	1.56949	B
MACS_peak_5919	1.5164	B
MACS_peak_1132	1.4456	B
MACS_peak_4088	1.41531	B
MACS_peak_783	1.45086	B
MACS_peak_996	1.39199	B
MACS_peak_3031	1.51188	B
MACS_peak_65	1.38899	B
MACS_peak_1623	1.62024	B
MACS_peak_4555	1.60949	B
MACS_peak_3902	1.51188	B
MACS_peak_2818	1.39199	B
MACS_peak_498	1.52088	B
MACS_peak_2830	1.45347	B
MACS_peak_430	1.38596	B
MACS_peak_1665	1.99944	B
MACS_peak_4804	1.3543	B
MACS_peak_3525	1.49568	B
MACS_peak_2211	1.39794	B
MACS_peak_1461	1.38292	B
MACS_peak_3167	1.32387	B
MACS_peak_3512	1.40088	B
MACS_peak_3170	1.42374	B
MACS_peak_3953	1.39498	B
MACS_peak_1441	1.4096	B
MACS_peak_6241	1.08063	B
MACS_peak_5257	1.32035	B
MACS_peak_3995	1.14333	B
MACS_peak_4251	1.52982	B
MACS_peak_1593	1.39498	B
MACS_peak_1860	1.16938	B
MACS_peak_503	1.57148	B
MACS_peak_1412	1.15927	B
MACS_peak_5732	1.33082	B
MACS_peak_5214	1.41814	B
MACS_peak_2072	1.70544	B
MACS_peak_161	1.17926	B
MACS_peak_2099	1.30942	B
MACS_peak_5358	1.5027	B
MACS_peak_5956	1.44028	B
MACS_peak_1497	1.36078	B
MACS_peak_645	1.32736	B
MACS_peak_1512	1.22557	B
MACS_peak_6569	1.52543	B
MACS_peak_88	1.60032	B
MACS_peak_4343	1.39794	B
MACS_peak_6300	1.62552	B
MACS_peak_5701	1.54481	B
MACS_peak_1666	2.03977	B
MACS_peak_3024	1.31681	B
MACS_peak_1147	1.59649	B
MACS_peak_4123	1.32736	B
MACS_peak_622	1.64943	B
MACS_peak_6028	1.39199	B
MACS_peak_2922	1.36717	B
MACS_peak_3762	1.56348	B
MACS_peak_1622	1.51865	B
MACS_peak_4080	1.62726	B
MACS_peak_423	1.42374	B
MACS_peak_4871	1.53415	B
MACS_peak_6195	1.33766	B
MACS_peak_4817	1.37346	B
MACS_peak_5150	1.37346	B
MACS_peak_497	1.50732	B
MACS_peak_2113	1.52763	B
MACS_peak_5346	1.31302	B
MACS_peak_1809	1.44824	B
MACS_peak_4114	1.25959	B
MACS_peak_2007	1.63083	B
MACS_peak_3700	1.13799	B
MACS_peak_2487	1.30211	B
MACS_peak_1386	1.22994	B
MACS_peak_5520	1.58704	B
MACS_peak_5773	1.44028	B
MACS_peak_3346	1.03503	B
MACS_peak_5745	1.24304	B
MACS_peak_655	1.32736	B
MACS_peak_1485	1.35102	B
MACS_peak_5551	1.40088	B
MACS_peak_412	1.21669	B
MACS_peak_6016	1.30578	B
MACS_peak_40	1.21219	B
MACS_peak_1715	1.3543	B
MACS_peak_6440	1.43759	B
MACS_peak_536	1.44295	B
MACS_peak_1979	1.41531	B
MACS_peak_3753	1.36399	B
MACS_peak_4556	1.66257	B
MACS_peak_399	1.52323	B
MACS_peak_5185	1.25959	B
MACS_peak_5188	1.25551	B
MACS_peak_5784	1.66736	B
MACS_peak_5080	1.25139	B
MACS_peak_3092	1.25551	B
MACS_peak_25	1.32035	B
MACS_peak_1826	1.26364	B
MACS_peak_1494	1.29092	B
MACS_peak_6401	1.26764	B
MACS_peak_3029	1.27944	B
MACS_peak_3494	1.37033	B
MACS_peak_5622	1.17435	B
MACS_peak_1138	1.47625	B
MACS_peak_1258	1.56146	B
MACS_peak_1856	1.37033	B
MACS_peak_607	1.33766	B
MACS_peak_435	1.2833	B
MACS_peak_3630	1.29092	B
MACS_peak_2035	1.50037	B
MACS_peak_6636	1.59461	B
MACS_peak_2114	1.549	B
MACS_peak_6415	1.40088	B
MACS_peak_6397	1.96867	B
MACS_peak_252	1.32387	B
MACS_peak_2192	1.53415	B
MACS_peak_829	1.41246	B
MACS_peak_3183	1.43489	B
MACS_peak_2624	0.890421	B
MACS_peak_3337	1.3543	B
MACS_peak_4667	1.56549	B
MACS_peak_3152	1.27944	B
MACS_peak_3965	1.37985	B
MACS_peak_4260	1.41246	B
MACS_peak_6625	1.37346	B
MACS_peak_6434	1.25551	B
MACS_peak_6150	1.31302	B
MACS_peak_2102	1.36717	B
MACS_peak_3019	1.36078	B
MACS_peak_434	1.37346	B
MACS_peak_3334	1.47129	B
MACS_peak_3002	1.39199	B
MACS_peak_6443	1.41814	B
MACS_peak_1413	1.14333	B
MACS_peak_6726	1.54481	B
MACS_peak_6694	1.37346	B
MACS_peak_3760	1.629	B
MACS_peak_1450	1.37033	B
MACS_peak_902	1.5027	B
MACS_peak_4266	1.45606	B
MACS_peak_5287	1.5427	B
MACS_peak_606	1.38596	B
MACS_peak_4750	1.51415	B
MACS_peak_2811	1.69064	B
MACS_peak_451	1.40671	B
MACS_peak_2168	1.22115	B
MACS_peak_5917	1.06819	B
MACS_peak_2940	1.37985	B
MACS_peak_6009	1.22115	B
MACS_peak_270	1.50037	B
MACS_peak_3989	1.3543	B
MACS_peak_2027	1.46374	B
MACS_peak_3999	1.53845	B
MACS_peak_4826	1.34772	B
MACS_peak_4248	1.42927	B
MACS_peak_5897	1.03503	B
MACS_peak_1581	1.5675	B
MACS_peak_3003	1.11594	B
MACS_peak_159	1.37985	B
MACS_peak_3884	1.22557	B
MACS_peak_1857	1.47625	B
MACS_peak_5146	1.53199	B
MACS_peak_923	1.41246	B
MACS_peak_2210	1.47885	B
MACS_peak_5549	1.45864	B
MACS_peak_1753	1.21669	B
MACS_peak_5169	1.39794	B
MACS_peak_5213	1.37985	B
MACS_peak_5524	1.55931	B
MACS_peak_6575	1.40381	B
MACS_peak_3972	1.32736	B
MACS_peak_1454	1.21219	B
MACS_peak_1358	1.43759	B
MACS_peak_2985	1.20763	B
MACS_peak_3720	1.48855	B
MACS_peak_576	1.2833	B
MACS_peak_3766	1.44824	B
MACS_peak_539	1.51415	B
MACS_peak_935	1.22115	B
MACS_peak_5082	1.29469	B
MACS_peak_1110	1.56348	B
MACS_peak_3887	1.31681	B
MACS_peak_5706	1.60584	B
MACS_peak_3573	1.46374	B
MACS_peak_5382	1.28713	B
MACS_peak_5267	1.44028	B
MACS_peak_6004	1.29469	B
MACS_peak_3351	1.28713	B
MACS_peak_110	1.46627	B
MACS_peak_5894	1.549	B
MACS_peak_5354	1.40381	B
MACS_peak_221	1.39199	B
MACS_peak_105	1.51188	B
MACS_peak_5702	1.58704	B
MACS_peak_5059	1.04883	B
MACS_peak_1907	1.20763	B
MACS_peak_4178	1.55315	B
MACS_peak_4073	1.53845	B
MACS_peak_4250	1.51188	B
MACS_peak_2825	1.57933	B
MACS_peak_4303	1.29092	B
MACS_peak_1973	1.43489	B
MACS_peak_440	1.39794	B
MACS_peak_3070	1.48373	B
MACS_peak_6209	1.48615	B
MACS_peak_4258	1.53199	B
MACS_peak_5898	1.26364	B
MACS_peak_4679	1.4612	B
MACS_peak_3671	1.45347	B
MACS_peak_5598	1.47378	B
MACS_peak_5924	1.50037	B
MACS_peak_5611	1.40088	B
MACS_peak_3994	1.18893	B
MACS_peak_639	1.22115	B
MACS_peak_2006	1.63256	B
MACS_peak_4061	1.45864	B
MACS_peak_283	1.36717	B
MACS_peak_6293	1.47378	B
MACS_peak_1862	1.32387	B
MACS_peak_3602	1.43489	B
MACS_peak_2425	1.52088	B
MACS_peak_1810	1.3543	B
MACS_peak_6094	1.50501	B
MACS_peak_496	1.4096	B
MACS_peak_4059	1.33425	B
MACS_peak_3160	1.38899	B
MACS_peak_717	1.46627	B
MACS_peak_2353	1.40381	B
MACS_peak_237	1.42927	B
MACS_peak_654	1.31681	B
MACS_peak_3071	1.48373	B
MACS_peak_3241	1.38596	B
MACS_peak_652	1.40381	B
MACS_peak_481	0.952792	B
MACS_peak_4372	1.53631	B
MACS_peak_3759	1.26364	B
MACS_peak_4042	1.33766	B
MACS_peak_6308	1.51188	B
MACS_peak_1250	1.549	B
MACS_peak_4076	1.42927	B
MACS_peak_4202	1.15381	B
MACS_peak_4252	1.49332	B
MACS_peak_4323	1.21669	B
MACS_peak_640	1.25959	B
MACS_peak_1953	1.32736	B
MACS_peak_3030	1.5427	B
MACS_peak_5349	1.17926	B
MACS_peak_6149	1.45347	B
MACS_peak_530	1.54058	B
MACS_peak_3969	1.30578	B
MACS_peak_891	1.70834	B
MACS_peak_1843	1.19368	B
MACS_peak_3166	1.35102	B
MACS_peak_5268	1.27944	B
MACS_peak_6153	1.18412	B
MACS_peak_6410	1.54481	B
MACS_peak_4739	1.51188	B
MACS_peak_5941	1.26764	B
MACS_peak_2927	1.37985	B
MACS_peak_3828	1.59084	B
MACS_peak_2903	1.4612	B
MACS_peak_3286	1.5027	B
MACS_peak_2810	1.68296	B
MACS_peak_5205	1.46627	B
MACS_peak_5235	1.30211	B
MACS_peak_991	1.55522	B
MACS_peak_2465	1.52088	B
MACS_peak_3978	1.38596	B
MACS_peak_3577	1.36717	B
MACS_peak_104	1.30578	B
MACS_peak_798	1.30578	B
MACS_peak_4184	1.46879	B
MACS_peak_1591	1.52323	B
MACS_peak_4830	1.38596	B
MACS_peak_1940	1.41246	B
MACS_peak_1492	1.32387	B
MACS_peak_5028	1.5164	B
MACS_peak_447	1.16435	B
MACS_peak_2149	1.36399	B
MACS_peak_1003	1.67523	B
MACS_peak_1424	1.54058	B
MACS_peak_3598	1.41814	B
MACS_peak_1322	1.58704	B
MACS_peak_176	1.52982	B
MACS_peak_2008	1.36399	B
MACS_peak_2918	1.37033	B
MACS_peak_3940	1.33082	B
MACS_peak_2356	1.41531	B
MACS_peak_5600	1.41246	B
MACS_peak_5086	1.45347	B
MACS_peak_6349	1.39199	B
MACS_peak_6646	1.52088	B
MACS_peak_3592	1.40088	B
MACS_peak_6716	1.56348	B
MACS_peak_6475	1.37346	B
MACS_peak_2195	1.22115	B
MACS_peak_2883	1.30211	B
MACS_peak_5356	1.32387	B
MACS_peak_5881	1.45606	B
MACS_peak_644	1.39199	B
MACS_peak_5529	1.47129	B
MACS_peak_3477	1.13799	B
MACS_peak_2479	1.53845	B
MACS_peak_5342	1.41531	B
MACS_peak_3830	1.4096	B
MACS_peak_4977	1.62201	B
MACS_peak_3826	1.35755	B
MACS_peak_4709	1.71983	B
MACS_peak_3078	1.33425	B
MACS_peak_6550	1.5427	B
MACS_peak_3159	1.38596	B
MACS_peak_32	1.22115	B
MACS_peak_4847	1.41531	B
MACS_peak_2435	1.49568	B
MACS_peak_3810	1.4456	B
MACS_peak_2105	1.42927	B
MACS_peak_4056	1.37033	B
MACS_peak_3964	1.41814	B
MACS_peak_113	1.52763	B
MACS_peak_3903	1.47129	B
MACS_peak_2523	1.2833	B
MACS_peak_3359	1.31302	B
MACS_peak_3445	1.63256	B
MACS_peak_450	1.41814	B
MACS_peak_4848	1.48855	B
MACS_peak_2092	1.38292	B
MACS_peak_3833	1.6981	B
MACS_peak_2991	1.41531	B
MACS_peak_1798	1.53199	B
MACS_peak_4768	1.51415	B
MACS_peak_5545	1.57148	B
MACS_peak_2816	1.27944	B
MACS_peak_553	1.50732	B
MACS_peak_5892	1.25551	B
MACS_peak_4301	1.33766	B
MACS_peak_5197	1.37985	B
MACS_peak_5698	1.38292	B
MACS_peak_2	1.43217	B
MACS_peak_2161	1.44028	B
MACS_peak_74	1.1486	B
MACS_peak_2069	1.42927	B
MACS_peak_4571	1.66894	B
MACS_peak_474	1.55315	B
MACS_peak_1321	1.59084	B
MACS_peak_2131	1.3543	B
MACS_peak_4249	1.43217	B
MACS_peak_1140	1.50961	B
MACS_peak_5552	1.38899	B
MACS_peak_5148	1.49568	B
MACS_peak_5527	1.52982	B
MACS_peak_5053	1.15381	B
MACS_peak_2212	1.6131	B
MACS_peak_4391	1.54058	B
MACS_peak_4320	1.36717	B
MACS_peak_4358	1.35755	B
MACS_peak_1849	1.13799	B
MACS_peak_3982	1.46879	B
MACS_peak_2506	1.5027	B
MACS_peak_5865	0.992111	B
MACS_peak_802	1.20303	B
MACS_peak_1446	1.20763	B
MACS_peak_287	1.39794	B
MACS_peak_2803	1.34439	B
MACS_peak_5618	1.30942	B
MACS_peak_5057	1.46879	B
MACS_peak_3560	1.53845	B
MACS_peak_4087	1.43489	B
MACS_peak_6522	1.49568	B
MACS_peak_618	1.17926	B
MACS_peak_784	1.44028	B
MACS_peak_5676	1.41246	B
MACS_peak_4304	1.13799	B
MACS_peak_3996	1.20303	B
MACS_peak_651	1.4813	B
MACS_peak_2799	1.52543	B
MACS_peak_5843	1.29092	B
MACS_peak_5301	1.47378	B
MACS_peak_5774	1.656	B
MACS_peak_3625	1.3543	B
MACS_peak_2926	1.37985	B
MACS_peak_1980	1.52323	B
MACS_peak_6350	1.33425	B
MACS_peak_571	1.23426	B
MACS_peak_2934	1.29469	B
MACS_peak_115	1.34104	B
MACS_peak_167	1.11025	B
MACS_peak_3198	1.40381	B
MACS_peak_2057	1.43489	B
MACS_peak_315	1.40381	B
MACS_peak_656	1.66577	B
MACS_peak_2995	1.27554	B
MACS_peak_5915	1.13799	B
MACS_peak_134	1.33082	B
MACS_peak_4353	1.27554	B
MACS_peak_4078	1.49568	B
MACS_peak_5931	1.35755	B
MACS_peak_2189	1.38899	B
MACS_peak_1057	1.63083	B
MACS_peak_5362	1.34439	B
MACS_peak_3089	1.59461	B
MACS_peak_4834	1.38292	B
MACS_peak_5847	1.41246	B
MACS_peak_2603	1.56949	B
MACS_peak_4183	1.48373	B
MACS_peak_2957	1.2833	B
MACS_peak_4782	1.49568	B
MACS_peak_519	1.39794	B
MACS_peak_2130	1.40088	B
MACS_peak_4735	1.34439	B
MACS_peak_830	1.44824	B
MACS_peak_220	1.37033	B
MACS_peak_5548	1.4456	B
MACS_peak_3292	1.49094	B
MACS_peak_6200	1.33082	B
MACS_peak_6277	1.33766	B
MACS_peak_2840	1.41814	B
MACS_peak_22	1.29469	B
MACS_peak_3814	1.57933	B
MACS_peak_6256	1.35755	B
MACS_peak_928	1.50037	B
MACS_peak_6576	1.30578	B
MACS_peak_3308	1.48615	B
MACS_peak_3295	1.43759	B
MACS_peak_2349	1.50732	B
MACS_peak_2941	1.2833	B
MACS_peak_4129	1.37985	B
MACS_peak_2430	1.55108	B
MACS_peak_5776	1.45606	B
MACS_peak_808	1.57738	B
MACS_peak_6549	1.56348	B
MACS_peak_2663	1.8367	B
MACS_peak_5659	1.47129	B
MACS_peak_5137	1.44028	B
MACS_peak_3721	1.53845	B
MACS_peak_3191	1.36078	B
MACS_peak_1773	1.52323	B
MACS_peak_2996	1.36717	B
MACS_peak_4079	1.48855	B
MACS_peak_1028	1.14333	B
MACS_peak_5930	1.34104	B
MACS_peak_2118	1.33425	B
MACS_peak_272	1.69958	B
MACS_peak_5621	1.48373	B
MACS_peak_4239	1.34439	B
MACS_peak_2989	1.41246	B
MACS_peak_5172	1.33082	B
MACS_peak_535	1.52323	B
MACS_peak_3330	1.36078	B
MACS_peak_66	1.34439	B
MACS_peak_5890	1.28713	B
MACS_peak_4115	1.19838	B
MACS_peak_1500	1.28713	B
MACS_peak_1821	1.23855	B
MACS_peak_482	1.27944	B
MACS_peak_3672	1.51188	B
MACS_peak_6026	1.37676	B
MACS_peak_282	1.32387	B
MACS_peak_1026	1.51865	B
MACS_peak_3757	1.48373	B
MACS_peak_5900	0.840106	B
MACS_peak_4275	1.43217	B
MACS_peak_1605	1.26764	B
MACS_peak_804	1.47625	B
MACS_peak_136	1.33766	B
MACS_peak_3906	1.28713	B
MACS_peak_127	1.26364	B
MACS_peak_807	1.55727	B
MACS_peak_5615	1.44028	B
MACS_peak_3920	1.38899	B
MACS_peak_2336	1.20763	B
MACS_peak_812	1.42095	B
MACS_peak_3495	1.27944	B
MACS_peak_2461	1.53845	B
MACS_peak_6579	1.4456	B
MACS_peak_5187	1.23855	B
MACS_peak_4401	1.51415	B
MACS_peak_4828	1.16435	B
MACS_peak_6096	1.4096	B
MACS_peak_4756	1.30942	B
MACS_peak_2992	1.12156	B
MACS_peak_231	1.72403	B
MACS_peak_1906	1.13799	B
MACS_peak_4177	1.53199	B
MACS_peak_308	1.39199	B
MACS_peak_3829	1.5027	B
MACS_peak_6319	1.72957	B
MACS_peak_2505	1.39794	B
MACS_peak_5339	1.31681	B
MACS_peak_2602	1.55727	B
MACS_peak_3637	1.33082	B
MACS_peak_2933	1.38292	B
MACS_peak_264	1.53415	B
MACS_peak_1625	1.5027	B
MACS_peak_91	1.4096	B
MACS_peak_3719	1.22994	B
MACS_peak_6497	1.5427	B
MACS_peak_4743	1.34104	B
MACS_peak_4726	1.5027	B
MACS_peak_5297	1.43489	B
MACS_peak_452	1.45086	B
MACS_peak_3079	1.36717	B
MACS_peak_5133	1.31681	B
MACS_peak_1191	1.36717	B
MACS_peak_1913	1.29092	B
MACS_peak_5255	1.5164	B
MACS_peak_222	1.39498	B
MACS_peak_4772	1.43759	B
MACS_peak_2127	1.52323	B
MACS_peak_5236	1.32736	B
MACS_peak_1879	1.43489	B
MACS_peak_3908	1.27554	B
MACS_peak_2947	1.17435	B
MACS_peak_4605	1.54481	B
MACS_peak_3021	1.38899	B
MACS_peak_3394	1.57148	B
MACS_peak_290	1.37346	B
MACS_peak_5980	1.23855	B
MACS_peak_6580	1.34772	B
MACS_peak_2841	1.36717	B
MACS_peak_2885	1.26764	B
MACS_peak_3761	1.60767	B
MACS_peak_6081	0.999565	B
MACS_peak_764	1.47378	B
MACS_peak_6581	1.27944	B
MACS_peak_4201	1.21219	B
MACS_peak_5772	1.5427	B
MACS_peak_5952	1.22557	B
MACS_peak_2606	1.4813	B
MACS_peak_3894	1.39498	B
MACS_peak_942	1.38899	B
MACS_peak_2895	1.38899	B
MACS_peak_4835	1.38292	B
MACS_peak_1344	1.5832	B
MACS_peak_4651	1.4096	B
MACS_peak_1545	1.54691	B
MACS_peak_3182	1.37346	B
MACS_peak_3897	1.31681	B
MACS_peak_929	1.50732	B
MACS_peak_2436	1.52982	B
MACS_peak_646	1.26764	B
MACS_peak_5131	1.15927	B
MACS_peak_657	1.35102	B
MACS_peak_6603	1.38899	B
MACS_peak_3487	1.33082	B
MACS_peak_5977	1.37033	B
MACS_peak_3583	1.30211	B
MACS_peak_4696	1.05538	B
MACS_peak_6345	1.67052	B
MACS_peak_702	1.34439	B
MACS_peak_4180	1.30578	B
MACS_peak_1272	1.22994	B
MACS_peak_4261	1.36717	B
MACS_peak_325	1.36717	B
MACS_peak_2892	1.29842	B
MACS_peak_3957	1.41531	B
MACS_peak_1850	1.34439	B
MACS_peak_6161	1.16938	B
MACS_peak_6607	1.37676	B
MACS_peak_3383	1.60949	B
MACS_peak_3703	1.35755	B
MACS_peak_3697	0.795185	B
MACS_peak_5682	1.47885	B
MACS_peak_2611	1.56549	B
MACS_peak_5736	1.49332	B
MACS_peak_3937	1.33766	B
MACS_peak_1381	1.29469	B
MACS_peak_4823	1.38292	B
MACS_peak_443	1.43489	B
MACS_peak_2086	1.47885	B
MACS_peak_1949	1.52763	B
MACS_peak_632	1.37985	B
MACS_peak_4749	1.48373	B
MACS_peak_4429	1.40381	B
MACS_peak_2916	1.24724	B
MACS_peak_5840	1.52982	B
MACS_peak_72	1.31681	B
MACS_peak_2981	1.29842	B
MACS_peak_1056	1.60767	B
MACS_peak_489	1.73094	B
MACS_peak_5673	1.46374	B
MACS_peak_160	1.27554	B
MACS_peak_2140	1.42651	B
MACS_peak_3035	1.38596	B
MACS_peak_1878	1.38596	B
MACS_peak_1462	1.32736	B
MACS_peak_3036	1.38596	B
MACS_peak_6436	1.34439	B
MACS_peak_1486	1.27161	B
MACS_peak_5936	1.30942	B
MACS_peak_5128	1.53845	B
MACS_peak_135	1.33766	B
MACS_peak_6437	1.47885	B
MACS_peak_2893	1.08063	B
MACS_peak_5052	1.41531	B
MACS_peak_3945	1.31302	B
MACS_peak_1933	1.35102	B
MACS_peak_860	1.59461	B
MACS_peak_5156	1.40381	B
MACS_peak_4745	1.43489	B
MACS_peak_3895	1.36399	B
MACS_peak_4974	1.39498	B
MACS_peak_785	1.43217	B
MACS_peak_4375	1.62377	B
MACS_peak_1840	1.42095	B
MACS_peak_1964	1.22115	B
MACS_peak_558	1.36399	B
MACS_peak_4306	1.1271	B
MACS_peak_1251	1.72681	B
MACS_peak_4433	1.65273	B
MACS_peak_4731	1.49568	B
MACS_peak_775	1.32035	B
MACS_peak_5116	1.5164	B
MACS_peak_6621	1.27944	B
MACS_peak_3179	1.41814	B
MACS_peak_619	1.12156	B
MACS_peak_6279	1.34772	B
MACS_peak_3369	1.31681	B
MACS_peak_4359	1.37346	B
MACS_peak_2337	1.27554	B
MACS_peak_3911	1.15927	B
MACS_peak_438	1.40381	B
MACS_peak_2348	1.4456	B
MACS_peak_4209	1.43759	B
MACS_peak_1868	1.45864	B
MACS_peak_5175	1.4096	B
MACS_peak_3634	1.25959	B
MACS_peak_690	1.39794	B
MACS_peak_647	1.38899	B
MACS_peak_6352	1.45864	B
MACS_peak_3294	1.42927	B
MACS_peak_4068	1.53199	B
MACS_peak_1952	1.40088	B
MACS_peak_4644	1.11594	B
MACS_peak_2509	1.23426	B
MACS_peak_5249	1.44295	B
MACS_peak_3603	1.39794	B
MACS_peak_5839	1.48855	B
MACS_peak_2906	1.40381	B
MACS_peak_1894	1.26764	B
MACS_peak_890	1.66894	B
MACS_peak_1474	1.4096	B
MACS_peak_1912	1.24304	B
MACS_peak_125	1.28713	B
MACS_peak_2813	1.18412	B
MACS_peak_2037	1.50501	B
MACS_peak_3556	1.58704	B
MACS_peak_5075	1.50732	B
MACS_peak_5595	1.50732	B
MACS_peak_3976	1.46374	B
MACS_peak_2447	1.42651	B
MACS_peak_2521	1.26364	B
MACS_peak_3555	1.52763	B
MACS_peak_6158	1.35755	B
MACS_peak_2117	1.29842	B
MACS_peak_2917	1.32387	B
MACS_peak_5997	1.27161	B
MACS_peak_4187	1.32035	B
MACS_peak_6271	1.21219	B
MACS_peak_5775	1.51188	B
MACS_peak_1764	1.18412	B
MACS_peak_5351	1.5027	B
MACS_peak_1027	1.30942	B
MACS_peak_4368	1.50961	B
MACS_peak_979	1.42927	B
MACS_peak_2169	1.23855	B
MACS_peak_637	1.15381	B
MACS_peak_5526	1.39498	B
MACS_peak_1886	1.2833	B
MACS_peak_936	1.27944	B
MACS_peak_4215	1.25551	B
MACS_peak_1883	1.56146	B
MACS_peak_311	1.04883	B
MACS_peak_751	1.39794	B
MACS_peak_4697	1.22115	B
MACS_peak_6014	1.32035	B
MACS_peak_4824	1.31302	B
MACS_peak_3958	1.1486	B
MACS_peak_1859	1.22115	B
MACS_peak_961	1.37676	B
MACS_peak_818	1.45606	B
MACS_peak_3910	1.19838	B
MACS_peak_2252	1.57345	B
MACS_peak_5817	1.43217	B
MACS_peak_6250	1.32035	B
MACS_peak_1154	1.34439	B
MACS_peak_641	1.23855	B
MACS_peak_614	1.06183	B
MACS_peak_266	1.56549	B
MACS_peak_5803	1.56549	B
MACS_peak_6252	1.31302	B
MACS_peak_1895	1.20303	B
MACS_peak_2755	1.37033	B
MACS_peak_4376	1.61669	B
MACS_peak_4648	1.34772	B
MACS_peak_285	1.26364	B
MACS_peak_4164	1.43759	B
MACS_peak_2070	1.40088	B
MACS_peak_6190	1.25551	B
MACS_peak_1572	1.03503	B
MACS_peak_771	1.34772	B
MACS_peak_2859	1.31681	B
MACS_peak_3647	1.45606	B
MACS_peak_4072	1.57345	B
MACS_peak_2557	1.09864	B
MACS_peak_3194	1.22994	B
MACS_peak_6721	1.60949	B
MACS_peak_3639	1.16435	B
MACS_peak_4855	1.24724	B
MACS_peak_3087	1.45347	B
MACS_peak_348	1.44028	B
MACS_peak_1432	1.30211	B
MACS_peak_528	1.52982	B
MACS_peak_6095	1.47378	B
MACS_peak_3974	1.1271	B
MACS_peak_4818	1.3543	B
MACS_peak_5918	1.17435	B
MACS_peak_5047	1.26364	B
MACS_peak_4559	1.37985	B
MACS_peak_2905	1.40381	B
MACS_peak_1409	1.27944	B
MACS_peak_4196	1.29842	B
MACS_peak_6214	1.27944	B
MACS_peak_5135	1.19368	B
MACS_peak_6314	1.45086	B
MACS_peak_433	1.37676	B
MACS_peak_4199	1.15927	B
MACS_peak_3951	1.38899	B
MACS_peak_833	1.48373	B
MACS_peak_5512	1.60767	B
MACS_peak_2697	1.38596	B
MACS_peak_1693	1.19368	B
MACS_peak_5543	1.27944	B
MACS_peak_3164	1.3543	B
MACS_peak_5913	1.5027	B
MACS_peak_1521	1.37985	B
MACS_peak_4552	1.27944	B
MACS_peak_2935	1.25551	B
MACS_peak_4097	1.37676	B
MACS_peak_5905	1.32035	B
MACS_peak_3952	1.33425	B
MACS_peak_4792	1.51415	B
MACS_peak_2498	1.40381	B
MACS_peak_318	1.29842	B
MACS_peak_1765	1.20763	B
MACS_peak_2063	1.5027	B
MACS_peak_6714	1.55727	B
MACS_peak_128	1.37346	B
MACS_peak_1834	1.47378	B
MACS_peak_4069	1.5427	B
MACS_peak_5348	1.39199	B
MACS_peak_715	1.42374	B
MACS_peak_5695	1.44295	B
MACS_peak_6505	1.45606	B
MACS_peak_1811	1.35755	B
MACS_peak_3907	1.30942	B
MACS_peak_6280	1.32387	B
MACS_peak_1526	1.4096	B
MACS_peak_5070	1.30942	B
MACS_peak_1431	1.22994	B
MACS_peak_58	1.15381	B
MACS_peak_5357	1.49332	B
MACS_peak_838	1.52982	B
MACS_peak_3709	1.4096	B
MACS_peak_6445	1.25551	B
MACS_peak_5296	1.39794	B
MACS_peak_46	1.13258	B
MACS_peak_6281	1.3543	B
MACS_peak_752	1.34104	B
MACS_peak_4171	1.47129	B
MACS_peak_6406	1.50732	B
MACS_peak_2064	1.48373	B
MACS_peak_4550	1.31681	B
MACS_peak_1814	1.26364	B
MACS_peak_2777	1.43217	B
MACS_peak_1265	1.656	B
MACS_peak_6234	1.52088	B
MACS_peak_253	1.42374	B
MACS_peak_5849	1.27161	B
MACS_peak_6255	1.33082	B
MACS_peak_458	1.656	B
MACS_peak_4369	1.54481	B
MACS_peak_3517	1.4096	B
MACS_peak_6547	1.55522	B
MACS_peak_3484	1.24724	B
MACS_peak_5723	1.49568	B
MACS_peak_1734	1.33766	B
MACS_peak_3633	1.21669	B
MACS_peak_3090	1.25551	B
MACS_peak_1735	1.53845	B
MACS_peak_249	0.999565	B
MACS_peak_1414	1.34104	B
MACS_peak_242	1.656	B
MACS_peak_3395	1.549	B
MACS_peak_5705	1.3543	B
MACS_peak_5805	1.45864	B
MACS_peak_3333	1.37676	B
MACS_peak_2919	1.30211	B
MACS_peak_6251	1.25139	B
MACS_peak_217	1.27161	B
MACS_peak_6914	1.32736	B
MACS_peak_3009	1.33766	B
MACS_peak_5264	1.29469	B
MACS_peak_3199	1.39199	B
MACS_peak_6546	1.54691	B
MACS_peak_1845	1.27944	B
MACS_peak_6191	1.32387	B
MACS_peak_140	1.22557	B
MACS_peak_2087	1.44028	B
MACS_peak_2812	1.37985	B
MACS_peak_2448	1.54691	B
MACS_peak_1896	1.1486	B
MACS_peak_3792	1.38292	B
MACS_peak_3644	1.52543	B
MACS_peak_5534	1.22994	B
MACS_peak_368	1.54058	B
MACS_peak_938	1.47129	B
MACS_peak_1871	1.42095	B
MACS_peak_538	1.45086	B
MACS_peak_4325	1.22115	B
MACS_peak_978	1.37033	B
MACS_peak_4335	1.25551	B
MACS_peak_284	1.19838	B
MACS_peak_1586	1.38899	B
MACS_peak_4682	1.49332	B
MACS_peak_5862	1.39199	B
MACS_peak_4763	1.34104	B
MACS_peak_2441	1.49568	B
MACS_peak_514	1.28713	B
MACS_peak_2097	1.30942	B
MACS_peak_4452	1.43489	B
MACS_peak_4570	1.66087	B
MACS_peak_4326	1.31681	B
MACS_peak_3581	1.4612	B
MACS_peak_4677	1.3543	B
MACS_peak_6137	1.22557	B
MACS_peak_1974	0.890421	B
MACS_peak_5035	1.23855	B
MACS_peak_3635	1.31302	B
MACS_peak_4765	1.33425	B
MACS_peak_2119	1.49094	B
MACS_peak_1510	1.32387	B
MACS_peak_1429	1.10449	B
MACS_peak_5157	1.37033	B
MACS_peak_765	1.46879	B
MACS_peak_5547	1.47378	B
MACS_peak_638	1.32387	B
MACS_peak_5304	1.24304	B
MACS_peak_3831	1.48373	B
MACS_peak_6104	1.41246	B
MACS_peak_369	1.53845	B
MACS_peak_5624	1.58127	B
MACS_peak_4426	1.49332	B
MACS_peak_3465	1.39498	B
MACS_peak_2045	1.40381	B
MACS_peak_322	1.45347	B
MACS_peak_3486	1.42374	B
MACS_peak_4698	1.25139	B
MACS_peak_6620	1.25959	B
MACS_peak_2960	1.36078	B
MACS_peak_3640	1.45864	B
MACS_peak_3983	1.49803	B
MACS_peak_6571	1.32035	B
MACS_peak_1867	1.43489	B
MACS_peak_776	1.25959	B
MACS_peak_2595	1.43489	B
MACS_peak_3367	1.49803	B
MACS_peak_937	1.30578	B
MACS_peak_932	1.06183	B
MACS_peak_5829	1.56146	B
MACS_peak_4043	1.35755	B
MACS_peak_934	1.02816	B
MACS_peak_5857	1.23426	B
MACS_peak_859	1.55522	B
MACS_peak_2569	1.25551	B
MACS_peak_492	1.6149	B
MACS_peak_6086	1.38899	B
MACS_peak_6938	1.21219	B
MACS_peak_960	1.30211	B
MACS_peak_4276	1.44028	B
MACS_peak_658	1.33082	B
MACS_peak_4652	1.4096	B
MACS_peak_3918	1.69364	B
MACS_peak_2159	1.56549	B
MACS_peak_26	1.36717	B
MACS_peak_3912	1.1486	B
MACS_peak_3685	1.32736	B
MACS_peak_5555	1.24304	B
MACS_peak_2951	1.19838	B
MACS_peak_6003	0.96895	B
MACS_peak_468	1.69513	B
MACS_peak_1929	1.52323	B
MACS_peak_1968	1.5832	B
MACS_peak_4190	1.40381	B
MACS_peak_5681	1.5675	B
MACS_peak_422	0.731589	B
MACS_peak_5061	1.27554	B
MACS_peak_631	1.30578	B
MACS_peak_6306	1.56146	B
MACS_peak_4150	1.18412	B
MACS_peak_2932	1.33425	B
MACS_peak_3522	1.28713	B
MACS_peak_1698	1.44028	B
MACS_peak_965	1.38899	B
MACS_peak_1135	1.42095	B
MACS_peak_2880	1.37676	B
MACS_peak_1922	1.08063	B
MACS_peak_5625	1.4612	B
MACS_peak_1891	1.34104	B
MACS_peak_4801	1.50961	B
MACS_peak_1478	1.1486	B
MACS_peak_36	1.52088	B
MACS_peak_505	1.46374	B
MACS_peak_2442	1.44824	B
MACS_peak_1351	1.59084	B
MACS_peak_1807	1.33082	B
MACS_peak_997	1.33425	B
MACS_peak_6573	1.31302	B
MACS_peak_2532	1.42374	B
MACS_peak_5337	1.27161	B
MACS_peak_4324	1.20763	B
MACS_peak_5802	1.58894	B
MACS_peak_551	1.35102	B
MACS_peak_4781	1.40381	B
MACS_peak_3680	1.41246	B
MACS_peak_5872	1.52323	B
MACS_peak_2095	1.09272	B
MACS_peak_1596	1.49332	B
MACS_peak_956	1.39498	B
MACS_peak_2694	1.56146	B
MACS_peak_138	1.16435	B
MACS_peak_2120	1.34104	B
MACS_peak_5853	1.06819	B
MACS_peak_2599	1.65763	B
MACS_peak_1646	1.5675	B
MACS_peak_2615	1.31302	B
MACS_peak_1270	1.35755	B
MACS_peak_3000	1.30211	B
MACS_peak_1866	1.52088	B
MACS_peak_4934	1.41814	B
MACS_peak_1112	1.549	B
MACS_peak_1374	1.09272	B
MACS_peak_2854	1.52763	B
MACS_peak_1938	1.37676	B
MACS_peak_4825	1.33425	B
MACS_peak_3171	1.4612	B
MACS_peak_1720	1.44295	B
MACS_peak_5951	1.14333	B
MACS_peak_5107	1.36717	B
MACS_peak_980	1.37676	B
MACS_peak_2614	1.15927	B
MACS_peak_144	1.27554	B
[truncated: 2,187 more rows]

## Sheet: Fig.2f
peak	H3K9me3 reads density	RR_class
MACS_peak_869	1.50967	A
MACS_peak_875	1.50533	A
MACS_peak_876	1.49945	A
MACS_peak_874	1.45026	A
MACS_peak_870	1.51814	A
MACS_peak_866	1.57686	A
MACS_peak_871	1.52659	A
MACS_peak_877	2.36555	A
MACS_peak_3569	0.500786	A
MACS_peak_872	1.31319	A
MACS_peak_868	1.68701	A
MACS_peak_873	1.29276	A
MACS_peak_3568	0.74615	A
MACS_peak_867	1.70772	A
MACS_peak_878	1.27977	A
MACS_peak_6385	0.511915	A
MACS_peak_6386	0.780976	A
MACS_peak_6366	0.558287	A
MACS_peak_865	1.22795	A
MACS_peak_1575	1.68631	A
MACS_peak_864	1.33449	A
MACS_peak_2848	1.78345	A
MACS_peak_6367	0.391349	A
MACS_peak_6365	0.410317	A
MACS_peak_2847	1.83394	A
MACS_peak_863	1.38884	A
MACS_peak_2849	1.81076	A
MACS_peak_90	1.67127	A
MACS_peak_3567	0.908447	A
MACS_peak_5962	1.69983	A
MACS_peak_5050	1.76227	A
MACS_peak_1449	1.67867	A
MACS_peak_2346	1.60357	A
MACS_peak_4398	1.6777	A
MACS_peak_6629	1.46525	A
MACS_peak_374	1.78118	A
MACS_peak_6384	0.255122	A
MACS_peak_2125	1.64226	A
MACS_peak_6394	1.35744	A
MACS_peak_171	1.42963	A
MACS_peak_4083	1.77088	A
MACS_peak_6212	1.74335	A
MACS_peak_320	1.75548	A
MACS_peak_6628	1.6683	A
MACS_peak_2609	1.70618	A
MACS_peak_6203	1.58827	A
MACS_peak_321	1.51217	A
MACS_peak_6393	1.38665	A
MACS_peak_6204	1.57116	A
MACS_peak_6392	1.39512	A
MACS_peak_3948	2.1337	A
MACS_peak_3949	1.95684	A
MACS_peak_1452	1.5242	A
MACS_peak_3478	1.5135	A
MACS_peak_6383	0.636723	A
MACS_peak_5994	1.55056	A
MACS_peak_464	1.56228	A
MACS_peak_5921	1.71011	A
MACS_peak_397	1.66282	A
MACS_peak_407	1.62756	A
MACS_peak_6167	1.74942	A
MACS_peak_5920	1.6757	A
MACS_peak_6351	1.66434	A
MACS_peak_6368	0.556445	A
MACS_peak_89	1.72644	A
MACS_peak_6275	1.60421	A
MACS_peak_6630	1.55301	A
MACS_peak_1362	2.54962	A
MACS_peak_3293	1.57098	A
MACS_peak_398	1.93639	A
MACS_peak_5966	1.63631	A
MACS_peak_3755	1.80529	A
MACS_peak_122	1.50776	A
MACS_peak_6244	1.76374	A
MACS_peak_117	1.64961	A
MACS_peak_768	1.55263	A
MACS_peak_262	1.83232	A
MACS_peak_6276	1.52143	A
MACS_peak_3566	1.00177	A
MACS_peak_3998	2.03202	A
MACS_peak_67	1.6289	A
MACS_peak_6006	1.5265	A
MACS_peak_5961	1.77862	A
MACS_peak_4194	1.77592	A
MACS_peak_1448	1.64334	A
MACS_peak_1574	1.65378	A
MACS_peak_268	1.75488	A
MACS_peak_218	1.35421	A
MACS_peak_3975	1.63895	A
MACS_peak_5982	1.45555	A
MACS_peak_4038	2.21796	A
MACS_peak_6092	1.80775	A
MACS_peak_57	1.50074	A
MACS_peak_1528	1.53909	A
MACS_peak_5603	1.70101	A
MACS_peak_306	1.58549	A
MACS_peak_400	2.00994	A
MACS_peak_49	1.61584	A
MACS_peak_50	1.7118	A
MACS_peak_563	1.82383	A
MACS_peak_1457	1.63855	A
MACS_peak_685	1.69739	A
MACS_peak_6317	1.46224	A
MACS_peak_419	1.47308	A
MACS_peak_291	1.48925	A
MACS_peak_71	1.83236	A
MACS_peak_5290	1.67386	A
MACS_peak_2616	1.50997	A
MACS_peak_3291	1.66743	A
MACS_peak_6164	1.62547	A
MACS_peak_4786	1.73279	A
MACS_peak_1673	1.77824	A
MACS_peak_269	1.71259	A
MACS_peak_313	1.87588	A
MACS_peak_3061	1.74629	A
MACS_peak_5686	1.61573	A
MACS_peak_1527	1.5374	A
MACS_peak_1936	2.17283	A
MACS_peak_1710	0.952358	A
MACS_peak_6160	1.68106	A
MACS_peak_6316	1.61899	A
MACS_peak_4134	1.51716	A
MACS_peak_4273	1.57838	A
MACS_peak_3929	1.74942	A
MACS_peak_5960	1.77081	A
MACS_peak_4193	1.81387	A
MACS_peak_6208	1.86622	A
MACS_peak_10	1.45346	A
MACS_peak_862	1.39726	A
MACS_peak_408	1.73074	A
MACS_peak_250	1.83467	A
MACS_peak_5295	1.54837	A
MACS_peak_463	1.39531	A
MACS_peak_1672	1.58525	A
MACS_peak_1830	1.57709	A
MACS_peak_6024	1.20522	A
MACS_peak_522	1.57098	A
MACS_peak_1671	1.54149	A
MACS_peak_4121	1.65014	A
MACS_peak_465	1.58864	A
MACS_peak_3469	1.57099	A
MACS_peak_444	1.74318	A
MACS_peak_56	1.46046	A
MACS_peak_918	1.68631	A
MACS_peak_4037	2.05786	A
MACS_peak_409	1.52742	A
MACS_peak_2741	1.24857	A
MACS_peak_55	1.37674	A
MACS_peak_329	1.43141	A
MACS_peak_4058	1.80042	A
MACS_peak_6025	1.37387	A
MACS_peak_3163	1.68309	A
MACS_peak_6318	1.67609	A
MACS_peak_1384	1.76061	A
MACS_peak_3336	1.55236	A
MACS_peak_3083	1.73504	A
MACS_peak_366	1.58601	A
MACS_peak_121	1.64659	A
MACS_peak_3193	2.15916	A
MACS_peak_1777	1.65901	A
MACS_peak_6205	1.6843	A
MACS_peak_769	1.64101	A
MACS_peak_1368	1.571	A
MACS_peak_16	1.45606	A
MACS_peak_2040	1.69063	A
MACS_peak_5821	1.34533	A
MACS_peak_6172	1.63387	A
MACS_peak_1440	2.03049	A
MACS_peak_4397	1.75604	A
MACS_peak_462	1.42774	A
MACS_peak_2662	1.90912	A
MACS_peak_4787	1.77093	A
MACS_peak_1588	1.59614	A
MACS_peak_5048	1.32322	A
MACS_peak_5322	1.63245	A
MACS_peak_5167	2.24707	A
MACS_peak_6171	1.76216	A
MACS_peak_4205	1.34979	A
MACS_peak_4399	1.67867	A
MACS_peak_420	1.72909	A
MACS_peak_6591	1.67543	A
MACS_peak_2109	1.6249	A
MACS_peak_518	1.8885	A
MACS_peak_1523	1.76145	A
MACS_peak_2043	1.60985	A
MACS_peak_1674	1.49097	A
MACS_peak_15	1.51843	A
MACS_peak_2900	1.70421	A
MACS_peak_1139	1.70364	A
MACS_peak_3085	1.62088	A
MACS_peak_2207	1.65278	A
MACS_peak_6165	1.69551	A
MACS_peak_5938	1.35121	A
MACS_peak_414	1.55964	A
MACS_peak_60	1.56368	A
MACS_peak_4055	1.53987	A
MACS_peak_5747	1.38979	A
MACS_peak_5867	1.52829	A
MACS_peak_5742	1.67494	A
MACS_peak_263	1.84395	A
MACS_peak_5284	2.0194	A
MACS_peak_3947	1.19837	A
MACS_peak_5602	1.71534	A
MACS_peak_4395	1.66243	A
MACS_peak_2753	1.6295	A
MACS_peak_5741	1.70013	A
MACS_peak_182	1.61563	A
MACS_peak_385	1.71899	A
MACS_peak_1831	1.69681	A
MACS_peak_6631	1.53826	A
MACS_peak_992	1.77399	A
MACS_peak_6099	1.62294	A
MACS_peak_1776	1.7612	A
MACS_peak_466	1.22814	A
MACS_peak_3084	1.82004	A
MACS_peak_3299	1.72072	A
MACS_peak_3298	1.70626	A
MACS_peak_4424	1.70865	A
MACS_peak_24	1.38927	A
MACS_peak_6159	1.84866	A
MACS_peak_6457	1.52954	A
MACS_peak_906	2.18584	A
MACS_peak_2344	1.87268	A
MACS_peak_476	1.64851	A
MACS_peak_4169	1.91966	A
MACS_peak_5911	1.30598	A
MACS_peak_3364	1.30933	A
MACS_peak_3076	1.79469	A
MACS_peak_1627	1.81773	A
MACS_peak_1525	1.63168	A
MACS_peak_1453	1.40791	A
MACS_peak_4396	1.60023	A
MACS_peak_6353	1.79045	A
MACS_peak_2345	1.3674	A
MACS_peak_4733	1.72394	A
MACS_peak_780	1.71782	A
MACS_peak_2867	1.95819	A
MACS_peak_3950	1.97008	A
MACS_peak_3301	1.73678	A
MACS_peak_2334	1.71899	A
MACS_peak_2331	1.49915	A
MACS_peak_5916	1.86135	A
MACS_peak_2206	1.70195	A
MACS_peak_1796	1.60631	A
MACS_peak_1489	1.5374	A
MACS_peak_6166	1.44704	A
MACS_peak_2562	1.79664	A
MACS_peak_5067	1.75168	A
MACS_peak_3695	1.36993	A
MACS_peak_4081	1.6656	A
MACS_peak_517	1.7393	A
MACS_peak_5049	1.44007	A
MACS_peak_68	1.67609	A
MACS_peak_4829	1.22415	A
MACS_peak_28	1.71754	A
MACS_peak_23	1.39495	A
MACS_peak_6207	1.84171	A
MACS_peak_3462	1.65122	A
MACS_peak_1350	0.737377	A
MACS_peak_4131	1.54097	A
MACS_peak_2814	1.70626	A
MACS_peak_5846	1.6879	A
MACS_peak_4310	1.7788	A
MACS_peak_247	1.58525	A
MACS_peak_1679	0.938986	A
MACS_peak_4714	1.84676	A
MACS_peak_102	1.79323	A
MACS_peak_4761	1.73226	A
MACS_peak_5902	1.49867	A
MACS_peak_3673	1.77672	A
MACS_peak_3363	1.27299	A
MACS_peak_1675	2.06425	A
MACS_peak_3993	1.54537	A
MACS_peak_946	1.73017	A
MACS_peak_5289	1.71391	A
MACS_peak_5321	1.75398	A
MACS_peak_2205	1.6307	A
MACS_peak_5145	2.02823	A
MACS_peak_3704	1.69713	A
MACS_peak_5827	1.58053	A
MACS_peak_87	1.75992	A
MACS_peak_1899	1.83236	A
MACS_peak_3355	1.66428	A
MACS_peak_70	1.60488	A
MACS_peak_5313	1.92894	A
MACS_peak_6269	1.50264	A
MACS_peak_6142	1.70317	A
MACS_peak_523	1.5242	A
MACS_peak_1722	1.65848	A
MACS_peak_5749	1.60122	A
MACS_peak_5923	1.55632	A
MACS_peak_1733	2.05386	A
MACS_peak_4400	1.79486	A
MACS_peak_4944	1.6226	A
MACS_peak_6147	1.64474	A
MACS_peak_431	1.55338	A
MACS_peak_459	1.68229	A
MACS_peak_6270	1.54201	A
MACS_peak_1430	1.50814	A
MACS_peak_3754	1.78045	A
MACS_peak_367	1.35942	A
MACS_peak_4161	1.62088	A
MACS_peak_5240	1.77307	A
MACS_peak_777	1.56191	A
MACS_peak_3578	1.63507	A
MACS_peak_299	1.6815	A
MACS_peak_3168	1.67957	A
MACS_peak_6355	1.65232	A
MACS_peak_5972	1.53826	A
MACS_peak_6254	1.94194	A
MACS_peak_2567	1.79755	A
MACS_peak_5734	1.77367	A
MACS_peak_2563	1.70971	A
MACS_peak_6919	0.66982	A
MACS_peak_293	1.68373	A
MACS_peak_1566	1.66375	A
MACS_peak_2066	1.57889	A
MACS_peak_4877	1.83074	A
MACS_peak_2132	1.41564	A
MACS_peak_5538	1.92348	A
MACS_peak_103	1.79486	A
MACS_peak_4136	1.69551	A
MACS_peak_4943	1.82129	A
MACS_peak_415	1.24863	A
MACS_peak_396	1.51075	A
MACS_peak_5109	1.90552	A
MACS_peak_3348	2.02652	A
MACS_peak_4715	1.83722	A
MACS_peak_1419	1.55899	A
MACS_peak_418	1.52024	A
MACS_peak_5601	1.65158	A
MACS_peak_2828	1.50195	A
MACS_peak_6146	1.51585	A
MACS_peak_3352	1.75267	A
MACS_peak_525	1.36748	A
MACS_peak_2124	1.77084	A
MACS_peak_809	1.66743	A
MACS_peak_781	1.65785	A
MACS_peak_6102	1.31323	A
MACS_peak_3354	1.78808	A
MACS_peak_3297	1.66291	A
MACS_peak_1439	1.56099	A
MACS_peak_4827	1.56172	A
MACS_peak_3311	1.61563	A
MACS_peak_6734	1.56245	A
MACS_peak_3062	1.69769	A
MACS_peak_6138	1.63168	A
MACS_peak_5068	1.60179	A
MACS_peak_1846	1.70125	A
MACS_peak_5189	1.66873	A
MACS_peak_6239	1.65555	A
MACS_peak_5726	1.73209	A
MACS_peak_292	1.66192	A
MACS_peak_146	1.53577	A
MACS_peak_919	1.73706	A
MACS_peak_1835	1.54485	A
MACS_peak_4740	1.79654	A
MACS_peak_5539	1.57972	A
MACS_peak_111	1.54042	A
MACS_peak_4259	1.61563	A
MACS_peak_3306	1.75311	A
MACS_peak_5646	1.72471	A
MACS_peak_3335	1.70706	A
MACS_peak_2617	1.6276	A
MACS_peak_6272	1.6289	A
MACS_peak_6177	1.64674	A
MACS_peak_174	1.2404	A
MACS_peak_5778	1.50621	A
MACS_peak_2949	1.26929	A
MACS_peak_915	1.92287	A
MACS_peak_1119	1.83447	A
MACS_peak_2065	1.58636	A
MACS_peak_6359	1.61426	A
MACS_peak_4296	1.62756	A
MACS_peak_5815	1.59957	A
MACS_peak_3579	1.44201	A
MACS_peak_1275	1.78504	A
MACS_peak_4732	1.6226	A
MACS_peak_5965	1.60179	A
MACS_peak_843	1.63761	A
MACS_peak_2993	1.68545	A
MACS_peak_4268	1.95341	A
MACS_peak_5697	1.66869	A
MACS_peak_4130	1.45814	A
MACS_peak_5510	1.48296	A
MACS_peak_5912	1.51899	A
MACS_peak_2584	1.96011	A
MACS_peak_3835	2.00567	A
MACS_peak_6590	1.63635	A
MACS_peak_3883	1.35266	A
MACS_peak_1726	1.67867	A
MACS_peak_6918	0.66982	A
MACS_peak_5241	1.71895	A
MACS_peak_2901	1.50195	A
MACS_peak_5352	1.5093	A
MACS_peak_5727	1.86629	A
MACS_peak_4838	1.83371	A
MACS_peak_2800	1.42553	A
MACS_peak_1861	1.67917	A
MACS_peak_4728	1.65346	A
MACS_peak_2175	1.77944	A
MACS_peak_4573	0.877808	A
MACS_peak_5222	1.76304	A
MACS_peak_5071	1.70971	A
MACS_peak_1491	1.61253	A
MACS_peak_395	1.73998	A
MACS_peak_3180	1.73074	A
MACS_peak_107	1.53987	A
MACS_peak_5040	1.64377	A
MACS_peak_697	1.58695	A
MACS_peak_3631	1.3883	A
MACS_peak_5903	1.70253	A
MACS_peak_2801	1.75665	A
MACS_peak_1724	1.66786	A
MACS_peak_5078	1.48745	A
MACS_peak_1642	1.68574	A
MACS_peak_1621	1.81018	A
MACS_peak_6162	1.86611	A
MACS_peak_5570	1.72644	A
MACS_peak_1389	1.87545	A
MACS_peak_6093	1.60955	A
MACS_peak_4839	1.52666	A
MACS_peak_61	1.57099	A
MACS_peak_3300	1.72851	A
MACS_peak_5970	1.68236	A
MACS_peak_2483	1.81891	A
MACS_peak_5476	1.50463	A
MACS_peak_5190	1.60955	A
MACS_peak_2209	1.45753	A
MACS_peak_5981	1.57101	A
MACS_peak_6724	1.90783	A
MACS_peak_541	1.31717	A
MACS_peak_2431	1.53577	A
MACS_peak_5914	1.50379	A
MACS_peak_6698	1.8503	A
MACS_peak_957	1.67609	A
MACS_peak_3313	1.691	A
MACS_peak_120	1.63102	A
MACS_peak_2585	1.98631	A
MACS_peak_5670	1.57727	A
MACS_peak_1801	1.72072	A
MACS_peak_6730	1.46645	A
MACS_peak_3023	1.53932	A
MACS_peak_6354	1.61381	A
MACS_peak_2496	1.63631	A
MACS_peak_2583	1.71534	A
MACS_peak_2432	1.57098	A
MACS_peak_5245	2.47518	A
MACS_peak_1804	1.68036	A
MACS_peak_778	1.68236	A
MACS_peak_3919	1.64493	A
MACS_peak_2110	1.70688	A
MACS_peak_5335	1.95188	A
MACS_peak_601	1.49097	A
MACS_peak_3208	1.66359	A
MACS_peak_1451	1.51899	A
MACS_peak_6021	1.6343	A
MACS_peak_5811	1.74012	A
MACS_peak_2564	1.6757	A
MACS_peak_5174	1.89678	A
MACS_peak_4039	2.14019	A
MACS_peak_5786	1.82805	A
MACS_peak_6632	1.43693	A
MACS_peak_1739	1.61085	A
MACS_peak_5627	1.45213	A
MACS_peak_5819	1.59833	A
MACS_peak_41	1.49408	A
MACS_peak_3519	1.8716	A
MACS_peak_2938	1.70267	A
MACS_peak_968	1.81833	A
MACS_peak_1247	1.82813	A
MACS_peak_2757	1.66264	A
MACS_peak_4850	1.58053	A
MACS_peak_5511	1.38021	A
MACS_peak_4611	1.8789	A
MACS_peak_6198	1.59827	A
MACS_peak_5645	1.69046	A
MACS_peak_2010	1.57098	A
MACS_peak_5170	1.98414	A
MACS_peak_2012	1.49408	A
MACS_peak_2019	1.81042	A
MACS_peak_5041	1.70353	A
MACS_peak_4172	1.81596	A
MACS_peak_4112	1.68853	A
MACS_peak_2931	1.82107	A
MACS_peak_3314	1.77084	A
MACS_peak_1279	1.73017	A
MACS_peak_1808	1.67846	A
MACS_peak_1823	1.91932	A
MACS_peak_1781	1.66743	A
MACS_peak_5261	1.40076	A
MACS_peak_5895	1.74092	A
MACS_peak_2619	1.37381	A
MACS_peak_5937	1.55374	A
MACS_peak_1447	1.13812	A
MACS_peak_1848	1.5825	A
MACS_peak_4837	1.77527	A
MACS_peak_3955	1.23335	A
MACS_peak_386	1.67409	A
MACS_peak_3025	1.83669	A
MACS_peak_4610	1.63034	A
MACS_peak_3026	1.41855	A
MACS_peak_1246	1.72585	A
MACS_peak_3345	1.76779	A
MACS_peak_5171	1.91404	A
MACS_peak_5669	1.82963	A
MACS_peak_1604	1.8234	A
MACS_peak_5077	1.48745	A
MACS_peak_5969	1.82714	A
MACS_peak_3192	2.15808	A
MACS_peak_2586	1.96521	A
MACS_peak_5597	1.68084	A
MACS_peak_42	1.28162	A
MACS_peak_4084	1.7341	A
MACS_peak_219	1.52829	A
MACS_peak_1120	1.88669	A
MACS_peak_394	1.71703	A
MACS_peak_705	1.61283	A
MACS_peak_1587	1.40451	A
MACS_peak_141	1.53225	A
MACS_peak_2604	1.75441	A
MACS_peak_6618	1.53503	A
MACS_peak_4040	1.75989	A
MACS_peak_5810	1.78045	A
MACS_peak_1725	1.73678	A
MACS_peak_3033	1.59957	A
MACS_peak_5252	1.79557	A
MACS_peak_2188	1.78333	A
MACS_peak_1643	1.56492	A
MACS_peak_2513	1.82716	A
MACS_peak_6454	1.64245	A
MACS_peak_4118	1.62756	A
MACS_peak_3178	1.64553	A
MACS_peak_4572	0.852242	A
MACS_peak_3687	1.49058	A
MACS_peak_1626	1.93225	A
MACS_peak_912	1.68236	A
MACS_peak_5173	2.08578	A
MACS_peak_2440	1.90064	A
MACS_peak_5381	1.93562	A
MACS_peak_2156	1.56245	A
MACS_peak_1628	1.89907	A
MACS_peak_1716	1.69306	A
MACS_peak_4064	1.57099	A
MACS_peak_3938	1.75981	A
MACS_peak_5974	1.60847	A
MACS_peak_2177	1.61977	A
MACS_peak_513	1.21843	A
MACS_peak_84	1.73327	A
MACS_peak_469	1.28146	A
MACS_peak_3927	1.55994	A
MACS_peak_3882	1.52914	A
MACS_peak_5696	1.66243	A
MACS_peak_2011	1.65825	A
MACS_peak_2921	1.5822	A
MACS_peak_123	1.74334	A
MACS_peak_223	1.55338	A
MACS_peak_5517	1.66282	A
MACS_peak_6079	1.58991	A
MACS_peak_3004	1.49873	A
MACS_peak_3718	1.43418	A
MACS_peak_1404	2.01241	A
MACS_peak_569	1.63938	A
MACS_peak_3032	1.53908	A
MACS_peak_4082	1.70626	A
MACS_peak_5986	1.41746	A
MACS_peak_2026	1.37052	A
MACS_peak_5927	1.76324	A
MACS_peak_37	1.69571	A
MACS_peak_958	1.57099	A
MACS_peak_1379	1.70317	A
MACS_peak_3209	1.59565	A
MACS_peak_3597	1.37387	A
MACS_peak_1405	1.51815	A
MACS_peak_544	1.65248	A
MACS_peak_3595	1.66159	A
MACS_peak_4160	1.6879	A
MACS_peak_375	1.73494	A
MACS_peak_1719	1.80101	A
MACS_peak_3350	1.57115	A
MACS_peak_3496	1.78608	A
MACS_peak_4655	1.60605	A
MACS_peak_1155	1.54774	A
MACS_peak_1844	1.53648	A
MACS_peak_635	1.55263	A
MACS_peak_540	1.56228	A
MACS_peak_1383	1.60705	A
MACS_peak_502	1.57768	A
MACS_peak_3287	2.03241	A
MACS_peak_4057	1.69519	A
MACS_peak_5928	1.51843	A
MACS_peak_3706	1.6295	A
MACS_peak_54	1.71534	A
MACS_peak_1361	2.13297	A
MACS_peak_1117	1.80893	A
MACS_peak_181	1.80922	A
MACS_peak_6544	1.62403	A
MACS_peak_317	1.57991	A
MACS_peak_3366	1.60295	A
MACS_peak_6604	1.49058	A
MACS_peak_4753	2.0899	A
MACS_peak_445	1.55472	A
MACS_peak_686	1.68036	A
MACS_peak_5475	1.64717	A
MACS_peak_3694	1.34778	A
MACS_peak_588	1.33136	A
MACS_peak_5985	1.55994	A
MACS_peak_1670	1.59183	A
MACS_peak_4104	1.77447	A
MACS_peak_3310	1.69305	A
MACS_peak_2157	1.56228	A
MACS_peak_5477	1.71555	A
MACS_peak_5560	1.74677	A
MACS_peak_526	1.7554	A
MACS_peak_2290	1.51878	A
MACS_peak_480	1.74677	A
MACS_peak_162	1.64113	A
MACS_peak_698	1.56262	A
MACS_peak_6148	1.9157	A
MACS_peak_5308	1.79181	A
MACS_peak_6732	1.0953	A
MACS_peak_6266	1.68824	A
MACS_peak_5571	1.64833	A
MACS_peak_1836	1.49726	A
MACS_peak_909	1.73101	A
MACS_peak_5963	1.61214	A
MACS_peak_76	1.24242	A
MACS_peak_3207	1.65709	A
MACS_peak_1475	1.40529	A
MACS_peak_3596	1.39569	A
MACS_peak_1921	1.57119	A
MACS_peak_3973	1.72727	A
MACS_peak_20	1.50264	A
MACS_peak_2021	1.41929	A
MACS_peak_2512	1.46858	A
MACS_peak_3054	1.96194	A
MACS_peak_48	1.3159	A
MACS_peak_3358	1.72433	A
MACS_peak_5310	1.71287	A
MACS_peak_2950	1.31127	A
MACS_peak_3338	1.67409	A
MACS_peak_5242	1.65997	A
MACS_peak_5851	1.34282	A
MACS_peak_2868	1.64423	A
MACS_peak_1898	1.84816	A
MACS_peak_137	1.4083	A
MACS_peak_6722	1.691	A
MACS_peak_426	1.69308	A
MACS_peak_2899	1.34866	A
MACS_peak_3997	1.53438	A
MACS_peak_4744	1.63895	A
MACS_peak_542	1.63227	A
MACS_peak_5799	1.73004	A
MACS_peak_324	1.60868	A
MACS_peak_1416	1.55056	A
MACS_peak_5334	1.86191	A
MACS_peak_813	1.86007	A
MACS_peak_236	1.73101	A
MACS_peak_5820	2.1894	A
MACS_peak_3574	1.62636	A
MACS_peak_589	1.22136	A
MACS_peak_5687	1.60235	A
MACS_peak_5033	1.51923	A
MACS_peak_3347	1.48154	A
MACS_peak_3470	1.72029	A
MACS_peak_834	1.55441	A
MACS_peak_1603	1.71599	A
MACS_peak_1937	1.84617	A
MACS_peak_2036	1.78622	A
MACS_peak_770	1.71055	A
MACS_peak_5671	1.49424	A
MACS_peak_4632	1.62228	A
MACS_peak_6206	1.57098	A
MACS_peak_5973	1.6757	A
MACS_peak_2404	1.67957	A
MACS_peak_3398	1.65346	A
MACS_peak_2025	1.63245	A
MACS_peak_2178	1.64172	A
MACS_peak_3055	1.78834	A
MACS_peak_6202	1.40451	A
MACS_peak_3686	1.51478	A
MACS_peak_5110	1.81105	A
MACS_peak_3705	1.52892	A
MACS_peak_543	1.60511	A
MACS_peak_2819	1.73504	A
MACS_peak_904	2.12192	A
MACS_peak_6278	1.7237	A
MACS_peak_2948	1.34409	A
MACS_peak_648	1.62093	A
MACS_peak_5879	1.31451	A
MACS_peak_5623	1.61977	A
MACS_peak_1488	1.53167	A
MACS_peak_3626	1.88488	A
MACS_peak_1717	1.62756	A
MACS_peak_63	1.22091	A
MACS_peak_5288	1.95143	A
MACS_peak_5034	1.61381	A
MACS_peak_294	1.64272	A
MACS_peak_6696	1.89292	A
MACS_peak_460	1.73539	A
MACS_peak_1829	1.66192	A
MACS_peak_52	1.4825	A
MACS_peak_3701	1.55338	A
MACS_peak_4430	1.60915	A
MACS_peak_328	1.87255	A
MACS_peak_1645	1.87133	A
MACS_peak_718	1.56308	A
MACS_peak_235	1.75665	A
MACS_peak_1877	1.55753	A
MACS_peak_4751	1.95639	A
MACS_peak_1700	1.74971	A
MACS_peak_4175	1.73295	A
MACS_peak_5955	1.43418	A
MACS_peak_6005	1.31939	A
MACS_peak_5628	1.68231	A
MACS_peak_3702	1.58759	A
MACS_peak_4754	1.58112	A
MACS_peak_4365	1.72058	A
MACS_peak_3692	1.58163	A
MACS_peak_3934	1.80348	A
MACS_peak_3885	1.36364	A
MACS_peak_5076	1.27299	A
MACS_peak_6545	1.48154	A
MACS_peak_3309	1.5825	A
MACS_peak_6439	1.62021	A
MACS_peak_682	1.55794	A
MACS_peak_4127	1.45885	A
MACS_peak_5293	1.67209	A
MACS_peak_1455	1.51478	A
MACS_peak_2202	1.7045	A
MACS_peak_1390	1.48296	A
MACS_peak_1074	1.52914	A
MACS_peak_3362	1.44335	A
MACS_peak_911	2.35383	A
MACS_peak_779	1.63331	A
MACS_peak_3935	2.02987	A
MACS_peak_5168	2.10666	A
MACS_peak_5752	2.07482	A
MACS_peak_4297	1.61809	A
MACS_peak_4766	1.67127	A
MACS_peak_6240	1.5334	A
MACS_peak_1732	1.68594	A
MACS_peak_5619	1.55338	A
MACS_peak_4340	1.36059	A
MACS_peak_6356	1.72346	A
MACS_peak_3154	1.35121	A
MACS_peak_4658	1.38899	A
MACS_peak_3155	1.35058	A
MACS_peak_6617	1.57991	A
MACS_peak_2620	1.41435	A
MACS_peak_5878	1.7536	A
MACS_peak_1730	1.47709	A
MACS_peak_3717	1.43216	A
MACS_peak_1959	1.74035	A
MACS_peak_4674	1.73074	A
MACS_peak_3001	1.65517	A
MACS_peak_6246	1.74697	A
MACS_peak_1476	1.59614	A
MACS_peak_6358	1.70421	A
MACS_peak_2890	1.7045	A
MACS_peak_150	1.50415	A
MACS_peak_4790	1.78246	A
MACS_peak_3153	1.36364	A
MACS_peak_3881	1.86062	A
MACS_peak_831	2.06633	A
MACS_peak_5609	1.61296	A
MACS_peak_446	1.66713	A
MACS_peak_510	1.57126	A
MACS_peak_4228	1.60295	A
MACS_peak_1411	1.85109	A
MACS_peak_124	1.75665	A
MACS_peak_704	1.58393	A
MACS_peak_5744	1.75226	A
MACS_peak_4748	1.79246	A
MACS_peak_2104	1.49282	A
MACS_peak_5103	2.55426	A
MACS_peak_6414	1.46677	A
MACS_peak_1418	1.61939	A
MACS_peak_5194	1.89133	A
MACS_peak_1364	0.682862	A
MACS_peak_516	1.44335	A
MACS_peak_773	1.47097	A
MACS_peak_6697	1.81481	A
MACS_peak_5299	1.64078	A
MACS_peak_6007	1.32366	A
MACS_peak_2174	1.83964	A
MACS_peak_467	1.48557	A
MACS_peak_108	1.6276	A
MACS_peak_6245	1.63783	A
MACS_peak_598	1.11662	A
MACS_peak_3211	1.55005	A
MACS_peak_436	1.68084	A
MACS_peak_3679	1.6166	A
MACS_peak_916	1.56022	A
MACS_peak_6455	1.68373	A
MACS_peak_4747	1.79338	A
MACS_peak_4997	1.69968	A
MACS_peak_6008	1.94752	A
MACS_peak_1624	1.71754	A
MACS_peak_4002	2.04455	A
MACS_peak_491	1.85661	A
MACS_peak_6396	1.49116	A
MACS_peak_6360	1.98786	A
MACS_peak_5901	1.83236	A
MACS_peak_3524	1.29055	A
MACS_peak_3977	1.64824	A
MACS_peak_5703	1.39656	A
MACS_peak_4272	1.70623	A
MACS_peak_4098	1.5966	A
MACS_peak_2861	1.68824	A
MACS_peak_6253	1.81596	A
MACS_peak_6656	1.76388	A
MACS_peak_2756	1.53718	A
MACS_peak_3365	1.48282	A
MACS_peak_1501	1.81387	A
MACS_peak_3988	1.53986	A
MACS_peak_772	1.61135	A
MACS_peak_537	1.67014	A
MACS_peak_981	1.75146	A
MACS_peak_3210	1.56191	A
MACS_peak_5967	1.60955	A
MACS_peak_1365	0.640826	A
MACS_peak_69	1.66375	A
MACS_peak_2570	1.64841	A
MACS_peak_1961	1.64245	A
MACS_peak_298	1.65987	A
MACS_peak_2484	1.74971	A
MACS_peak_6274	1.44648	A
MACS_peak_3909	1.77849	A
MACS_peak_2433	1.57122	A
MACS_peak_959	1.72257	A
MACS_peak_5748	1.3066	A
MACS_peak_6723	1.45199	A
MACS_peak_2591	1.68106	A
MACS_peak_21	1.56074	A
MACS_peak_5596	1.59719	A
MACS_peak_5273	1.87806	A
MACS_peak_4688	1.83308	A
MACS_peak_5272	1.77347	A
MACS_peak_1800	1.45706	A
MACS_peak_3243	1.65785	A
MACS_peak_3212	1.47221	A
MACS_peak_4546	1.62768	A
MACS_peak_1585	1.24473	A
MACS_peak_53	1.4674	A
MACS_peak_1493	1.53826	A
MACS_peak_3397	1.73173	A
MACS_peak_6456	1.7015	A
MACS_peak_4945	1.61192	A
MACS_peak_1841	1.36853	A
MACS_peak_3242	1.72433	A
MACS_peak_4211	1.63026	A
MACS_peak_4223	1.65968	A
MACS_peak_1751	1.66873	A
MACS_peak_3768	1.75665	A
MACS_peak_6733	1.57094	A
MACS_peak_5309	1.78817	A
MACS_peak_6273	1.53648	A
MACS_peak_5266	1.63507	A
MACS_peak_2590	1.28888	A
MACS_peak_2516	1.59719	A
MACS_peak_4132	1.51217	A
MACS_peak_3696	1.59894	A
MACS_peak_277	1.10677	A
MACS_peak_5060	1.52426	A
MACS_peak_1366	0.69386	A
MACS_peak_4165	1.65517	A
MACS_peak_5735	1.66282	A
MACS_peak_4656	1.61468	A
MACS_peak_1839	1.63783	A
MACS_peak_1498	1.63026	A
MACS_peak_3459	1.52568	A
MACS_peak_5991	1.34222	A
MACS_peak_3482	1.47472	A
MACS_peak_3693	1.46536	A
MACS_peak_3991	1.23835	A
MACS_peak_908	1.66058	A
MACS_peak_3507	1.55374	A
MACS_peak_1950	1.54549	A
MACS_peak_5530	1.58902	A
MACS_peak_3331	1.65529	A
MACS_peak_6101	1.4283	A
MACS_peak_913	1.63488	A
MACS_peak_811	1.54952	A
MACS_peak_1676	1.40076	A
MACS_peak_6400	1.50966	A
MACS_peak_4675	1.6843	A
MACS_peak_3227	1.74333	A
MACS_peak_4639	1.51077	A
MACS_peak_5303	1.61135	A
MACS_peak_5262	1.70267	A
MACS_peak_3307	1.60106	A
MACS_peak_4103	1.43709	A
MACS_peak_1371	1.45011	A
MACS_peak_2929	1.91788	A
MACS_peak_4791	1.90801	A
MACS_peak_2520	1.54133	A
MACS_peak_6606	1.74335	A
MACS_peak_6151	1.37113	A
MACS_peak_917	1.65334	A
MACS_peak_6201	1.45261	A
MACS_peak_5990	1.45555	A
MACS_peak_4845	1.40078	A
MACS_peak_4561	1.05523	A
MACS_peak_5540	1.61381	A
MACS_peak_5515	1.47542	A
MACS_peak_1664	1.11675	A
MACS_peak_2928	1.88337	A
MACS_peak_5751	1.65055	A
MACS_peak_246	1.65966	A
MACS_peak_3575	1.62228	A
MACS_peak_5675	1.65232	A
MACS_peak_5051	1.58827	A
MACS_peak_5822	1.65997	A
MACS_peak_2075	1.71391	A
MACS_peak_2022	1.63645	A
MACS_peak_2930	1.82537	A
MACS_peak_4727	1.64851	A
MACS_peak_2597	1.63627	A
MACS_peak_570	1.66159	A
MACS_peak_4684	1.41069	A
MACS_peak_694	1.48656	A
MACS_peak_1962	1.80749	A
MACS_peak_479	1.67409	A
MACS_peak_1752	1.68879	A
MACS_peak_1524	1.4836	A
MACS_peak_3676	1.43418	A
MACS_peak_6154	1.33669	A
MACS_peak_3458	1.53826	A
MACS_peak_1942	1.74317	A
MACS_peak_6647	1.64078	A
MACS_peak_2994	1.669	A
MACS_peak_5129	1.85915	A
MACS_peak_4271	1.70856	A
MACS_peak_3591	1.69803	A
MACS_peak_1456	1.76227	A
MACS_peak_3699	1.59894	A
MACS_peak_1806	1.50064	A
MACS_peak_2347	1.928	A
MACS_peak_77	1.17329	A
MACS_peak_5996	1.38447	A
MACS_peak_4198	1.62189	A
MACS_peak_907	1.48154	A
MACS_peak_3349	1.99327	A
MACS_peak_2341	1.44999	A
MACS_peak_1594	1.28146	A
MACS_peak_1602	1.66873	A
MACS_peak_4144	1.41447	A
MACS_peak_2582	1.62356	A
MACS_peak_4933	1.66339	A
MACS_peak_2250	1.69308	A
MACS_peak_4179	1.7393	A
MACS_peak_1477	1.57117	A
MACS_peak_461	1.17704	A
MACS_peak_4222	1.38564	A
MACS_peak_3027	1.95143	A
MACS_peak_1035	1.72145	A
MACS_peak_6433	1.56228	A
MACS_peak_3304	1.75548	A
MACS_peak_441	1.78622	A
MACS_peak_5360	1.44267	A
MACS_peak_2028	1.65785	A
MACS_peak_5151	2.08839	A
MACS_peak_3813	1.34214	A
MACS_peak_1592	1.56404	A
MACS_peak_507	1.75604	A
MACS_peak_4729	1.61481	A
MACS_peak_2029	1.59894	A
MACS_peak_509	1.57123	A
MACS_peak_5608	1.59565	A
MACS_peak_2108	1.40073	A
MACS_peak_2044	1.56262	A
MACS_peak_4174	1.90699	A
MACS_peak_2898	1.36228	A
MACS_peak_5668	1.7373	A
MACS_peak_4736	1.33669	A
MACS_peak_1824	1.87121	A
MACS_peak_227	1.59719	A
MACS_peak_1750	1.59938	A
MACS_peak_413	1.56172	A
MACS_peak_6511	1.66243	A
MACS_peak_3684	1.44062	A
MACS_peak_179	1.81066	A
MACS_peak_3353	1.82813	A
MACS_peak_595	1.63161	A
MACS_peak_2990	1.57099	A
MACS_peak_1644	1.83451	A
MACS_peak_5483	1.68373	A
MACS_peak_2514	1.42553	A
MACS_peak_5814	1.61809	A
MACS_peak_1347	1.63895	A
MACS_peak_1736	1.46528	A
MACS_peak_4099	1.52002	A
MACS_peak_2601	1.61639	A
MACS_peak_6731	1.42418	A
MACS_peak_5136	1.77925	A
MACS_peak_5743	1.80393	A
MACS_peak_4262	1.46224	A
MACS_peak_4173	1.48282	A
MACS_peak_630	1.71081	A
MACS_peak_5779	1.49422	A
MACS_peak_1370	1.58902	A
MACS_peak_6284	1.74331	A
MACS_peak_3088	1.69077	A
MACS_peak_6496	1.51352	A
MACS_peak_1458	1.83451	A
MACS_peak_5610	1.57099	A
MACS_peak_73	1.36086	A
MACS_peak_6500	1.60786	A
MACS_peak_3205	1.8663	A
MACS_peak_4338	1.32087	A
MACS_peak_2148	1.73494	A
MACS_peak_4267	1.70971	A
MACS_peak_6523	1.73871	A
MACS_peak_2904	1.45261	A
MACS_peak_5959	1.49984	A
MACS_peak_6442	1.67321	A
MACS_peak_6163	1.63985	A
MACS_peak_1853	1.57098	A
MACS_peak_3048	1.43972	A
MACS_peak_3321	1.36461	A
MACS_peak_3176	1.85543	A
MACS_peak_4035	1.63783	A
MACS_peak_3990	1.2594	A
MACS_peak_3177	1.79028	A
MACS_peak_2920	1.76145	A
MACS_peak_1897	1.85515	A
MACS_peak_38	1.50776	A
MACS_peak_5906	1.91363	A
MACS_peak_6643	1.84865	A
MACS_peak_6257	1.35058	A
MACS_peak_267	1.64247	A
MACS_peak_2750	1.46256	A
MACS_peak_437	2.04959	A
MACS_peak_453	1.69317	A
MACS_peak_4755	1.58163	A
MACS_peak_1678	1.31204	A
MACS_peak_3371	1.80497	A
MACS_peak_4257	1.77367	A
MACS_peak_4562	0.921487	A
MACS_peak_4657	1.43291	A
MACS_peak_882	1.63985	A
MACS_peak_6213	1.59213	A
MACS_peak_4041	1.95341	A
MACS_peak_3580	1.60868	A
MACS_peak_5753	2.08393	A
MACS_peak_145	1.51629	B
MACS_peak_3332	1.65427	B
MACS_peak_4432	1.63855	B
MACS_peak_5186	1.69713	B
MACS_peak_4574	0.774736	B
MACS_peak_5919	1.39308	B
MACS_peak_1132	1.64971	B
MACS_peak_4088	1.67849	B
MACS_peak_783	1.73167	B
MACS_peak_996	1.58726	B
MACS_peak_3031	1.70101	B
MACS_peak_65	1.54952	B
MACS_peak_1623	1.8719	B
MACS_peak_4555	1.01256	B
MACS_peak_3902	1.63748	B
MACS_peak_2818	1.7015	B
MACS_peak_498	1.69534	B
MACS_peak_2830	1.69739	B
MACS_peak_430	1.85262	B
MACS_peak_1665	0.847914	B
MACS_peak_4804	1.65709	B
MACS_peak_3525	1.72788	B
MACS_peak_2211	1.52365	B
MACS_peak_1461	1.18014	B
MACS_peak_3167	1.74718	B
MACS_peak_3512	1.63387	B
MACS_peak_3170	1.59827	B
MACS_peak_3953	1.84191	B
MACS_peak_1441	1.47221	B
MACS_peak_6241	1.48862	B
MACS_peak_5257	1.45261	B
MACS_peak_3995	1.85433	B
MACS_peak_4251	1.55632	B
MACS_peak_1593	1.3406	B
MACS_peak_1860	1.60421	B
MACS_peak_503	1.62588	B
MACS_peak_1412	1.77093	B
MACS_peak_5732	0.880437	B
MACS_peak_5214	1.77554	B
MACS_peak_2072	1.75732	B
MACS_peak_161	1.57121	B
MACS_peak_2099	1.73539	B
MACS_peak_5358	1.78504	B
MACS_peak_5956	1.59345	B
MACS_peak_1497	1.56122	B
MACS_peak_645	1.44531	B
MACS_peak_1512	1.36748	B
MACS_peak_6569	1.67331	B
MACS_peak_88	1.58726	B
MACS_peak_4343	1.47034	B
MACS_peak_6300	1.78971	B
MACS_peak_5701	1.32718	B
MACS_peak_1666	1.07863	B
MACS_peak_3024	1.63128	B
MACS_peak_1147	1.50291	B
MACS_peak_4123	1.57126	B
MACS_peak_622	1.67386	B
MACS_peak_6028	1.59986	B
MACS_peak_2922	1.61214	B
MACS_peak_3762	1.53835	B
MACS_peak_1622	1.66743	B
MACS_peak_4080	1.67609	B
MACS_peak_423	1.47711	B
MACS_peak_4871	1.46782	B
MACS_peak_6195	1.70731	B
MACS_peak_4817	1.61809	B
MACS_peak_5150	2.00297	B
MACS_peak_497	1.77173	B
MACS_peak_2113	1.55301	B
MACS_peak_5346	1.49808	B
MACS_peak_1809	1.82989	B
MACS_peak_4114	1.41087	B
MACS_peak_2007	1.5581	B
MACS_peak_3700	1.64829	B
MACS_peak_2487	1.60023	B
MACS_peak_1386	1.5491	B
MACS_peak_5520	1.79181	B
MACS_peak_5773	1.72433	B
MACS_peak_3346	1.60421	B
MACS_peak_5745	1.53826	B
MACS_peak_655	0.852568	B
MACS_peak_1485	1.53908	B
MACS_peak_5551	1.77093	B
MACS_peak_412	0.979348	B
MACS_peak_6016	1.25437	B
MACS_peak_40	1.516	B
MACS_peak_1715	1.71391	B
MACS_peak_6440	1.66399	B
MACS_peak_536	1.53503	B
MACS_peak_1979	1.60106	B
MACS_peak_3753	1.44704	B
MACS_peak_4556	1.01621	B
MACS_peak_399	1.72467	B
MACS_peak_5185	1.70913	B
MACS_peak_5188	1.48802	B
MACS_peak_5784	1.44704	B
MACS_peak_5080	1.53091	B
MACS_peak_3092	1.65248	B
MACS_peak_25	1.41855	B
MACS_peak_1826	1.97056	B
MACS_peak_1494	1.44062	B
MACS_peak_6401	1.6147	B
MACS_peak_3029	2.02255	B
MACS_peak_3494	1.30504	B
MACS_peak_5622	1.60017	B
MACS_peak_1138	1.66428	B
MACS_peak_1258	1.67458	B
MACS_peak_1856	1.57101	B
MACS_peak_607	1.54327	B
MACS_peak_435	1.72719	B
MACS_peak_3630	1.3406	B
MACS_peak_2035	1.68676	B
MACS_peak_6636	1.87525	B
MACS_peak_2114	1.62189	B
MACS_peak_6415	1.30164	B
MACS_peak_6397	1.25073	B
MACS_peak_252	1.64687	B
MACS_peak_2192	1.73327	B
MACS_peak_829	1.77664	B
MACS_peak_3183	1.66727	B
MACS_peak_2624	1.2048	B
MACS_peak_3337	1.67409	B
MACS_peak_4667	1.64386	B
MACS_peak_3152	1.48656	B
MACS_peak_3965	1.47472	B
MACS_peak_4260	1.3883	B
MACS_peak_6625	1.42795	B
MACS_peak_6434	1.54837	B
MACS_peak_6150	1.2816	B
MACS_peak_2102	1.88297	B
MACS_peak_3019	1.61761	B
MACS_peak_434	1.64245	B
MACS_peak_3334	1.49915	B
MACS_peak_3002	1.62356	B
MACS_peak_6443	1.65158	B
MACS_peak_1413	1.6712	B
MACS_peak_6726	1.79944	B
MACS_peak_6694	1.90314	B
MACS_peak_3760	1.65427	B
MACS_peak_1450	1.69892	B
MACS_peak_902	1.74971	B
MACS_peak_4266	1.81596	B
MACS_peak_5287	1.95985	B
MACS_peak_606	1.52293	B
MACS_peak_4750	1.86621	B
MACS_peak_2811	1.80624	B
MACS_peak_451	1.836	B
MACS_peak_2168	1.59614	B
MACS_peak_5917	1.46314	B
MACS_peak_2940	1.53649	B
MACS_peak_6009	1.33669	B
MACS_peak_270	1.83669	B
MACS_peak_3989	1.55727	B
MACS_peak_2027	1.60707	B
MACS_peak_3999	1.68879	B
MACS_peak_4826	1.63331	B
MACS_peak_4248	1.46677	B
MACS_peak_5897	1.21428	B
MACS_peak_1581	1.70817	B
MACS_peak_3003	1.29665	B
MACS_peak_159	1.60023	B
MACS_peak_3884	1.35362	B
MACS_peak_1857	1.55864	B
MACS_peak_5146	1.80895	B
MACS_peak_923	1.73968	B
MACS_peak_2210	1.4674	B
MACS_peak_5549	1.49097	B
MACS_peak_1753	1.625	B
MACS_peak_5169	1.82102	B
MACS_peak_5213	1.75746	B
MACS_peak_5524	1.69594	B
MACS_peak_6575	1.40562	B
MACS_peak_3972	1.693	B
MACS_peak_1454	1.39656	B
MACS_peak_1358	1.76746	B
MACS_peak_2985	1.44529	B
MACS_peak_3720	1.51212	B
MACS_peak_576	1.44183	B
MACS_peak_3766	1.61639	B
MACS_peak_539	1.76695	B
MACS_peak_935	1.28162	B
MACS_peak_5082	1.74024	B
MACS_peak_1110	1.66869	B
MACS_peak_3887	1.5112	B
MACS_peak_5706	1.9026	B
MACS_peak_3573	1.61253	B
MACS_peak_5382	1.89332	B
MACS_peak_5267	1.82214	B
MACS_peak_6004	1.55104	B
MACS_peak_3351	1.3452	B
MACS_peak_110	1.42113	B
MACS_peak_5894	1.57114	B
MACS_peak_5354	1.57115	B
MACS_peak_221	1.49623	B
MACS_peak_105	1.61899	B
MACS_peak_5702	1.40723	B
MACS_peak_5059	1.85363	B
MACS_peak_1907	2.24721	B
MACS_peak_4178	1.67658	B
MACS_peak_4073	1.81806	B
MACS_peak_4250	1.82458	B
MACS_peak_2825	1.77281	B
MACS_peak_4303	1.61939	B
MACS_peak_1973	1.40073	B
MACS_peak_440	1.8663	B
MACS_peak_3070	1.61642	B
MACS_peak_6209	1.48636	B
MACS_peak_4258	1.64674	B
MACS_peak_5898	1.48439	B
MACS_peak_4679	1.65014	B
MACS_peak_3671	1.48789	B
MACS_peak_5598	1.67265	B
MACS_peak_5924	1.53073	B
MACS_peak_5611	1.6226	B
MACS_peak_3994	1.89093	B
MACS_peak_639	1.44438	B
MACS_peak_2006	1.65092	B
MACS_peak_4061	1.64172	B
MACS_peak_283	1.47411	B
MACS_peak_6293	1.59428	B
MACS_peak_1862	1.49135	B
MACS_peak_3602	1.78468	B
MACS_peak_2425	1.48822	B
MACS_peak_1810	1.72811	B
MACS_peak_6094	1.85738	B
MACS_peak_496	1.6575	B
MACS_peak_4059	1.6226	B
MACS_peak_3160	1.57954	B
MACS_peak_717	1.55705	B
MACS_peak_2353	1.62937	B
MACS_peak_237	1.69968	B
MACS_peak_654	0.831287	B
MACS_peak_3071	1.51075	B
MACS_peak_3241	1.54327	B
MACS_peak_652	1.98045	B
MACS_peak_481	1.28149	B
MACS_peak_4372	1.52742	B
MACS_peak_3759	1.57991	B
MACS_peak_4042	1.96875	B
MACS_peak_6308	1.78646	B
MACS_peak_1250	1.72719	B
MACS_peak_4076	1.66159	B
MACS_peak_4202	1.18542	B
MACS_peak_4252	1.64245	B
MACS_peak_4323	1.9026	B
MACS_peak_640	1.45512	B
MACS_peak_1953	1.80696	B
MACS_peak_3030	1.68709	B
MACS_peak_5349	1.18629	B
MACS_peak_6149	1.52002	B
MACS_peak_530	1.53847	B
MACS_peak_3969	1.2898	B
MACS_peak_891	1.79863	B
MACS_peak_1843	1.6307	B
MACS_peak_3166	1.74333	B
MACS_peak_5268	1.60675	B
MACS_peak_6153	1.45827	B
MACS_peak_6410	1.63226	B
MACS_peak_4739	1.53086	B
MACS_peak_5941	1.4836	B
MACS_peak_2927	1.88372	B
MACS_peak_3828	2.55045	B
MACS_peak_2903	1.60511	B
MACS_peak_3286	1.95786	B
MACS_peak_2810	1.76695	B
MACS_peak_5205	1.73447	B
MACS_peak_5235	1.70065	B
MACS_peak_991	1.91905	B
MACS_peak_2465	1.67957	B
MACS_peak_3978	1.8499	B
MACS_peak_3577	1.64674	B
MACS_peak_104	1.26397	B
MACS_peak_798	1.44335	B
MACS_peak_4184	1.80283	B
MACS_peak_1591	1.67658	B
MACS_peak_4830	1.40791	B
MACS_peak_1940	1.7395	B
MACS_peak_1492	1.61381	B
MACS_peak_5028	1.67891	B
MACS_peak_447	1.42283	B
MACS_peak_2149	1.77613	B
MACS_peak_1003	1.84972	B
MACS_peak_1424	1.83451	B
MACS_peak_3598	1.54265	B
MACS_peak_1322	1.73342	B
MACS_peak_176	1.80555	B
MACS_peak_2008	1.64113	B
MACS_peak_2918	1.34341	B
MACS_peak_3940	1.44648	B
MACS_peak_2356	1.94135	B
MACS_peak_5600	1.6575	B
MACS_peak_5086	1.69551	B
MACS_peak_6349	1.76627	B
MACS_peak_6646	1.73173	B
MACS_peak_3592	1.8719	B
MACS_peak_6716	1.77307	B
MACS_peak_6475	1.55263	B
MACS_peak_2195	2.37138	B
MACS_peak_2883	1.39631	B
MACS_peak_5356	1.70746	B
MACS_peak_5881	1.8158	B
MACS_peak_644	1.46825	B
MACS_peak_5529	1.73706	B
MACS_peak_3477	1.54896	B
MACS_peak_2479	1.27539	B
MACS_peak_5342	1.73874	B
MACS_peak_3830	1.80218	B
MACS_peak_4977	1.69311	B
MACS_peak_3826	1.58942	B
MACS_peak_4709	1.73433	B
MACS_peak_3078	1.50882	B
MACS_peak_6550	1.7373	B
MACS_peak_3159	1.57099	B
MACS_peak_32	1.60106	B
MACS_peak_4847	1.6147	B
MACS_peak_2435	1.56122	B
MACS_peak_3810	1.40474	B
MACS_peak_2105	1.669	B
MACS_peak_4056	1.51878	B
MACS_peak_3964	1.48656	B
MACS_peak_113	1.57778	B
MACS_peak_3903	1.59112	B
MACS_peak_2523	1.52469	B
MACS_peak_3359	1.62631	B
MACS_peak_3445	1.69505	B
MACS_peak_450	1.83932	B
MACS_peak_4848	1.66192	B
MACS_peak_2092	1.63387	B
MACS_peak_3833	1.72156	B
MACS_peak_2991	1.60295	B
MACS_peak_1798	1.75732	B
MACS_peak_4768	2.19403	B
MACS_peak_5545	1.71689	B
MACS_peak_2816	1.38753	B
MACS_peak_553	1.6622	B
MACS_peak_5892	1.29831	B
MACS_peak_4301	1.52829	B
MACS_peak_5197	2.05	B
MACS_peak_5698	1.51768	B
MACS_peak_2	1.72512	B
MACS_peak_2161	1.55056	B
MACS_peak_74	1.37583	B
MACS_peak_2069	1.5374	B
MACS_peak_4571	0.990365	B
MACS_peak_474	1.78608	B
MACS_peak_1321	1.74024	B
MACS_peak_2131	1.44531	B
MACS_peak_4249	1.66093	B
MACS_peak_1140	1.74048	B
MACS_peak_5552	1.59085	B
MACS_peak_5148	1.84997	B
MACS_peak_5527	1.74333	B
MACS_peak_5053	1.43291	B
MACS_peak_2212	1.48729	B
MACS_peak_4391	1.56446	B
MACS_peak_4320	1.7612	B
MACS_peak_4358	1.41505	B
MACS_peak_1849	1.58759	B
MACS_peak_3982	1.72471	B
MACS_peak_2506	1.59775	B
MACS_peak_5865	1.05979	B
MACS_peak_802	1.43266	B
MACS_peak_1446	1.46876	B
MACS_peak_287	1.74339	B
MACS_peak_2803	1.38311	B
MACS_peak_5618	1.43911	B
MACS_peak_5057	1.75311	B
MACS_peak_3560	1.74644	B
MACS_peak_4087	1.67079	B
MACS_peak_6522	1.50443	B
MACS_peak_618	1.24721	B
MACS_peak_784	1.67867	B
MACS_peak_5676	1.60178	B
MACS_peak_4304	1.36626	B
MACS_peak_3996	1.91274	B
MACS_peak_651	1.93639	B
MACS_peak_2799	1.74971	B
MACS_peak_5843	1.40956	B
MACS_peak_5301	1.58601	B
MACS_peak_5774	1.61563	B
MACS_peak_3625	1.76959	B
MACS_peak_2926	1.88409	B
MACS_peak_1980	1.7723	B
MACS_peak_6350	1.71391	B
MACS_peak_571	1.51899	B
MACS_peak_2934	1.49429	B
MACS_peak_115	1.68084	B
MACS_peak_167	1.44529	B
MACS_peak_3198	1.56049	B
MACS_peak_2057	1.47221	B
MACS_peak_315	1.66873	B
MACS_peak_656	1.1827	B
MACS_peak_2995	1.58011	B
MACS_peak_5915	2.0028	B
MACS_peak_134	1.63026	B
MACS_peak_4353	1.37749	B
MACS_peak_4078	1.6622	B
MACS_peak_5931	1.40791	B
MACS_peak_2189	1.57865	B
MACS_peak_1057	1.75051	B
MACS_peak_5362	1.571	B
MACS_peak_3089	1.60558	B
MACS_peak_4834	1.63488	B
MACS_peak_5847	1.85841	B
MACS_peak_2603	1.72257	B
MACS_peak_4183	1.77157	B
MACS_peak_2957	1.42387	B
MACS_peak_4782	1.55374	B
MACS_peak_519	2.12755	B
MACS_peak_2130	1.50748	B
MACS_peak_4735	1.67957	B
MACS_peak_830	1.39656	B
MACS_peak_220	1.49808	B
MACS_peak_5548	1.79338	B
MACS_peak_3292	1.52742	B
MACS_peak_6200	1.4526	B
MACS_peak_6277	2.14956	B
MACS_peak_2840	1.59085	B
MACS_peak_22	1.54062	B
MACS_peak_3814	1.54153	B
MACS_peak_6256	1.29016	B
MACS_peak_928	1.57972	B
MACS_peak_6576	1.60705	B
MACS_peak_3308	1.85399	B
MACS_peak_3295	1.53502	B
MACS_peak_2349	1.58456	B
MACS_peak_2941	1.29831	B
MACS_peak_4129	1.6285	B
MACS_peak_2430	1.39161	B
MACS_peak_5776	1.57117	B
MACS_peak_808	1.7433	B
MACS_peak_6549	1.6226	B
MACS_peak_2663	1.74937	B
MACS_peak_5659	1.53167	B
MACS_peak_5137	2.05953	B
MACS_peak_3721	1.38617	B
MACS_peak_3191	2.05362	B
MACS_peak_1773	1.74916	B
MACS_peak_2996	1.63895	B
MACS_peak_4079	1.59518	B
MACS_peak_1028	1.17426	B
MACS_peak_5930	1.41285	B
MACS_peak_2118	1.74718	B
MACS_peak_272	1.81912	B
MACS_peak_5621	1.59085	B
MACS_peak_4239	1.58088	B
MACS_peak_2989	1.5443	B
MACS_peak_5172	1.79113	B
MACS_peak_535	1.62171	B
MACS_peak_3330	1.55964	B
MACS_peak_66	1.50164	B
MACS_peak_5890	1.52024	B
MACS_peak_4115	1.43179	B
MACS_peak_1500	1.55056	B
MACS_peak_1821	1.63128	B
MACS_peak_482	1.67543	B
MACS_peak_3672	1.60616	B
MACS_peak_6026	1.64659	B
MACS_peak_282	1.59584	B
MACS_peak_1026	1.44478	B
MACS_peak_3757	1.51784	B
MACS_peak_5900	1.49116	B
MACS_peak_4275	1.71833	B
MACS_peak_1605	1.36853	B
MACS_peak_804	1.52994	B
MACS_peak_136	1.42795	B
MACS_peak_3906	1.97545	B
MACS_peak_127	1.35362	B
MACS_peak_807	1.85068	B
MACS_peak_5615	1.58163	B
MACS_peak_3920	1.56099	B
MACS_peak_2336	1.52994	B
MACS_peak_812	1.71391	B
MACS_peak_3495	1.4343	B
MACS_peak_2461	1.66141	B
MACS_peak_6579	1.62088	B
MACS_peak_5187	1.67756	B
MACS_peak_4401	1.57813	B
MACS_peak_4828	1.78252	B
MACS_peak_6096	1.5825	B
MACS_peak_4756	1.53826	B
MACS_peak_2992	1.5966	B
MACS_peak_231	1.92228	B
MACS_peak_1906	2.1917	B
MACS_peak_4177	1.64674	B
MACS_peak_308	1.30069	B
MACS_peak_3829	2.38722	B
MACS_peak_6319	1.31973	B
MACS_peak_2505	1.67014	B
MACS_peak_5339	1.28888	B
MACS_peak_2602	1.73745	B
MACS_peak_3637	1.59565	B
MACS_peak_2933	1.89836	B
MACS_peak_264	1.76667	B
MACS_peak_1625	1.71899	B
MACS_peak_91	1.73841	B
MACS_peak_3719	1.84059	B
MACS_peak_6497	1.59026	B
MACS_peak_4743	2.01467	B
MACS_peak_4726	1.77554	B
MACS_peak_5297	1.8664	B
MACS_peak_452	1.64101	B
MACS_peak_3079	1.55263	B
MACS_peak_5133	1.74891	B
MACS_peak_1191	1.57101	B
MACS_peak_1913	1.82727	B
MACS_peak_5255	2.04305	B
MACS_peak_222	1.55104	B
MACS_peak_4772	1.73998	B
MACS_peak_2127	1.68309	B
MACS_peak_5236	1.7358	B
MACS_peak_1879	1.5018	B
MACS_peak_3908	1.693	B
MACS_peak_2947	1.26236	B
MACS_peak_4605	1.6757	B
MACS_peak_3021	1.73409	B
MACS_peak_3394	1.4566	B
MACS_peak_290	1.32506	B
MACS_peak_5980	1.34214	B
MACS_peak_6580	1.59236	B
MACS_peak_2841	1.60106	B
MACS_peak_2885	1.57118	B
MACS_peak_3761	1.61215	B
MACS_peak_6081	1.34307	B
MACS_peak_764	1.77088	B
MACS_peak_6581	1.60511	B
MACS_peak_4201	1.29196	B
MACS_peak_5772	1.58575	B
MACS_peak_5952	1.47938	B
MACS_peak_2606	1.91187	B
MACS_peak_3894	1.63938	B
MACS_peak_942	1.72108	B
MACS_peak_2895	1.34341	B
MACS_peak_4835	1.61835	B
MACS_peak_1344	1.61573	B
MACS_peak_4651	1.26593	B
MACS_peak_1545	1.80218	B
MACS_peak_3182	1.69308	B
MACS_peak_3897	1.28148	B
MACS_peak_929	1.50748	B
MACS_peak_2436	1.82813	B
MACS_peak_646	1.51077	B
MACS_peak_5131	1.04737	B
MACS_peak_657	1.63518	B
MACS_peak_6603	1.46677	B
MACS_peak_3487	1.55115	B
MACS_peak_5977	1.41285	B
MACS_peak_3583	1.50814	B
MACS_peak_4696	0.985241	B
MACS_peak_6345	1.64138	B
MACS_peak_702	1.67184	B
MACS_peak_4180	1.68705	B
MACS_peak_1272	1.55753	B
MACS_peak_4261	1.3674	B
MACS_peak_325	1.5093	B
MACS_peak_2892	1.54133	B
MACS_peak_3957	1.60955	B
MACS_peak_1850	1.45007	B
MACS_peak_6161	1.71232	B
MACS_peak_6607	1.78023	B
MACS_peak_3383	1.47493	B
MACS_peak_3703	1.49008	B
MACS_peak_3697	1.38689	B
MACS_peak_5682	1.76156	B
MACS_peak_2611	1.70995	B
MACS_peak_5736	1.70463	B
MACS_peak_3937	1.50609	B
MACS_peak_1381	1.44648	B
MACS_peak_4823	1.72955	B
MACS_peak_443	1.27332	B
MACS_peak_2086	1.63862	B
MACS_peak_1949	1.43079	B
MACS_peak_632	1.8199	B
MACS_peak_4749	1.67079	B
MACS_peak_4429	1.57954	B
MACS_peak_2916	1.55681	B
MACS_peak_5840	1.60345	B
MACS_peak_72	1.15563	B
MACS_peak_2981	1.67409	B
MACS_peak_1056	1.69311	B
MACS_peak_489	1.71599	B
MACS_peak_5673	1.78608	B
MACS_peak_160	1.52024	B
MACS_peak_2140	1.79486	B
MACS_peak_3035	1.57118	B
MACS_peak_1878	1.48045	B
MACS_peak_1462	1.50443	B
MACS_peak_3036	1.50996	B
MACS_peak_6436	1.40448	B
MACS_peak_1486	1.19446	B
MACS_peak_5936	1.59133	B
MACS_peak_5128	1.86612	B
MACS_peak_135	1.65909	B
MACS_peak_6437	1.51217	B
MACS_peak_2893	1.07925	B
MACS_peak_5052	1.57991	B
MACS_peak_3945	1.63635	B
MACS_peak_1933	1.66339	B
MACS_peak_860	0.585288	B
MACS_peak_5156	1.61264	B
MACS_peak_4745	1.83017	B
MACS_peak_3895	2.10864	B
MACS_peak_4974	1.64172	B
MACS_peak_785	1.52469	B
MACS_peak_4375	1.67615	B
MACS_peak_1840	1.71387	B
MACS_peak_1964	1.91062	B
MACS_peak_558	1.51077	B
MACS_peak_4306	1.65248	B
MACS_peak_1251	1.76321	B
MACS_peak_4433	1.70688	B
MACS_peak_4731	1.59428	B
MACS_peak_775	1.49984	B
MACS_peak_5116	1.81283	B
MACS_peak_6621	1.17608	B
MACS_peak_3179	1.72029	B
MACS_peak_619	1.21001	B
MACS_peak_6279	1.75311	B
MACS_peak_3369	1.46536	B
MACS_peak_4359	1.41649	B
MACS_peak_2337	1.52784	B
MACS_peak_3911	1.19061	B
MACS_peak_438	2.15161	B
MACS_peak_2348	1.55236	B
MACS_peak_4209	1.85292	B
MACS_peak_1868	1.57874	B
MACS_peak_5175	1.61006	B
MACS_peak_3634	1.83851	B
MACS_peak_690	1.61381	B
MACS_peak_647	1.65014	B
MACS_peak_6352	1.84484	B
MACS_peak_3294	1.47705	B
MACS_peak_4068	1.74048	B
MACS_peak_1952	1.75003	B
MACS_peak_4644	1.43972	B
MACS_peak_2509	1.7118	B
MACS_peak_5249	1.8604	B
MACS_peak_3603	1.76487	B
MACS_peak_5839	1.67668	B
MACS_peak_2906	1.64823	B
MACS_peak_1894	1.46957	B
MACS_peak_890	1.72571	B
MACS_peak_1474	1.61045	B
MACS_peak_1912	1.67532	B
MACS_peak_125	1.71121	B
MACS_peak_2813	1.67505	B
MACS_peak_2037	1.65709	B
MACS_peak_3556	1.67957	B
MACS_peak_5075	1.50074	B
MACS_peak_5595	1.56262	B
MACS_peak_3976	1.72771	B
MACS_peak_2447	1.56165	B
MACS_peak_2521	1.33957	B
MACS_peak_3555	1.73706	B
MACS_peak_6158	1.70317	B
MACS_peak_2117	1.71247	B
MACS_peak_2917	1.37541	B
MACS_peak_5997	1.46193	B
MACS_peak_4187	1.14746	B
MACS_peak_6271	1.24209	B
MACS_peak_5775	1.57098	B
MACS_peak_1764	1.50443	B
MACS_peak_5351	1.92831	B
MACS_peak_1027	1.60511	B
MACS_peak_4368	1.79288	B
MACS_peak_979	1.68373	B
MACS_peak_2169	1.72328	B
MACS_peak_637	1.2632	B
MACS_peak_5526	1.6777	B
MACS_peak_1886	1.5792	B
MACS_peak_936	1.34739	B
MACS_peak_4215	1.64464	B
MACS_peak_1883	1.9523	B
MACS_peak_311	1.44648	B
MACS_peak_751	1.73874	B
MACS_peak_4697	1.20931	B
MACS_peak_6014	1.70338	B
MACS_peak_4824	1.58483	B
MACS_peak_3958	1.63654	B
MACS_peak_1859	1.65688	B
MACS_peak_961	1.53438	B
MACS_peak_818	1.57099	B
MACS_peak_3910	1.15724	B
MACS_peak_2252	1.67867	B
MACS_peak_5817	1.47969	B
MACS_peak_6250	1.27435	B
MACS_peak_1154	1.71534	B
MACS_peak_641	1.5093	B
MACS_peak_614	1.54896	B
MACS_peak_266	1.67236	B
MACS_peak_5803	1.74038	B
MACS_peak_6252	1.52469	B
MACS_peak_1895	1.53449	B
MACS_peak_2755	1.52994	B
MACS_peak_4376	1.64181	B
MACS_peak_4648	1.42963	B
MACS_peak_285	1.44335	B
MACS_peak_4164	1.50064	B
MACS_peak_2070	1.53648	B
MACS_peak_6190	1.61761	B
MACS_peak_1572	1.325	B
MACS_peak_771	1.57099	B
MACS_peak_2859	1.49008	B
MACS_peak_3647	1.74971	B
MACS_peak_4072	1.68902	B
MACS_peak_2557	1.51464	B
MACS_peak_3194	1.46858	B
MACS_peak_6721	1.76415	B
MACS_peak_3639	1.73101	B
MACS_peak_4855	1.61899	B
MACS_peak_3087	2.13936	B
MACS_peak_348	1.68036	B
MACS_peak_1432	1.45403	B
MACS_peak_528	1.67928	B
MACS_peak_6095	1.73327	B
MACS_peak_3974	1.44183	B
MACS_peak_4818	1.44137	B
MACS_peak_5918	1.26533	B
MACS_peak_5047	1.29196	B
MACS_peak_4559	1.35273	B
MACS_peak_2905	1.64823	B
MACS_peak_1409	1.49097	B
MACS_peak_4196	1.37893	B
MACS_peak_6214	1.22901	B
MACS_peak_5135	1.33957	B
MACS_peak_6314	1.53091	B
MACS_peak_433	1.61059	B
MACS_peak_4199	1.50621	B
MACS_peak_3951	1.37392	B
MACS_peak_833	1.74328	B
MACS_peak_5512	1.68778	B
MACS_peak_2697	1.64971	B
MACS_peak_1693	1.45001	B
MACS_peak_5543	1.61584	B
MACS_peak_3164	1.36228	B
MACS_peak_5913	1.58601	B
MACS_peak_1521	1.65968	B
MACS_peak_4552	1.64179	B
MACS_peak_2935	1.5966	B
MACS_peak_4097	2.24783	B
MACS_peak_5905	1.4878	B
MACS_peak_3952	1.31371	B
MACS_peak_4792	2.45802	B
MACS_peak_2498	1.53987	B
MACS_peak_318	1.58531	B
MACS_peak_1765	1.3883	B
MACS_peak_2063	1.7054	B
MACS_peak_6714	2.10208	B
MACS_peak_128	1.53091	B
MACS_peak_1834	1.75565	B
MACS_peak_4069	1.71718	B
MACS_peak_5348	1.64493	B
MACS_peak_715	1.54947	B
MACS_peak_5695	1.71899	B
MACS_peak_6505	1.43608	B
MACS_peak_1811	1.57972	B
MACS_peak_3907	1.87133	B
MACS_peak_6280	1.73616	B
MACS_peak_1526	1.40451	B
MACS_peak_5070	1.71703	B
MACS_peak_1431	1.45403	B
MACS_peak_58	1.35234	B
MACS_peak_5357	1.70626	B
MACS_peak_838	1.60421	B
MACS_peak_3709	1.81806	B
MACS_peak_6445	1.32693	B
MACS_peak_5296	1.91665	B
MACS_peak_46	1.27135	B
MACS_peak_6281	1.71247	B
MACS_peak_752	1.72492	B
MACS_peak_4171	1.691	B
MACS_peak_6406	1.46403	B
MACS_peak_2064	1.73688	B
MACS_peak_4550	0.725369	B
MACS_peak_1814	1.5112	B
MACS_peak_2777	1.70267	B
MACS_peak_1265	1.90225	B
MACS_peak_6234	1.73473	B
MACS_peak_253	1.81773	B
MACS_peak_5849	1.09688	B
MACS_peak_6255	1.1787	B
MACS_peak_458	1.48154	B
MACS_peak_4369	1.87066	B
MACS_peak_3517	1.60985	B
MACS_peak_6547	1.45419	B
MACS_peak_3484	1.6757	B
MACS_peak_5723	1.88167	B
MACS_peak_1734	1.63245	B
MACS_peak_3633	1.80669	B
MACS_peak_3090	1.06528	B
MACS_peak_1735	1.78166	B
MACS_peak_249	1.45285	B
MACS_peak_1414	1.57119	B
MACS_peak_242	1.72933	B
MACS_peak_3395	1.40429	B
MACS_peak_5705	1.71092	B
MACS_peak_5805	1.47049	B
MACS_peak_3333	1.70865	B
MACS_peak_2919	1.72156	B
MACS_peak_6251	1.25226	B
MACS_peak_217	1.83798	B
MACS_peak_6914	2.16818	B
MACS_peak_3009	1.60106	B
MACS_peak_5264	1.94849	B
MACS_peak_3199	1.57116	B
MACS_peak_6546	1.46131	B
MACS_peak_1845	1.46957	B
MACS_peak_6191	1.69309	B
MACS_peak_140	0.815082	B
MACS_peak_2087	1.65334	B
MACS_peak_2812	1.58352	B
MACS_peak_2448	1.53577	B
MACS_peak_1896	1.49873	B
MACS_peak_3792	1.77281	B
MACS_peak_3644	1.7341	B
MACS_peak_5534	1.59565	B
MACS_peak_368	1.76814	B
MACS_peak_938	1.74916	B
MACS_peak_1871	1.3975	B
MACS_peak_538	1.38373	B
MACS_peak_4325	1.46193	B
MACS_peak_978	1.61977	B
MACS_peak_4335	1.37387	B
MACS_peak_284	1.51168	B
MACS_peak_1586	1.67505	B
MACS_peak_4682	1.58695	B
MACS_peak_5862	1.79065	B
MACS_peak_4763	1.75663	B
MACS_peak_2441	1.66192	B
MACS_peak_514	1.55005	B
MACS_peak_2097	1.8499	B
MACS_peak_4452	1.45261	B
MACS_peak_4570	0.971441	B
MACS_peak_4326	1.72097	B
MACS_peak_3581	1.59775	B
MACS_peak_4677	1.7466	B
MACS_peak_6137	1.83192	B
MACS_peak_1974	1.42316	B
MACS_peak_5035	1.59236	B
MACS_peak_3635	1.64851	B
MACS_peak_4765	1.93497	B
MACS_peak_2119	1.7743	B
MACS_peak_1510	1.95027	B
MACS_peak_1429	1.44983	B
MACS_peak_5157	1.52798	B
MACS_peak_765	1.76524	B
MACS_peak_5547	1.69594	B
MACS_peak_638	1.77664	B
MACS_peak_5304	1.6278	B
MACS_peak_3831	1.85755	B
MACS_peak_6104	1.49758	B
MACS_peak_369	1.70626	B
MACS_peak_5624	1.71011	B
MACS_peak_4426	1.75746	B
MACS_peak_3465	1.6499	B
MACS_peak_2045	1.71832	B
MACS_peak_322	1.78468	B
MACS_peak_3486	1.58525	B
MACS_peak_4698	1.15949	B
MACS_peak_6620	1.54896	B
MACS_peak_2960	1.84872	B
MACS_peak_3640	1.55408	B
MACS_peak_3983	1.83932	B
MACS_peak_6571	1.53449	B
MACS_peak_1867	1.56278	B
MACS_peak_776	1.42609	B
MACS_peak_2595	1.65158	B
MACS_peak_3367	1.6843	B
MACS_peak_937	1.3463	B
MACS_peak_932	1.36553	B
MACS_peak_5829	1.68709	B
MACS_peak_4043	1.36626	B
MACS_peak_934	1.29352	B
MACS_peak_5857	1.69306	B
MACS_peak_859	0.579486	B
MACS_peak_2569	1.61407	B
MACS_peak_492	1.6776	B
MACS_peak_6086	1.69571	B
MACS_peak_6938	1.70057	B
MACS_peak_960	1.55005	B
MACS_peak_4276	1.8789	B
MACS_peak_658	1.57099	B
MACS_peak_4652	1.24231	B
MACS_peak_3918	2.20604	B
MACS_peak_2159	1.77209	B
MACS_peak_26	1.46876	B
MACS_peak_3912	1.27084	B
MACS_peak_3685	1.44062	B
MACS_peak_5555	1.37387	B
MACS_peak_2951	1.36748	B
MACS_peak_6003	1.25839	B
MACS_peak_468	1.44999	B
MACS_peak_1929	1.6656	B
MACS_peak_1968	1.65371	B
MACS_peak_4190	1.42283	B
MACS_peak_5681	1.63855	B
MACS_peak_422	1.29786	B
MACS_peak_5061	1.61264	B
MACS_peak_631	1.82383	B
MACS_peak_6306	1.39365	B
MACS_peak_4150	1.45007	B
MACS_peak_2932	1.9294	B
MACS_peak_3522	1.48282	B
MACS_peak_1698	1.63631	B
MACS_peak_965	1.74718	B
MACS_peak_1135	1.64245	B
MACS_peak_2880	1.3327	B
MACS_peak_1922	1.23825	B
MACS_peak_5625	1.7038	B
MACS_peak_1891	1.38021	B
MACS_peak_4801	1.78403	B
MACS_peak_1478	1.41912	B
MACS_peak_36	1.46787	B
MACS_peak_505	1.8664	B
MACS_peak_2442	1.66017	B
MACS_peak_1351	1.61192	B
MACS_peak_1807	1.64181	B
MACS_peak_997	1.47221	B
MACS_peak_6573	1.60558	B
MACS_peak_2532	1.0844	B
MACS_peak_5337	1.64181	B
MACS_peak_4324	1.36364	B
MACS_peak_5802	1.72954	B
MACS_peak_551	1.51077	B
MACS_peak_4781	1.42241	B
MACS_peak_3680	1.61563	B
MACS_peak_5872	1.4287	B
MACS_peak_2095	1.76324	B
MACS_peak_1596	1.66713	B
MACS_peak_956	1.43709	B
MACS_peak_2694	1.8223	B
MACS_peak_138	1.01283	B
MACS_peak_2120	1.36364	B
MACS_peak_5853	1.18542	B
MACS_peak_2599	1.61573	B
MACS_peak_1646	1.78818	B
MACS_peak_2615	1.38564	B
MACS_peak_1270	1.39264	B
MACS_peak_3000	1.66119	B
MACS_peak_1866	1.64526	B
MACS_peak_4934	1.72727	B
MACS_peak_1112	1.76374	B
MACS_peak_1374	1.01039	B
MACS_peak_2854	1.61992	B
MACS_peak_1938	1.59719	B
MACS_peak_4825	1.72585	B
MACS_peak_3171	1.72552	B
MACS_peak_1720	1.97004	B
MACS_peak_5951	1.40562	B
MACS_peak_5107	1.99864	B
MACS_peak_980	1.72955	B
MACS_peak_2614	1.36529	B
MACS_peak_144	1.54149	B
[truncated: 2,187 more rows]

## Sheet: Fig.2g
peak	H3K27ac reads density	RR_class
MACS_peak_869	1.1602	A
MACS_peak_875	1.10512	A
MACS_peak_876	1.15252	A
MACS_peak_874	1.11332	A
MACS_peak_870	1.13827	A
MACS_peak_866	1.30795	A
MACS_peak_871	1.23091	A
MACS_peak_877	1.32034	A
MACS_peak_3569	1.18984	A
MACS_peak_872	1.19294	A
MACS_peak_868	1.19679	A
MACS_peak_873	1.29899	A
MACS_peak_3568	1.15275	A
MACS_peak_867	1.24144	A
MACS_peak_878	1.33179	A
MACS_peak_6385	1.20217	A
MACS_peak_6386	1.15418	A
MACS_peak_6366	1.12171	A
MACS_peak_865	1.35583	A
MACS_peak_1575	1.15163	A
MACS_peak_864	1.37931	A
MACS_peak_2848	0.949372	A
MACS_peak_6367	1.10716	A
MACS_peak_6365	1.12142	A
MACS_peak_2847	0.954361	A
MACS_peak_863	1.24363	A
MACS_peak_2849	0.939279	A
MACS_peak_90	1.10723	A
MACS_peak_3567	1.26259	A
MACS_peak_5962	1.27827	A
MACS_peak_5050	1.13484	A
MACS_peak_1449	1.07163	A
MACS_peak_2346	0.932242	A
MACS_peak_4398	1.26788	A
MACS_peak_6629	0.705317	A
MACS_peak_374	0.861126	A
MACS_peak_6384	1.12601	A
MACS_peak_2125	0.911734	A
MACS_peak_6394	1.23795	A
MACS_peak_171	1.0591	A
MACS_peak_4083	1.104	A
MACS_peak_6212	1.07099	A
MACS_peak_320	0.745703	A
MACS_peak_6628	1.07767	A
MACS_peak_2609	1.33368	A
MACS_peak_6203	0.886746	A
MACS_peak_321	0.299576	A
MACS_peak_6393	1.26176	A
MACS_peak_6204	0.843594	A
MACS_peak_6392	1.2568	A
MACS_peak_3948	0.720386	A
MACS_peak_3949	0.688003	A
MACS_peak_1452	0.914652	A
MACS_peak_3478	0.898746	A
MACS_peak_6383	1.12897	A
MACS_peak_5994	0.630049	A
MACS_peak_464	0.944268	A
MACS_peak_5921	1.08132	A
MACS_peak_397	0.687209	A
MACS_peak_407	0.645141	A
MACS_peak_6167	0.579503	A
MACS_peak_5920	1.23267	A
MACS_peak_6351	1.03095	A
MACS_peak_6368	1.03232	A
MACS_peak_89	1.22138	A
MACS_peak_6275	0.453195	A
MACS_peak_6630	0.979472	A
MACS_peak_1362	0.947298	A
MACS_peak_3293	0.787202	A
MACS_peak_398	0.930527	A
MACS_peak_5966	1.34461	A
MACS_peak_3755	1.30581	A
MACS_peak_122	1.14557	A
MACS_peak_6244	0.919418	A
MACS_peak_117	0.993937	A
MACS_peak_768	0.792823	A
MACS_peak_262	0.902416	A
MACS_peak_6276	0.760895	A
MACS_peak_3566	1.28674	A
MACS_peak_3998	1.20292	A
MACS_peak_67	0.914652	A
MACS_peak_6006	0.764814	A
MACS_peak_5961	1.29625	A
MACS_peak_4194	1.00151	A
MACS_peak_1448	0.879381	A
MACS_peak_1574	0.792823	A
MACS_peak_268	1.49141	A
MACS_peak_218	0.519637	A
MACS_peak_3975	0.777683	A
MACS_peak_5982	1.38676	A
MACS_peak_4038	1.38478	A
MACS_peak_6092	1.25176	A
MACS_peak_57	0.957641	A
MACS_peak_1528	0.973208	A
MACS_peak_5603	0.800105	A
MACS_peak_306	1.08423	A
MACS_peak_400	0.972787	A
MACS_peak_49	0.886856	A
MACS_peak_50	1.18984	A
MACS_peak_563	0.877988	A
MACS_peak_1457	1.78154	A
MACS_peak_685	0.830395	A
MACS_peak_6317	0.724474	A
MACS_peak_419	1.53987	A
MACS_peak_291	1.05463	A
MACS_peak_71	1.03524	A
MACS_peak_5290	0.926425	A
MACS_peak_2616	0.619662	A
MACS_peak_3291	1.78723	A
MACS_peak_6164	1.46565	A
MACS_peak_4786	0.849514	A
MACS_peak_1673	0.959702	A
MACS_peak_269	1.4139	A
MACS_peak_313	0.925565	A
MACS_peak_3061	0.724137	A
MACS_peak_5686	0.94369	A
MACS_peak_1527	1.02605	A
MACS_peak_1936	0.689568	A
MACS_peak_1710	2.23966	A
MACS_peak_6160	1.47408	A
MACS_peak_6316	0.899828	A
MACS_peak_4134	0.725121	A
MACS_peak_4273	1.70031	A
MACS_peak_3929	1.63893	A
MACS_peak_5960	1.25478	A
MACS_peak_4193	1.26247	A
MACS_peak_6208	1.10407	A
MACS_peak_10	0.932242	A
MACS_peak_862	1.2554	A
MACS_peak_408	0.909433	A
MACS_peak_250	1.32571	A
MACS_peak_5295	1.57812	A
MACS_peak_463	0.492861	A
MACS_peak_1672	1.12388	A
MACS_peak_1830	0.893573	A
MACS_peak_6024	1.21156	A
MACS_peak_522	0.911475	A
MACS_peak_1671	1.13258	A
MACS_peak_4121	1.57981	A
MACS_peak_465	0.341264	A
MACS_peak_3469	1.61023	A
MACS_peak_444	0.814455	A
MACS_peak_56	1.87064	A
MACS_peak_918	0.948462	A
MACS_peak_4037	1.52488	A
MACS_peak_409	0.817576	A
MACS_peak_2741	1.44209	A
MACS_peak_55	1.85421	A
MACS_peak_329	0.849514	A
MACS_peak_4058	1.2532	A
MACS_peak_6025	1.27382	A
MACS_peak_3163	1.64511	A
MACS_peak_6318	1.40393	A
MACS_peak_1384	1.27532	A
MACS_peak_3336	1.23497	A
MACS_peak_3083	1.33255	A
MACS_peak_366	0.919418	A
MACS_peak_121	1.05463	A
MACS_peak_3193	1.1744	A
MACS_peak_1777	0.960639	A
MACS_peak_6205	0.78607	A
MACS_peak_769	0.948462	A
MACS_peak_1368	0.818364	A
MACS_peak_16	1.15971	A
MACS_peak_2040	0.825985	A
MACS_peak_5821	0.930527	A
MACS_peak_6172	0.608276	A
MACS_peak_1440	1.29264	A
MACS_peak_4397	0.678298	A
MACS_peak_462	0.233175	A
MACS_peak_2662	1.11321	A
MACS_peak_4787	0.795266	A
MACS_peak_1588	1.03095	A
MACS_peak_5048	1.27638	A
MACS_peak_5322	0.795266	A
MACS_peak_5167	0.541646	A
MACS_peak_6171	1.42567	A
MACS_peak_4205	0.867495	A
MACS_peak_4399	1.24016	A
MACS_peak_420	0.857054	A
MACS_peak_6591	0.727631	A
MACS_peak_2109	2.32751	A
MACS_peak_518	1.12921	A
MACS_peak_1523	1.37572	A
MACS_peak_2043	0.952811	A
MACS_peak_1674	1.31637	A
MACS_peak_15	0.821792	A
MACS_peak_2900	1.12599	A
MACS_peak_1139	1.18483	A
MACS_peak_3085	1.23275	A
MACS_peak_2207	1.80438	A
MACS_peak_6165	0.957788	A
MACS_peak_5938	0.758073	A
MACS_peak_414	0.664943	A
MACS_peak_60	1.5743	A
MACS_peak_4055	0.903803	A
MACS_peak_5747	1.5817	A
MACS_peak_5867	1.14193	A
MACS_peak_5742	0.860757	A
MACS_peak_263	1.26628	A
MACS_peak_5284	0.759602	A
MACS_peak_3947	1.03383	A
MACS_peak_5602	0.811567	A
MACS_peak_4395	1.01356	A
MACS_peak_2753	1.16084	A
MACS_peak_5741	1.00151	A
MACS_peak_182	0.582679	A
MACS_peak_385	0.925397	A
MACS_peak_1831	1.34236	A
MACS_peak_6631	0.832783	A
MACS_peak_992	1.16184	A
MACS_peak_6099	0.762801	A
MACS_peak_1776	1.37597	A
MACS_peak_466	0.500062	A
MACS_peak_3084	1.35532	A
MACS_peak_3299	1.23532	A
MACS_peak_3298	1.3148	A
MACS_peak_4424	1.09809	A
MACS_peak_24	1.17442	A
MACS_peak_6159	1.64754	A
MACS_peak_6457	1.24177	A
MACS_peak_906	1.311	A
MACS_peak_2344	0.730815	A
MACS_peak_476	0.774217	A
MACS_peak_4169	1.08625	A
MACS_peak_5911	0.808062	A
MACS_peak_3364	1.10568	A
MACS_peak_3076	1.05234	A
MACS_peak_1627	1.27598	A
MACS_peak_1525	0.94246	A
MACS_peak_1453	1.05577	A
MACS_peak_4396	0.90141	A
MACS_peak_6353	0.550551	A
MACS_peak_2345	0.985634	A
MACS_peak_4733	0.846469	A
MACS_peak_780	1.06732	A
MACS_peak_2867	1.03831	A
MACS_peak_3950	0.984763	A
MACS_peak_3301	0.950305	A
MACS_peak_2334	0.479642	A
MACS_peak_2331	0.922885	A
MACS_peak_5916	1.17967	A
MACS_peak_2206	1.85814	A
MACS_peak_1796	0.843644	A
MACS_peak_1489	1.16435	A
MACS_peak_6166	0.919438	A
MACS_peak_2562	1.77873	A
MACS_peak_5067	1.08879	A
MACS_peak_3695	0.978702	A
MACS_peak_4081	1.47828	A
MACS_peak_517	0.926685	A
MACS_peak_5049	1.37772	A
MACS_peak_68	1.57986	A
MACS_peak_4829	0.687209	A
MACS_peak_28	1.69512	A
MACS_peak_23	1.33875	A
MACS_peak_6207	1.00179	A
MACS_peak_3462	1.09645	A
MACS_peak_1350	1.31409	A
MACS_peak_4131	1.39028	A
MACS_peak_2814	1.0126	A
MACS_peak_5846	1.38279	A
MACS_peak_4310	1.23738	A
MACS_peak_247	1.40311	A
MACS_peak_1679	0.994017	A
MACS_peak_4714	1.25172	A
MACS_peak_102	0.977261	A
MACS_peak_4761	0.783064	A
MACS_peak_5902	0.972233	A
MACS_peak_3673	1.55108	A
MACS_peak_3363	0.79331	A
MACS_peak_1675	1.21018	A
MACS_peak_3993	0.62308	A
MACS_peak_946	1.03867	A
MACS_peak_5289	1.06064	A
MACS_peak_5321	1.20623	A
MACS_peak_2205	1.95844	A
MACS_peak_5145	1.12719	A
MACS_peak_3704	1.19326	A
MACS_peak_5827	1.33721	A
MACS_peak_87	0.408817	A
MACS_peak_1899	0.667791	A
MACS_peak_3355	1.22131	A
MACS_peak_70	0.879247	A
MACS_peak_5313	0.919291	A
MACS_peak_6269	0.873736	A
MACS_peak_6142	0.695174	A
MACS_peak_523	0.864532	A
MACS_peak_1722	0.843594	A
MACS_peak_5749	1.54446	A
MACS_peak_5923	1.34776	A
MACS_peak_1733	0.760012	A
MACS_peak_4400	1.23069	A
MACS_peak_4944	0.785705	A
MACS_peak_6147	1.01658	A
MACS_peak_431	1.29969	A
MACS_peak_459	0.787396	A
MACS_peak_6270	0.817358	A
MACS_peak_1430	0.209652	A
MACS_peak_3754	1.49562	A
MACS_peak_367	1.30635	A
MACS_peak_4161	0.778158	A
MACS_peak_5240	1.29264	A
MACS_peak_777	0.491998	A
MACS_peak_3578	0.842228	A
MACS_peak_299	1.35143	A
MACS_peak_3168	1.43906	A
MACS_peak_6355	0.559137	A
MACS_peak_5972	0.805902	A
MACS_peak_6254	1.70319	A
MACS_peak_2567	1.03394	A
MACS_peak_5734	1.26785	A
MACS_peak_2563	0.785705	A
MACS_peak_6919	1.29041	A
MACS_peak_293	0.618497	A
MACS_peak_1566	0.835101	A
MACS_peak_2066	1.27255	A
MACS_peak_4877	1.55115	A
MACS_peak_2132	1.29445	A
MACS_peak_5538	1.77395	A
MACS_peak_103	1.06533	A
MACS_peak_4136	1.07188	A
MACS_peak_4943	0.519407	A
MACS_peak_415	0.701299	A
MACS_peak_396	1.00838	A
MACS_peak_5109	1.18057	A
MACS_peak_3348	0.856023	A
MACS_peak_4715	1.07753	A
MACS_peak_1419	1.02129	A
MACS_peak_418	0.530265	A
MACS_peak_5601	1.0202	A
MACS_peak_2828	1.55705	A
MACS_peak_6146	0.942119	A
MACS_peak_3352	0.977598	A
MACS_peak_525	0.794385	A
MACS_peak_2124	1.33053	A
MACS_peak_809	1.24662	A
MACS_peak_781	1.10334	A
MACS_peak_6102	1.02375	A
MACS_peak_3354	0.730815	A
MACS_peak_3297	1.33146	A
MACS_peak_1439	1.15753	A
MACS_peak_4827	0.742981	A
MACS_peak_3311	0.541646	A
MACS_peak_6734	0.753688	A
MACS_peak_3062	0.980464	A
MACS_peak_6138	1.10952	A
MACS_peak_5068	0.946845	A
MACS_peak_1846	1.03081	A
MACS_peak_5189	1.15949	A
MACS_peak_6239	0.661412	A
MACS_peak_5726	1.19954	A
MACS_peak_292	0.584032	A
MACS_peak_146	1.00556	A
MACS_peak_919	1.05154	A
MACS_peak_1835	0.909433	A
MACS_peak_4740	0.946484	A
MACS_peak_5539	1.09618	A
MACS_peak_111	0.999923	A
MACS_peak_4259	1.08763	A
MACS_peak_3306	1.09871	A
MACS_peak_5646	1.12268	A
MACS_peak_3335	0.952603	A
MACS_peak_2617	0.660335	A
MACS_peak_6272	0.662957	A
MACS_peak_6177	0.774217	A
MACS_peak_174	1.77549	A
MACS_peak_5778	1.62567	A
MACS_peak_2949	0.768593	A
MACS_peak_915	1.0852	A
MACS_peak_1119	1.38103	A
MACS_peak_2065	0.877988	A
MACS_peak_6359	1.30543	A
MACS_peak_4296	1.06875	A
MACS_peak_5815	1.67022	A
MACS_peak_3579	1.16625	A
MACS_peak_1275	1.31635	A
MACS_peak_4732	1.30637	A
MACS_peak_5965	1.09374	A
MACS_peak_843	0.742021	A
MACS_peak_2993	1.13577	A
MACS_peak_4268	0.950945	A
MACS_peak_5697	1.2277	A
MACS_peak_4130	1.30579	A
MACS_peak_5510	1.04585	A
MACS_peak_5912	1.28034	A
MACS_peak_2584	0.984872	A
MACS_peak_3835	1.06362	A
MACS_peak_6590	0.856023	A
MACS_peak_3883	1.10781	A
MACS_peak_1726	0.775836	A
MACS_peak_6918	1.2822	A
MACS_peak_5241	1.08502	A
MACS_peak_2901	1.32049	A
MACS_peak_5352	1.26334	A
MACS_peak_5727	1.25529	A
MACS_peak_4838	1.10327	A
MACS_peak_2800	0.818364	A
MACS_peak_1861	1.1738	A
MACS_peak_4728	1.21309	A
MACS_peak_2175	1.25256	A
MACS_peak_4573	1.18198	A
MACS_peak_5222	1.1411	A
MACS_peak_5071	1.0166	A
MACS_peak_1491	1.10327	A
MACS_peak_395	0.625969	A
MACS_peak_3180	1.30716	A
MACS_peak_107	1.56193	A
MACS_peak_5040	0.888924	A
MACS_peak_697	1.50496	A
MACS_peak_3631	0.971654	A
MACS_peak_5903	1.02481	A
MACS_peak_2801	0.879247	A
MACS_peak_1724	0.811567	A
MACS_peak_5078	0.775325	A
MACS_peak_1642	1.27859	A
MACS_peak_1621	1.25834	A
MACS_peak_6162	1.33904	A
MACS_peak_5570	0.972787	A
MACS_peak_1389	1.41845	A
MACS_peak_6093	1.73425	A
MACS_peak_4839	0.969535	A
MACS_peak_61	1.64021	A
MACS_peak_3300	0.815332	A
MACS_peak_5970	1.22392	A
MACS_peak_2483	0.811251	A
MACS_peak_5476	0.691546	A
MACS_peak_5190	1.16722	A
MACS_peak_2209	1.03799	A
MACS_peak_5981	1.59129	A
MACS_peak_6724	1.15694	A
MACS_peak_541	0.721966	A
MACS_peak_2431	1.66617	A
MACS_peak_5914	0.927328	A
MACS_peak_6698	0.504413	A
MACS_peak_957	1.43605	A
MACS_peak_3313	1.05577	A
MACS_peak_120	1.58838	A
MACS_peak_2585	1.03867	A
MACS_peak_5670	0.96916	A
MACS_peak_1801	1.03799	A
MACS_peak_6730	1.08256	A
MACS_peak_3023	1.33966	A
MACS_peak_6354	0.709392	A
MACS_peak_2496	1.35471	A
MACS_peak_2583	0.914585	A
MACS_peak_2432	1.61686	A
MACS_peak_5245	0.942119	A
MACS_peak_1804	0.842228	A
MACS_peak_778	0.590637	A
MACS_peak_3919	1.00079	A
MACS_peak_2110	1.00634	A
MACS_peak_5335	1.4638	A
MACS_peak_601	1.40964	A
MACS_peak_3208	0.989493	A
MACS_peak_1451	1.13857	A
MACS_peak_6021	0.886856	A
MACS_peak_5811	0.612871	A
MACS_peak_2564	2.03373	A
MACS_peak_5174	1.47368	A
MACS_peak_4039	1.48623	A
MACS_peak_5786	0.998105	A
MACS_peak_6632	0.924862	A
MACS_peak_1739	1.21718	A
MACS_peak_5627	0.582679	A
MACS_peak_5819	1.08681	A
MACS_peak_41	0.829693	A
MACS_peak_3519	1.28748	A
MACS_peak_2938	1.22506	A
MACS_peak_968	1.35551	A
MACS_peak_1247	1.08539	A
MACS_peak_2757	0.91957	A
MACS_peak_4850	0.86815	A
MACS_peak_5511	1.1647	A
MACS_peak_4611	1.49216	A
MACS_peak_6198	0.985371	A
MACS_peak_5645	1.10236	A
MACS_peak_2010	0.963061	A
MACS_peak_5170	1.24001	A
MACS_peak_2012	0.800105	A
MACS_peak_2019	0.934496	A
MACS_peak_5041	1.07759	A
MACS_peak_4172	1.14888	A
MACS_peak_4112	0.960639	A
MACS_peak_2931	1.50936	A
MACS_peak_3314	1.01379	A
MACS_peak_1279	0.851263	A
MACS_peak_1808	1.54992	A
MACS_peak_1823	1.27177	A
MACS_peak_1781	1.56952	A
MACS_peak_5261	1.59152	A
MACS_peak_5895	1.45314	A
MACS_peak_2619	0.705317	A
MACS_peak_5937	0.893711	A
MACS_peak_1447	0.752498	A
MACS_peak_1848	0.942741	A
MACS_peak_4837	1.33201	A
MACS_peak_3955	1.10034	A
MACS_peak_386	0.882419	A
MACS_peak_3025	0.982803	A
MACS_peak_4610	1.60627	A
MACS_peak_3026	0.984872	A
MACS_peak_1246	1.17812	A
MACS_peak_3345	1.40377	A
MACS_peak_5171	1.29235	A
MACS_peak_5669	1.31224	A
MACS_peak_1604	1.38419	A
MACS_peak_5077	0.796443	A
MACS_peak_5969	1.17641	A
MACS_peak_3192	1.0614	A
MACS_peak_2586	0.884118	A
MACS_peak_5597	1.23846	A
MACS_peak_42	0.775325	A
MACS_peak_4084	1.01414	A
MACS_peak_219	1.06898	A
MACS_peak_1120	1.33018	A
MACS_peak_394	0.623946	A
MACS_peak_705	1.20754	A
MACS_peak_1587	0.989668	A
MACS_peak_141	0.9457	A
MACS_peak_2604	1.01926	A
MACS_peak_6618	0.860757	A
MACS_peak_4040	0.506587	A
MACS_peak_5810	0.661412	A
MACS_peak_1725	1.55795	A
MACS_peak_3033	1.38931	A
MACS_peak_5252	0.861119	A
MACS_peak_2188	1.25624	A
MACS_peak_1643	1.21531	A
MACS_peak_2513	1.14705	A
MACS_peak_6454	1.11073	A
MACS_peak_4118	0.532066	A
MACS_peak_3178	1.01507	A
MACS_peak_4572	1.19737	A
MACS_peak_3687	0.938483	A
MACS_peak_1626	1.72636	A
MACS_peak_912	0.932984	A
MACS_peak_5173	0.718259	A
MACS_peak_2440	1.28454	A
MACS_peak_5381	0.516769	A
MACS_peak_2156	0.798097	A
MACS_peak_1628	1.72836	A
MACS_peak_1716	0.923461	A
MACS_peak_4064	1.10995	A
MACS_peak_3938	1.27064	A
MACS_peak_5974	0.873736	A
MACS_peak_2177	0.746131	A
MACS_peak_513	0.794385	A
MACS_peak_84	1.37941	A
MACS_peak_469	0.705081	A
MACS_peak_3927	0.955556	A
MACS_peak_3882	1.33881	A
MACS_peak_5696	1.07322	A
MACS_peak_2011	0.88873	A
MACS_peak_2921	0.806395	A
MACS_peak_123	0.745039	A
MACS_peak_223	1.11107	A
MACS_peak_5517	1.26556	A
MACS_peak_6079	0.761468	A
MACS_peak_3004	0.957215	A
MACS_peak_3718	0.949128	A
MACS_peak_1404	1.03333	A
MACS_peak_569	1.38837	A
MACS_peak_3032	0.935534	A
MACS_peak_4082	1.53709	A
MACS_peak_5986	0.776881	A
MACS_peak_2026	2.16116	A
MACS_peak_5927	1.07031	A
MACS_peak_37	0.616167	A
MACS_peak_958	1.4059	A
MACS_peak_1379	2.12883	A
MACS_peak_3209	0.845514	A
MACS_peak_3597	0.983983	A
MACS_peak_1405	1.74485	A
MACS_peak_544	1.34763	A
MACS_peak_3595	0.984953	A
MACS_peak_4160	0.640344	A
MACS_peak_375	1.11073	A
MACS_peak_1719	1.13687	A
MACS_peak_3350	1.10327	A
MACS_peak_3496	1.2403	A
MACS_peak_4655	1.07764	A
MACS_peak_1155	0.66451	A
MACS_peak_1844	0.869941	A
MACS_peak_635	1.40616	A
MACS_peak_540	0.637699	A
MACS_peak_1383	1.07754	A
MACS_peak_502	0.705081	A
MACS_peak_3287	0.962753	A
MACS_peak_4057	0.844736	A
MACS_peak_5928	1.10538	A
MACS_peak_3706	0.968691	A
MACS_peak_54	0.952582	A
MACS_peak_1361	1.05654	A
MACS_peak_1117	0.966193	A
MACS_peak_181	1.14723	A
MACS_peak_6544	1.44142	A
MACS_peak_317	1.01978	A
MACS_peak_3366	1.41905	A
MACS_peak_6604	0.897415	A
MACS_peak_4753	1.21584	A
MACS_peak_445	0.709069	A
MACS_peak_686	1.09457	A
MACS_peak_5475	1.49667	A
MACS_peak_3694	0.831177	A
MACS_peak_588	0.794749	A
MACS_peak_5985	0.835263	A
MACS_peak_1670	0.968691	A
MACS_peak_4104	1.42069	A
MACS_peak_3310	1.63479	A
MACS_peak_2157	0.707035	A
MACS_peak_5477	0.872008	A
MACS_peak_5560	1.26515	A
MACS_peak_526	0.919127	A
MACS_peak_2290	1.00421	A
MACS_peak_480	0.791098	A
MACS_peak_162	1.05887	A
MACS_peak_698	1.39928	A
MACS_peak_6148	1.08879	A
MACS_peak_5308	1.81406	A
MACS_peak_6732	0.317629	A
MACS_peak_6266	0.841815	A
MACS_peak_5571	1.09452	A
MACS_peak_1836	0.608231	A
MACS_peak_909	1.21749	A
MACS_peak_5963	1.71518	A
MACS_peak_76	1.29686	A
MACS_peak_3207	1.16071	A
MACS_peak_1475	1.02074	A
MACS_peak_3596	1.04933	A
MACS_peak_1921	0.593148	A
MACS_peak_3973	1.18404	A
MACS_peak_20	1.13538	A
MACS_peak_2021	1.04963	A
MACS_peak_2512	0.974469	A
MACS_peak_3054	1.27245	A
MACS_peak_48	0.843594	A
MACS_peak_3358	1.20623	A
MACS_peak_5310	1.3877	A
MACS_peak_2950	0.780606	A
MACS_peak_3338	1.23861	A
MACS_peak_5242	1.13538	A
MACS_peak_5851	0.957641	A
MACS_peak_2868	1.08681	A
MACS_peak_1898	0.613389	A
MACS_peak_137	1.34351	A
MACS_peak_6722	1.1187	A
MACS_peak_426	0.785705	A
MACS_peak_2899	0.615937	A
MACS_peak_3997	1.54679	A
MACS_peak_4744	0.914585	A
MACS_peak_542	1.09243	A
MACS_peak_5799	1.31121	A
MACS_peak_324	0.279056	A
MACS_peak_1416	1.67136	A
MACS_peak_5334	1.07368	A
MACS_peak_813	1.45574	A
MACS_peak_236	0.783064	A
MACS_peak_5820	1.29627	A
MACS_peak_3574	1.19314	A
MACS_peak_589	0.689752	A
MACS_peak_5687	1.08625	A
MACS_peak_5033	1.12086	A
MACS_peak_3347	1.57541	A
MACS_peak_3470	1.16316	A
MACS_peak_834	0.73098	A
MACS_peak_1603	1.2067	A
MACS_peak_1937	0.882338	A
MACS_peak_2036	0.957641	A
MACS_peak_770	0.919291	A
MACS_peak_5671	0.684896	A
MACS_peak_4632	1.5038	A
MACS_peak_6206	0.910923	A
MACS_peak_5973	0.873058	A
MACS_peak_2404	1.03657	A
MACS_peak_3398	1.63148	A
MACS_peak_2025	2.5361	A
MACS_peak_2178	0.62308	A
MACS_peak_3055	1.2862	A
MACS_peak_6202	0.564532	A
MACS_peak_3686	1.15767	A
MACS_peak_5110	0.801167	A
MACS_peak_3705	1.25741	A
MACS_peak_543	1.38232	A
MACS_peak_2819	0.828359	A
MACS_peak_904	1.49867	A
MACS_peak_6278	1.0035	A
MACS_peak_2948	0.776881	A
MACS_peak_648	0.188591	A
MACS_peak_5879	0.713524	A
MACS_peak_5623	1.45989	A
MACS_peak_1488	1.33368	A
MACS_peak_3626	1.02481	A
MACS_peak_1717	0.933086	A
MACS_peak_63	1.11407	A
MACS_peak_5288	0.932242	A
MACS_peak_5034	0.907956	A
MACS_peak_294	0.66497	A
MACS_peak_6696	1.37329	A
MACS_peak_460	0.844736	A
MACS_peak_1829	1.24662	A
MACS_peak_52	0.734047	A
MACS_peak_3701	0.785195	A
MACS_peak_4430	1.11679	A
MACS_peak_328	1.32056	A
MACS_peak_1645	0.957788	A
MACS_peak_718	0.57876	A
MACS_peak_235	0.833708	A
MACS_peak_1877	1.1528	A
MACS_peak_4751	1.6833	A
MACS_peak_1700	1.2243	A
MACS_peak_4175	0.640164	A
MACS_peak_5955	0.902999	A
MACS_peak_6005	0.875506	A
MACS_peak_5628	0.873954	A
MACS_peak_3702	1.39369	A
MACS_peak_4754	1.2445	A
MACS_peak_4365	1.33335	A
MACS_peak_3692	1.07255	A
MACS_peak_3934	0.92787	A
MACS_peak_3885	1.0581	A
MACS_peak_5076	0.847669	A
MACS_peak_6545	1.41219	A
MACS_peak_3309	1.33564	A
MACS_peak_6439	1.22138	A
MACS_peak_682	1.19324	A
MACS_peak_4127	0.861136	A
MACS_peak_5293	1.23414	A
MACS_peak_1455	1.18128	A
MACS_peak_2202	2.04741	A
MACS_peak_1390	0.919291	A
MACS_peak_1074	0.92366	A
MACS_peak_3362	0.939925	A
MACS_peak_911	1.12058	A
MACS_peak_779	0.927503	A
MACS_peak_3935	1.9051	A
MACS_peak_5168	1.34211	A
MACS_peak_5752	1.32044	A
MACS_peak_4297	1.07767	A
MACS_peak_4766	1.24931	A
MACS_peak_6240	1.22754	A
MACS_peak_1732	1.34264	A
MACS_peak_5619	0.364462	A
MACS_peak_4340	0.955556	A
MACS_peak_6356	1.0952	A
MACS_peak_3154	0.964498	A
MACS_peak_4658	0.734927	A
MACS_peak_3155	1.22345	A
MACS_peak_6617	1.29057	A
MACS_peak_2620	0.658348	A
MACS_peak_5878	0.825985	A
MACS_peak_1730	1.34092	A
MACS_peak_3717	0.905457	A
MACS_peak_1959	0.981807	A
MACS_peak_4674	0.727084	A
MACS_peak_3001	1.44172	A
MACS_peak_6246	1.00232	A
MACS_peak_1476	1.49931	A
MACS_peak_6358	1.30916	A
MACS_peak_2890	1.04088	A
MACS_peak_150	0.88368	A
MACS_peak_4790	1.03273	A
MACS_peak_3153	1.03954	A
MACS_peak_3881	1.408	A
MACS_peak_831	1.41921	A
MACS_peak_5609	0.955556	A
MACS_peak_446	1.61022	A
MACS_peak_510	0.963061	A
MACS_peak_4228	1.01926	A
MACS_peak_1411	0.678925	A
MACS_peak_124	1.17665	A
MACS_peak_704	1.31784	A
MACS_peak_5744	1.47837	A
MACS_peak_4748	1.46066	A
MACS_peak_2104	1.23573	A
MACS_peak_5103	1.02033	A
MACS_peak_6414	0.853023	A
MACS_peak_1418	1.0818	A
MACS_peak_5194	0.831177	A
MACS_peak_1364	0.861081	A
MACS_peak_516	0.437385	A
MACS_peak_773	0.796495	A
MACS_peak_6697	1.38379	A
MACS_peak_5299	1.08539	A
MACS_peak_6007	0.805902	A
MACS_peak_2174	1.23339	A
MACS_peak_467	0.642742	A
MACS_peak_108	1.60628	A
MACS_peak_6245	1.028	A
MACS_peak_598	0.9895	A
MACS_peak_3211	1.10327	A
MACS_peak_436	0.824698	A
MACS_peak_3679	0.83228	A
MACS_peak_916	0.540605	A
MACS_peak_6455	1.13667	A
MACS_peak_4747	1.50322	A
MACS_peak_4997	1.03333	A
MACS_peak_6008	1.131	A
MACS_peak_1624	1.22873	A
MACS_peak_4002	1.36823	A
MACS_peak_491	0.905632	A
MACS_peak_6396	1.32848	A
MACS_peak_6360	0.329483	A
MACS_peak_5901	1.38427	A
MACS_peak_3524	1.07767	A
MACS_peak_3977	1.23983	A
MACS_peak_5703	1.17504	A
MACS_peak_4272	1.23846	A
MACS_peak_4098	0.844736	A
MACS_peak_2861	1.95424	A
MACS_peak_6253	1.83353	A
MACS_peak_6656	1.0132	A
MACS_peak_2756	0.773145	A
MACS_peak_3365	0.970587	A
MACS_peak_1501	1.09146	A
MACS_peak_3988	1.28125	A
MACS_peak_772	0.741486	A
MACS_peak_537	0.930527	A
MACS_peak_981	1.08601	A
MACS_peak_3210	1.91645	A
MACS_peak_5967	1.11073	A
MACS_peak_1365	0.861081	A
MACS_peak_69	1.8944	A
MACS_peak_2570	1.21237	A
MACS_peak_1961	1.39259	A
MACS_peak_298	1.46405	A
MACS_peak_2484	0.589904	A
MACS_peak_6274	1.34372	A
MACS_peak_3909	1.33916	A
MACS_peak_2433	1.04217	A
MACS_peak_959	1.31113	A
MACS_peak_5748	0.802518	A
MACS_peak_6723	1.13777	A
MACS_peak_2591	1.324	A
MACS_peak_21	0.973663	A
MACS_peak_5596	1.28103	A
MACS_peak_5273	0.878249	A
MACS_peak_4688	0.970571	A
MACS_peak_5272	0.908097	A
MACS_peak_1800	1.21958	A
MACS_peak_3243	1.23532	A
MACS_peak_3212	1.13089	A
MACS_peak_4546	0.874753	A
MACS_peak_1585	1.47596	A
MACS_peak_53	0.734047	A
MACS_peak_1493	1.55838	A
MACS_peak_3397	1.2157	A
MACS_peak_6456	0.984872	A
MACS_peak_4945	0.955959	A
MACS_peak_1841	0.967941	A
MACS_peak_3242	0.980464	A
MACS_peak_4211	0.900328	A
MACS_peak_4223	1.27532	A
MACS_peak_1751	0.927503	A
MACS_peak_3768	0.939925	A
MACS_peak_6733	0.204936	A
MACS_peak_5309	1.45942	A
MACS_peak_6273	1.33929	A
MACS_peak_5266	1.20417	A
MACS_peak_2590	0.898746	A
MACS_peak_2516	0.744352	A
MACS_peak_4132	1.14927	A
MACS_peak_3696	1.33368	A
MACS_peak_277	0.886746	A
MACS_peak_5060	1.16605	A
MACS_peak_1366	0.919291	A
MACS_peak_4165	0.72071	A
MACS_peak_5735	1.31403	A
MACS_peak_4656	0.924862	A
MACS_peak_1839	0.976032	A
MACS_peak_1498	1.3074	A
MACS_peak_3459	0.835263	A
MACS_peak_5991	1.24688	A
MACS_peak_3482	1.11584	A
MACS_peak_3693	0.966585	A
MACS_peak_3991	1.07747	A
MACS_peak_908	1.15839	A
MACS_peak_3507	1.03593	A
MACS_peak_1950	0.919418	A
MACS_peak_5530	1.00659	A
MACS_peak_3331	1.14597	A
MACS_peak_6101	1.40152	A
MACS_peak_913	1.1836	A
MACS_peak_811	1.00976	A
MACS_peak_1676	1.32118	A
MACS_peak_6400	1.05021	A
MACS_peak_4675	1.18913	A
MACS_peak_3227	0.798392	A
MACS_peak_4639	1.4226	A
MACS_peak_5303	1.43603	A
MACS_peak_5262	0.978022	A
MACS_peak_3307	1.21548	A
MACS_peak_4103	0.924628	A
MACS_peak_1371	0.841319	A
MACS_peak_2929	0.736992	A
MACS_peak_4791	1.12236	A
MACS_peak_2520	0.938483	A
MACS_peak_6606	0.981126	A
MACS_peak_6151	1.19335	A
MACS_peak_917	0.785195	A
MACS_peak_6201	0.768784	A
MACS_peak_5990	1.26782	A
MACS_peak_4845	0.985371	A
MACS_peak_4561	1.25529	A
MACS_peak_5540	1.0952	A
MACS_peak_5515	0.870372	A
MACS_peak_1664	0.936584	A
MACS_peak_2928	0.690994	A
MACS_peak_5751	1.09856	A
MACS_peak_246	1.65473	A
MACS_peak_3575	1.17041	A
MACS_peak_5675	1.03593	A
MACS_peak_5051	1.12599	A
MACS_peak_5822	1.16	A
MACS_peak_2075	1.1494	A
MACS_peak_2022	1.31533	A
MACS_peak_2930	1.41965	A
MACS_peak_4727	0.740604	A
MACS_peak_2597	0.744352	A
MACS_peak_570	1.67397	A
MACS_peak_4684	0.811251	A
MACS_peak_694	0.312395	A
MACS_peak_1962	1.71298	A
MACS_peak_479	0.702911	A
MACS_peak_1752	0.935734	A
MACS_peak_1524	0.971654	A
MACS_peak_3676	1.20206	A
MACS_peak_6154	1.29295	A
MACS_peak_3458	0.707035	A
MACS_peak_1942	1.46446	A
MACS_peak_6647	0.704731	A
MACS_peak_2994	1.21314	A
MACS_peak_5129	1.57095	A
MACS_peak_4271	1.2862	A
MACS_peak_3591	0.573023	A
MACS_peak_1456	0.784561	A
MACS_peak_3699	1.59412	A
MACS_peak_1806	1.03974	A
MACS_peak_2347	1.33543	A
MACS_peak_77	1.33509	A
MACS_peak_5996	1.57054	A
MACS_peak_4198	0.884118	A
MACS_peak_907	0.757649	A
MACS_peak_3349	0.973663	A
MACS_peak_2341	1.66812	A
MACS_peak_1594	1.83155	A
MACS_peak_1602	1.12785	A
MACS_peak_4144	1.0427	A
MACS_peak_2582	1.01971	A
MACS_peak_4933	0.962753	A
MACS_peak_2250	0.754163	A
MACS_peak_4179	1.53785	A
MACS_peak_1477	1.44232	A
MACS_peak_461	0.366941	A
MACS_peak_4222	0.723574	A
MACS_peak_3027	1.00192	A
MACS_peak_1035	1.21198	A
MACS_peak_6433	1.26247	A
MACS_peak_3304	1.03729	A
MACS_peak_441	0.697719	A
MACS_peak_5360	0.674639	A
MACS_peak_2028	0.935534	A
MACS_peak_5151	0.855857	A
MACS_peak_3813	1.10626	A
MACS_peak_1592	1.45548	A
MACS_peak_507	1.08799	A
MACS_peak_4729	1.05654	A
MACS_peak_2029	0.814621	A
MACS_peak_509	0.933711	A
MACS_peak_5608	0.977974	A
MACS_peak_2108	2.31721	A
MACS_peak_2044	0.792823	A
MACS_peak_4174	1.06239	A
MACS_peak_2898	0.637204	A
MACS_peak_5668	1.24573	A
MACS_peak_4736	0.913312	A
MACS_peak_1824	1.27974	A
MACS_peak_227	0.663832	A
MACS_peak_1750	0.907617	A
MACS_peak_413	0.842228	A
MACS_peak_6511	1.13458	A
MACS_peak_3684	1.31444	A
MACS_peak_179	0.446235	A
MACS_peak_3353	0.963061	A
MACS_peak_595	0.936817	A
MACS_peak_2990	1.36004	A
MACS_peak_1644	0.867869	A
MACS_peak_5483	0.879247	A
MACS_peak_2514	1.41291	A
MACS_peak_5814	1.66504	A
MACS_peak_1347	0.852195	A
MACS_peak_1736	1.06064	A
MACS_peak_4099	0.888963	A
MACS_peak_2601	1.3691	A
MACS_peak_6731	1.05805	A
MACS_peak_5136	0.924628	A
MACS_peak_5743	1.4965	A
MACS_peak_4262	0.795016	A
MACS_peak_4173	1.11239	A
MACS_peak_630	1.42415	A
MACS_peak_5779	1.15552	A
MACS_peak_1370	0.480328	A
MACS_peak_6284	0.960639	A
MACS_peak_3088	0.816329	A
MACS_peak_6496	0.946484	A
MACS_peak_1458	1.51044	A
MACS_peak_5610	0.891213	A
MACS_peak_73	1.60227	A
MACS_peak_6500	1.41387	A
MACS_peak_3205	0.765281	A
MACS_peak_4338	1.63713	A
MACS_peak_2148	1.01333	A
MACS_peak_4267	0.814621	A
MACS_peak_6523	1.04487	A
MACS_peak_2904	1.11407	A
MACS_peak_5959	0.989874	A
MACS_peak_6442	0.978554	A
MACS_peak_6163	1.02747	A
MACS_peak_1853	1.37461	A
MACS_peak_3048	1.2277	A
MACS_peak_3321	1.13987	A
MACS_peak_3176	0.676074	A
MACS_peak_4035	1.26769	A
MACS_peak_3990	1.01843	A
MACS_peak_3177	0.92443	A
MACS_peak_2920	0.974586	A
MACS_peak_1897	0.884608	A
MACS_peak_38	0.643413	A
MACS_peak_5906	1.21925	A
MACS_peak_6643	0.977006	A
MACS_peak_6257	0.649353	A
MACS_peak_267	0.775655	A
MACS_peak_2750	1.54134	A
MACS_peak_437	1.30211	A
MACS_peak_453	0.752381	A
MACS_peak_4755	1.21237	A
MACS_peak_1678	1.28361	A
MACS_peak_3371	0.835263	A
MACS_peak_4257	0.986137	A
MACS_peak_4562	1.29567	A
MACS_peak_4657	0.713524	A
MACS_peak_882	1.12538	A
MACS_peak_6213	1.10576	A
MACS_peak_4041	1.27341	A
MACS_peak_3580	1.3168	A
MACS_peak_5753	1.39807	A
MACS_peak_145	0.95263	B
MACS_peak_3332	1.21584	B
MACS_peak_4432	1.51666	B
MACS_peak_5186	0.95263	B
MACS_peak_4574	0.978892	B
MACS_peak_5919	1.06131	B
MACS_peak_1132	0.821013	B
MACS_peak_4088	1.25932	B
MACS_peak_783	0.835101	B
MACS_peak_996	0.891328	B
MACS_peak_3031	1.14406	B
MACS_peak_65	1.05577	B
MACS_peak_1623	1.22976	B
MACS_peak_4555	0.523053	B
MACS_peak_3902	0.919291	B
MACS_peak_2818	1.14369	B
MACS_peak_498	1.0437	B
MACS_peak_2830	0.91076	B
MACS_peak_430	0.962119	B
MACS_peak_1665	0.638231	B
MACS_peak_4804	1.18834	B
MACS_peak_3525	1.08463	B
MACS_peak_2211	1.25391	B
MACS_peak_1461	1.0414	B
MACS_peak_3167	1.45525	B
MACS_peak_3512	1.25559	B
MACS_peak_3170	1.18662	B
MACS_peak_3953	0.914037	B
MACS_peak_1441	1.00421	B
MACS_peak_6241	1.22345	B
MACS_peak_5257	1.39135	B
MACS_peak_3995	1.45082	B
MACS_peak_4251	1.00478	B
MACS_peak_1593	1.6615	B
MACS_peak_1860	1.12854	B
MACS_peak_503	0.58721	B
MACS_peak_1412	0.741486	B
MACS_peak_5732	0.689026	B
MACS_peak_5214	1.20904	B
MACS_peak_2072	1.19658	B
MACS_peak_161	0.711995	B
MACS_peak_2099	0.909866	B
MACS_peak_5358	0.935734	B
MACS_peak_5956	0.888808	B
MACS_peak_1497	1.33349	B
MACS_peak_645	1.21314	B
MACS_peak_1512	0.900328	B
MACS_peak_6569	0.844736	B
MACS_peak_88	1.37687	B
MACS_peak_4343	1.0852	B
MACS_peak_6300	1.16006	B
MACS_peak_5701	0.912304	B
MACS_peak_1666	0.441581	B
MACS_peak_3024	1.35532	B
MACS_peak_1147	0.992509	B
MACS_peak_4123	1.08256	B
MACS_peak_622	1.36676	B
MACS_peak_6028	1.20267	B
MACS_peak_2922	0.676074	B
MACS_peak_3762	0.781458	B
MACS_peak_1622	0.969535	B
MACS_peak_4080	1.28135	B
MACS_peak_423	1.29625	B
MACS_peak_4871	0.915411	B
MACS_peak_6195	0.72071	B
MACS_peak_4817	0.822351	B
MACS_peak_5150	1.23577	B
MACS_peak_497	0.974754	B
MACS_peak_2113	0.884118	B
MACS_peak_5346	1.21548	B
MACS_peak_1809	0.868611	B
MACS_peak_4114	1.43933	B
MACS_peak_2007	1.12741	B
MACS_peak_3700	1.59412	B
MACS_peak_2487	0.830592	B
MACS_peak_1386	1.33429	B
MACS_peak_5520	0.995775	B
MACS_peak_5773	1.03273	B
MACS_peak_3346	1.57811	B
MACS_peak_5745	1.06744	B
MACS_peak_655	1.04933	B
MACS_peak_1485	1.03852	B
MACS_peak_5551	0.750716	B
MACS_peak_412	1.06744	B
MACS_peak_6016	1.06759	B
MACS_peak_40	1.20419	B
MACS_peak_1715	0.845105	B
MACS_peak_6440	0.850644	B
MACS_peak_536	0.811287	B
MACS_peak_1979	1.324	B
MACS_peak_3753	1.31909	B
MACS_peak_4556	0.548928	B
MACS_peak_399	0.853911	B
MACS_peak_5185	0.95263	B
MACS_peak_5188	1.10485	B
MACS_peak_5784	0.970571	B
MACS_peak_5080	1.52616	B
MACS_peak_3092	1.10034	B
MACS_peak_25	0.896301	B
MACS_peak_1826	1.12098	B
MACS_peak_1494	1.63261	B
MACS_peak_6401	1.03333	B
MACS_peak_3029	0.930787	B
MACS_peak_3494	1.49731	B
MACS_peak_5622	0.774732	B
MACS_peak_1138	0.867869	B
MACS_peak_1258	1.3498	B
MACS_peak_1856	0.572483	B
MACS_peak_607	0.731112	B
MACS_peak_435	1.32685	B
MACS_peak_3630	1.00989	B
MACS_peak_2035	1.15875	B
MACS_peak_6636	1.78253	B
MACS_peak_2114	0.906815	B
MACS_peak_6415	0.659868	B
MACS_peak_6397	1.42361	B
MACS_peak_252	1.36676	B
MACS_peak_2192	0.847926	B
MACS_peak_829	0.764107	B
MACS_peak_3183	1.28734	B
MACS_peak_2624	0.535068	B
MACS_peak_3337	1.24832	B
MACS_peak_4667	1.40243	B
MACS_peak_3152	1.01668	B
MACS_peak_3965	1.62091	B
MACS_peak_4260	0.821792	B
MACS_peak_6625	1.00023	B
MACS_peak_6434	0.90768	B
MACS_peak_6150	1.48533	B
MACS_peak_2102	1.13484	B
MACS_peak_3019	0.676074	B
MACS_peak_434	1.28848	B
MACS_peak_3334	1.21548	B
MACS_peak_3002	0.84585	B
MACS_peak_6443	0.856023	B
MACS_peak_1413	1.16358	B
MACS_peak_6726	0.992886	B
MACS_peak_6694	1.64459	B
MACS_peak_3760	1.16722	B
MACS_peak_1450	1.37974	B
MACS_peak_902	1.33335	B
MACS_peak_4266	0.831177	B
MACS_peak_5287	1.02129	B
MACS_peak_606	0.735259	B
MACS_peak_4750	0.896301	B
MACS_peak_2811	1.63621	B
MACS_peak_451	0.897415	B
MACS_peak_2168	0.867069	B
MACS_peak_5917	0.95017	B
MACS_peak_2940	1.23532	B
MACS_peak_6009	1.19335	B
MACS_peak_270	0.992509	B
MACS_peak_3989	1.22871	B
MACS_peak_2027	0.898746	B
MACS_peak_3999	1.04756	B
MACS_peak_4826	1.63981	B
MACS_peak_4248	0.886049	B
MACS_peak_5897	1.05111	B
MACS_peak_1581	1.15897	B
MACS_peak_3003	1.70921	B
MACS_peak_159	0.627786	B
MACS_peak_3884	1.20802	B
MACS_peak_1857	1.38788	B
MACS_peak_5146	1.02894	B
MACS_peak_923	1.5116	B
MACS_peak_2210	1.28895	B
MACS_peak_5549	0.930049	B
MACS_peak_1753	1.13096	B
MACS_peak_5169	1.57414	B
MACS_peak_5213	1.21826	B
MACS_peak_5524	1.20188	B
MACS_peak_6575	1.36	B
MACS_peak_3972	0.967214	B
MACS_peak_1454	1.25292	B
MACS_peak_1358	1.36741	B
MACS_peak_2985	1.38871	B
MACS_peak_3720	0.821304	B
MACS_peak_576	0.471585	B
MACS_peak_3766	1.02146	B
MACS_peak_539	0.825387	B
MACS_peak_935	1.27827	B
MACS_peak_5082	0.95263	B
MACS_peak_1110	1.06834	B
MACS_peak_3887	1.43608	B
MACS_peak_5706	0.89544	B
MACS_peak_3573	0.907617	B
MACS_peak_5382	0.576128	B
MACS_peak_5267	1.36885	B
MACS_peak_6004	0.590637	B
MACS_peak_3351	0.811445	B
MACS_peak_110	1.07764	B
MACS_peak_5894	1.72432	B
MACS_peak_5354	1.67071	B
MACS_peak_221	1.14597	B
MACS_peak_105	1.36412	B
MACS_peak_5702	0.815111	B
MACS_peak_5059	0.989486	B
MACS_peak_1907	1.13857	B
MACS_peak_4178	1.17862	B
MACS_peak_4073	1.36392	B
MACS_peak_4250	1.01798	B
MACS_peak_2825	1.26179	B
MACS_peak_4303	1.28902	B
MACS_peak_1973	0.860922	B
MACS_peak_440	0.708308	B
MACS_peak_3070	1.5761	B
MACS_peak_6209	1.37439	B
MACS_peak_4258	1.03593	B
MACS_peak_5898	0.717715	B
MACS_peak_4679	0.922343	B
MACS_peak_3671	1.1048	B
MACS_peak_5598	1.25262	B
MACS_peak_5924	1.56641	B
MACS_peak_5611	0.751256	B
MACS_peak_3994	1.4474	B
MACS_peak_639	0.880536	B
MACS_peak_2006	1.26011	B
MACS_peak_4061	0.95263	B
MACS_peak_283	1.39304	B
MACS_peak_6293	1.2451	B
MACS_peak_1862	0.975408	B
MACS_peak_3602	2.09688	B
MACS_peak_2425	1.13872	B
MACS_peak_1810	1.69196	B
MACS_peak_6094	1.00804	B
MACS_peak_496	1.05341	B
MACS_peak_4059	1.20926	B
MACS_peak_3160	1.4427	B
MACS_peak_717	0.694537	B
MACS_peak_2353	1.52067	B
MACS_peak_237	0.940122	B
MACS_peak_654	1.03346	B
MACS_peak_3071	1.47246	B
MACS_peak_3241	0.849514	B
MACS_peak_652	1.04576	B
MACS_peak_481	0.832018	B
MACS_peak_4372	1.20645	B
MACS_peak_3759	1.11633	B
MACS_peak_4042	1.22871	B
MACS_peak_6308	1.41334	B
MACS_peak_1250	0.675351	B
MACS_peak_4076	1.44706	B
MACS_peak_4202	1.34431	B
MACS_peak_4252	0.864532	B
MACS_peak_4323	1.11227	B
MACS_peak_640	0.781343	B
MACS_peak_1953	1.01108	B
MACS_peak_3030	1.20417	B
MACS_peak_5349	0.619876	B
MACS_peak_6149	0.930787	B
MACS_peak_530	0.66497	B
MACS_peak_3969	0.566153	B
MACS_peak_891	0.964606	B
MACS_peak_1843	1.64596	B
MACS_peak_3166	1.42674	B
MACS_peak_5268	1.10428	B
MACS_peak_6153	0.830592	B
MACS_peak_6410	1.06529	B
MACS_peak_4739	1.06834	B
MACS_peak_5941	0.764107	B
MACS_peak_2927	0.463183	B
MACS_peak_3828	1.18072	B
MACS_peak_2903	1.52317	B
MACS_peak_3286	0.919506	B
MACS_peak_2810	1.65143	B
MACS_peak_5205	1.10236	B
MACS_peak_5235	1.09871	B
MACS_peak_991	1.13102	B
MACS_peak_2465	1.13505	B
MACS_peak_3978	1.09927	B
MACS_peak_3577	1.03098	B
MACS_peak_104	0.601904	B
MACS_peak_798	1.02033	B
MACS_peak_4184	1.03831	B
MACS_peak_1591	1.59746	B
MACS_peak_4830	0.938883	B
MACS_peak_1940	1.16973	B
MACS_peak_1492	0.672409	B
MACS_peak_5028	1.07368	B
MACS_peak_447	1.38643	B
MACS_peak_2149	1.23122	B
MACS_peak_1003	1.00443	B
MACS_peak_1424	1.25081	B
MACS_peak_3598	1.59491	B
MACS_peak_1322	1.13117	B
MACS_peak_176	0.844736	B
MACS_peak_2008	1.21584	B
MACS_peak_2918	0.744352	B
MACS_peak_3940	0.914037	B
MACS_peak_2356	0.892049	B
MACS_peak_5600	1.06992	B
MACS_peak_5086	1.54578	B
MACS_peak_6349	1.56611	B
MACS_peak_6646	1.5995	B
MACS_peak_3592	0.43201	B
MACS_peak_6716	0.764744	B
MACS_peak_6475	1.27013	B
MACS_peak_2195	0.680702	B
MACS_peak_2883	0.849217	B
MACS_peak_5356	1.49446	B
MACS_peak_5881	1.0309	B
MACS_peak_644	1.1836	B
MACS_peak_5529	0.743937	B
MACS_peak_3477	1.71959	B
MACS_peak_2479	1.11227	B
MACS_peak_5342	1.01091	B
MACS_peak_3830	0.890865	B
MACS_peak_4977	1.12904	B
MACS_peak_3826	1.05337	B
MACS_peak_4709	0.800325	B
MACS_peak_3078	1.3759	B
MACS_peak_6550	0.765281	B
MACS_peak_3159	1.42415	B
MACS_peak_32	1.00965	B
MACS_peak_4847	1.07752	B
MACS_peak_2435	0.886856	B
MACS_peak_3810	1.18829	B
MACS_peak_2105	1.36	B
MACS_peak_4056	1.47061	B
MACS_peak_3964	1.53341	B
MACS_peak_113	1.19327	B
MACS_peak_3903	1.00478	B
MACS_peak_2523	1.59176	B
MACS_peak_3359	1.0035	B
MACS_peak_3445	0.900031	B
MACS_peak_450	0.944938	B
MACS_peak_4848	1.04585	B
MACS_peak_2092	1.60881	B
MACS_peak_3833	0.739404	B
MACS_peak_2991	1.40383	B
MACS_peak_1798	1.28937	B
MACS_peak_4768	1.0591	B
MACS_peak_5545	1.35284	B
MACS_peak_2816	1.44919	B
MACS_peak_553	1.09871	B
MACS_peak_5892	0.475913	B
MACS_peak_4301	1.44873	B
MACS_peak_5197	1.41974	B
MACS_peak_5698	0.989817	B
MACS_peak_2	1.25559	B
MACS_peak_2161	1.676	B
MACS_peak_74	1.22138	B
MACS_peak_2069	0.655959	B
MACS_peak_4571	0.934141	B
MACS_peak_474	0.908863	B
MACS_peak_1321	1.70661	B
MACS_peak_2131	1.31937	B
MACS_peak_4249	0.804853	B
MACS_peak_1140	0.879247	B
MACS_peak_5552	1.05168	B
MACS_peak_5148	1.14064	B
MACS_peak_5527	0.817576	B
MACS_peak_5053	0.678298	B
MACS_peak_2212	1.49597	B
MACS_peak_4391	1.09871	B
MACS_peak_4320	0.78607	B
MACS_peak_4358	1.83155	B
MACS_peak_1849	0.825767	B
MACS_peak_3982	1.3148	B
MACS_peak_2506	1.45024	B
MACS_peak_5865	0.600876	B
MACS_peak_802	0.627933	B
MACS_peak_1446	1.00192	B
MACS_peak_287	0.84932	B
MACS_peak_2803	0.83549	B
MACS_peak_5618	0	B
MACS_peak_5057	1.16973	B
MACS_peak_3560	1.10751	B
MACS_peak_4087	1.15897	B
MACS_peak_6522	0.902416	B
MACS_peak_618	1.23516	B
MACS_peak_784	0.871293	B
MACS_peak_5676	1.18834	B
MACS_peak_4304	1.18003	B
MACS_peak_3996	1.44996	B
MACS_peak_651	1.17681	B
MACS_peak_2799	0.909866	B
MACS_peak_5843	0.725224	B
MACS_peak_5301	1.22958	B
MACS_peak_5774	1.29089	B
MACS_peak_3625	0.999739	B
MACS_peak_2926	0.559793	B
MACS_peak_1980	1.54643	B
MACS_peak_6350	1.60768	B
MACS_peak_571	1.05654	B
MACS_peak_2934	0.667643	B
MACS_peak_115	1.04689	B
MACS_peak_167	0.650643	B
MACS_peak_3198	1.39873	B
MACS_peak_2057	0.89713	B
MACS_peak_315	0.640854	B
MACS_peak_656	0.983325	B
MACS_peak_2995	1.66281	B
MACS_peak_5915	0.755556	B
MACS_peak_134	0.512834	B
MACS_peak_4353	1.65708	B
MACS_peak_4078	0.731112	B
MACS_peak_5931	0.977598	B
MACS_peak_2189	1.32949	B
MACS_peak_1057	1.26782	B
MACS_peak_5362	1.1173	B
MACS_peak_3089	0.845105	B
MACS_peak_4834	0.912304	B
MACS_peak_5847	1.12223	B
MACS_peak_2603	1.17146	B
MACS_peak_4183	1.01668	B
MACS_peak_2957	0.984872	B
MACS_peak_4782	0.997134	B
MACS_peak_519	1.51364	B
MACS_peak_2130	1.14064	B
MACS_peak_4735	0.632104	B
MACS_peak_830	0.850644	B
MACS_peak_220	1.24143	B
MACS_peak_5548	1.42933	B
MACS_peak_3292	0.989817	B
MACS_peak_6200	0.700946	B
MACS_peak_6277	0.73105	B
MACS_peak_2840	1.26082	B
MACS_peak_22	0.997368	B
MACS_peak_3814	0.887432	B
MACS_peak_6256	0.667459	B
MACS_peak_928	1.75845	B
MACS_peak_6576	0.875735	B
MACS_peak_3308	0.984953	B
MACS_peak_3295	0.833444	B
MACS_peak_2349	0.845105	B
MACS_peak_2941	0.914037	B
MACS_peak_4129	2.04359	B
MACS_peak_2430	1.02123	B
MACS_peak_5776	1.04029	B
MACS_peak_808	0.966193	B
MACS_peak_6549	0.880332	B
MACS_peak_2663	1.42267	B
MACS_peak_5659	0.971591	B
MACS_peak_5137	0.875506	B
MACS_peak_3721	0.861136	B
MACS_peak_3191	0.980108	B
MACS_peak_1773	1.62411	B
MACS_peak_2996	1.59152	B
MACS_peak_4079	0.693425	B
MACS_peak_1028	1.23497	B
MACS_peak_5930	0.835101	B
MACS_peak_2118	0.964498	B
MACS_peak_272	0.811338	B
MACS_peak_5621	1.30914	B
MACS_peak_4239	1.24494	B
MACS_peak_2989	1.30056	B
MACS_peak_5172	1.03729	B
MACS_peak_535	0.723359	B
MACS_peak_3330	1.02892	B
MACS_peak_66	1.0614	B
MACS_peak_5890	0.900328	B
MACS_peak_4115	1.37893	B
MACS_peak_1500	1.71902	B
MACS_peak_1821	1.02481	B
MACS_peak_482	1.21262	B
MACS_peak_3672	1.19329	B
MACS_peak_6026	1.13403	B
MACS_peak_282	1.38549	B
MACS_peak_1026	1.26106	B
MACS_peak_3757	0.964621	B
MACS_peak_5900	0.481956	B
MACS_peak_4275	0.667854	B
MACS_peak_1605	0.879381	B
MACS_peak_804	1.07031	B
MACS_peak_136	1.40374	B
MACS_peak_3906	1.08186	B
MACS_peak_127	1.42764	B
MACS_peak_807	1.00094	B
MACS_peak_5615	1.42138	B
MACS_peak_3920	0.903423	B
MACS_peak_2336	1.22754	B
MACS_peak_812	1.24733	B
MACS_peak_3495	1.63724	B
MACS_peak_2461	1.477	B
MACS_peak_6579	0.914652	B
MACS_peak_5187	0.949427	B
MACS_peak_4401	1.04585	B
MACS_peak_4828	0.801167	B
MACS_peak_6096	0.986397	B
MACS_peak_4756	0.892612	B
MACS_peak_2992	0.995779	B
MACS_peak_231	1.1643	B
MACS_peak_1906	1.16071	B
MACS_peak_4177	1.15437	B
MACS_peak_308	1.11794	B
MACS_peak_3829	1.22324	B
MACS_peak_6319	0.819574	B
MACS_peak_2505	1.34023	B
MACS_peak_5339	1.03659	B
MACS_peak_2602	1.14723	B
MACS_peak_3637	0.900328	B
MACS_peak_2933	0.711717	B
MACS_peak_264	0.937945	B
MACS_peak_1625	1.35435	B
MACS_peak_91	0.672409	B
MACS_peak_3719	0.92829	B
MACS_peak_6497	1.44097	B
MACS_peak_4743	1.03109	B
MACS_peak_4726	1.15518	B
MACS_peak_5297	1.41921	B
MACS_peak_452	0.764744	B
MACS_peak_3079	1.32342	B
MACS_peak_5133	0.976032	B
MACS_peak_1191	0.860975	B
MACS_peak_1913	1.44054	B
MACS_peak_5255	1.0277	B
MACS_peak_222	1.19713	B
MACS_peak_4772	0.861126	B
MACS_peak_2127	1.25184	B
MACS_peak_5236	1.15971	B
MACS_peak_1879	1.34333	B
MACS_peak_3908	1.30568	B
MACS_peak_2947	1.03799	B
MACS_peak_4605	1.39701	B
MACS_peak_3021	1.53758	B
MACS_peak_3394	0.909433	B
MACS_peak_290	0.856023	B
MACS_peak_5980	0.705317	B
MACS_peak_6580	1.12621	B
MACS_peak_2841	0.947637	B
MACS_peak_2885	1.52445	B
MACS_peak_3761	0.758763	B
MACS_peak_6081	1.57427	B
MACS_peak_764	1.31876	B
MACS_peak_6581	1.12854	B
MACS_peak_4201	1.23738	B
MACS_peak_5772	0.860757	B
MACS_peak_5952	1.0459	B
MACS_peak_2606	0.95463	B
MACS_peak_3894	1.12892	B
MACS_peak_942	1.4539	B
MACS_peak_2895	1.35993	B
MACS_peak_4835	0.91957	B
MACS_peak_1344	1.00976	B
MACS_peak_4651	0.845105	B
MACS_peak_1545	1.03505	B
MACS_peak_3182	1.21449	B
MACS_peak_3897	0.824698	B
MACS_peak_929	1.65148	B
MACS_peak_2436	1.00556	B
MACS_peak_646	1.20979	B
MACS_peak_5131	0.559793	B
MACS_peak_657	1.00989	B
MACS_peak_6603	1.01091	B
MACS_peak_3487	1.56845	B
MACS_peak_5977	1.21507	B
MACS_peak_3583	1.22564	B
MACS_peak_4696	1.25727	B
MACS_peak_6345	0.919291	B
MACS_peak_702	0.687209	B
MACS_peak_4180	1.53374	B
MACS_peak_1272	1.03915	B
MACS_peak_4261	0.875735	B
MACS_peak_325	0.593467	B
MACS_peak_2892	1.05854	B
MACS_peak_3957	0.839402	B
MACS_peak_1850	0.86473	B
MACS_peak_6161	1.81111	B
MACS_peak_6607	0.823157	B
MACS_peak_3383	1.05154	B
MACS_peak_3703	0.805358	B
MACS_peak_3697	0.867495	B
MACS_peak_5682	0.784561	B
MACS_peak_2611	1.23746	B
MACS_peak_5736	1.44652	B
MACS_peak_3937	1.32689	B
MACS_peak_1381	1.12656	B
MACS_peak_4823	1.70052	B
MACS_peak_443	0.900938	B
MACS_peak_2086	0.981126	B
MACS_peak_1949	0.950968	B
MACS_peak_632	1.13987	B
MACS_peak_4749	0.900031	B
MACS_peak_4429	1.53239	B
MACS_peak_2916	1.18225	B
MACS_peak_5840	1.26788	B
MACS_peak_72	0.73098	B
MACS_peak_2981	1.23623	B
MACS_peak_1056	1.28064	B
MACS_peak_489	1.11035	B
MACS_peak_5673	1.28608	B
MACS_peak_160	0.72071	B
MACS_peak_2140	1.07756	B
MACS_peak_3035	1.00288	B
MACS_peak_1878	1.33636	B
MACS_peak_1462	0.830592	B
MACS_peak_3036	1.14174	B
MACS_peak_6436	1.06542	B
MACS_peak_1486	0.9457	B
MACS_peak_5936	0.569512	B
MACS_peak_5128	1.57174	B
MACS_peak_135	0.590637	B
MACS_peak_6437	1.42156	B
MACS_peak_2893	1.66045	B
MACS_peak_5052	1.31269	B
MACS_peak_3945	1.62826	B
MACS_peak_1933	1.71489	B
MACS_peak_860	1.19954	B
MACS_peak_5156	1.41876	B
MACS_peak_4745	0.952811	B
MACS_peak_3895	1.17217	B
MACS_peak_4974	1.07016	B
MACS_peak_785	1.092	B
MACS_peak_4375	1.4178	B
MACS_peak_1840	0.680536	B
MACS_peak_1964	1.21402	B
MACS_peak_558	0.934412	B
MACS_peak_4306	0.709392	B
MACS_peak_1251	1.09809	B
MACS_peak_4433	1.44175	B
MACS_peak_4731	0.7339	B
MACS_peak_775	1.11959	B
MACS_peak_5116	1.47408	B
MACS_peak_6621	0.811251	B
MACS_peak_3179	1.27013	B
MACS_peak_619	1.06808	B
MACS_peak_6279	1.23122	B
MACS_peak_3369	1.01825	B
MACS_peak_4359	1.7234	B
MACS_peak_2337	1.25941	B
MACS_peak_3911	0.568406	B
MACS_peak_438	1.35514	B
MACS_peak_2348	0.845514	B
MACS_peak_4209	0.683853	B
MACS_peak_1868	1.19321	B
MACS_peak_5175	1.09537	B
MACS_peak_3634	1.25993	B
MACS_peak_690	1.48023	B
MACS_peak_647	0.633603	B
MACS_peak_6352	0.905632	B
MACS_peak_3294	0.84904	B
MACS_peak_4068	0.738484	B
MACS_peak_1952	0.984872	B
MACS_peak_4644	1.40679	B
MACS_peak_2509	1.21749	B
MACS_peak_5249	1.3327	B
MACS_peak_3603	0.870372	B
MACS_peak_5839	1.00094	B
MACS_peak_2906	1.14888	B
MACS_peak_1894	1.33392	B
MACS_peak_890	0.959185	B
MACS_peak_1474	1.27659	B
MACS_peak_1912	1.54134	B
MACS_peak_125	1.20655	B
MACS_peak_2813	0.645353	B
MACS_peak_2037	0.875506	B
MACS_peak_3556	1.18351	B
MACS_peak_5075	1.21449	B
MACS_peak_5595	1.71817	B
MACS_peak_3976	1.38744	B
MACS_peak_2447	1.56979	B
MACS_peak_2521	1.04838	B
MACS_peak_3555	0.966193	B
MACS_peak_6158	0.391396	B
MACS_peak_2117	1.09193	B
MACS_peak_2917	0.711717	B
MACS_peak_5997	1.33584	B
MACS_peak_4187	1.68155	B
MACS_peak_6271	0.209652	B
MACS_peak_5775	1.02416	B
MACS_peak_1764	1.25786	B
MACS_peak_5351	1.15839	B
MACS_peak_1027	1.29101	B
MACS_peak_4368	0.797775	B
MACS_peak_979	1.28294	B
MACS_peak_2169	0.929426	B
MACS_peak_637	1.31128	B
MACS_peak_5526	0.914652	B
MACS_peak_1886	1.36412	B
MACS_peak_936	1.30661	B
MACS_peak_4215	1.41443	B
MACS_peak_1883	1.33429	B
MACS_peak_311	0.778506	B
MACS_peak_751	1.30818	B
MACS_peak_4697	0.915082	B
MACS_peak_6014	1.45157	B
MACS_peak_4824	1.51891	B
MACS_peak_3958	1.35994	B
MACS_peak_1859	1.08826	B
MACS_peak_961	1.66062	B
MACS_peak_818	0.70025	B
MACS_peak_3910	0.560717	B
MACS_peak_2252	1.33196	B
MACS_peak_5817	1.15635	B
MACS_peak_6250	0.933086	B
MACS_peak_1154	1.1744	B
MACS_peak_641	0.723239	B
MACS_peak_614	1.81677	B
MACS_peak_266	0.890811	B
MACS_peak_5803	1.02966	B
MACS_peak_6252	1.2053	B
MACS_peak_1895	1.11711	B
MACS_peak_2755	1.05021	B
MACS_peak_4376	1.5866	B
MACS_peak_4648	1.33532	B
MACS_peak_285	1.26082	B
MACS_peak_4164	0.823157	B
MACS_peak_2070	0.572483	B
MACS_peak_6190	1.4912	B
MACS_peak_1572	0.726229	B
MACS_peak_771	0.922885	B
MACS_peak_2859	0.747307	B
MACS_peak_3647	1.27598	B
MACS_peak_4072	1.43051	B
MACS_peak_2557	0.90768	B
MACS_peak_3194	1.08835	B
MACS_peak_6721	1.02146	B
MACS_peak_3639	1.30762	B
MACS_peak_4855	1.11232	B
MACS_peak_3087	1.39337	B
MACS_peak_348	0.953656	B
MACS_peak_1432	0.758525	B
MACS_peak_528	1.55474	B
MACS_peak_6095	0.98028	B
MACS_peak_3974	1.32877	B
MACS_peak_4818	1.0581	B
MACS_peak_5918	0.998579	B
MACS_peak_5047	0.757025	B
MACS_peak_4559	0.841217	B
MACS_peak_2905	1.20419	B
MACS_peak_1409	1.06542	B
MACS_peak_4196	0.81149	B
MACS_peak_6214	1.09537	B
MACS_peak_5135	1.00192	B
MACS_peak_6314	1.31113	B
MACS_peak_433	0.888808	B
MACS_peak_4199	0.961027	B
MACS_peak_3951	0.92443	B
MACS_peak_833	0.667854	B
MACS_peak_5512	0.811567	B
MACS_peak_2697	1.48014	B
MACS_peak_1693	1.11475	B
MACS_peak_5543	1.17812	B
MACS_peak_3164	1.30916	B
MACS_peak_5913	1.74378	B
MACS_peak_1521	1.41219	B
MACS_peak_4552	0.508631	B
MACS_peak_2935	0.599403	B
MACS_peak_4097	0.867069	B
MACS_peak_5905	0.873736	B
MACS_peak_3952	0.958514	B
MACS_peak_4792	0.922885	B
MACS_peak_2498	1.35999	B
MACS_peak_318	0.780606	B
MACS_peak_1765	1.27406	B
MACS_peak_2063	0.745039	B
MACS_peak_6714	0.93743	B
MACS_peak_128	1.29874	B
MACS_peak_1834	1.05887	B
MACS_peak_4069	0.837967	B
MACS_peak_5348	0.590637	B
MACS_peak_715	1.33543	B
MACS_peak_5695	1.07368	B
MACS_peak_6505	1.02873	B
MACS_peak_1811	1.67887	B
MACS_peak_3907	1.32993	B
MACS_peak_6280	1.24951	B
MACS_peak_1526	1.44376	B
MACS_peak_5070	1.06239	B
MACS_peak_1431	0.721312	B
MACS_peak_58	0.625167	B
MACS_peak_5357	0.971654	B
MACS_peak_838	1.50121	B
MACS_peak_3709	1.11231	B
MACS_peak_6445	1.3764	B
MACS_peak_5296	1.23955	B
MACS_peak_46	1.00192	B
MACS_peak_6281	0.687209	B
MACS_peak_752	1.4342	B
MACS_peak_4171	0.808369	B
MACS_peak_6406	1.42334	B
MACS_peak_2064	0.919291	B
MACS_peak_4550	0.595827	B
MACS_peak_1814	1.35993	B
MACS_peak_2777	1.27746	B
MACS_peak_1265	1.48405	B
MACS_peak_6234	0.839539	B
MACS_peak_253	1.19335	B
MACS_peak_5849	0.710103	B
MACS_peak_6255	0.716475	B
MACS_peak_458	0.572759	B
MACS_peak_4369	0.7152	B
MACS_peak_3517	0.653509	B
MACS_peak_6547	0.965925	B
MACS_peak_3484	1.1729	B
MACS_peak_5723	0.900938	B
MACS_peak_1734	0.892904	B
MACS_peak_3633	1.23532	B
MACS_peak_3090	0.905745	B
MACS_peak_1735	1.26769	B
MACS_peak_249	0.768067	B
MACS_peak_1414	0.989744	B
MACS_peak_242	1.3149	B
MACS_peak_3395	0.886856	B
MACS_peak_5705	1.18887	B
MACS_peak_5805	1.56922	B
MACS_peak_3333	1.18444	B
MACS_peak_2919	1.12169	B
MACS_peak_6251	1.04787	B
MACS_peak_217	0.964498	B
MACS_peak_6914	1.19318	B
MACS_peak_3009	1.45954	B
MACS_peak_5264	1.74054	B
MACS_peak_3199	0.865401	B
MACS_peak_6546	1.05154	B
MACS_peak_1845	0.713524	B
MACS_peak_6191	1.3504	B
MACS_peak_140	1.29813	B
MACS_peak_2087	0.963061	B
MACS_peak_2812	1.33976	B
MACS_peak_2448	1.48919	B
MACS_peak_1896	1.07772	B
MACS_peak_3792	1.44421	B
MACS_peak_3644	1.23942	B
MACS_peak_5534	0.768513	B
MACS_peak_368	1.05283	B
MACS_peak_938	1.3329	B
MACS_peak_1871	1.01668	B
MACS_peak_538	0.913273	B
MACS_peak_4325	0.496958	B
MACS_peak_978	1.27004	B
MACS_peak_4335	1.07742	B
MACS_peak_284	1.27	B
MACS_peak_1586	1.18531	B
MACS_peak_4682	1.26498	B
MACS_peak_5862	1.34963	B
MACS_peak_4763	1.02074	B
MACS_peak_2441	1.33349	B
MACS_peak_514	0.757649	B
MACS_peak_2097	1.31236	B
MACS_peak_4452	1.09713	B
MACS_peak_4570	0.975099	B
MACS_peak_4326	1.01197	B
MACS_peak_3581	1.27013	B
MACS_peak_4677	1.00561	B
MACS_peak_6137	1.02703	B
MACS_peak_1974	1.26169	B
MACS_peak_5035	0.952603	B
MACS_peak_3635	1.30613	B
MACS_peak_4765	0.782289	B
MACS_peak_2119	1.10825	B
MACS_peak_1510	0.98381	B
MACS_peak_1429	0.494305	B
MACS_peak_5157	1.29465	B
MACS_peak_765	1.33712	B
MACS_peak_5547	1.43462	B
MACS_peak_638	1.36497	B
MACS_peak_5304	1.38879	B
MACS_peak_3831	1.80256	B
MACS_peak_6104	1.46066	B
MACS_peak_369	0.811376	B
MACS_peak_5624	1.29499	B
MACS_peak_4426	1.15199	B
MACS_peak_3465	0.923461	B
MACS_peak_2045	1.16096	B
MACS_peak_322	0.949128	B
MACS_peak_3486	1.28357	B
MACS_peak_4698	0.842228	B
MACS_peak_6620	1.30851	B
MACS_peak_2960	0.759763	B
MACS_peak_3640	1.20606	B
MACS_peak_3983	1.65938	B
MACS_peak_6571	0.886856	B
MACS_peak_1867	1.08229	B
MACS_peak_776	1.16383	B
MACS_peak_2595	1.30998	B
MACS_peak_3367	0.928817	B
MACS_peak_937	1.42062	B
MACS_peak_932	0.566153	B
MACS_peak_5829	0.776881	B
MACS_peak_4043	1.08256	B
MACS_peak_934	0.90498	B
MACS_peak_5857	1.12098	B
MACS_peak_859	1.16576	B
MACS_peak_2569	1.56892	B
MACS_peak_492	1.34852	B
MACS_peak_6086	0.994925	B
MACS_peak_6938	1.06131	B
MACS_peak_960	1.68155	B
MACS_peak_4276	0.898746	B
MACS_peak_658	1.02873	B
MACS_peak_4652	0.841217	B
MACS_peak_3918	0.658348	B
MACS_peak_2159	1.26041	B
MACS_peak_26	0.888963	B
MACS_peak_3912	0.489868	B
MACS_peak_3685	1.28983	B
MACS_peak_5555	0.898746	B
MACS_peak_2951	0.841319	B
MACS_peak_6003	0.255532	B
MACS_peak_468	0.736626	B
MACS_peak_1929	1.21957	B
MACS_peak_1968	1.30471	B
MACS_peak_4190	0.957641	B
MACS_peak_5681	1.16011	B
MACS_peak_422	0	B
MACS_peak_5061	1.46278	B
MACS_peak_631	0.942741	B
MACS_peak_6306	0.811338	B
MACS_peak_4150	1.4692	B
MACS_peak_2932	0.51981	B
MACS_peak_3522	1.27581	B
MACS_peak_1698	0.721966	B
MACS_peak_965	1.26188	B
MACS_peak_1135	0.792823	B
MACS_peak_2880	1.68244	B
MACS_peak_1922	0.514161	B
MACS_peak_5625	1.04917	B
MACS_peak_1891	0.977974	B
MACS_peak_4801	0.656901	B
MACS_peak_1478	0.680276	B
MACS_peak_36	0.415536	B
MACS_peak_505	0.89021	B
MACS_peak_2442	1.29412	B
MACS_peak_1351	1.35999	B
MACS_peak_1807	1.12831	B
MACS_peak_997	0.896691	B
MACS_peak_6573	0.81149	B
MACS_peak_2532	1.57417	B
MACS_peak_5337	0.803029	B
MACS_peak_4324	0.576128	B
MACS_peak_5802	1.05402	B
MACS_peak_551	0.815443	B
MACS_peak_4781	0.562953	B
MACS_peak_3680	0.932242	B
MACS_peak_5872	0.765627	B
MACS_peak_2095	0.623874	B
MACS_peak_1596	1.73182	B
MACS_peak_956	1.18531	B
MACS_peak_2694	1.19334	B
MACS_peak_138	0.867069	B
MACS_peak_2120	0.91969	B
MACS_peak_5853	1.00572	B
MACS_peak_2599	1.33895	B
MACS_peak_1646	1.35659	B
MACS_peak_2615	1.18531	B
MACS_peak_1270	2.24741	B
MACS_peak_3000	1.04933	B
MACS_peak_1866	1.56644	B
MACS_peak_4934	1.03308	B
MACS_peak_1112	1.43314	B
MACS_peak_1374	0.360908	B
MACS_peak_2854	1.10579	B
MACS_peak_1938	0.823157	B
MACS_peak_4825	1.86691	B
MACS_peak_3171	1.21658	B
MACS_peak_1720	0.958842	B
MACS_peak_5951	1.16372	B
MACS_peak_5107	1.2191	B
MACS_peak_980	1.00739	B
MACS_peak_2614	0.725224	B
MACS_peak_144	0.941155	B
[truncated: 2,187 more rows]

## Sheet: Fig.2h
classA	Term	Description	logpvalue	Log(q-value)	Count	all	Enrichment	abs_pvalue
8_Member	GO:0031175	a_neuron projection development	-11.9159	-8.97039	54	757	0.0713342	11.9159
9_Summary	GO:0060284	b_regulation of cell development	-12.1957	-9.20671	48	608	0.0789474	12.1957
8_Member	GO:0048858	c_cell projection morphogenesis	-12.2951	-9.2826	45	539	0.0834879	12.2951
8_Member	GO:0120039	d_plasma membrane bounded cell projection morphogenesis	-12.4655	-9.40188	45	533	0.0844278	12.4655
8_Member	GO:0000902	e_cell morphogenesis	-12.5905	-9.49884	57	798	0.0714286	12.5905
8_Summary	GO:0048812	f_neuron projection morphogenesis	-12.6386	-9.51703	45	527	0.085389	12.6386
7_Summary	GO:0044057	g_regulation of system process	-12.6816	-9.52783	51	656	0.0777439	12.6816
6_Summary	GO:0098662	h_inorganic cation transmembrane transport	-12.7281	-9.53951	42	462	0.0909091	12.7281
4_Member	GO:0051966	i_regulation of synaptic transmission, glutamatergic	-12.8671	-9.6408	19	85	0.223529	12.8671
5_Summary	GO:0043269	j_regulation of ion transport	-13.2167	-9.94901	57	771	0.07393	13.2167
4_Member	GO:0099177	k_regulation of trans-synaptic signaling	-13.3944	-10.0809	53	673	0.0787519	13.3944
4_Summary	GO:0050804	l_modulation of chemical synaptic transmission	-13.4204	-10.0809	53	672	0.078869	13.4204
3_Summary	GO:0007423	m_sensory organ development	-15.1536	-11.5848	54	631	0.0855784	15.1536
1_Member	GO:0007626	n_locomotory behavior	-15.8934	-12.2277	35	258	0.135659	15.8934
1_Summary	GO:0007610	o_behavior	-23.2243	-18.9566	71	728	0.0975275	23.2243

## Sheet: Fig.2i
classB	Term	Description	logpvalue	Log(q-value)	Count	all	Enrichment	abs_pvalue
10_Summary	GO:0048729	aa_tissue morphogenesis	-11.0083	-7.943	37	565	0.0654867	11.0083
6_Member	GO:0099536	a_synaptic signaling	-11.7498	-8.66063	34	454	0.0748899	11.7498
6_Member	GO:0099537	b_trans-synaptic signaling	-11.8199	-8.70593	33	426	0.0774648	11.8199
9_Member	GO:0099177	c_regulation of trans-synaptic signaling	-11.8843	-8.74398	34	449	0.0757238	11.8843
9_Member	GO:0050804	d_modulation of chemical synaptic transmission	-11.9114	-8.74398	34	448	0.0758929	11.9114
9_Summary	GO:0051046	e_regulation of secretion	-12.2155	-9.01722	41	623	0.0658106	12.2155
3_Member	GO:0098609	f_cell-cell adhesion	-12.2612	-9.0307	38	539	0.0705009	12.2612
6_Member	GO:0007268	g_chemical synaptic transmission	-12.2777	-9.0307	33	410	0.0804878	12.2777
6_Member	GO:0098916	h_anterograde trans-synaptic signaling	-12.2777	-9.0307	33	410	0.0804878	12.2777
8_Summary	GO:0043269	i_regulation of ion transport	-12.6208	-9.27638	45	718	0.0626741	12.6208
7_Summary	GO:0042391	j_regulation of membrane potential	-13.1034	-9.71324	35	431	0.0812065	13.1034
3_Member	GO:0098742	k_cell-cell adhesion via plasma-membrane adhesion molecules	-13.4251	-9.9838	28	264	0.106061	13.4251
5_Summary	GO:0044057	l_regulation of system process	-14.3186	-10.7523	43	590	0.0728814	14.3186
4_Summary	GO:0007423	m_sensory organ development	-14.3432	-10.7523	42	563	0.0746004	14.3432
3_Summary	GO:0007156	n_homophilic cell adhesion via plasma membrane adhesion molecules	-14.4258	-10.7523	24	169	0.142012	14.4258

## Sheet: Fig.2j
group	ratio	class
House-keeping	0.430693	D
House-keeping	0.212871	C
House-keeping	0.19802	B
House-keeping	0.158416	A
ES-specific	0.282051	D
ES-specific	0.153846	C
ES-specific	0.25641	B
ES-specific	0.307692	A
Bivalent	0.199565	D
Bivalent	0.228592	C
Bivalent	0.277939	B
Bivalent	0.293904	A
Tissue-specific	0.21455	D
Tissue-specific	0.266338	C
Tissue-specific	0.241677	B
Tissue-specific	0.277435	A

## Sheet: Fig.2k
peak	gene	group	H3K27me3 reads density
MACS_peak_5962	NM_025747	A_house	1.83377
MACS_peak_3293	NM_001293685	A_house	1.47327
MACS_peak_3998	NM_016784	A_house	1.65315
MACS_peak_5961	NM_025747	A_house	1.9484
MACS_peak_5960	NM_025747	A_house	1.99932
MACS_peak_1777	NM_017373	A_house	1.64609
MACS_peak_5938	NM_178395	A_house	1.77399
MACS_peak_1776	NM_017373	A_house	1.5596
MACS_peak_1525	NM_018814	A_house	1.38316
MACS_peak_1733	NM_138746	A_house	1.50444
MACS_peak_3348	NM_007552	A_house	1.98347
MACS_peak_6177	NM_153507	A_house	1.73333
MACS_peak_1801	NM_001164042	A_house	1.67474
MACS_peak_5937	NM_178395	A_house	1.69427
MACS_peak_3345	NM_147778	A_house	1.69728
MACS_peak_3209	NM_029508	A_house	1.64426
MACS_peak_1383	NM_172950	A_house	1.26716
MACS_peak_6266	NM_020584	A_house	1.7488
MACS_peak_5851	NM_173189	A_house	1.50582
MACS_peak_3347	NM_007552	A_house	2.18754
MACS_peak_3885	NM_177660	A_house	1.60026
MACS_peak_6356	NM_024214	A_house	1.51332
MACS_peak_3211	NM_029508	A_house	1.40249
MACS_peak_436	NM_030245	A_house	1.62301
MACS_peak_3524	NM_024181	A_house	1.73023
MACS_peak_3210	NM_029508	A_house	1.76004
MACS_peak_69	NM_028534	A_house	1.29793
MACS_peak_3212	NM_029508	A_house	1.42281
MACS_peak_2520	NM_145972	A_house	1.49937
MACS_peak_5129	NM_001010930	A_house	1.7013
MACS_peak_5136	NM_029555	A_house	1.42608
MACS_peak_6284	NM_026844	A_house	1.92752
MACS_peak_1512	NM_172952	A_house	1.48243
MACS_peak_3346	NM_007552	A_house	2.05618
MACS_peak_435	NM_030245	A_house	1.61265
MACS_peak_434	NM_030245	A_house	1.60564
MACS_peak_3884	NM_177660	A_house	1.70977
MACS_peak_5082	NM_028900	A_house	1.65234
MACS_peak_1862	NM_009321	A_house	1.6822
MACS_peak_104	NM_001037918	A_house	1.35011
MACS_peak_3477	NM_021526	A_house	1.50965
MACS_peak_3560	NM_001271461	A_house	1.33142
MACS_peak_6522	NM_145615	A_house	1.20676
MACS_peak_2189	NM_199449	A_house	1.53785
MACS_peak_3295	NM_007611	A_house	1.44505
MACS_peak_5255	NM_172730	A_house	1.52926
MACS_peak_6580	NM_001253865	A_house	1.66929
MACS_peak_6581	NM_001253865	A_house	1.54738
MACS_peak_5977	NM_001161516	A_house	1.54308
MACS_peak_72	NM_026719	A_house	1.03277
MACS_peak_5128	NM_001010930	A_house	1.45531
MACS_peak_4375	NM_001282737	A_house	1.33183
MACS_peak_5175	NM_025520	A_house	1.53248
MACS_peak_3294	NM_007611	A_house	1.44732
MACS_peak_1474	NM_022028	A_house	1.3489
MACS_peak_2521	NM_145972	A_house	1.45698
MACS_peak_4376	NM_001282737	A_house	1.32393
MACS_peak_3974	NM_025822	A_house	1.79506
MACS_peak_6214	NM_026753	A_house	1.18523
MACS_peak_1693	NM_144516	A_house	1.66323
MACS_peak_46	NM_025303	A_house	1.69939
MACS_peak_5849	NM_173189	A_house	1.5027
MACS_peak_4765	NM_030108	A_house	1.84798
MACS_peak_1510	NM_172952	A_house	1.11081
MACS_peak_2595	NM_146073	A_house	1.16544
MACS_peak_4043	NM_030116	A_house	1.17978
MACS_peak_5555	NM_175215	A_house	1.10896
MACS_peak_956	NM_133795	A_house	1.60597
MACS_peak_2614	NM_008799	A_house	1.64006
MACS_peak_1941	NM_207635	A_house	1.34599
MACS_peak_836	NM_029364	A_house	1.74992
MACS_peak_2190	NM_009572	A_house	1.45317
MACS_peak_6139	NM_030563	A_house	1.61482
MACS_peak_612	NM_008229	A_house	1.69599
MACS_peak_4274	NM_026343	A_house	1.61478
MACS_peak_6140	NM_030563	A_house	1.61555
MACS_peak_4764	NM_030108	A_house	1.60246
MACS_peak_3506	NM_027133	A_house	1.51327
MACS_peak_5254	NM_172730	A_house	1.50324
MACS_peak_4317	NM_025849	A_house	1.82677
MACS_peak_3756	NM_177263	A_house	1.39786
MACS_peak_2488	NM_133752	A_house	1.64453
MACS_peak_6729	NM_153168	A_house	1.17382
MACS_peak_4356	NM_146145	A_house	1.52339
MACS_peak_1863	NM_009321	A_house	1.29499
MACS_peak_2594	NM_146073	A_house	1.19445
MACS_peak_2821	NM_133747	A_house	1.40914
MACS_peak_2203	NM_133766	A_house	1.7294
MACS_peak_45	NM_025303	A_house	1.64426
MACS_peak_2795	NM_015794	A_house	1.47924
MACS_peak_1889	NM_022885	A_house	1.51162
MACS_peak_44	NM_025303	A_house	1.55266
MACS_peak_5626	NM_199035	A_house	1.31337
MACS_peak_2874	NM_029623	A_house	1.67602
MACS_peak_3962	NM_009174	A_house	1.42855
MACS_peak_1708	NM_013924	A_house	1.69773
MACS_peak_6332	NM_144932	A_house	1.2412
MACS_peak_4316	NM_025849	A_house	1.91629
MACS_peak_1438	NM_009706	A_house	1.16659
MACS_peak_2873	NM_029623	A_house	1.72416
MACS_peak_2138	NM_020332	A_house	1.30595
MACS_peak_47	NM_001271017	A_house	1.33403
MACS_peak_3944	NM_080793	A_house	1.11686
MACS_peak_3921	NM_009517	A_house	1.1881
MACS_peak_405	NM_023268	A_house	1.28603
MACS_peak_3811	NM_001199902	A_house	1.20469
MACS_peak_613	NM_008229	A_house	1.56755
MACS_peak_4889	NM_031869	A_house	1.0896
MACS_peak_6249	NM_028018	A_house	1.31379
MACS_peak_2872	NM_029623	A_house	1.64696
MACS_peak_406	NM_001160181	A_house	1.39029
MACS_peak_3437	NM_001290626	A_house	1.4922
MACS_peak_6141	NM_030563	A_house	1.54259
MACS_peak_4168	NM_025662	A_house	1.15898
MACS_peak_2361	NM_173769	A_house	1.48223
MACS_peak_5816	NM_176953	A_house	1.28835
MACS_peak_2507	NM_001205287	A_house	1.30014
MACS_peak_5300	NM_026057	A_house	1.29154
MACS_peak_1926	NM_001079849	A_house	1.41862
MACS_peak_952	NM_134017	A_house	1.37058
MACS_peak_5850	NM_173189	A_house	1.23485
MACS_peak_2871	NM_029623	A_house	1.51911
MACS_peak_2362	NM_173769	A_house	1.51178
MACS_peak_5979	NM_001161515	A_house	1.62698
MACS_peak_2137	NM_020332	A_house	1.3542
MACS_peak_1864	NM_009321	A_house	1.6769
MACS_peak_5978	NM_001161515	A_house	1.36354
MACS_peak_2865	NM_144860	A_house	1.40145
MACS_peak_1794	NM_001159513	A_house	0.982179
MACS_peak_6592	NM_027418	A_house	1.11013
MACS_peak_3943	NM_080793	A_house	1.42817
MACS_peak_3875	NM_001163306	A_house	1.43716
MACS_peak_5198	NM_009543	A_house	1.36897
MACS_peak_1093	NM_007754	A_house	1.5753
MACS_peak_2018	NM_028643	A_house	0.984942
MACS_peak_417	NM_007453	A_house	1.38337
MACS_peak_2308	NM_011144	A_house	1.38217
MACS_peak_6285	NM_026844	A_house	1.24405
MACS_peak_1709	NM_013924	A_house	1.38068
MACS_peak_248	NM_029846	A_house	1.48477
MACS_peak_2439	NM_001081400	A_house	1.0505
MACS_peak_3622	NM_001290820	A_house	1.17764
MACS_peak_4441	NM_019489	A_house	1.20067
MACS_peak_6413	NM_019482	A_house	1.18246
MACS_peak_3189	NM_025950	A_house	1.21392
MACS_peak_4649	NM_001080977	A_house	1.28011
MACS_peak_6084	NM_001083906	A_house	1.4822
MACS_peak_6645	NM_025485	A_house	1.41435
MACS_peak_3868	NM_025901	A_house	0.991112
MACS_peak_17	NM_021511	A_house	1.07409
MACS_peak_2182	NM_030132	A_house	1.38464
MACS_peak_922	NM_021372	A_house	1.0822
MACS_peak_4650	NM_001080977	A_house	1.24664
MACS_peak_2503	NM_153550	A_house	1.48462
MACS_peak_2962	NM_033577	A_house	1.5656
MACS_peak_2961	NM_033577	A_house	1.49114
MACS_peak_2191	NM_001042438	A_house	1.46228
MACS_peak_3095	NM_018821	A_house	1.54394
MACS_peak_2246	NM_198119	A_house	1.13312
MACS_peak_3270	NM_013907	A_house	1.69814
MACS_peak_1749	NM_178848	A_house	1.0638
MACS_peak_3876	NM_001163306	A_house	1.41365
MACS_peak_921	NM_021372	A_house	1.02313
MACS_peak_4357	NM_146145	A_house	1.47365
MACS_peak_6582	NM_146224	A_house	1.21974
MACS_peak_3571	NM_020267	A_house	1.35059
MACS_peak_5728	NM_133942	A_house	1.21297
MACS_peak_3570	NM_020267	A_house	1.33558
MACS_peak_3200	NM_144792	A_house	1.31854
MACS_peak_18	NM_021511	A_house	1.13232
MACS_peak_3867	NM_025901	A_house	0.954407
MACS_peak_6296	NM_024219	A_house	1.42326
MACS_peak_3866	NM_025901	A_house	0.964215
MACS_peak_4710	NM_010753	A_house	1.16025
MACS_peak_5007	NM_172726	A_house	1.50848
MACS_peak_5733	NM_009774	A_house	1.12024
MACS_peak_5015	NM_153599	A_house	1.03559
MACS_peak_805	NM_001033474	A_house	1.55013
MACS_peak_2546	NM_173440	A_house	1.21325
MACS_peak_280	NM_026321	A_house	1.19071
MACS_peak_4928	NM_144819	A_house	0.752814
MACS_peak_6583	NM_146224	A_house	1.19769
MACS_peak_1005	NM_007476	A_house	1.22393
MACS_peak_3269	NM_013907	A_house	1.67886
MACS_peak_3201	NM_144792	A_house	1.2244
MACS_peak_3372	NM_001012518	A_house	1.24872
MACS_peak_3389	NM_001256521	A_house	1.06826
MACS_peak_4759	NM_175174	A_house	1.30023
MACS_peak_3529	NM_001085453	A_house	0.997951
MACS_peak_2422	NM_027885	A_house	1.33998
MACS_peak_816	NM_001013391	A_house	1.14046
MACS_peak_2343	NM_026025	A_house	1.34569
MACS_peak_5014	NM_153599	A_house	1.03432
MACS_peak_3565	NM_007466	A_house	1.3978
MACS_peak_5666	NM_009287	A_house	1.19883
MACS_peak_4843	NM_018759	A_house	1.19461
MACS_peak_924	NM_001035226	A_house	1.18791
MACS_peak_712	NM_053014	A_house	1.24592
MACS_peak_376	NM_001038593	A_house	1.33327
MACS_peak_5729	NM_133942	A_house	1.13322
MACS_peak_6156	NM_010241	A_house	0.887319
MACS_peak_484	NM_016805	A_house	1.28407
MACS_peak_768	NM_008553	B_ES	1.74267
MACS_peak_218	NM_008781	B_ES	1.68647
MACS_peak_4786	NM_010612	B_ES	1.67645
MACS_peak_769	NM_008553	B_ES	1.67453
MACS_peak_4787	NM_010612	B_ES	1.77718
MACS_peak_2867	NM_010258	B_ES	1.6727
MACS_peak_1796	NM_010896	B_ES	1.8324
MACS_peak_4136	NM_010703	B_ES	1.70087
MACS_peak_3706	NM_010446	B_ES	1.76617
MACS_peak_770	NM_008553	B_ES	1.65991
MACS_peak_2028	NM_008092	B_ES	1.66458
MACS_peak_2029	NM_008092	B_ES	1.77883
MACS_peak_923	NM_011023	B_ES	1.80578
MACS_peak_1907	NM_010029	B_ES	1.60022
MACS_peak_4830	NM_001277268	B_ES	1.75827
MACS_peak_2	NM_001289466	B_ES	1.91603
MACS_peak_1906	NM_001145885	B_ES	1.54105
MACS_peak_637	NM_007548	B_ES	1.54573
MACS_peak_3581	NM_013627	B_ES	1.56384
MACS_peak_322	NM_009911	B_ES	1.57438
MACS_peak_5829	NM_009233	B_ES	1.71906
MACS_peak_1596	NM_010351	B_ES	1.88804
MACS_peak_6911	NM_009237	B_ES	1.69849
MACS_peak_373	NM_030676	B_ES	1.24177
MACS_peak_4135	NM_001276402	B_ES	1.30386
MACS_peak_2884	NM_007664	B_ES	1.52764
MACS_peak_2033	NM_011446	B_ES	1.66782
MACS_peak_3	NM_001289465	B_ES	1.63809
MACS_peak_4	NM_001289465	B_ES	1.79465
MACS_peak_4348	NM_010425	B_ES	1.24452
MACS_peak_2032	NM_011446	B_ES	1.61369
MACS_peak_6711	NM_010136	B_ES	1.8699
MACS_peak_6712	NM_010136	B_ES	1.49607
MACS_peak_323	NM_009911	B_ES	1.64367
MACS_peak_5828	NM_009233	B_ES	1.92577
MACS_peak_4458	NM_011141	B_ES	1.80145
MACS_peak_4278	NM_010637	B_ES	1.08029
MACS_peak_5832	NM_009233	B_ES	1.3619
MACS_peak_4457	NM_011141	B_ES	1.77594
MACS_peak_875	NM_030207	C_bivalent	1.18293
MACS_peak_876	NM_030207	C_bivalent	1.05599
MACS_peak_874	NM_030207	C_bivalent	1.11059
MACS_peak_870	NM_030207	C_bivalent	0.979977
MACS_peak_871	NM_030207	C_bivalent	0.934618
MACS_peak_877	NM_030207	C_bivalent	1.1036
MACS_peak_872	NM_030207	C_bivalent	0.993847
MACS_peak_873	NM_030207	C_bivalent	0.989656
MACS_peak_2346	NM_001033217	C_bivalent	1.70156
MACS_peak_2125	NM_178717	C_bivalent	1.52541
MACS_peak_6212	NM_001301165	C_bivalent	1.86326
MACS_peak_320	NM_028135	C_bivalent	1.98874
MACS_peak_2609	NM_022315	C_bivalent	1.72268
MACS_peak_321	NM_028135	C_bivalent	1.90201
MACS_peak_3948	NM_172862	C_bivalent	1.65794
MACS_peak_3949	NM_172862	C_bivalent	1.7306
MACS_peak_1452	NM_011041	C_bivalent	1.73628
MACS_peak_5921	NM_027998	C_bivalent	1.77004
MACS_peak_6167	NM_009209	C_bivalent	1.87188
MACS_peak_5920	NM_027998	C_bivalent	1.75089
MACS_peak_6275	NM_001025577	C_bivalent	1.71541
MACS_peak_5966	NM_173789	C_bivalent	2.03229
MACS_peak_3755	NM_010658	C_bivalent	1.73982
MACS_peak_122	NM_053107	C_bivalent	1.81678
MACS_peak_117	NM_001033289	C_bivalent	1.74256
MACS_peak_6276	NM_001025577	C_bivalent	1.72299
MACS_peak_6006	NM_001293769	C_bivalent	1.73551
MACS_peak_4194	NM_013526	C_bivalent	1.65869
MACS_peak_3975	NM_001039543	C_bivalent	1.70246
MACS_peak_1528	NM_001282061	C_bivalent	1.75578
MACS_peak_563	NM_001114333	C_bivalent	1.42963
MACS_peak_685	NM_010118	C_bivalent	1.41266
MACS_peak_6317	NM_013519	C_bivalent	1.9476
MACS_peak_291	NM_178779	C_bivalent	1.80095
MACS_peak_71	NM_007733	C_bivalent	1.83607
MACS_peak_2616	NM_178615	C_bivalent	1.64921
MACS_peak_3291	NM_007417	C_bivalent	1.72548
MACS_peak_6164	NM_001301137	C_bivalent	1.74324
MACS_peak_313	NM_010483	C_bivalent	1.60679
MACS_peak_5686	NM_145584	C_bivalent	1.54623
MACS_peak_1527	NM_001282061	C_bivalent	1.84105
MACS_peak_1936	NM_145459	C_bivalent	1.5667
MACS_peak_6160	NM_008393	C_bivalent	1.91424
MACS_peak_4273	NM_015743	C_bivalent	1.64466
MACS_peak_3929	NM_019510	C_bivalent	1.54159
MACS_peak_4193	NM_013526	C_bivalent	1.61543
MACS_peak_1672	NM_011215	C_bivalent	1.41908
MACS_peak_1671	NM_011215	C_bivalent	1.4233
MACS_peak_4121	NM_173451	C_bivalent	1.43188
MACS_peak_3469	NM_013613	C_bivalent	1.75769
MACS_peak_444	NM_033652	C_bivalent	1.76103
MACS_peak_918	NM_001193271	C_bivalent	1.78085
MACS_peak_4058	NM_172863	C_bivalent	1.61415
MACS_peak_6318	NM_008024	C_bivalent	1.89144
MACS_peak_3083	NM_008082	C_bivalent	1.47031
MACS_peak_121	NM_053107	C_bivalent	1.78489
MACS_peak_1368	NM_011859	C_bivalent	1.95255
MACS_peak_16	NM_001290393	C_bivalent	1.75427
MACS_peak_2040	NM_010095	C_bivalent	1.73636
MACS_peak_5821	NM_009931	C_bivalent	1.57164
MACS_peak_1440	NM_028133	C_bivalent	1.7091
MACS_peak_4205	NM_009788	C_bivalent	1.68234
MACS_peak_518	NM_009367	C_bivalent	1.64739
MACS_peak_1523	NM_080440	C_bivalent	1.78326
MACS_peak_1139	NM_009324	C_bivalent	1.7742
MACS_peak_2207	NM_009177	C_bivalent	1.55565
MACS_peak_6165	NM_001301137	C_bivalent	1.82457
MACS_peak_60	NM_023872	C_bivalent	1.44031
MACS_peak_5747	NM_001113414	C_bivalent	1.93517
MACS_peak_5742	NM_183193	C_bivalent	1.49401
MACS_peak_5284	NM_001081147	C_bivalent	1.43947
MACS_peak_3947	NM_172862	C_bivalent	1.70033
MACS_peak_5602	NM_007562	C_bivalent	1.82966
MACS_peak_182	NM_010518	C_bivalent	1.63816
MACS_peak_6099	NM_177378	C_bivalent	1.60696
MACS_peak_3084	NM_008082	C_bivalent	1.38939
MACS_peak_4424	NM_007902	C_bivalent	1.62791
MACS_peak_24	NM_001037759	C_bivalent	1.7254
MACS_peak_6159	NM_001253822	C_bivalent	1.85326
MACS_peak_2344	NM_001033217	C_bivalent	1.59388
MACS_peak_5911	NM_176933	C_bivalent	1.8208
MACS_peak_1453	NM_011041	C_bivalent	1.92424
MACS_peak_2345	NM_001033217	C_bivalent	1.80027
MACS_peak_4733	NM_013503	C_bivalent	1.60912
MACS_peak_3950	NM_172862	C_bivalent	1.60338
MACS_peak_3301	NM_172840	C_bivalent	1.6228
MACS_peak_2334	NM_016705	C_bivalent	1.66397
MACS_peak_2331	NM_018803	C_bivalent	1.6676
MACS_peak_2206	NM_009177	C_bivalent	1.51087
MACS_peak_1489	NM_008856	C_bivalent	1.60751
MACS_peak_5067	NM_053116	C_bivalent	1.4377
MACS_peak_4081	NM_145922	C_bivalent	1.50444
MACS_peak_517	NM_009367	C_bivalent	1.581
MACS_peak_23	NM_001037759	C_bivalent	1.68657
MACS_peak_4131	NM_001042502	C_bivalent	1.71202
MACS_peak_2814	NM_007439	C_bivalent	1.45498
MACS_peak_5846	NM_053171	C_bivalent	1.868
MACS_peak_1679	NM_177082	C_bivalent	1.84309
MACS_peak_4714	NM_007418	C_bivalent	1.5866
MACS_peak_5902	NM_025869	C_bivalent	1.79296
MACS_peak_3673	NM_013460	C_bivalent	1.71083
MACS_peak_3993	NM_001205099	C_bivalent	1.42625
MACS_peak_2205	NM_009177	C_bivalent	1.54678
MACS_peak_5145	NM_001085416	C_bivalent	1.62642
MACS_peak_3355	NM_018809	C_bivalent	1.73658
MACS_peak_6269	NM_172466	C_bivalent	1.86343
MACS_peak_6142	NM_019626	C_bivalent	1.91862
MACS_peak_4400	NM_015758	C_bivalent	1.5518
MACS_peak_4944	NM_021371	C_bivalent	1.71817
MACS_peak_6147	NM_027280	C_bivalent	1.69012
MACS_peak_6270	NM_172466	C_bivalent	1.73789
MACS_peak_3754	NM_010658	C_bivalent	1.3255
MACS_peak_299	NM_177410	C_bivalent	1.08267
MACS_peak_6355	NM_175434	C_bivalent	1.56685
MACS_peak_5972	NM_175162	C_bivalent	1.93734
MACS_peak_6254	NM_028584	C_bivalent	1.49188
MACS_peak_293	NM_009399	C_bivalent	1.68881
MACS_peak_1566	NM_001113404	C_bivalent	1.38176
MACS_peak_2066	NM_011613	C_bivalent	1.74414
MACS_peak_2132	NM_007666	C_bivalent	1.67682
MACS_peak_5538	NM_010882	C_bivalent	1.56225
MACS_peak_4943	NM_021371	C_bivalent	1.63777
MACS_peak_396	NM_011267	C_bivalent	1.46364
MACS_peak_5109	NM_175750	C_bivalent	1.80283
MACS_peak_1419	NM_009132	C_bivalent	1.72638
MACS_peak_418	NM_001038619	C_bivalent	1.66751
MACS_peak_5601	NM_007562	C_bivalent	1.82254
MACS_peak_2828	NM_026516	C_bivalent	1.9602
MACS_peak_6146	NM_027280	C_bivalent	1.9485
MACS_peak_525	NM_008937	C_bivalent	1.75342
MACS_peak_809	NM_010195	C_bivalent	1.68881
MACS_peak_6102	NM_001111304	C_bivalent	1.99246
MACS_peak_3354	NM_018809	C_bivalent	1.6263
MACS_peak_1439	NM_013780	C_bivalent	1.79078
MACS_peak_5068	NM_053116	C_bivalent	1.39108
MACS_peak_5726	NM_201601	C_bivalent	1.75624
MACS_peak_292	NM_009399	C_bivalent	1.6526
MACS_peak_919	NM_010789	C_bivalent	1.68631
MACS_peak_111	NM_008719	C_bivalent	1.70641
MACS_peak_3306	NM_001285457	C_bivalent	1.54062
MACS_peak_2617	NM_178615	C_bivalent	1.57124
MACS_peak_5778	NM_001122736	C_bivalent	2.06716
MACS_peak_1119	NM_023438	C_bivalent	1.47155
MACS_peak_2065	NM_011613	C_bivalent	1.70342
MACS_peak_4296	NM_025685	C_bivalent	1.52564
MACS_peak_1275	NM_011448	C_bivalent	1.62722
MACS_peak_4732	NM_013503	C_bivalent	1.69844
MACS_peak_5965	NM_173789	C_bivalent	1.88852
MACS_peak_4268	NM_001024136	C_bivalent	1.39577
MACS_peak_5697	NM_001081327	C_bivalent	1.6262
MACS_peak_4130	NM_001042502	C_bivalent	1.70357
MACS_peak_5510	NM_011510	C_bivalent	1.32936
MACS_peak_5912	NM_176933	C_bivalent	1.87176
MACS_peak_2584	NM_015775	C_bivalent	1.50468
MACS_peak_3883	NM_010423	C_bivalent	1.41469
MACS_peak_1726	NM_010225	C_bivalent	1.77827
MACS_peak_5241	NM_176973	C_bivalent	1.47069
MACS_peak_5727	NM_201601	C_bivalent	1.69948
MACS_peak_4838	NM_144955	C_bivalent	1.84779
MACS_peak_2175	NM_172815	C_bivalent	1.3769
MACS_peak_1491	NM_172804	C_bivalent	1.73313
MACS_peak_5040	NM_007588	C_bivalent	1.82122
MACS_peak_697	NM_031397	C_bivalent	1.72539
MACS_peak_5903	NM_025869	C_bivalent	1.69324
MACS_peak_1724	NM_008239	C_bivalent	1.77047
MACS_peak_6162	NM_018826	C_bivalent	1.44677
MACS_peak_5570	NM_009181	C_bivalent	1.72145
MACS_peak_1389	NM_201531	C_bivalent	1.61971
MACS_peak_6093	NM_021356	C_bivalent	1.60866
MACS_peak_4839	NM_144955	C_bivalent	1.69159
MACS_peak_61	NM_001160139	C_bivalent	1.34997
MACS_peak_5970	NM_001114311	C_bivalent	1.70228
MACS_peak_5476	NM_172298	C_bivalent	1.85712
MACS_peak_2209	NM_001033876	C_bivalent	1.69403
MACS_peak_5914	NM_176933	C_bivalent	1.58694
MACS_peak_6698	NM_016853	C_bivalent	1.60832
MACS_peak_957	NM_007416	C_bivalent	1.06176
MACS_peak_3313	NM_201615	C_bivalent	1.72101
MACS_peak_2585	NM_015775	C_bivalent	1.54539
MACS_peak_3023	NM_009182	C_bivalent	1.52037
MACS_peak_6354	NM_175434	C_bivalent	1.59484
MACS_peak_2583	NM_019517	C_bivalent	1.57792
MACS_peak_1451	NM_008701	C_bivalent	1.67262
MACS_peak_6021	NM_016708	C_bivalent	1.68349
MACS_peak_5174	NM_001025372	C_bivalent	1.35876
MACS_peak_1739	NM_007556	C_bivalent	1.73688
MACS_peak_5819	NM_001081397	C_bivalent	1.69061
MACS_peak_2938	NM_001003672	C_bivalent	1.60026
MACS_peak_5511	NM_011510	C_bivalent	1.29347
MACS_peak_4611	NM_001177995	C_bivalent	1.60873
MACS_peak_2010	NM_008125	C_bivalent	1.89221
MACS_peak_5170	NM_001171007	C_bivalent	1.47742
MACS_peak_2012	NM_001271663	C_bivalent	1.51642
MACS_peak_2019	NM_013518	C_bivalent	1.71754
MACS_peak_5041	NM_007588	C_bivalent	1.79446
MACS_peak_4172	NM_010713	C_bivalent	1.78316
MACS_peak_4112	NM_178936	C_bivalent	1.9593
MACS_peak_2931	NM_009961	C_bivalent	1.65712
MACS_peak_3314	NM_201615	C_bivalent	1.65564
MACS_peak_1279	NM_172800	C_bivalent	1.68157
MACS_peak_4837	NM_144955	C_bivalent	1.42023
MACS_peak_3955	NM_133231	C_bivalent	2.1082
MACS_peak_3025	NM_194268	C_bivalent	1.69768
MACS_peak_3026	NM_194268	C_bivalent	1.82853
MACS_peak_5171	NM_001171007	C_bivalent	1.46004
MACS_peak_5969	NM_001114311	C_bivalent	1.80304
MACS_peak_2586	NM_015775	C_bivalent	1.49768
MACS_peak_5597	NM_011983	C_bivalent	1.71
MACS_peak_4084	NM_007441	C_bivalent	1.62412
MACS_peak_219	NM_001004173	C_bivalent	1.65196
MACS_peak_1120	NM_023438	C_bivalent	1.51049
MACS_peak_705	NM_009630	C_bivalent	1.54965
MACS_peak_141	NM_172655	C_bivalent	2.18371
MACS_peak_2604	NM_011395	C_bivalent	1.72041
MACS_peak_1725	NM_008239	C_bivalent	1.66429
MACS_peak_3033	NM_178793	C_bivalent	1.4455
MACS_peak_5252	NM_001081437	C_bivalent	1.43903
MACS_peak_2188	NM_016667	C_bivalent	1.48893
MACS_peak_4118	NM_008939	C_bivalent	1.94496
MACS_peak_3178	NM_028785	C_bivalent	1.90976
MACS_peak_912	NM_010345	C_bivalent	1.81467
MACS_peak_1628	NM_172119	C_bivalent	1.77735
MACS_peak_5974	NM_175162	C_bivalent	1.78915
MACS_peak_84	NM_011206	C_bivalent	1.20136
MACS_peak_3882	NM_010423	C_bivalent	1.46893
MACS_peak_5696	NM_001081327	C_bivalent	1.53329
MACS_peak_2011	NM_008125	C_bivalent	1.73619
MACS_peak_2921	NM_007766	C_bivalent	1.76108
MACS_peak_223	NM_009255	C_bivalent	1.727
MACS_peak_5517	NM_001112739	C_bivalent	1.37599
MACS_peak_3004	NM_175751	C_bivalent	1.67326
MACS_peak_569	NM_001195065	C_bivalent	1.34537
MACS_peak_3032	NM_013833	C_bivalent	1.84926
MACS_peak_4082	NM_145922	C_bivalent	1.44284
MACS_peak_958	NM_001290709	C_bivalent	1.50059
MACS_peak_544	NM_001111059	C_bivalent	1.66587
MACS_peak_4160	NM_001005846	C_bivalent	1.36327
MACS_peak_1719	NM_177577	C_bivalent	1.39272
MACS_peak_1155	NM_172563	C_bivalent	1.63756
MACS_peak_540	NM_198247	C_bivalent	1.82843
MACS_peak_4057	NM_172863	C_bivalent	1.51589
MACS_peak_181	NM_010518	C_bivalent	1.57585
MACS_peak_317	NM_145100	C_bivalent	1.66494
MACS_peak_4753	NM_001122758	C_bivalent	1.57081
MACS_peak_445	NM_033652	C_bivalent	1.72369
MACS_peak_686	NM_010118	C_bivalent	1.6959
MACS_peak_3694	NM_016889	C_bivalent	1.59731
MACS_peak_1670	NM_009511	C_bivalent	1.52708
MACS_peak_5477	NM_172298	C_bivalent	1.65158
MACS_peak_5560	NM_009697	C_bivalent	1.80393
MACS_peak_526	NM_008937	C_bivalent	1.69051
MACS_peak_480	NM_176916	C_bivalent	1.56542
MACS_peak_162	NM_001077406	C_bivalent	1.83596
MACS_peak_698	NM_031397	C_bivalent	1.63398
MACS_peak_5571	NM_009181	C_bivalent	1.746
MACS_peak_1836	NM_001081060	C_bivalent	1.50353
MACS_peak_909	NM_177033	C_bivalent	1.9091
MACS_peak_3207	NM_172838	C_bivalent	1.75143
MACS_peak_1921	NM_021459	C_bivalent	1.70421
MACS_peak_3973	NM_013665	C_bivalent	1.67378
MACS_peak_20	NM_133220	C_bivalent	1.90307
MACS_peak_2021	NM_015803	C_bivalent	1.44407
MACS_peak_2512	NM_170599	C_bivalent	1.77289
MACS_peak_3054	NM_201600	C_bivalent	1.77829
MACS_peak_3338	NM_145838	C_bivalent	1.60978
MACS_peak_5242	NM_176973	C_bivalent	1.55341
MACS_peak_426	NM_178593	C_bivalent	1.68349
MACS_peak_3997	NM_023624	C_bivalent	1.48269
MACS_peak_542	NM_008882	C_bivalent	1.59207
MACS_peak_813	NM_021452	C_bivalent	1.44188
MACS_peak_5687	NM_011055	C_bivalent	1.69844
MACS_peak_3470	NM_013613	C_bivalent	1.72653
MACS_peak_1937	NM_145459	C_bivalent	1.74622
MACS_peak_2036	NM_001271759	C_bivalent	1.55565
MACS_peak_5973	NM_175162	C_bivalent	1.96102
MACS_peak_3055	NM_201600	C_bivalent	1.74532
MACS_peak_5110	NM_175750	C_bivalent	1.30025
MACS_peak_543	NM_133654	C_bivalent	1.61714
MACS_peak_6278	NM_001025577	C_bivalent	1.43806
MACS_peak_5623	NM_001162477	C_bivalent	1.50767
MACS_peak_1488	NM_178715	C_bivalent	1.5864
MACS_peak_3626	NM_025777	C_bivalent	1.66168
MACS_peak_63	NM_001012625	C_bivalent	1.63058
MACS_peak_5034	NM_001163493	C_bivalent	1.3912
MACS_peak_294	NM_009399	C_bivalent	1.63566
MACS_peak_1829	NM_010574	C_bivalent	1.63847
MACS_peak_4430	NM_019563	C_bivalent	1.70886
MACS_peak_718	NM_009200	C_bivalent	1.48924
MACS_peak_1877	NM_008242	C_bivalent	1.92241
MACS_peak_1700	NM_010317	C_bivalent	1.81351
MACS_peak_6005	NM_001293769	C_bivalent	1.49727
MACS_peak_3309	NM_009501	C_bivalent	1.61886
MACS_peak_5293	NM_008285	C_bivalent	1.39279
MACS_peak_1455	NM_008259	C_bivalent	1.73716
MACS_peak_2202	NM_001291903	C_bivalent	1.59274
MACS_peak_1390	NM_001159632	C_bivalent	1.66336
MACS_peak_3362	NM_019456	C_bivalent	1.52904
MACS_peak_911	NM_001177629	C_bivalent	1.60271
MACS_peak_4297	NM_025685	C_bivalent	1.50014
MACS_peak_6617	NM_001277982	C_bivalent	1.53696
MACS_peak_1959	NM_001001796	C_bivalent	1.62446
MACS_peak_3001	NM_001033281	C_bivalent	1.70204
MACS_peak_6358	NM_008737	C_bivalent	1.73702
MACS_peak_2890	NM_001161483	C_bivalent	1.51329
MACS_peak_150	NM_139146	C_bivalent	1.85239
MACS_peak_3881	NM_010423	C_bivalent	1.51273
MACS_peak_446	NM_033652	C_bivalent	1.32532
MACS_peak_510	NM_145515	C_bivalent	1.61781
MACS_peak_704	NM_009630	C_bivalent	1.53673
MACS_peak_5744	NM_011212	C_bivalent	1.4671
MACS_peak_2104	NM_177753	C_bivalent	1.554
MACS_peak_6414	NM_145712	C_bivalent	1.48561
MACS_peak_1418	NM_008584	C_bivalent	1.65652
MACS_peak_5194	NM_020047	C_bivalent	1.54524
MACS_peak_516	NM_009367	C_bivalent	1.39619
MACS_peak_5299	NM_009662	C_bivalent	1.37432
MACS_peak_6007	NM_027756	C_bivalent	1.67454
MACS_peak_2174	NM_172815	C_bivalent	1.39869
MACS_peak_598	NM_008813	C_bivalent	1.83815
MACS_peak_916	NM_001193271	C_bivalent	1.93863
MACS_peak_6455	NM_008026	C_bivalent	1.65057
MACS_peak_4997	NM_177879	C_bivalent	1.75237
MACS_peak_4272	NM_009928	C_bivalent	1.37298
MACS_peak_6253	NM_028584	C_bivalent	1.46897
MACS_peak_3365	NM_008752	C_bivalent	1.53248
MACS_peak_772	NM_145423	C_bivalent	1.74911
MACS_peak_981	NM_177059	C_bivalent	1.49875
MACS_peak_5967	NM_008391	C_bivalent	1.93704
MACS_peak_2570	NM_001111023	C_bivalent	1.60721
MACS_peak_1961	NM_145741	C_bivalent	1.49312
MACS_peak_298	NM_177410	C_bivalent	1.01407
MACS_peak_959	NM_001290709	C_bivalent	1.64594
MACS_peak_6723	NM_011703	C_bivalent	1.69936
MACS_peak_21	NM_133220	C_bivalent	2.03516
MACS_peak_5596	NM_011983	C_bivalent	1.72252
MACS_peak_3397	NM_015734	C_bivalent	1.29511
MACS_peak_1841	NM_030174	C_bivalent	1.52015
MACS_peak_4223	NM_007726	C_bivalent	1.69061
MACS_peak_1751	NM_001289915	C_bivalent	1.57832
MACS_peak_5266	NM_025829	C_bivalent	1.51991
MACS_peak_5060	NM_021050	C_bivalent	1.5018
MACS_peak_1839	NM_175495	C_bivalent	1.74635
MACS_peak_1498	NM_023275	C_bivalent	1.61234
MACS_peak_5991	NM_008278	C_bivalent	1.5509
MACS_peak_908	NM_177033	C_bivalent	1.79435
MACS_peak_3507	NM_007967	C_bivalent	1.95433
MACS_peak_6101	NM_001111304	C_bivalent	1.83073
MACS_peak_6400	NM_001282086	C_bivalent	1.70117
MACS_peak_3227	NM_011904	C_bivalent	1.51936
MACS_peak_5262	NM_145148	C_bivalent	1.41723
MACS_peak_2929	NM_138661	C_bivalent	1.76088
MACS_peak_6606	NM_175074	C_bivalent	1.54321
MACS_peak_917	NM_001193271	C_bivalent	1.70855
MACS_peak_5990	NM_008278	C_bivalent	1.5357
MACS_peak_4845	NM_001005477	C_bivalent	1.80536
MACS_peak_5515	NM_008421	C_bivalent	1.44935
MACS_peak_2928	NM_138661	C_bivalent	1.72382
MACS_peak_5751	NM_011993	C_bivalent	1.5796
MACS_peak_5675	NM_057173	C_bivalent	1.57653
MACS_peak_5822	NM_009932	C_bivalent	1.7367
MACS_peak_2075	NM_001013753	C_bivalent	1.68273
MACS_peak_2930	NM_009961	C_bivalent	1.6241
MACS_peak_570	NM_001195065	C_bivalent	1.32054
MACS_peak_1962	NM_145741	C_bivalent	1.3211
MACS_peak_479	NM_176916	C_bivalent	1.55461
MACS_peak_1752	NM_001289915	C_bivalent	1.59023
MACS_peak_1524	NM_001033149	C_bivalent	1.46555
MACS_peak_3676	NM_144944	C_bivalent	1.63342
MACS_peak_6154	NM_172913	C_bivalent	1.73308
MACS_peak_4271	NM_009928	C_bivalent	1.41476
MACS_peak_1456	NM_008259	C_bivalent	1.74967
MACS_peak_2347	NM_001033217	C_bivalent	1.63363
MACS_peak_4198	NM_010276	C_bivalent	1.21699
MACS_peak_4222	NM_007726	C_bivalent	1.86524
MACS_peak_3027	NM_001001488	C_bivalent	1.72309
MACS_peak_6433	NM_028472	C_bivalent	1.76652
MACS_peak_441	NM_009107	C_bivalent	1.46365
MACS_peak_509	NM_145515	C_bivalent	1.5821
MACS_peak_1750	NM_009856	C_bivalent	1.56702
MACS_peak_6511	NM_177769	C_bivalent	1.39364
MACS_peak_2990	NM_018744	C_bivalent	1.74766
MACS_peak_2514	NM_001007460	C_bivalent	1.77812
MACS_peak_1347	NM_144797	C_bivalent	1.57912
MACS_peak_1736	NM_153529	C_bivalent	1.58711
MACS_peak_2601	NM_009309	C_bivalent	1.70933
MACS_peak_5743	NM_011212	C_bivalent	1.47466
MACS_peak_630	NM_175407	C_bivalent	1.8189
MACS_peak_5779	NM_008554	C_bivalent	1.56895
MACS_peak_1458	NM_009216	C_bivalent	1.69814
MACS_peak_3205	NM_009890	C_bivalent	1.58879
MACS_peak_4338	NM_175647	C_bivalent	1.43943
MACS_peak_6523	NM_027397	C_bivalent	1.76463
MACS_peak_2904	NM_001048207	C_bivalent	1.39108
MACS_peak_6163	NM_018826	C_bivalent	1.87411
MACS_peak_1853	NM_009027	C_bivalent	1.57124
MACS_peak_3176	NM_008022	C_bivalent	1.53072
MACS_peak_3177	NM_008022	C_bivalent	1.56233
MACS_peak_2920	NM_138662	C_bivalent	1.7459
MACS_peak_6257	NM_212447	C_bivalent	1.58427
MACS_peak_267	NM_011066	C_bivalent	1.46721
MACS_peak_437	NM_001142948	C_bivalent	1.96162
MACS_peak_453	NM_177068	C_bivalent	1.49852
MACS_peak_4257	NM_018741	C_bivalent	1.66303
MACS_peak_4657	NM_001081231	C_bivalent	1.59403
MACS_peak_4041	NM_028307	C_bivalent	1.74483
MACS_peak_3332	NM_133232	C_bivalent	1.35669
MACS_peak_5919	NM_027998	C_bivalent	1.59484
MACS_peak_783	NM_021320	C_bivalent	1.76523
MACS_peak_996	NM_001290821	C_bivalent	1.55353
MACS_peak_65	NM_001012625	C_bivalent	1.68742
MACS_peak_3525	NM_011356	C_bivalent	1.64074
MACS_peak_2211	NM_001033876	C_bivalent	1.50449
MACS_peak_3167	NM_001043354	C_bivalent	1.46364
MACS_peak_3170	NM_177034	C_bivalent	1.28603
MACS_peak_3953	NM_019483	C_bivalent	1.66632
MACS_peak_5257	NM_001081146	C_bivalent	1.40237
MACS_peak_1860	NM_009712	C_bivalent	1.12322
MACS_peak_161	NM_001077403	C_bivalent	1.49178
MACS_peak_5358	NM_019923	C_bivalent	1.53738
MACS_peak_1497	NM_023275	C_bivalent	1.61489
MACS_peak_6569	NM_178396	C_bivalent	1.39063
MACS_peak_4343	NM_001122953	C_bivalent	1.55829
MACS_peak_3024	NM_009182	C_bivalent	1.52653
MACS_peak_622	NM_199058	C_bivalent	1.5065
MACS_peak_2922	NM_009959	C_bivalent	1.79027
MACS_peak_2113	NM_010201	C_bivalent	1.00145
MACS_peak_5346	NM_001164401	C_bivalent	1.50598
MACS_peak_1809	NM_001284221	C_bivalent	1.39443
MACS_peak_4114	NM_172525	C_bivalent	1.64662
MACS_peak_1386	NM_033270	C_bivalent	1.70527
MACS_peak_5773	NM_001009929	C_bivalent	1.37157
MACS_peak_1485	NM_011384	C_bivalent	1.78316
MACS_peak_5551	NM_053080	C_bivalent	1.65005
MACS_peak_6016	NM_013494	C_bivalent	1.39471
MACS_peak_536	NM_011633	C_bivalent	1.43658
MACS_peak_1826	NM_010573	C_bivalent	1.81875
MACS_peak_6401	NM_001282086	C_bivalent	1.66075
MACS_peak_3029	NM_001001488	C_bivalent	1.81286
MACS_peak_3494	NM_022435	C_bivalent	1.57976
MACS_peak_1258	NM_008626	C_bivalent	1.43553
MACS_peak_1856	NM_011582	C_bivalent	1.49219
MACS_peak_2035	NM_172604	C_bivalent	1.61823
MACS_peak_6636	NM_018763	C_bivalent	1.30656
MACS_peak_2114	NM_010201	C_bivalent	1.05614
MACS_peak_6415	NM_145712	C_bivalent	1.50548
MACS_peak_252	NM_177305	C_bivalent	1.39162
MACS_peak_2192	NM_026346	C_bivalent	1.22598
MACS_peak_829	NM_177092	C_bivalent	1.57151
MACS_peak_3183	NM_013703	C_bivalent	1.51227
MACS_peak_3337	NM_145838	C_bivalent	1.65931
MACS_peak_3965	NM_008772	C_bivalent	1.55081
MACS_peak_6434	NM_028472	C_bivalent	1.88084
MACS_peak_3334	NM_001271501	C_bivalent	1.53232
MACS_peak_3002	NM_001033281	C_bivalent	1.59728
MACS_peak_1413	NM_011658	C_bivalent	2.06515
MACS_peak_1450	NM_008701	C_bivalent	1.72544
MACS_peak_606	NM_028351	C_bivalent	1.38778
MACS_peak_2168	NM_001162494	C_bivalent	1.55339
MACS_peak_5917	NM_027998	C_bivalent	1.44861
MACS_peak_2940	NM_053126	C_bivalent	1.54185
MACS_peak_270	NM_016696	C_bivalent	1.5224
MACS_peak_3999	NM_009144	C_bivalent	1.41809
MACS_peak_4826	NM_133738	C_bivalent	1.70343
MACS_peak_1581	NM_001164426	C_bivalent	1.69685
MACS_peak_3003	NM_175751	C_bivalent	1.24614
MACS_peak_159	NM_001081050	C_bivalent	1.78475
MACS_peak_1857	NM_022884	C_bivalent	1.47565
MACS_peak_2210	NM_001033876	C_bivalent	1.57459
MACS_peak_3972	NM_013665	C_bivalent	1.65051
MACS_peak_1454	NM_172577	C_bivalent	1.71878
MACS_peak_3766	NM_183023	C_bivalent	1.4197
MACS_peak_1110	NM_175543	C_bivalent	1.20043
MACS_peak_3887	NM_053182	C_bivalent	1.59573
MACS_peak_5706	NM_001008700	C_bivalent	1.3024
MACS_peak_5267	NM_008158	C_bivalent	1.69985
MACS_peak_5059	NM_021050	C_bivalent	1.5397
MACS_peak_4178	NM_011196	C_bivalent	1.54653
MACS_peak_4073	NM_001276681	C_bivalent	1.6531
MACS_peak_2825	NM_009994	C_bivalent	1.74928
MACS_peak_4303	NM_021362	C_bivalent	1.45257
MACS_peak_1973	NM_008962	C_bivalent	1.54702
MACS_peak_440	NM_009107	C_bivalent	1.50778
MACS_peak_4679	NM_010134	C_bivalent	1.82582
MACS_peak_3671	NM_013460	C_bivalent	1.54541
MACS_peak_5598	NM_001164086	C_bivalent	1.62049
MACS_peak_6293	NM_019707	C_bivalent	1.64436
MACS_peak_3602	NM_011580	C_bivalent	1.21071
MACS_peak_2425	NM_008800	C_bivalent	1.47493
MACS_peak_1810	NM_008086	C_bivalent	1.86117
MACS_peak_717	NM_009200	C_bivalent	1.45567
MACS_peak_4372	NM_147221	C_bivalent	1.67506
MACS_peak_4042	NM_028307	C_bivalent	1.79215
MACS_peak_1250	NM_009521	C_bivalent	1.53869
MACS_peak_4252	NM_001081172	C_bivalent	1.42254
MACS_peak_1953	NM_001083616	C_bivalent	1.56179
MACS_peak_891	NM_144520	C_bivalent	1.2469
MACS_peak_3166	NM_001043354	C_bivalent	1.51374
MACS_peak_6153	NM_172913	C_bivalent	1.79749
MACS_peak_6410	NM_010242	C_bivalent	1.64341
MACS_peak_4739	NM_001163577	C_bivalent	1.56855
MACS_peak_5941	NM_001044740	C_bivalent	1.95573
MACS_peak_2927	NM_138661	C_bivalent	1.71309
MACS_peak_3828	NM_201618	C_bivalent	1.50297
MACS_peak_5205	NM_009313	C_bivalent	1.33927
MACS_peak_991	NM_019417	C_bivalent	1.309
MACS_peak_3577	NM_001142335	C_bivalent	1.65859
MACS_peak_798	NM_177368	C_bivalent	1.44232
MACS_peak_1591	NM_133364	C_bivalent	1.36251
MACS_peak_1492	NM_172804	C_bivalent	1.16783
MACS_peak_2008	NM_016975	C_bivalent	1.85807
MACS_peak_6716	NM_144557	C_bivalent	1.65941
MACS_peak_5881	NM_001081187	C_bivalent	1.77386
MACS_peak_3830	NR_003258	C_bivalent	1.70046
MACS_peak_3078	NM_178280	C_bivalent	1.68753
MACS_peak_6550	NM_176922	C_bivalent	1.45132
MACS_peak_4847	NM_011578	C_bivalent	1.72612
MACS_peak_3810	NM_001013369	C_bivalent	1.65228
MACS_peak_2105	NM_177753	C_bivalent	1.60382
MACS_peak_3964	NM_008772	C_bivalent	1.54677
MACS_peak_2523	NM_001252442	C_bivalent	1.54321
MACS_peak_3359	NM_008078	C_bivalent	1.43861
MACS_peak_4848	NM_011578	C_bivalent	1.62963
MACS_peak_2991	NM_018744	C_bivalent	1.65125
MACS_peak_1798	NM_019568	C_bivalent	1.62415
MACS_peak_4768	NM_175519	C_bivalent	1.53999
MACS_peak_2816	NM_029999	C_bivalent	1.51229
MACS_peak_5698	NM_011326	C_bivalent	1.52268
MACS_peak_2161	NM_054049	C_bivalent	1.59023
MACS_peak_2131	NM_007666	C_bivalent	1.78262
MACS_peak_5552	NM_053080	C_bivalent	1.54338
MACS_peak_5527	NM_001146013	C_bivalent	1.61746
MACS_peak_4358	NM_010704	C_bivalent	1.52086
MACS_peak_2506	NM_153394	C_bivalent	1.58291
MACS_peak_5057	NM_023653	C_bivalent	1.45161
MACS_peak_784	NM_021320	C_bivalent	1.77265
MACS_peak_4304	NM_021362	C_bivalent	2.04159
MACS_peak_5301	NM_178045	C_bivalent	1.17444
MACS_peak_3625	NM_177610	C_bivalent	1.64749
MACS_peak_571	NM_010437	C_bivalent	1.30023
MACS_peak_2934	NM_138663	C_bivalent	1.48183
MACS_peak_115	NM_133193	C_bivalent	1.43115
MACS_peak_2995	NM_001081224	C_bivalent	1.59021
MACS_peak_4353	NM_198037	C_bivalent	1.59835
MACS_peak_1057	NM_153081	C_bivalent	1.32713
MACS_peak_5362	NM_198967	C_bivalent	1.5408
MACS_peak_5847	NM_053171	C_bivalent	1.78279
MACS_peak_2603	NM_001290707	C_bivalent	1.62617
MACS_peak_2957	NM_033575	C_bivalent	1.54297
MACS_peak_2130	NM_007666	C_bivalent	1.87971
MACS_peak_6277	NM_001025577	C_bivalent	1.2304
MACS_peak_22	NM_177547	C_bivalent	1.94857
MACS_peak_6256	NM_212447	C_bivalent	1.7411
MACS_peak_928	NM_001159290	C_bivalent	1.41256
MACS_peak_6576	NM_022378	C_bivalent	1.70163
MACS_peak_3308	NM_009501	C_bivalent	1.82565
MACS_peak_2349	NM_177431	C_bivalent	1.50581
MACS_peak_4129	NM_001042502	C_bivalent	1.69535
MACS_peak_6549	NM_176922	C_bivalent	1.441
MACS_peak_5659	NM_019990	C_bivalent	1.45761
MACS_peak_2996	NM_001081224	C_bivalent	1.51546
MACS_peak_2118	NM_177355	C_bivalent	1.5614
MACS_peak_2989	NM_018744	C_bivalent	1.64397
MACS_peak_5172	NM_172729	C_bivalent	1.66304
MACS_peak_535	NM_011633	C_bivalent	1.42622
MACS_peak_66	NM_053270	C_bivalent	1.8015
MACS_peak_4115	NM_172525	C_bivalent	1.84401
MACS_peak_1500	NM_030750	C_bivalent	1.77517
MACS_peak_3672	NM_013460	C_bivalent	1.60728
MACS_peak_1026	NM_018805	C_bivalent	1.2752
MACS_peak_3757	NM_001291145	C_bivalent	1.71988
MACS_peak_3906	NM_177586	C_bivalent	1.68497
MACS_peak_5615	NM_008055	C_bivalent	1.6033
MACS_peak_812	NM_021452	C_bivalent	1.38996
MACS_peak_3495	NM_022435	C_bivalent	1.02913
MACS_peak_4756	NM_029554	C_bivalent	1.58227
MACS_peak_231	NM_010570	C_bivalent	1.25814
MACS_peak_4177	NM_011196	C_bivalent	1.60722
MACS_peak_308	NM_010133	C_bivalent	1.13296
MACS_peak_3829	NM_201618	C_bivalent	1.53601
MACS_peak_2505	NM_153394	C_bivalent	1.56647
MACS_peak_2602	NM_009309	C_bivalent	1.63245
MACS_peak_2933	NM_009960	C_bivalent	1.81286
MACS_peak_264	NM_178401	C_bivalent	1.47453
MACS_peak_452	NM_177068	C_bivalent	1.53487
MACS_peak_3079	NM_178280	C_bivalent	1.65328
MACS_peak_4772	NM_016869	C_bivalent	1.55021
MACS_peak_2127	NM_001286395	C_bivalent	1.58883
MACS_peak_1879	NM_008242	C_bivalent	1.70433
MACS_peak_290	NM_001160368	C_bivalent	1.15101
MACS_peak_2885	NM_013505	C_bivalent	1.48047
MACS_peak_764	NM_011595	C_bivalent	1.46906
MACS_peak_2606	NM_010515	C_bivalent	1.54105
MACS_peak_4651	NM_008013	C_bivalent	1.44743
MACS_peak_3182	NM_001161420	C_bivalent	1.50452
MACS_peak_929	NM_001159290	C_bivalent	1.42705
MACS_peak_3957	NM_010750	C_bivalent	1.7284
MACS_peak_6607	NM_175074	C_bivalent	1.57611
MACS_peak_2611	NM_007865	C_bivalent	1.60912
MACS_peak_1381	NM_144551	C_bivalent	1.57469
MACS_peak_4823	NM_175473	C_bivalent	1.61179
MACS_peak_443	NM_033652	C_bivalent	1.47579
MACS_peak_2086	NM_001081278	C_bivalent	1.48908
MACS_peak_1949	NM_019583	C_bivalent	1.40378
MACS_peak_4429	NM_194060	C_bivalent	1.36671
MACS_peak_2916	NM_054072	C_bivalent	1.48427
MACS_peak_2981	NM_138945	C_bivalent	1.69666
MACS_peak_1056	NM_153081	C_bivalent	1.36969
MACS_peak_5673	NM_021885	C_bivalent	1.4514
MACS_peak_160	NM_001081050	C_bivalent	1.84625
MACS_peak_3035	NM_016977	C_bivalent	1.54956
MACS_peak_1878	NM_008242	C_bivalent	1.66509
MACS_peak_3036	NM_016977	C_bivalent	1.55279
MACS_peak_1486	NM_011384	C_bivalent	2.1353
MACS_peak_5936	NM_030610	C_bivalent	1.69909
MACS_peak_1840	NM_175495	C_bivalent	1.73322
MACS_peak_1964	NM_001013777	C_bivalent	1.31165
MACS_peak_1251	NM_009521	C_bivalent	1.46728
MACS_peak_5116	NM_001081206	C_bivalent	1.55965
MACS_peak_6621	NM_023814	C_bivalent	1.86371
MACS_peak_3179	NM_177360	C_bivalent	1.67836
MACS_peak_6279	NM_001025577	C_bivalent	1.69793
MACS_peak_3369	NM_011040	C_bivalent	1.42716
MACS_peak_4359	NM_010704	C_bivalent	1.55078
MACS_peak_438	NM_001142948	C_bivalent	1.86589
MACS_peak_2348	NM_177431	C_bivalent	1.59218
MACS_peak_4209	NM_001080771	C_bivalent	1.84058
MACS_peak_3634	NM_001290993	C_bivalent	1.60259
MACS_peak_690	NM_001252637	C_bivalent	1.46033
MACS_peak_1952	NM_001083616	C_bivalent	1.64389
MACS_peak_4644	NM_001110844	C_bivalent	1.81751
MACS_peak_3603	NM_201367	C_bivalent	1.62887
MACS_peak_2906	NM_009793	C_bivalent	1.53799
MACS_peak_890	NM_144520	C_bivalent	1.2734
MACS_peak_2813	NM_030179	C_bivalent	1.34381
MACS_peak_2037	NM_001271759	C_bivalent	1.43828
MACS_peak_3556	NM_030725	C_bivalent	1.25305
MACS_peak_5075	NM_010338	C_bivalent	1.60798
MACS_peak_5595	NM_007755	C_bivalent	1.84139
MACS_peak_6158	NM_001253822	C_bivalent	1.37418
MACS_peak_2117	NM_177355	C_bivalent	1.70644
MACS_peak_6271	NM_172466	C_bivalent	1.56855
MACS_peak_4368	NM_153565	C_bivalent	1.36251
MACS_peak_979	NM_153393	C_bivalent	1.46904
MACS_peak_2169	NM_008056	C_bivalent	1.40918
MACS_peak_5526	NM_001005232	C_bivalent	1.48257
MACS_peak_1883	NM_001025606	C_bivalent	1.17139
MACS_peak_751	NM_177388	C_bivalent	1.69811
MACS_peak_6014	NM_009390	C_bivalent	1.81802
MACS_peak_4824	NM_133738	C_bivalent	1.74569
MACS_peak_1859	NM_009712	C_bivalent	1.17198
MACS_peak_961	NM_001290711	C_bivalent	1.58259
MACS_peak_5817	NM_033622	C_bivalent	1.39404
MACS_peak_1154	NM_008711	C_bivalent	1.30284
MACS_peak_266	NM_019479	C_bivalent	1.40026
MACS_peak_2755	NM_172621	C_bivalent	1.31394
MACS_peak_4072	NM_001276679	C_bivalent	1.51741
MACS_peak_3194	NM_010051	C_bivalent	1.64299
MACS_peak_3639	NM_025613	C_bivalent	1.53268
MACS_peak_5918	NM_027998	C_bivalent	1.32859
MACS_peak_2905	NM_009793	C_bivalent	1.56124
MACS_peak_1409	NM_011158	C_bivalent	1.33483
MACS_peak_6314	NM_008320	C_bivalent	1.64432
MACS_peak_3951	NM_001253683	C_bivalent	1.59939
MACS_peak_2697	NM_207105	C_bivalent	1.5106
MACS_peak_5543	NM_130880	C_bivalent	1.59455
MACS_peak_5913	NM_176933	C_bivalent	1.72914
MACS_peak_2935	NM_138663	C_bivalent	1.4406
MACS_peak_5905	NM_178591	C_bivalent	1.68669
MACS_peak_3952	NM_001253683	C_bivalent	1.67268
MACS_peak_1834	NM_028186	C_bivalent	1.53925
MACS_peak_5348	NM_018779	C_bivalent	1.77658
MACS_peak_6505	NM_175535	C_bivalent	1.67796
MACS_peak_1811	NM_008086	C_bivalent	1.5477
MACS_peak_3907	NM_177586	C_bivalent	1.57792
MACS_peak_6280	NM_001025577	C_bivalent	1.47503
MACS_peak_1526	NM_015812	C_bivalent	1.17951
MACS_peak_5357	NM_019923	C_bivalent	1.49991
MACS_peak_838	NM_016847	C_bivalent	1.58746
MACS_peak_752	NM_177388	C_bivalent	1.75237
MACS_peak_4171	NM_001081263	C_bivalent	1.61369
MACS_peak_2777	NM_181397	C_bivalent	1.53058
MACS_peak_6234	NM_021491	C_bivalent	1.65446
MACS_peak_6255	NM_212447	C_bivalent	1.7742
MACS_peak_4369	NM_153565	C_bivalent	1.38679
MACS_peak_3517	NM_001290733	C_bivalent	1.65339
MACS_peak_6547	NM_026235	C_bivalent	1.53106
MACS_peak_3484	NM_015736	C_bivalent	1.82325
MACS_peak_5723	NM_026418	C_bivalent	1.67933
MACS_peak_3633	NM_001290993	C_bivalent	1.54394
MACS_peak_1414	NM_011658	C_bivalent	1.80642
MACS_peak_242	NM_001277925	C_bivalent	1.79156
MACS_peak_3333	NM_001177758	C_bivalent	1.49568
MACS_peak_2919	NM_138662	C_bivalent	1.84604
MACS_peak_6914	NM_009566	C_bivalent	1.68492
MACS_peak_3009	NM_010181	C_bivalent	1.5596
MACS_peak_6546	NM_026235	C_bivalent	1.6075
MACS_peak_2087	NM_001081278	C_bivalent	1.52354
MACS_peak_2812	NM_030179	C_bivalent	1.29365
MACS_peak_368	NM_001039472	C_bivalent	1.31404
MACS_peak_938	NM_011491	C_bivalent	1.30477
MACS_peak_978	NM_153393	C_bivalent	1.47783
MACS_peak_1586	NM_011812	C_bivalent	1.4671
MACS_peak_4326	NM_027326	C_bivalent	1.3984
MACS_peak_5035	NM_146258	C_bivalent	1.73424
MACS_peak_2119	NM_001136079	C_bivalent	1.54434
MACS_peak_765	NM_011595	C_bivalent	1.43051
MACS_peak_638	NM_024286	C_bivalent	1.6205
MACS_peak_3831	NR_003258	C_bivalent	1.59922
MACS_peak_4426	NM_194060	C_bivalent	1.60253
MACS_peak_2045	NM_033325	C_bivalent	1.34772
MACS_peak_6620	NM_023814	C_bivalent	1.72818
MACS_peak_2960	NM_033576	C_bivalent	1.61501
MACS_peak_3640	NM_199022	C_bivalent	1.50884
MACS_peak_3983	NM_178726	C_bivalent	1.49974
MACS_peak_6571	NM_173413	C_bivalent	1.3883
MACS_peak_2569	NM_009821	C_bivalent	1.55462
MACS_peak_6938	NM_021487	C_bivalent	1.63843
MACS_peak_960	NM_001290711	C_bivalent	1.59556
MACS_peak_4652	NM_008013	C_bivalent	1.37585
MACS_peak_3918	NM_008770	C_bivalent	0.985211
MACS_peak_4190	NM_007592	C_bivalent	1.46266
MACS_peak_5681	NM_009627	C_bivalent	1.36404
MACS_peak_5061	NM_080285	C_bivalent	1.48216
MACS_peak_631	NM_175407	C_bivalent	1.76802
MACS_peak_6306	NM_030209	C_bivalent	1.54849
MACS_peak_2932	NM_009960	C_bivalent	1.7682
MACS_peak_3522	NM_010894	C_bivalent	1.38067
MACS_peak_965	NM_011891	C_bivalent	1.72691
MACS_peak_1922	NM_021459	C_bivalent	1.77077
MACS_peak_505	NM_016928	C_bivalent	1.13777
MACS_peak_997	NM_001290821	C_bivalent	1.25997
MACS_peak_5337	NM_009829	C_bivalent	1.67184
MACS_peak_551	NM_133485	C_bivalent	1.60156
MACS_peak_3680	NM_007553	C_bivalent	1.80145
MACS_peak_5872	NR_102386	C_bivalent	1.6849
MACS_peak_2694	NM_013585	C_bivalent	1.38842
MACS_peak_138	NM_008384	C_bivalent	1.45663
MACS_peak_2120	NM_008965	C_bivalent	1.49604
MACS_peak_2615	NM_178615	C_bivalent	1.43634
MACS_peak_3000	NM_001199154	C_bivalent	1.66723
MACS_peak_1866	NM_011021	C_bivalent	1.45249
MACS_peak_4934	NM_172885	C_bivalent	1.68176
MACS_peak_2854	NM_177595	C_bivalent	1.53101
MACS_peak_1938	NM_145459	C_bivalent	1.77855
MACS_peak_4825	NM_133738	C_bivalent	1.77068
MACS_peak_3171	NM_177034	C_bivalent	1.71556
MACS_peak_5107	NM_013723	C_bivalent	1.6911
MACS_peak_980	NM_177059	C_bivalent	1.49867
MACS_peak_3594	NM_011824	C_bivalent	1.63352
MACS_peak_3028	NM_001001488	C_bivalent	1.81231
MACS_peak_2781	NM_172829	C_bivalent	1.65859
MACS_peak_6615	NM_001164792	C_bivalent	1.53857
MACS_peak_3646	NM_178047	C_bivalent	1.22835
MACS_peak_332	NM_018750	C_bivalent	1.669
MACS_peak_5065	NM_173007	C_bivalent	1.61
MACS_peak_4384	NM_172296	C_bivalent	1.58235
MACS_peak_766	NM_011595	C_bivalent	1.40485
MACS_peak_2580	NM_010606	C_bivalent	1.40338
MACS_peak_6937	NM_010572	C_bivalent	1.64887
MACS_peak_5024	NM_007513	C_bivalent	1.39019
MACS_peak_3360	NM_008078	C_bivalent	1.66007
MACS_peak_1827	NM_010573	C_bivalent	1.57634
MACS_peak_787	NM_172051	C_bivalent	1.59881
MACS_peak_3586	NM_001285418	C_bivalent	1.39037
MACS_peak_5019	NM_010229	C_bivalent	1.67786
MACS_peak_2558	NM_009621	C_bivalent	1.59753
MACS_peak_3837	NM_009867	C_bivalent	1.58315
MACS_peak_1055	NM_153081	C_bivalent	1.09037
MACS_peak_910	NM_001025597	C_bivalent	1.88018
MACS_peak_2982	NR_073583	C_bivalent	1.2724
MACS_peak_610	NM_001253355	C_bivalent	1.54082
MACS_peak_3206	NM_009890	C_bivalent	1.61123
MACS_peak_4139	NM_001287103	C_bivalent	1.63032
MACS_peak_5333	NM_001164035	C_bivalent	1.50581
MACS_peak_5754	NM_183248	C_bivalent	1.56948
MACS_peak_1249	NM_009521	C_bivalent	1.63488
MACS_peak_5182	NM_007500	C_bivalent	1.59207
MACS_peak_180	NM_010518	C_bivalent	1.53058
MACS_peak_4646	NM_013657	C_bivalent	1.70219
MACS_peak_5531	NM_008074	C_bivalent	1.68305
MACS_peak_251	NM_177305	C_bivalent	1.51013
MACS_peak_1153	NM_008711	C_bivalent	1.53101
MACS_peak_5954	NM_133969	C_bivalent	1.59853
MACS_peak_5572	NM_023908	C_bivalent	1.48395
MACS_peak_6034	NM_026818	C_bivalent	1.86301
MACS_peak_3172	NM_177034	C_bivalent	1.63383
MACS_peak_6901	NR_045434	C_bivalent	1.70406
MACS_peak_387	NM_016846	C_bivalent	1.57124
MACS_peak_2123	NM_001289498	C_bivalent	1.67494
MACS_peak_1280	NM_172800	C_bivalent	1.45946
MACS_peak_4494	NM_011214	C_bivalent	1.55858
MACS_peak_5834	NM_001293667	C_bivalent	1.30459
MACS_peak_5730	NM_019564	C_bivalent	1.60261
MACS_peak_4085	NM_007441	C_bivalent	1.73776
MACS_peak_2817	NM_029999	C_bivalent	1.59992
MACS_peak_2451	NM_011415	C_bivalent	1.52123
MACS_peak_6152	NM_172913	C_bivalent	1.56849
MACS_peak_597	NM_021509	C_bivalent	1.56782
MACS_peak_4075	NM_009520	C_bivalent	1.79171
MACS_peak_3175	NM_175013	C_bivalent	1.53983
MACS_peak_1382	NM_144551	C_bivalent	1.51437
MACS_peak_3513	NM_010467	C_bivalent	1.76542
MACS_peak_6614	NM_001164792	C_bivalent	1.51973
MACS_peak_3609	NM_170593	C_bivalent	1.39641
MACS_peak_1122	NM_183201	C_bivalent	1.78269
MACS_peak_5117	NM_001081206	C_bivalent	1.59544
MACS_peak_5243	NM_008881	C_bivalent	1.3076
MACS_peak_2515	NM_198034	C_bivalent	1.75944
MACS_peak_4100	NM_020505	C_bivalent	1.80632
MACS_peak_3822	NM_007557	C_bivalent	1.26907
MACS_peak_4647	NM_010305	C_bivalent	1.68669
MACS_peak_5868	NM_001110783	C_bivalent	1.84256
MACS_peak_2324	NM_021423	C_bivalent	1.41398
MACS_peak_5528	NM_148931	C_bivalent	1.73679
MACS_peak_1955	NM_011894	C_bivalent	1.49722
MACS_peak_6022	NM_010934	C_bivalent	1.60336
MACS_peak_5311	NM_011763	C_bivalent	1.81381
MACS_peak_964	NM_011891	C_bivalent	1.69248
MACS_peak_3627	NM_145395	C_bivalent	1.5013
MACS_peak_4092	NM_017392	C_bivalent	1.36684
MACS_peak_1547	NM_008827	C_bivalent	1.35226
MACS_peak_5553	NM_001033877	C_bivalent	1.41337
MACS_peak_989	NM_019687	C_bivalent	1.52772
MACS_peak_2039	NM_001276387	C_bivalent	1.20709
MACS_peak_6295	NM_019707	C_bivalent	1.24768
MACS_peak_3471	NM_013613	C_bivalent	1.21752
MACS_peak_4003	NM_177130	C_bivalent	1.43063
MACS_peak_5021	NM_010228	C_bivalent	1.59728
MACS_peak_5737	NM_009123	C_bivalent	1.78293
MACS_peak_2754	NM_172621	C_bivalent	1.43822
MACS_peak_2399	NM_033073	C_bivalent	1.24486
MACS_peak_5731	NM_019564	C_bivalent	1.68854
MACS_peak_5315	NM_009525	C_bivalent	1.6639
MACS_peak_1766	NM_007526	C_bivalent	1.94128
MACS_peak_2556	NM_001198826	C_bivalent	1.4153
MACS_peak_2693	NM_013585	C_bivalent	1.32763
MACS_peak_2009	NM_016975	C_bivalent	1.87874
MACS_peak_350	NM_001291928	C_bivalent	1.55031
MACS_peak_5480	NM_172385	C_bivalent	1.64089
MACS_peak_3196	NM_010051	C_bivalent	1.43972
MACS_peak_4117	NM_153422	C_bivalent	1.44678
MACS_peak_5694	NM_001024138	C_bivalent	1.4197
MACS_peak_4337	NM_175647	C_bivalent	1.59373
MACS_peak_2485	NM_001159318	C_bivalent	1.40969
MACS_peak_5660	NM_019990	C_bivalent	1.36409
MACS_peak_3939	NM_130448	C_bivalent	1.66014
MACS_peak_5869	NM_001277280	C_bivalent	1.91722
MACS_peak_5835	NM_019521	C_bivalent	1.47107
MACS_peak_4975	NM_001033416	C_bivalent	1.29041
MACS_peak_2983	NM_001291455	C_bivalent	1.15597
MACS_peak_5782	NM_009876	C_bivalent	1.59024
MACS_peak_5350	NM_008428	C_bivalent	1.24363
MACS_peak_1123	NM_183201	C_bivalent	1.67631
MACS_peak_6103	NM_009463	C_bivalent	1.55858
MACS_peak_5554	NM_001033877	C_bivalent	1.32393
MACS_peak_4140	NM_001004367	C_bivalent	2.1538
MACS_peak_1748	NM_001005748	C_bivalent	1.45857
MACS_peak_3663	NM_001136063	C_bivalent	1.47482
MACS_peak_3051	NM_007831	C_bivalent	1.5094
MACS_peak_4208	NM_001080771	C_bivalent	1.75468
MACS_peak_4810	NM_009704	C_bivalent	1.5339
MACS_peak_579	NM_008580	C_bivalent	1.59647
MACS_peak_4636	NM_008830	C_bivalent	1.64977
MACS_peak_789	NM_018797	C_bivalent	1.37222
MACS_peak_6090	NM_020259	C_bivalent	1.45762
MACS_peak_1508	NM_134050	C_bivalent	1.57976
MACS_peak_4427	NM_194060	C_bivalent	1.53772
MACS_peak_6728	NM_001002267	C_bivalent	0.767669
MACS_peak_3080	NM_008082	C_bivalent	0.867706
MACS_peak_3081	NM_008082	C_bivalent	0.867706
MACS_peak_6307	NM_030209	C_bivalent	1.56567
MACS_peak_5700	NR_073548	C_bivalent	1.51472
MACS_peak_554	NM_177387	C_bivalent	1.42149
MACS_peak_6313	NM_008320	C_bivalent	1.25252
MACS_peak_1571	NM_201518	C_bivalent	1.73621
MACS_peak_1398	NM_010496	C_bivalent	1.34612
MACS_peak_5108	NM_013723	C_bivalent	1.67007
MACS_peak_4831	NM_173404	C_bivalent	1.58721
MACS_peak_611	NM_001253355	C_bivalent	1.58392
MACS_peak_6327	NM_009569	C_bivalent	1.55814
MACS_peak_4327	NM_027326	C_bivalent	1.33164
MACS_peak_5807	NM_010111	C_bivalent	1.32217
MACS_peak_2939	NM_053126	C_bivalent	1.55697
MACS_peak_5661	NM_001243757	C_bivalent	1.3869
MACS_peak_4868	NM_001081235	C_bivalent	1.78536
MACS_peak_4360	NM_001122899	C_bivalent	1.59351
MACS_peak_6622	NM_023814	C_bivalent	1.4133
MACS_peak_3429	NM_178888	C_bivalent	0.96296
MACS_peak_5576	NM_007424	C_bivalent	1.52581
MACS_peak_4000	NM_009144	C_bivalent	1.37171
MACS_peak_4138	NM_020265	C_bivalent	1.45543
MACS_peak_3018	NM_198649	C_bivalent	0.709134
MACS_peak_307	NM_010133	C_bivalent	1.41968
MACS_peak_6294	NM_019707	C_bivalent	1.6255
MACS_peak_4149	NM_001293561	C_bivalent	1.44703
MACS_peak_3368	NM_011040	C_bivalent	1.52193
MACS_peak_4387	NM_172296	C_bivalent	1.13341
MACS_peak_2094	NM_011143	C_bivalent	1.67262
MACS_peak_1828	NM_010573	C_bivalent	1.94683
MACS_peak_1918	NM_008396	C_bivalent	1.26305
MACS_peak_3516	NM_001290734	C_bivalent	1.58002
MACS_peak_6409	NM_028013	C_bivalent	1.05928
MACS_peak_990	NM_019687	C_bivalent	1.47234
MACS_peak_4832	NM_008926	C_bivalent	1.69794
MACS_peak_594	NM_011545	C_bivalent	1.57494
MACS_peak_3185	NM_175459	C_bivalent	1.54276
MACS_peak_2856	NM_008058	C_bivalent	1.50397
MACS_peak_442	NM_001159731	C_bivalent	1.47994
MACS_peak_4270	NM_172693	C_bivalent	1.35625
MACS_peak_1923	NM_001081009	C_bivalent	1.60475
MACS_peak_4637	NM_008830	C_bivalent	1.6288
MACS_peak_577	NM_029529	C_bivalent	1.34894
MACS_peak_977	NM_013744	C_bivalent	1.35363
MACS_peak_1529	NM_058212	C_bivalent	1.72595
MACS_peak_4319	NM_010820	C_bivalent	1.84287
MACS_peak_3463	NM_001141982	C_bivalent	1.28037
MACS_peak_85	NM_007685	C_bivalent	1.18251
MACS_peak_2793	NM_207654	C_bivalent	1.72665
MACS_peak_2605	NM_010515	C_bivalent	1.45465
MACS_peak_689	NM_001252638	C_bivalent	1.36543
MACS_peak_3158	NM_172442	C_bivalent	1.63397
MACS_peak_6519	NM_176844	C_bivalent	1.56989
MACS_peak_1473	NM_183294	C_bivalent	1.45927
MACS_peak_5755	NR_027857	C_bivalent	1.56038
MACS_peak_1727	NM_008592	C_bivalent	1.40109
MACS_peak_6324	NM_009569	C_bivalent	1.46202
MACS_peak_402	NM_010500	C_bivalent	1.95527
MACS_peak_4844	NM_001005477	C_bivalent	1.60621
MACS_peak_578	NM_029529	C_bivalent	1.40591
MACS_peak_6513	NM_177350	C_bivalent	1.48724
MACS_peak_224	NM_009255	C_bivalent	1.40125
MACS_peak_684	NM_010118	C_bivalent	1.42464
MACS_peak_3195	NM_010051	C_bivalent	1.45971
MACS_peak_4263	NM_183298	C_bivalent	1.47608
MACS_peak_5561	NM_183261	C_bivalent	1.61228
MACS_peak_5183	NM_007500	C_bivalent	1.57782
MACS_peak_2998	NM_001286181	C_bivalent	1.71091
MACS_peak_4318	NM_011211	C_bivalent	1.62334
MACS_peak_4643	NM_011348	C_bivalent	1.38626
MACS_peak_531	NM_007498	C_bivalent	1.62378
MACS_peak_2499	NM_001012765	C_bivalent	1.60897
MACS_peak_6453	NM_013800	C_bivalent	1.89353
MACS_peak_5550	NM_146191	C_bivalent	1.46256
MACS_peak_1799	NM_019568	C_bivalent	1.55206
MACS_peak_6261	NM_178086	C_bivalent	1.55647
MACS_peak_5118	NM_001081206	C_bivalent	1.59422
MACS_peak_2857	NM_008058	C_bivalent	1.29585
MACS_peak_1915	NM_019960	C_bivalent	1.17004
MACS_peak_3576	NM_178890	C_bivalent	1.43953
MACS_peak_1210	NM_011771	C_bivalent	1.84564
MACS_peak_4721	NM_030889	C_bivalent	1.28005
MACS_peak_6325	NM_009569	C_bivalent	1.49525
MACS_peak_3515	NM_001081033	C_bivalent	1.39275
MACS_peak_4143	NM_021382	C_bivalent	1.31656
MACS_peak_6518	NM_176844	C_bivalent	1.5965
MACS_peak_5139	NM_011777	C_bivalent	1.27749
MACS_peak_4344	NM_001122953	C_bivalent	1.48586
MACS_peak_6910	NM_001009549	C_bivalent	1.54017
MACS_peak_4166	NM_199465	C_bivalent	1.64307
MACS_peak_5054	NM_175088	C_bivalent	1.27202
MACS_peak_3971	NM_008987	C_bivalent	1.74216
MACS_peak_5466	NM_001287523	C_bivalent	1.33175
MACS_peak_5277	NM_007697	C_bivalent	1.42764
MACS_peak_3063	NM_013666	C_bivalent	1.85867
MACS_peak_3508	NM_013555	C_bivalent	1.7919
MACS_peak_1747	NM_001005740	C_bivalent	1.22965
MACS_peak_4635	NM_008830	C_bivalent	1.61874
MACS_peak_4811	NM_009704	C_bivalent	1.55016
MACS_peak_5662	NM_001243757	C_bivalent	1.45465
MACS_peak_1865	NM_011021	C_bivalent	1.54956
MACS_peak_786	NM_172051	C_bivalent	1.51729
MACS_peak_3341	NM_028757	C_bivalent	1.67786
MACS_peak_4425	NM_007902	C_bivalent	1.22728
MACS_peak_5479	NM_172385	C_bivalent	1.64384
MACS_peak_2548	NM_139134	C_bivalent	1.13376
MACS_peak_5193	NM_008354	C_bivalent	1.62683
MACS_peak_2959	NM_033590	C_bivalent	1.44014
MACS_peak_2122	NM_011019	C_bivalent	1.52122
MACS_peak_3232	NM_015748	C_bivalent	1.56693
MACS_peak_6516	NM_021422	C_bivalent	1.77237
MACS_peak_1268	NM_015732	C_bivalent	1.01457
MACS_peak_2808	NM_145158	C_bivalent	1.66375
MACS_peak_5541	NM_013788	C_bivalent	1.70568
MACS_peak_2170	NM_026778	C_bivalent	1.41278
MACS_peak_3917	NM_008770	C_bivalent	1.31743
MACS_peak_4155	NM_026993	C_bivalent	1.35807
MACS_peak_2082	NM_053105	C_bivalent	1.7408
MACS_peak_5062	NM_019697	C_bivalent	1.40946
MACS_peak_139	NM_008384	C_bivalent	1.31941
MACS_peak_4821	NM_001077596	C_bivalent	1.64818
MACS_peak_524	NM_008976	C_bivalent	1.37577
MACS_peak_552	NM_133485	C_bivalent	1.59246
MACS_peak_4286	NM_022814	C_bivalent	1.64373
MACS_peak_6173	NM_011787	C_bivalent	1.19675
MACS_peak_1402	NM_009234	C_bivalent	1.49206
MACS_peak_2958	NM_033588	C_bivalent	1.32868
MACS_peak_1253	NM_007762	C_bivalent	1.71955
MACS_peak_2997	NM_001286181	C_bivalent	1.67228
MACS_peak_1757	NM_001081425	C_bivalent	1.4325
MACS_peak_5537	NM_009728	C_bivalent	1.77011
MACS_peak_4269	NM_172693	C_bivalent	1.39276
MACS_peak_2587	NM_023663	C_bivalent	1.5686
MACS_peak_3688	NM_001291061	C_bivalent	1.56897
MACS_peak_2980	NM_138945	C_bivalent	1.65335
MACS_peak_5674	NM_057173	C_bivalent	1.65719
MACS_peak_2956	NM_033574	C_bivalent	1.50153
MACS_peak_5089	NM_008493	C_bivalent	1.33718
MACS_peak_4355	NM_183024	C_bivalent	1.32108
MACS_peak_6145	NM_007406	C_bivalent	1.58001
MACS_peak_5542	NM_130880	C_bivalent	1.67326
MACS_peak_3197	NM_010051	C_bivalent	1.28331
MACS_peak_5020	NM_010229	C_bivalent	1.66372
MACS_peak_508	NM_178692	C_bivalent	1.5045
MACS_peak_4145	NR_121195	C_bivalent	1.40521
MACS_peak_5992	NM_008278	C_bivalent	1.47447
MACS_peak_5192	NM_001177556	C_bivalent	1.58761
MACS_peak_621	NM_001114332	C_bivalent	1.30596
MACS_peak_5940	NM_007514	C_bivalent	1.96337
MACS_peak_2459	NM_153790	C_bivalent	1.62099
MACS_peak_2936	NM_001003671	C_bivalent	1.51885
MACS_peak_5320	NM_017379	C_bivalent	1.33493
MACS_peak_4403	NM_001003947	C_bivalent	1.49079
MACS_peak_3807	NM_080455	C_bivalent	1.52781
MACS_peak_2081	NM_053105	C_bivalent	1.72763
MACS_peak_289	NM_001160368	C_bivalent	1.3661
MACS_peak_2881	NM_001142731	C_bivalent	1.56421
MACS_peak_6570	NM_026674	C_bivalent	1.33193
MACS_peak_1425	NM_144552	C_bivalent	1.60183
MACS_peak_4634	NM_008830	C_bivalent	1.60026
MACS_peak_3552	NM_011957	C_bivalent	1.49065
MACS_peak_5536	NM_009728	C_bivalent	1.78644
MACS_peak_753	NM_153543	C_bivalent	1.3752
MACS_peak_1876	NM_008242	C_bivalent	1.98224
MACS_peak_5138	NM_011777	C_bivalent	1.27268
MACS_peak_2970	NM_033582	C_bivalent	1.27182
MACS_peak_927	NM_001242934	C_bivalent	1.48203
MACS_peak_5699	NM_001272023	C_bivalent	1.48618
MACS_peak_4694	NM_008037	C_bivalent	1.45011
MACS_peak_2833	NM_011380	C_bivalent	1.55288
MACS_peak_1816	NM_019986	C_bivalent	1.47973
MACS_peak_6508	NM_144784	C_bivalent	1.60144
MACS_peak_2103	NM_001079844	C_bivalent	1.33019
MACS_peak_2864	NM_134130	C_bivalent	1.68763
MACS_peak_4346	NM_010905	C_bivalent	1.39581
MACS_peak_5063	NM_019697	C_bivalent	1.56785
MACS_peak_4734	NM_010474	C_bivalent	1.59931
MACS_peak_3715	NM_054068	C_bivalent	1.69078
MACS_peak_926	NM_016707	C_bivalent	1.22021
MACS_peak_2752	NM_178589	C_bivalent	1.12791
MACS_peak_100	NM_001290797	C_bivalent	1.36861
MACS_peak_2965	NM_033593	C_bivalent	1.40984
MACS_peak_3523	NM_010894	C_bivalent	1.60271
MACS_peak_5130	NM_175528	C_bivalent	1.33253
MACS_peak_3466	NM_023396	C_bivalent	1.53374
MACS_peak_1248	NM_011719	C_bivalent	1.60638
MACS_peak_1767	NM_007526	C_bivalent	1.36279
MACS_peak_2855	NM_008058	C_bivalent	1.42144
MACS_peak_5683	NM_020606	C_bivalent	1.31501
MACS_peak_2794	NM_207654	C_bivalent	1.66664
MACS_peak_6100	NM_027758	C_bivalent	1.44779
MACS_peak_3601	NM_011246	C_bivalent	1.29795
MACS_peak_3187	NM_009199	C_bivalent	1.36472
MACS_peak_2863	NM_134130	C_bivalent	1.60698
MACS_peak_5781	NM_008434	C_bivalent	1.3576
MACS_peak_5274	NM_018884	C_bivalent	1.52035
MACS_peak_5347	NM_018779	C_bivalent	1.71919
MACS_peak_3838	NM_009867	C_bivalent	1.63955
MACS_peak_2937	NM_001003671	C_bivalent	1.49337
MACS_peak_5253	NM_009527	C_bivalent	1.48656
MACS_peak_750	NM_021439	C_bivalent	1.11633
MACS_peak_5280	NM_008516	C_bivalent	1.34554
MACS_peak_4842	NM_133897	C_bivalent	1.17958
MACS_peak_2093	NM_007904	C_bivalent	1.55033
MACS_peak_5693	NM_001195774	C_bivalent	1.12708
MACS_peak_1289	NM_021411	C_bivalent	1.42485
MACS_peak_3540	NM_008982	C_bivalent	1.33692
MACS_peak_377	NM_009061	C_bivalent	1.72815
MACS_peak_4402	NM_001003947	C_bivalent	1.50856
MACS_peak_4156	NM_026993	C_bivalent	1.39169
MACS_peak_5042	NM_009364	C_bivalent	1.56166
MACS_peak_6509	NM_144784	C_bivalent	1.60762
MACS_peak_2963	NM_033578	C_bivalent	1.71604
MACS_peak_3483	NM_177025	C_bivalent	1.78279
MACS_peak_2333	NM_025815	C_bivalent	1.27407
MACS_peak_6708	NM_029575	C_bivalent	1.42884
MACS_peak_416	NM_013862	C_bivalent	1.45909
MACS_peak_6089	NM_020259	C_bivalent	1.42406
MACS_peak_3588	NM_001285417	C_bivalent	1.45053
MACS_peak_6468	NM_172768	C_bivalent	1.34053
MACS_peak_3229	NM_031376	C_bivalent	1.54633
MACS_peak_4207	NM_019724	C_bivalent	1.70116
MACS_peak_561	NM_026405	C_bivalent	1.51418
MACS_peak_596	NM_021509	C_bivalent	1.59574
MACS_peak_3767	NM_183023	C_bivalent	1.39693
MACS_peak_1415	NM_011658	C_bivalent	1.67541
MACS_peak_3638	NM_007993	C_bivalent	1.65514
MACS_peak_6469	NM_172768	C_bivalent	1.38599
MACS_peak_2638	NM_013855	C_bivalent	1.27428
MACS_peak_6157	NM_001253822	C_bivalent	1.36084
MACS_peak_5904	NM_178591	C_bivalent	1.37144
MACS_peak_5558	NM_010513	C_bivalent	1.33032
MACS_peak_5573	NM_182809	C_bivalent	1.62063
MACS_peak_3839	NM_009867	C_bivalent	1.647
MACS_peak_5870	NM_001277281	C_bivalent	1.42149
MACS_peak_6926	NM_009197	C_bivalent	1.47343
MACS_peak_1038	NM_008744	C_bivalent	1.37604
MACS_peak_43	NM_133832	C_bivalent	1.18679
MACS_peak_6178	NM_026385	C_bivalent	1.8306
MACS_peak_4189	NM_145711	C_bivalent	1.69613
MACS_peak_1530	NM_058212	C_bivalent	1.68101
MACS_peak_4362	NM_001285852	C_bivalent	1.50724
MACS_peak_4718	NM_001042615	C_bivalent	1.33514
MACS_peak_2538	NM_008310	C_bivalent	1.65193
MACS_peak_2152	NM_009154	C_bivalent	1.6064
MACS_peak_1569	NM_201518	C_bivalent	1.84656
MACS_peak_5072	NM_001252105	C_bivalent	1.70472
MACS_peak_550	NM_133485	C_bivalent	1.02968
MACS_peak_2519	NM_172506	C_bivalent	1.49823
MACS_peak_4785	NM_011058	C_bivalent	1.66943
MACS_peak_1267	NM_011101	C_bivalent	1.23234
MACS_peak_346	NM_175443	C_bivalent	1.46896
MACS_peak_568	NM_001195096	C_bivalent	1.21194
MACS_peak_826	NM_028679	C_bivalent	1.31682
MACS_peak_2358	NM_009504	C_bivalent	1.38253
MACS_peak_3008	NM_009194	C_bivalent	1.26375
MACS_peak_4820	NM_001077596	C_bivalent	1.6075
MACS_peak_5281	NM_008516	C_bivalent	1.56339
MACS_peak_1062	NM_009660	C_bivalent	1.43389
MACS_peak_4370	NM_177667	C_bivalent	1.36056
MACS_peak_763	NM_011595	C_bivalent	1.37572
MACS_peak_3662	NM_001271002	C_bivalent	1.59138
MACS_peak_3186	NM_009199	C_bivalent	1.40367
MACS_peak_2969	NM_033581	C_bivalent	0.882062
MACS_peak_3082	NM_008082	C_bivalent	1.01238
MACS_peak_5557	NM_010513	C_bivalent	1.33122
MACS_peak_5278	NM_007697	C_bivalent	0.948905
MACS_peak_271	NM_181405	C_bivalent	0.892736
MACS_peak_4638	NM_172706	C_bivalent	1.50582
MACS_peak_6572	NM_001164251	C_bivalent	1.56881
MACS_peak_3604	NM_001145854	C_bivalent	1.55039
MACS_peak_2543	NM_019413	C_bivalent	1.59025
MACS_peak_1815	NM_019986	C_bivalent	1.39154
MACS_peak_4477	NM_178110	C_bivalent	1.44629
MACS_peak_1570	NM_201518	C_bivalent	1.77849
MACS_peak_2897	NM_026779	C_bivalent	1.24051
MACS_peak_5265	NM_025829	C_bivalent	0.964935
MACS_peak_1697	NM_023868	C_bivalent	1.53996
MACS_peak_6088	NM_138944	C_bivalent	1.66926
MACS_peak_795	NM_013598	C_bivalent	1.64352
MACS_peak_4354	NM_183024	C_bivalent	1.34343
MACS_peak_4152	NM_027770	C_bivalent	1.37201
MACS_peak_5809	NM_010111	C_bivalent	1.67118
MACS_peak_1024	NM_018805	C_bivalent	1.34795
MACS_peak_1060	NM_007440	C_bivalent	1.29601
MACS_peak_401	NM_010500	C_bivalent	1.30026
MACS_peak_1754	NM_153789	C_bivalent	1.2444
MACS_peak_1589	NM_177620	C_bivalent	1.70493
MACS_peak_6467	NM_172768	C_bivalent	1.36409
MACS_peak_5871	NM_001277284	C_bivalent	1.38895
MACS_peak_4093	NM_017392	C_bivalent	1.49951
MACS_peak_1262	NM_207624	C_bivalent	0.942659
MACS_peak_1919	NM_001033228	C_bivalent	1.54321
MACS_peak_4719	NM_030127	C_bivalent	1.39425
MACS_peak_3849	NM_009936	C_bivalent	1.23615
MACS_peak_1552	NM_009368	C_bivalent	1.22965
MACS_peak_1756	NM_009124	C_bivalent	0.923569
MACS_peak_943	NM_008005	C_bivalent	1.33326
MACS_peak_5971	NM_175162	C_bivalent	1.19903
MACS_peak_1025	NM_018805	C_bivalent	1.4249
MACS_peak_5808	NM_010111	C_bivalent	1.39192
MACS_peak_5825	NM_011227	C_bivalent	1.77043
MACS_peak_4386	NM_172296	C_bivalent	1.15835
MACS_peak_5013	NM_016789	C_bivalent	1.41421
MACS_peak_6489	NM_001013390	C_bivalent	1.63349
MACS_peak_3561	NM_007442	C_bivalent	1.30948
MACS_peak_2780	NM_172829	C_bivalent	1.68015
MACS_peak_3161	NM_008137	C_bivalent	1.37439
MACS_peak_1261	NM_001281819	C_bivalent	1.49337
MACS_peak_5845	NM_053171	C_bivalent	1.50411
MACS_peak_3658	NM_009732	C_bivalent	1.60592
MACS_peak_2858	NM_130449	C_bivalent	1.49901
MACS_peak_2458	NM_153790	C_bivalent	1.71393
MACS_peak_312	NM_001025156	C_bivalent	1.40197
MACS_peak_3296	NM_007419	C_bivalent	1.73748
MACS_peak_5616	NM_181407	C_bivalent	1.45201
MACS_peak_4807	NM_008176	C_bivalent	1.3989
MACS_peak_3067	NM_013831	C_bivalent	1.33579
MACS_peak_4352	NM_198037	C_bivalent	1.17007
MACS_peak_1568	NM_201518	C_bivalent	1.60879
MACS_peak_4366	NR_104385	C_bivalent	1.72536
MACS_peak_1403	NM_009234	C_bivalent	1.11235
MACS_peak_4812	NM_009704	C_bivalent	1.56441
MACS_peak_6540	NM_001081192	C_bivalent	1.70341
MACS_peak_6470	NM_172768	C_bivalent	1.29414
MACS_peak_6174	NM_011787	C_bivalent	1.28294
MACS_peak_1696	NM_023868	C_bivalent	1.64015
MACS_peak_2545	NM_175549	C_bivalent	1.62758
MACS_peak_676	NM_009719	C_bivalent	1.62167
MACS_peak_2048	NM_001271407	C_bivalent	1.20354
MACS_peak_4328	NM_027326	C_bivalent	1.56652
MACS_peak_5818	NM_033622	C_bivalent	1.31524
MACS_peak_1977	NM_026832	C_bivalent	1.59756
MACS_peak_6548	NM_176922	C_bivalent	1.0034
MACS_peak_1888	NM_008756	C_bivalent	1.46574
MACS_peak_3587	NM_001048142	C_bivalent	1.18247
MACS_peak_3056	NM_010720	C_bivalent	1.47068
MACS_peak_3231	NM_031376	C_bivalent	1.48183
MACS_peak_1522	NM_001167920	C_bivalent	1.39985
MACS_peak_6566	NM_001025612	C_bivalent	1.26611
MACS_peak_6287	NM_001081151	C_bivalent	1.80925
MACS_peak_3554	NM_145832	C_bivalent	1.32497
MACS_peak_1825	NM_172053	C_bivalent	1.32521
MACS_peak_5617	NM_181407	C_bivalent	1.4532
MACS_peak_6605	NM_010482	C_bivalent	1.39073
MACS_peak_1290	NM_021411	C_bivalent	1.49091
MACS_peak_5873	NR_102385	C_bivalent	1.12437
MACS_peak_527	NM_008937	C_bivalent	1.09995
MACS_peak_4345	NM_010905	C_bivalent	1.80558
MACS_peak_4004	NM_011839	C_bivalent	1.52202
MACS_peak_6899	NM_173414	C_bivalent	1.30802
MACS_peak_1994	NM_016972	C_bivalent	1.38121
MACS_peak_5824	NM_011227	C_bivalent	1.75562
MACS_peak_6450	NM_013906	C_bivalent	1.62409
MACS_peak_5125	NM_001294144	C_bivalent	1.09404
MACS_peak_3932	NM_008006	C_bivalent	1.84773
MACS_peak_1947	NM_009524	C_bivalent	1.41042
MACS_peak_983	NM_001290789	C_bivalent	1.51751
MACS_peak_4096	NM_001033304	C_bivalent	1.46639
MACS_peak_2225	NM_001163465	C_bivalent	1.30963
MACS_peak_1759	NM_175340	C_bivalent	1.26891
MACS_peak_6441	NM_023277	C_bivalent	1.20531
MACS_peak_3077	NM_178280	C_bivalent	1.29647
MACS_peak_5635	NM_026384	C_bivalent	1.4975
MACS_peak_2968	NM_033581	C_bivalent	0.879941
MACS_peak_4217	NM_001012451	C_bivalent	1.27671
MACS_peak_257	NM_010262	C_bivalent	1.71428
MACS_peak_2531	NM_009655	C_bivalent	1.59673
MACS_peak_4720	NM_027373	C_bivalent	1.23623
MACS_peak_2183	NM_178920	C_bivalent	1.58535
MACS_peak_2121	NM_001037905	C_bivalent	1.37188
MACS_peak_158	NM_027407	C_bivalent	1.83039
MACS_peak_6451	NM_013906	C_bivalent	1.64826
MACS_peak_749	NM_021439	C_bivalent	1.42214
MACS_peak_2047	NM_001253736	C_bivalent	1.40247
MACS_peak_339	NM_001195025	C_bivalent	1.58345
MACS_peak_2136	NM_176959	C_bivalent	1.34036
MACS_peak_1124	NM_183201	C_bivalent	1.37354
MACS_peak_5191	NM_001177559	C_bivalent	1.59768
MACS_peak_5259	NM_008377	C_bivalent	1.36668
MACS_peak_4371	NM_177667	C_bivalent	1.32523
MACS_peak_2126	NM_008728	C_bivalent	1.56958
MACS_peak_973	NM_021540	C_bivalent	1.59022
MACS_peak_6348	NM_053207	C_bivalent	1.23722
MACS_peak_5465	NM_175140	C_bivalent	1.60092
MACS_peak_6411	NM_010287	C_bivalent	1.31892
MACS_peak_1745	NM_010104	C_bivalent	1.16859
MACS_peak_3436	NM_001290576	C_bivalent	1.20983
MACS_peak_305	NM_001012322	C_bivalent	1.4671
MACS_peak_3954	NM_133231	C_bivalent	1.24527
MACS_peak_567	NM_009538	C_bivalent	1.49028
MACS_peak_5848	NM_053171	C_bivalent	1.41703
MACS_peak_1995	NM_016972	C_bivalent	1.32975
MACS_peak_1981	NM_008102	C_bivalent	1.38259
MACS_peak_4244	NM_009416	C_bivalent	1.49606
MACS_peak_1445	NM_020287	C_bivalent	1.80076
MACS_peak_2194	NM_144549	C_bivalent	1.28155
MACS_peak_1991	NM_015772	C_bivalent	1.28315
MACS_peak_62	NM_001160139	C_bivalent	1.30009
MACS_peak_3072	NM_053117	C_bivalent	1.25794
MACS_peak_1288	NM_021411	C_bivalent	1.30896
MACS_peak_340	NM_028778	C_bivalent	1.54134
MACS_peak_1904	NM_152804	C_bivalent	1.36769
MACS_peak_4342	NM_010591	C_bivalent	1.15573
MACS_peak_931	NM_001166661	C_bivalent	1.26883
MACS_peak_2797	NM_008549	C_bivalent	1.27113
MACS_peak_3624	NM_009735	C_bivalent	1.39622
MACS_peak_2276	NM_001044308	C_bivalent	1.18499
MACS_peak_4351	NM_013845	C_bivalent	1.23774
MACS_peak_2636	NM_001163850	C_bivalent	1.25993
MACS_peak_1459	NM_009216	C_bivalent	1.49255
MACS_peak_6288	NM_001081151	C_bivalent	1.84417
MACS_peak_1755	NM_153789	C_bivalent	1.23381
MACS_peak_6627	NM_001003911	C_bivalent	1.39822
MACS_peak_3659	NM_009732	C_bivalent	1.54319
MACS_peak_6289	NM_001081151	C_bivalent	1.74332
MACS_peak_3435	NM_001290576	C_bivalent	1.22808
MACS_peak_3931	NM_008006	C_bivalent	1.73867
MACS_peak_1399	NM_010496	C_bivalent	1.21097
MACS_peak_2838	NM_199251	C_bivalent	1.47662
MACS_peak_1978	NM_026832	C_bivalent	1.25558
MACS_peak_6939	NM_001114385	C_bivalent	1.80348
MACS_peak_5355	NM_001024468	C_bivalent	1.10643
MACS_peak_4153	NM_027770	C_bivalent	1.39789
MACS_peak_194	NM_009526	C_bivalent	1.68004
MACS_peak_5641	NM_201352	C_bivalent	1.45135
MACS_peak_1292	NM_010350	C_bivalent	1.4757
MACS_peak_1022	NM_007413	C_bivalent	1.12737
MACS_peak_761	NM_028709	C_bivalent	1.62148
MACS_peak_5876	NM_013834	C_bivalent	1.44508
MACS_peak_3068	NM_013831	C_bivalent	1.31611
MACS_peak_1059	NM_007528	C_bivalent	1.12341
MACS_peak_1813	NM_019395	C_bivalent	1.36758
MACS_peak_6596	NM_198962	C_bivalent	1.41463
MACS_peak_634	NM_009846	C_bivalent	1.48924
MACS_peak_6087	NM_138944	C_bivalent	1.72881
MACS_peak_2698	NM_030890	C_bivalent	1.16149
MACS_peak_3324	NM_028804	C_bivalent	1.01527
MACS_peak_6624	NM_011851	C_bivalent	1.43831
MACS_peak_2357	NM_009504	C_bivalent	1.3024
MACS_peak_1260	NM_181071	C_bivalent	0.698253
MACS_peak_3252	NM_011037	C_bivalent	1.46379
MACS_peak_580	NM_008580	C_bivalent	1.57612
MACS_peak_1951	NM_001083616	C_bivalent	1.62194
MACS_peak_3960	NM_001081229	C_bivalent	0.828142
MACS_peak_5823	NM_011227	C_bivalent	1.72385
MACS_peak_6665	NM_029385	C_bivalent	1.10893
MACS_peak_1252	NM_007762	C_bivalent	1.30017
MACS_peak_4363	NM_001285852	C_bivalent	1.51757
MACS_peak_4840	NM_173370	C_bivalent	1.48818
MACS_peak_1746	NM_010104	C_bivalent	1.18494
MACS_peak_211	NM_001085370	C_bivalent	1.54507
MACS_peak_3069	NM_013831	C_bivalent	1.26551
MACS_peak_4113	NM_010171	C_bivalent	1.33333
MACS_peak_6459	NM_001029838	C_bivalent	1.63421
MACS_peak_5478	NM_172385	C_bivalent	0.981548
MACS_peak_3110	NM_001033447	C_bivalent	1.57092
MACS_peak_4188	NM_145711	C_bivalent	1.45483
MACS_peak_5158	NM_010903	C_bivalent	1.17412
MACS_peak_4525	NM_010142	C_bivalent	1.28289
MACS_peak_6666	NM_029385	C_bivalent	1.09337
MACS_peak_1884	NM_013732	C_bivalent	0.707279
MACS_peak_6498	NM_207675	C_bivalent	1.06204
MACS_peak_1691	NM_001081426	C_bivalent	1.24085
MACS_peak_1692	NM_001081426	C_bivalent	1.22857
MACS_peak_3240	NM_053083	C_bivalent	1.23203
MACS_peak_6347	NM_053207	C_bivalent	1.22912
MACS_peak_1369	NM_011859	C_bivalent	1.43178
MACS_peak_5134	NM_001146351	C_bivalent	1.40608
MACS_peak_1061	NM_007440	C_bivalent	1.25176
MACS_peak_5636	NM_026384	C_bivalent	1.51374
MACS_peak_245	NM_028889	C_bivalent	1.65082
MACS_peak_4431	NM_019563	C_bivalent	1.43211
MACS_peak_6460	NM_001029838	C_bivalent	1.40262
MACS_peak_1058	NM_007528	C_bivalent	1.10892
MACS_peak_4836	NM_144955	C_bivalent	1.30702
MACS_peak_2275	NM_001044308	C_bivalent	1.27953
MACS_peak_275	NM_172463	C_bivalent	1.12801
MACS_peak_5178	NM_001042451	C_bivalent	1.0341
MACS_peak_349	NM_001291928	C_bivalent	1.07359
MACS_peak_254	NM_010262	C_bivalent	1.49924
MACS_peak_1014	NM_009026	C_bivalent	1.27597
MACS_peak_5631	NM_001285794	C_bivalent	1.38015
MACS_peak_5210	NM_001136227	C_bivalent	0.931851
MACS_peak_2240	NM_144847	C_bivalent	1.44462
MACS_peak_3120	NM_010235	C_bivalent	1.54817
MACS_peak_5279	NM_007697	C_bivalent	1.21033
MACS_peak_3553	NM_145832	C_bivalent	1.12405
MACS_peak_1161	NM_172261	C_bivalent	0.933707
MACS_peak_244	NM_028889	C_bivalent	1.64323
MACS_peak_4120	NM_011674	C_bivalent	1.40818
MACS_peak_602	NM_172787	C_bivalent	1.59332
MACS_peak_1548	NM_010234	C_bivalent	1.27587
MACS_peak_839	NM_016847	C_bivalent	1.27282
MACS_peak_212	NM_001085370	C_bivalent	1.5736
MACS_peak_2239	NM_144847	C_bivalent	1.46773
MACS_peak_2322	NM_021921	C_bivalent	1.43828
MACS_peak_6180	NM_053246	C_bivalent	1.31732
MACS_peak_5783	NM_001199227	C_bivalent	1.25691
MACS_peak_1737	NM_026830	C_bivalent	0.973789
MACS_peak_3184	NM_183179	C_bivalent	1.37201
MACS_peak_5008	NM_133355	C_bivalent	1.30459
MACS_peak_4907	NM_008499	C_bivalent	1.27938
MACS_peak_5630	NM_001285794	C_bivalent	1.48183
MACS_peak_4298	NM_001008791	C_bivalent	0.862244
MACS_peak_142	NM_001081433	C_bivalent	1.38422
MACS_peak_4806	NM_009141	C_bivalent	1.59027
MACS_peak_2772	NM_001109973	C_bivalent	1.25513
MACS_peak_39	NM_010827	C_bivalent	1.21644
MACS_peak_3569	NM_178725	D_tissue	0.753678
MACS_peak_3568	NM_178725	D_tissue	0.763896
MACS_peak_90	NM_183019	D_tissue	1.92751
MACS_peak_3567	NM_178725	D_tissue	0.569697
MACS_peak_1449	NM_009385	D_tissue	1.92977
MACS_peak_4398	NM_008593	D_tissue	1.86196
MACS_peak_6629	NM_009573	D_tissue	1.88149
MACS_peak_4083	NM_172271	D_tissue	1.79352
MACS_peak_6628	NM_009573	D_tissue	2.09089
MACS_peak_3478	NM_009322	D_tissue	1.69408
MACS_peak_464	NM_010584	D_tissue	1.80759
MACS_peak_89	NM_183019	D_tissue	1.73244
MACS_peak_6630	NM_009573	D_tissue	1.75886
MACS_peak_1362	NM_013527	D_tissue	1.77688
MACS_peak_3566	NM_178725	D_tissue	0.509558
MACS_peak_67	NM_172124	D_tissue	1.94665
MACS_peak_268	NM_007855	D_tissue	1.37939
MACS_peak_306	NM_207233	D_tissue	1.71969
MACS_peak_49	NM_020604	D_tissue	1.47889
MACS_peak_50	NM_020604	D_tissue	1.36828
MACS_peak_1457	NM_001037743	D_tissue	1.91556
MACS_peak_5290	NM_172890	D_tissue	1.53445
MACS_peak_269	NM_007855	D_tissue	1.38771
MACS_peak_6316	NR_045471	D_tissue	1.86817
MACS_peak_4134	NM_198711	D_tissue	1.59655
MACS_peak_250	NM_008299	D_tissue	1.67904
MACS_peak_5295	NM_013681	D_tissue	1.52197
MACS_peak_463	NM_010584	D_tissue	1.73129
MACS_peak_1830	NM_018885	D_tissue	1.75366
MACS_peak_409	NM_130456	D_tissue	1.87042
MACS_peak_2741	NM_008208	D_tissue	1.65989
MACS_peak_1384	NM_008747	D_tissue	1.60468
MACS_peak_3336	NM_153155	D_tissue	1.72977
MACS_peak_366	NM_019645	D_tissue	1.58032
MACS_peak_462	NM_010584	D_tissue	1.79577
MACS_peak_5048	NM_010057	D_tissue	1.90658
MACS_peak_5322	NM_001033354	D_tissue	1.44796
MACS_peak_6591	NM_008262	D_tissue	1.74072
MACS_peak_2043	NR_045931	D_tissue	1.68363
MACS_peak_2900	NM_001146295	D_tissue	1.53593
MACS_peak_3085	NM_001025245	D_tissue	1.42756
MACS_peak_414	NM_022312	D_tissue	1.5681
MACS_peak_2753	NM_001161367	D_tissue	1.63516
MACS_peak_5741	NM_007400	D_tissue	1.63474
MACS_peak_1831	NM_018885	D_tissue	1.91019
MACS_peak_3299	NM_031387	D_tissue	1.54107
MACS_peak_3298	NM_031387	D_tissue	1.59738
MACS_peak_476	NM_029084	D_tissue	1.31882
MACS_peak_4169	NM_012028	D_tissue	1.37681
MACS_peak_3364	NM_027635	D_tissue	1.78871
MACS_peak_2562	NM_016967	D_tissue	1.72309
MACS_peak_3695	NM_001033298	D_tissue	1.73008
MACS_peak_68	NM_172124	D_tissue	1.44472
MACS_peak_247	NM_019867	D_tissue	1.74283
MACS_peak_102	NM_028096	D_tissue	1.53553
MACS_peak_4761	NM_001001980	D_tissue	1.5005
MACS_peak_3363	NM_027635	D_tissue	1.71908
MACS_peak_5289	NM_172890	D_tissue	1.47451
MACS_peak_5321	NR_110358	D_tissue	1.46525
MACS_peak_3704	NM_008780	D_tissue	1.73878
MACS_peak_5827	NM_029326	D_tissue	1.29312
MACS_peak_1899	NM_008308	D_tissue	1.43049
MACS_peak_1722	NM_013674	D_tissue	1.48224
MACS_peak_1430	NR_026733	D_tissue	2.09297
MACS_peak_777	NM_001177398	D_tissue	1.86501
MACS_peak_3578	NM_001033347	D_tissue	1.84769
MACS_peak_3168	NM_010266	D_tissue	1.56016
MACS_peak_2567	NM_172469	D_tissue	1.60298
MACS_peak_5734	NM_173410	D_tissue	1.61928
MACS_peak_2563	NM_016967	D_tissue	1.6127
MACS_peak_4877	NM_001253916	D_tissue	1.69408
MACS_peak_103	NM_028096	D_tissue	1.53128
MACS_peak_415	NM_022312	D_tissue	1.25956
MACS_peak_4715	NM_010445	D_tissue	1.72091
MACS_peak_3352	NM_001001334	D_tissue	1.74731
MACS_peak_3297	NM_001002238	D_tissue	1.60238
MACS_peak_5189	NM_172399	D_tissue	1.71157
MACS_peak_1835	NM_182839	D_tissue	1.60194
MACS_peak_3335	NM_153155	D_tissue	1.53315
MACS_peak_6272	NM_001290181	D_tissue	1.53529
MACS_peak_915	NM_207655	D_tissue	1.55147
MACS_peak_5815	NM_173446	D_tissue	1.71351
MACS_peak_3579	NM_001159638	D_tissue	1.41385
MACS_peak_6590	NR_045284	D_tissue	2.03273
MACS_peak_2901	NM_001174074	D_tissue	1.59525
MACS_peak_5352	NM_001113559	D_tissue	1.6574
MACS_peak_395	NM_026380	D_tissue	1.31904
MACS_peak_1621	NM_001163175	D_tissue	1.44558
MACS_peak_3300	NM_031387	D_tissue	1.50222
MACS_peak_5190	NM_001161773	D_tissue	1.421
MACS_peak_6724	NM_028202	D_tissue	1.46455
MACS_peak_5245	NM_177738	D_tissue	1.57257
MACS_peak_1804	NM_001166464	D_tissue	1.47179
MACS_peak_778	NM_001177398	D_tissue	1.88704
MACS_peak_3919	NM_172861	D_tissue	1.39188
MACS_peak_2110	NM_015820	D_tissue	1.791
MACS_peak_5335	NM_013568	D_tissue	1.5235
MACS_peak_2564	NM_016968	D_tissue	1.56542
MACS_peak_5786	NM_001113373	D_tissue	1.57095
MACS_peak_1247	NM_001033212	D_tissue	1.62304
MACS_peak_4850	NM_001001804	D_tissue	1.60516
MACS_peak_6198	NM_009866	D_tissue	1.81379
MACS_peak_1808	NM_001025074	D_tissue	1.48286
MACS_peak_1823	NM_001145162	D_tissue	1.76017
MACS_peak_1848	NR_015561	D_tissue	1.51898
MACS_peak_1246	NM_001033212	D_tissue	1.60109
MACS_peak_5669	NM_007627	D_tissue	1.51201
MACS_peak_1604	NM_021399	D_tissue	1.5562
MACS_peak_42	NM_001243238	D_tissue	1.71104
MACS_peak_394	NM_026380	D_tissue	1.32523
MACS_peak_4040	NM_001136117	D_tissue	1.84139
MACS_peak_6454	NM_010605	D_tissue	1.65648
MACS_peak_2440	NM_008170	D_tissue	1.52456
MACS_peak_5381	NM_001099277	D_tissue	1.73985
MACS_peak_3938	NM_011043	D_tissue	1.47907
MACS_peak_513	NM_146106	D_tissue	1.95329
MACS_peak_123	NM_010212	D_tissue	1.72203
MACS_peak_3718	NM_001291076	D_tissue	1.72083
MACS_peak_1404	NM_001177964	D_tissue	1.5438
MACS_peak_3350	NM_001001334	D_tissue	1.77017
MACS_peak_3496	NR_040496	D_tissue	1.61716
MACS_peak_502	NM_001033547	D_tissue	1.48544
MACS_peak_3287	NM_025696	D_tissue	1.72217
MACS_peak_1361	NM_013527	D_tissue	1.66098
MACS_peak_4104	NM_022427	D_tissue	1.72754
MACS_peak_3310	NM_172523	D_tissue	1.42096
MACS_peak_2290	NM_172610	D_tissue	1.70461
MACS_peak_76	NM_001033764	D_tissue	1.14879
MACS_peak_48	NM_020604	D_tissue	1.66876
MACS_peak_3358	NM_001004761	D_tissue	1.62131
MACS_peak_1898	NM_008308	D_tissue	1.43722
MACS_peak_6722	NM_026915	D_tissue	1.59024
MACS_peak_2899	NM_001146295	D_tissue	1.38529
MACS_peak_5799	NM_130903	D_tissue	1.71532
MACS_peak_324	NM_172485	D_tissue	1.7261
MACS_peak_5334	NM_010595	D_tissue	1.43752
MACS_peak_236	NM_027300	D_tissue	1.59399
MACS_peak_3574	NM_001077514	D_tissue	1.64461
MACS_peak_5033	NM_013823	D_tissue	1.65784
MACS_peak_2404	NM_008473	D_tissue	1.40061
MACS_peak_3398	NM_001038612	D_tissue	1.35979
MACS_peak_2178	NM_176998	D_tissue	1.60039
MACS_peak_3705	NM_008780	D_tissue	1.73235
MACS_peak_2819	NM_053188	D_tissue	1.67673
MACS_peak_648	NM_001300957	D_tissue	1.80145
MACS_peak_5879	NM_008324	D_tissue	1.53596
MACS_peak_5288	NM_009723	D_tissue	1.40587
MACS_peak_328	NM_009581	D_tissue	1.35748
MACS_peak_235	NM_027300	D_tissue	1.63834
MACS_peak_4754	NM_177006	D_tissue	1.72547
MACS_peak_3934	NR_040445	D_tissue	1.63861
MACS_peak_5076	NM_008174	D_tissue	1.74537
MACS_peak_6439	NM_029792	D_tissue	1.70728
MACS_peak_682	NM_178678	D_tissue	1.33928
MACS_peak_3935	NM_178386	D_tissue	1.61541
MACS_peak_5752	NM_021302	D_tissue	1.47211
MACS_peak_4340	NM_001177883	D_tissue	1.54919
MACS_peak_3155	NM_027058	D_tissue	1.74809
MACS_peak_5878	NM_177086	D_tissue	1.57562
MACS_peak_3717	NM_001291076	D_tissue	1.61555
MACS_peak_4674	NM_010075	D_tissue	1.62617
MACS_peak_1476	NM_001286387	D_tissue	1.49711
MACS_peak_1624	NM_001190704	D_tissue	1.54503
MACS_peak_5901	NM_153135	D_tissue	1.77982
MACS_peak_5703	NM_019430	D_tissue	1.42204
MACS_peak_2861	NM_001083628	D_tissue	1.74265
MACS_peak_6656	NM_001168296	D_tissue	1.39448
MACS_peak_3988	NM_001083806	D_tissue	1.65059
MACS_peak_537	NM_001038607	D_tissue	1.72272
MACS_peak_3243	NM_031396	D_tissue	1.70453
MACS_peak_4546	NM_001162983	D_tissue	1.65335
MACS_peak_1493	NR_030733	D_tissue	1.77114
MACS_peak_6456	NM_026324	D_tissue	1.62229
MACS_peak_4211	NM_008899	D_tissue	1.57994
MACS_peak_3696	NM_001033298	D_tissue	1.60728
MACS_peak_3482	NM_016719	D_tissue	1.4308
MACS_peak_3991	NM_010298	D_tissue	1.7529
MACS_peak_5530	NM_080853	D_tissue	1.72947
MACS_peak_3331	NM_177386	D_tissue	1.64525
MACS_peak_913	NM_145967	D_tissue	1.62878
MACS_peak_811	NM_029928	D_tissue	1.55344
MACS_peak_4675	NM_010075	D_tissue	1.57597
MACS_peak_4639	NM_181850	D_tissue	1.59019
MACS_peak_3575	NM_001077514	D_tissue	1.727
MACS_peak_5051	NM_008751	D_tissue	1.7111
MACS_peak_4727	NM_010835	D_tissue	1.64726
MACS_peak_3591	NM_029232	D_tissue	1.6876
MACS_peak_3699	NM_023504	D_tissue	1.81854
MACS_peak_77	NM_001033764	D_tissue	1.15073
MACS_peak_5996	NM_009136	D_tissue	1.64944
MACS_peak_907	NM_177576	D_tissue	1.25866
MACS_peak_3349	NM_001001334	D_tissue	1.97529
MACS_peak_4144	NM_001135150	D_tissue	1.66236
MACS_peak_2582	NM_031174	D_tissue	1.48151
MACS_peak_2250	NM_013645	D_tissue	1.42631
MACS_peak_4179	NM_001291453	D_tissue	1.68488
MACS_peak_1477	NM_001286387	D_tissue	1.42581
MACS_peak_461	NM_010584	D_tissue	1.98402
MACS_peak_1035	NM_008088	D_tissue	1.60578
MACS_peak_5151	NM_023456	D_tissue	1.78656
MACS_peak_3813	NR_040509	D_tissue	1.37345
MACS_peak_1592	NM_001195726	D_tissue	1.2625
MACS_peak_4729	NM_010942	D_tissue	1.65328
MACS_peak_2044	NM_010921	D_tissue	1.47399
MACS_peak_2898	NM_001146295	D_tissue	1.41891
MACS_peak_5668	NM_007627	D_tissue	1.63857
MACS_peak_1824	NM_001145162	D_tissue	1.75434
MACS_peak_413	NM_207583	D_tissue	1.53664
MACS_peak_3353	NM_001001334	D_tissue	1.70568
MACS_peak_5814	NM_173446	D_tissue	1.60977
MACS_peak_4173	NM_009968	D_tissue	1.48241
MACS_peak_1370	NR_045966	D_tissue	1.55802
MACS_peak_6496	NM_183104	D_tissue	1.47865
MACS_peak_4267	NM_001081141	D_tissue	1.73589
MACS_peak_6442	NM_177906	D_tissue	1.50661
MACS_peak_3321	NM_008579	D_tissue	1.44695
MACS_peak_4035	NM_008508	D_tissue	1.77709
MACS_peak_3990	NM_001281969	D_tissue	1.74897
MACS_peak_1897	NM_029879	D_tissue	1.43358
MACS_peak_6643	NM_022319	D_tissue	1.58608
MACS_peak_4755	NM_177006	D_tissue	1.81974
MACS_peak_3371	NM_007579	D_tissue	1.46644
MACS_peak_882	NM_152818	D_tissue	1.65886
MACS_peak_6213	NM_019662	D_tissue	1.51279
MACS_peak_5753	NM_021302	D_tissue	1.46395
MACS_peak_1132	NR_038057	D_tissue	1.83542
MACS_peak_1623	NM_001163175	D_tissue	1.37051
MACS_peak_2818	NM_053188	D_tissue	1.71145
MACS_peak_498	NM_001160212	D_tissue	1.65082
MACS_peak_430	NM_175296	D_tissue	1.80439
MACS_peak_4804	NM_001136260	D_tissue	1.77092
MACS_peak_3512	NR_110447	D_tissue	1.92706
MACS_peak_3995	NM_001277170	D_tissue	1.75461
MACS_peak_4251	NM_008782	D_tissue	1.73276
MACS_peak_503	NM_001033547	D_tissue	1.44163
MACS_peak_2099	NM_198865	D_tissue	1.64649
MACS_peak_88	NM_183019	D_tissue	1.20929
MACS_peak_1622	NM_001163175	D_tissue	1.70462
MACS_peak_4080	NM_008417	D_tissue	1.63058
MACS_peak_4871	NR_045377	D_tissue	1.357
MACS_peak_6195	NM_001285913	D_tissue	1.85844
MACS_peak_5150	NM_023456	D_tissue	1.73138
MACS_peak_497	NM_001160212	D_tissue	1.74689
MACS_peak_3700	NM_023504	D_tissue	1.83582
MACS_peak_2487	NM_001276419	D_tissue	1.73351
MACS_peak_412	NM_207583	D_tissue	1.3476
MACS_peak_1715	NM_175663	D_tissue	1.45089
MACS_peak_6440	NM_029792	D_tissue	1.57446
MACS_peak_1979	NM_028966	D_tissue	1.37808
MACS_peak_5188	NM_172399	D_tissue	1.71683
MACS_peak_3092	NM_144946	D_tissue	1.66849
MACS_peak_1494	NR_030733	D_tissue	1.64944
MACS_peak_6625	NM_011245	D_tissue	1.34164
MACS_peak_2102	NM_175500	D_tissue	1.69187
MACS_peak_6443	NM_177906	D_tissue	1.72931
MACS_peak_902	NM_009622	D_tissue	1.31678
MACS_peak_4266	NM_001081141	D_tissue	1.74204
MACS_peak_5287	NM_009723	D_tissue	1.45959
MACS_peak_4750	NM_011402	D_tissue	1.67088
MACS_peak_451	NM_001109985	D_tissue	1.68082
MACS_peak_3989	NM_001083806	D_tissue	1.65713
MACS_peak_5897	NM_026256	D_tissue	1.67951
MACS_peak_539	NR_040468	D_tissue	1.70697
MACS_peak_5382	NM_001099277	D_tissue	1.66656
MACS_peak_6004	NM_011834	D_tissue	1.28385
MACS_peak_3351	NM_001001334	D_tissue	1.65759
MACS_peak_110	NM_001029878	D_tissue	1.40764
MACS_peak_5354	NR_040519	D_tissue	1.47108
MACS_peak_221	NM_026713	D_tissue	1.64119
MACS_peak_5898	NM_026256	D_tissue	1.45994
MACS_peak_3994	NM_001277170	D_tissue	1.7829
MACS_peak_496	NM_028408	D_tissue	1.88068
MACS_peak_4059	NM_009323	D_tissue	1.8721
MACS_peak_2353	NM_207533	D_tissue	1.4652
MACS_peak_3759	NM_001291151	D_tissue	1.75188
MACS_peak_5268	NM_001170419	D_tissue	1.69333
MACS_peak_3286	NM_025696	D_tissue	1.77375
MACS_peak_2465	NM_022982	D_tissue	1.02397
MACS_peak_1424	NM_176930	D_tissue	1.5488
MACS_peak_1322	NM_001039167	D_tissue	1.6811
MACS_peak_5086	NM_138682	D_tissue	1.29883
MACS_peak_3592	NM_029232	D_tissue	1.64825
MACS_peak_2195	NM_027668	D_tissue	1.50821
MACS_peak_5529	NM_001037906	D_tissue	1.68001
MACS_peak_5342	NM_008171	D_tissue	1.59525
MACS_peak_3826	NM_001199955	D_tissue	1.53387
MACS_peak_4709	NM_001001985	D_tissue	1.46312
MACS_peak_113	NM_170597	D_tissue	1.5045
MACS_peak_450	NM_001109985	D_tissue	1.58165
MACS_peak_3833	NM_001177789	D_tissue	1.3271
MACS_peak_474	NR_027644	D_tissue	1.52134
MACS_peak_1321	NM_001285438	D_tissue	1.11972
MACS_peak_1140	NM_011536	D_tissue	1.29538
MACS_peak_2212	NM_001033365	D_tissue	1.29721
MACS_peak_1849	NR_015561	D_tissue	1.65372
MACS_peak_5865	NM_183253	D_tissue	1.46329
MACS_peak_287	NM_011800	D_tissue	1.55147
MACS_peak_5676	NM_054103	D_tissue	1.67043
MACS_peak_3996	NR_040382	D_tissue	1.68176
MACS_peak_2799	NM_177278	D_tissue	1.53296
MACS_peak_1980	NM_001037221	D_tissue	1.29371
MACS_peak_3198	NM_011160	D_tissue	1.61031
MACS_peak_315	NM_199021	D_tissue	1.68624
MACS_peak_134	NM_019790	D_tissue	1.41853
MACS_peak_4078	NM_008418	D_tissue	1.63167
MACS_peak_519	NM_033077	D_tissue	1.21683
MACS_peak_830	NM_011915	D_tissue	1.14663
MACS_peak_220	NM_026713	D_tissue	1.60064
MACS_peak_5548	NM_001291166	D_tissue	1.60999
MACS_peak_3814	NM_175631	D_tissue	1.52727
MACS_peak_808	NM_146241	D_tissue	1.70481
MACS_peak_5137	NM_001113327	D_tissue	1.42775
MACS_peak_1773	NM_009167	D_tissue	1.65332
MACS_peak_4079	NM_008418	D_tissue	1.65561
MACS_peak_272	NM_001294149	D_tissue	1.5737
MACS_peak_1821	NM_001001185	D_tissue	1.29282
MACS_peak_6026	NM_008509	D_tissue	1.51427
MACS_peak_5900	NM_153135	D_tissue	1.7675
MACS_peak_1605	NM_021399	D_tissue	1.3845
MACS_peak_804	NM_001025581	D_tissue	1.5065
MACS_peak_807	NM_146241	D_tissue	1.61941
MACS_peak_2336	NM_001033633	D_tissue	1.75024
MACS_peak_6319	NM_029597	D_tissue	1.17864
MACS_peak_1625	NM_001190704	D_tissue	1.52862
MACS_peak_6497	NM_183104	D_tissue	1.52605
MACS_peak_4726	NM_001136058	D_tissue	1.53123
MACS_peak_1191	NM_001033186	D_tissue	1.56435
MACS_peak_3394	NM_175427	D_tissue	1.35347
MACS_peak_5772	NM_028801	D_tissue	0.943915
MACS_peak_3894	NR_033490	D_tissue	1.62701
MACS_peak_942	NM_027050	D_tissue	1.42597
MACS_peak_657	NM_001039051	D_tissue	1.60928
MACS_peak_3487	NM_016866	D_tissue	1.67534
MACS_peak_4180	NM_001291453	D_tissue	1.73216
MACS_peak_325	NM_172485	D_tissue	1.73431
MACS_peak_3383	NM_001145403	D_tissue	1.22613
MACS_peak_3697	NM_001033298	D_tissue	1.7317
MACS_peak_5682	NM_001193305	D_tissue	1.50093
MACS_peak_3937	NM_001040399	D_tissue	1.52651
MACS_peak_4749	NM_011402	D_tissue	1.61273
MACS_peak_1462	NM_178714	D_tissue	1.61648
MACS_peak_6436	NM_001166207	D_tissue	1.54308
MACS_peak_135	NM_019790	D_tissue	1.41625
MACS_peak_5052	NM_008751	D_tissue	1.48109
MACS_peak_3895	NM_021560	D_tissue	1.77762
MACS_peak_775	NM_001177398	D_tissue	1.50929
MACS_peak_2337	NM_001033633	D_tissue	1.61376
MACS_peak_647	NM_153786	D_tissue	1.73003
MACS_peak_5839	NM_172910	D_tissue	1.83969
MACS_peak_2447	NM_028277	D_tissue	1.65022
MACS_peak_1764	NM_207232	D_tissue	1.94419
MACS_peak_1886	NM_011353	D_tissue	1.5438
MACS_peak_4215	NM_001122889	D_tissue	1.43708
MACS_peak_4648	NM_001170746	D_tissue	1.59354
MACS_peak_771	NM_027878	D_tissue	1.48941
MACS_peak_2859	NM_001083628	D_tissue	1.56855
MACS_peak_6721	NM_031161	D_tissue	1.49768
MACS_peak_1432	NR_026733	D_tissue	1.97161
MACS_peak_5047	NR_040255	D_tissue	1.17882
MACS_peak_4559	NR_045468	D_tissue	1.17678
MACS_peak_5512	NM_010866	D_tissue	1.40446
MACS_peak_4097	NM_025723	D_tissue	1.7312
MACS_peak_1765	NM_207232	D_tissue	1.84303
MACS_peak_6714	NM_001253860	D_tissue	1.60016
MACS_peak_5695	NM_016669	D_tissue	1.51013
MACS_peak_5070	NM_001081306	D_tissue	1.72165
MACS_peak_1431	NR_026733	D_tissue	1.94574
MACS_peak_6445	NM_172290	D_tissue	1.60815
MACS_peak_1265	NM_019431	D_tissue	1.41288
MACS_peak_253	NR_015540	D_tissue	1.09513
MACS_peak_1734	NM_027967	D_tissue	1.42433
MACS_peak_3395	NM_175427	D_tissue	1.30019
MACS_peak_5705	NM_001252072	D_tissue	1.77328
MACS_peak_3199	NM_011160	D_tissue	1.65778
MACS_peak_2448	NM_001174086	D_tissue	1.49673
MACS_peak_3644	NM_009633	D_tissue	1.69867
MACS_peak_5534	NM_176942	D_tissue	1.77749
MACS_peak_538	NM_001038607	D_tissue	1.1978
MACS_peak_4325	NM_172426	D_tissue	1.52335
MACS_peak_5862	NM_183253	D_tissue	1.41042
[truncated: 431 more rows]

[truncated: 2 more sheets: Fig.2l, Fig.2m]
