# Supplementary material for: Histone H1 facilitates restoration of H3K27me3 during DNA replication by chromatin compaction
Source: Nat Commun. 2023 Jul 10;14:4081. doi: 10.1038/s41467-023-39846-y (PMC10333366; doi:10.1038/s41467-023-39846-y)
Supplement: Supplementary file 4 — Source Data [file 41467_2023_39846_MOESM4_ESM.zip › Source data/Figure S5.xlsx]

## Sheet: Fig.S5a
position	WT_T0	WT_T2	WT_T4	WT_T6
-3000	1.59317	2.93133	3.06447	3.25951
-2990	1.57931	2.92853	3.07396	3.25662
-2980	1.58743	2.93449	3.07465	3.25734
-2970	1.59269	2.91482	3.1003	3.25915
-2960	1.59221	2.93134	3.10346	3.2606
-2950	1.59962	2.93871	3.11611	3.2635
-2940	1.59818	2.95136	3.11998	3.26856
-2930	1.59818	2.95171	3.12138	3.28195
-2920	1.5872	2.95768	3.12103	3.30258
-2910	1.58743	2.94819	3.14562	3.28919
-2900	1.59173	2.95522	3.13789	3.29136
-2890	1.59293	2.95593	3.15791	3.31055
-2880	1.60057	2.94573	3.17196	3.31598
-2870	1.60105	2.95065	3.17407	3.31598
-2860	1.6032	2.94679	3.18566	3.30041
-2850	1.60344	2.94292	3.18742	3.29679
-2840	1.60726	2.94573	3.18039	3.2986
-2830	1.61992	2.93555	3.17547	3.28666
-2820	1.62351	2.93626	3.18179	3.29426
-2810	1.63067	2.96542	3.18847	3.29969
-2800	1.63306	2.97068	3.19444	3.33118
-2790	1.62948	2.97911	3.19093	3.34022
-2780	1.62566	2.97805	3.19655	3.33371
-2770	1.61753	2.98683	3.20533	3.33986
-2760	1.62566	2.97383	3.20182	3.35144
-2750	1.62542	2.97102	3.19901	3.34058
-2740	1.62064	2.96716	3.2078	3.34782
-2730	1.6204	2.95803	3.2229	3.37605
-2720	1.63569	2.96154	3.225	3.37099
-2710	1.64047	2.97173	3.21763	3.37316
-2700	1.64095	2.97314	3.21552	3.38474
-2690	1.65122	2.98298	3.21692	3.38945
-2680	1.64214	2.9907	3.23379	3.38619
-2670	1.63903	2.98859	3.25908	3.38076
-2660	1.64525	2.99492	3.25452	3.39922
-2650	1.6505	3.003	3.25909	3.39777
-2640	1.65385	2.99808	3.27771	3.4108
-2630	1.64668	2.99773	3.27454	3.41189
-2620	1.64668	2.99738	3.25979	3.40139
-2610	1.64668	2.98684	3.26295	3.40899
-2600	1.63999	2.99492	3.26611	3.41732
-2590	1.63951	2.97806	3.26787	3.40899
-2580	1.64071	2.97103	3.27349	3.42166
-2570	1.64501	2.98754	3.27701	3.43143
-2560	1.65002	3.0023	3.2879	3.42528
-2550	1.64023	3.00757	3.3016	3.42384
-2540	1.64477	3.01495	3.28685	3.42492
-2530	1.6431	3.02092	3.29598	3.42782
-2520	1.64501	3.02162	3.3016	3.40936
-2510	1.64477	3.03814	3.30687	3.42963
-2500	1.63903	3.029	3.30405	3.43397
-2490	1.63665	3.03181	3.30265	3.44012
-2480	1.64238	3.03075	3.30089	3.42999
-2470	1.64501	3.04937	3.2879	3.43252
-2460	1.64716	3.05675	3.28649	3.43686
-2450	1.65767	3.07502	3.28579	3.45605
-2440	1.65361	3.07326	3.29633	3.44989
-2430	1.6548	3.07782	3.3037	3.44555
-2420	1.65098	3.07045	3.32408	3.44374
-2410	1.65194	3.07888	3.33181	3.45641
-2400	1.65552	3.05218	3.34059	3.46328
-2390	1.65791	3.06798	3.35113	3.46184
-2380	1.65695	3.07782	3.34761	3.48826
-2370	1.65313	3.05463	3.33778	3.47378
-2360	1.65337	3.03813	3.34411	3.48392
-2350	1.65671	3.0448	3.34199	3.4955
-2340	1.65552	3.04516	3.35604	3.49587
-2330	1.66842	3.05042	3.35394	3.50745
-2320	1.66125	3.05112	3.36517	3.49369
-2310	1.65839	3.03426	3.35885	3.50455
-2300	1.66149	3.05077	3.37853	3.50926
-2290	1.65815	3.05921	3.38801	3.51939
-2280	1.65695	3.0592	3.3701	3.52228
-2270	1.65982	3.03953	3.36588	3.51142
-2260	1.66914	3.0318	3.35359	3.52047
-2250	1.65958	3.00967	3.37186	3.53604
-2240	1.65839	3.02758	3.37677	3.56282
-2230	1.6591	3.03074	3.39188	3.55196
-2220	1.66316	3.05428	3.39223	3.56137
-2210	1.67344	3.05569	3.38029	3.55232
-2200	1.67941	3.07466	3.36377	3.55377
-2190	1.69135	3.08098	3.34515	3.56318
-2180	1.69756	3.07816	3.35253	3.56716
-2170	1.71214	3.08414	3.36729	3.56861
-2160	1.70664	3.11576	3.36307	3.56969
-2150	1.71667	3.12068	3.37993	3.56752
-2140	1.7162	3.12525	3.39082	3.58924
-2130	1.7107	3.13649	3.39539	3.58562
-2120	1.71142	3.13122	3.39153	3.58562
-2110	1.72432	3.11365	3.39012	3.59249
-2100	1.73101	3.10523	3.38239	3.61348
-2090	1.72934	3.10804	3.3838	3.61204
-2080	1.73125	3.12174	3.41225	3.5943
-2070	1.73483	3.13614	3.44457	3.58924
-2060	1.72384	3.1379	3.46425	3.59647
-2050	1.72886	3.14387	3.43966	3.60407
-2040	1.73459	3.1379	3.44457	3.59394
-2030	1.7291	3.14387	3.4393	3.60407
-2020	1.72456	3.153	3.4386	3.60697
-2010	1.72074	3.15967	3.44914	3.62579
-2000	1.7205	3.1674	3.45441	3.63665
-1990	1.71811	3.16143	3.46425	3.63267
-1980	1.72217	3.16178	3.48287	3.6305
-1970	1.72623	3.17338	3.46777	3.641
-1960	1.73387	3.16389	3.47373	3.65041
-1950	1.73005	3.16705	3.46952	3.64751
-1940	1.72981	3.1653	3.46707	3.65692
-1930	1.73531	3.15792	3.47971	3.65367
-1920	1.73722	3.16916	3.48568	3.65114
-1910	1.7334	3.18989	3.49727	3.6591
-1900	1.71261	3.20218	3.49832	3.67213
-1890	1.71835	3.20604	3.49235	3.67864
-1880	1.72862	3.19409	3.47092	3.69999
-1870	1.73459	3.18321	3.45125	3.70615
-1860	1.7377	3.1941	3.44106	3.69565
-1850	1.74295	3.18778	3.44071	3.69094
-1840	1.73411	3.1825	3.44633	3.6971
-1830	1.74821	3.18145	3.46284	3.69203
-1820	1.75323	3.15335	3.47267	3.68551
-1810	1.7463	3.153	3.48498	3.69565
-1800	1.74176	3.14843	3.49446	3.69203
-1790	1.73817	3.15932	3.49762	3.69818
-1780	1.74606	3.17337	3.48498	3.72641
-1770	1.74224	3.16002	3.48287	3.74125
-1760	1.74176	3.14316	3.48708	3.73618
-1750	1.73507	3.13859	3.47865	3.73401
-1740	1.72838	3.13754	3.47092	3.73835
-1730	1.72265	3.13965	3.45336	3.75609
-1720	1.72981	3.1544	3.44844	3.76441
-1710	1.73698	3.16389	3.43474	3.76441
-1700	1.75251	3.14984	3.43228	3.755
-1690	1.74773	3.14175	3.43403	3.76477
-1680	1.74152	3.15932	3.44668	3.78721
-1670	1.7248	3.17091	3.46846	3.79156
-1660	1.72241	3.16775	3.47584	3.78758
-1650	1.70784	3.18918	3.50254	3.80242
-1640	1.71333	3.19585	3.49375	3.82124
-1630	1.71381	3.2064	3.48392	3.82884
-1620	1.71237	3.2201	3.48181	3.82956
-1610	1.71405	3.21834	3.48111	3.80966
-1600	1.71859	3.2345	3.492	3.80097
-1590	1.72193	3.22572	3.49797	3.79989
-1580	1.7119	3.21308	3.50043	3.82016
-1570	1.71333	3.22853	3.50219	3.83102
-1560	1.70975	3.25172	3.49446	3.82197
-1550	1.71715	3.24364	3.50289	3.82269
-1540	1.72575	3.24891	3.50254	3.8303
-1530	1.72742	3.24153	3.49411	3.81003
-1520	1.73196	3.22783	3.50218	3.82125
-1510	1.72742	3.23134	3.52256	3.80894
-1500	1.72934	3.2475	3.53345	3.81871
-1490	1.73149	3.2468	3.52853	3.81365
-1480	1.73029	3.23837	3.54574	3.82378
-1470	1.73722	3.23767	3.54047	3.80966
-1460	1.74486	3.23837	3.54609	3.79735
-1450	1.74486	3.23345	3.54609	3.79916
-1440	1.74821	3.22573	3.53555	3.80785
-1430	1.73817	3.22538	3.53591	3.81907
-1420	1.74343	3.22291	3.52782	3.81508
-1410	1.74056	3.21483	3.52677	3.80785
-1400	1.73387	3.21272	3.52993	3.79228
-1390	1.73937	3.22009	3.52677	3.79301
-1380	1.74152	3.24398	3.52115	3.78468
-1370	1.74367	3.24504	3.5352	3.7702
-1360	1.74224	3.24961	3.5345	3.79735
-1350	1.74486	3.26401	3.53555	3.78469
-1340	1.74964	3.27877	3.55804	3.78505
-1330	1.75275	3.28826	3.57069	3.79192
-1320	1.74916	3.28931	3.56857	3.7912
-1310	1.74582	3.29774	3.56928	3.79374
-1300	1.742	3.29353	3.5749	3.7988
-1290	1.73985	3.30582	3.5886	3.79482
-1280	1.74247	3.30442	3.57034	3.81436
-1270	1.74462	3.31144	3.57104	3.81907
-1260	1.74773	3.30863	3.58263	3.8169
-1250	1.75179	3.32374	3.56682	3.81364
-1240	1.7494	3.34692	3.57842	3.81182
-1230	1.74821	3.34657	3.56085	3.83029
-1220	1.74009	3.35113	3.56858	3.82666
-1210	1.742	3.37396	3.56155	3.83535
-1200	1.74821	3.36834	3.5612	3.83753
-1190	1.73913	3.36834	3.56261	3.8368
-1180	1.72934	3.3571	3.56015	3.85019
-1170	1.72217	3.35534	3.53872	3.86938
-1160	1.72551	3.3434	3.56753	3.87372
-1150	1.72814	3.33532	3.56928	3.89254
-1140	1.72623	3.31284	3.56014	3.91064
-1130	1.71667	3.3016	3.55312	3.89254
-1120	1.70401	3.30335	3.55453	3.92004
-1110	1.70401	3.28333	3.54083	3.91823
-1100	1.70831	3.29001	3.54223	3.91715
-1090	1.70903	3.28438	3.54153	3.92547
-1080	1.70306	3.28473	3.54223	3.93054
-1070	1.70139	3.28578	3.53942	3.9385
-1060	1.69924	3.28684	3.53731	3.93669
-1050	1.70712	3.27244	3.54645	3.95841
-1040	1.70377	3.25734	3.54504	3.96492
-1030	1.71142	3.27244	3.55909	3.98302
-1020	1.72145	3.26121	3.55523	3.98592
-1010	1.72241	3.25207	3.57314	4.01921
-1000	1.72121	3.24434	3.55523	4.02646
-990	1.71835	3.25488	3.55664	4.01741
-980	1.72121	3.27174	3.56156	4.0156
-970	1.72432	3.25628	3.56613	4.01307
-960	1.71906	3.25592	3.54434	4.0232
-950	1.71691	3.26049	3.55137	4.03261
-940	1.7248	3.27595	3.57069	4.02284
-930	1.72384	3.29738	3.58826	4.02537
-920	1.73602	3.3009	3.58509	4.05107
-910	1.73435	3.32057	3.60828	4.06808
-900	1.73387	3.3132	3.6002	4.06047
-890	1.73244	3.31495	3.60195	4.08038
-880	1.7365	3.33006	3.60546	4.1021
-870	1.7463	3.33497	3.60054	4.10065
-860	1.75036	3.33814	3.59633	4.10282
-850	1.74821	3.35008	3.59281	4.10753
-840	1.76159	3.36554	3.60266	4.13069
-830	1.76493	3.35289	3.6132	4.14191
-820	1.76278	3.37221	3.63919	4.13793
-810	1.77186	3.37783	3.64165	4.14842
-800	1.77759	3.39821	3.668	4.18715
-790	1.79336	3.40559	3.68029	4.20706
-780	1.79694	3.40805	3.70031	4.2114
-770	1.80196	3.43791	3.72701	4.23674
-760	1.80984	3.45442	3.74352	4.27945
-750	1.81701	3.47233	3.75652	4.27981
-740	1.81773	3.49411	3.76179	4.28018
-730	1.83373	3.50501	3.78287	4.28995
-720	1.8366	3.51378	3.79798	4.31927
-710	1.84066	3.52467	3.79165	4.32107
-700	1.84639	3.53241	3.79973	4.32433
-690	1.85213	3.54048	3.82186	4.34496
-680	1.86025	3.54926	3.83767	4.36125
-670	1.85953	3.54646	3.85594	4.37211
-660	1.8581	3.57069	3.86823	4.37537
-650	1.86765	3.57175	3.88896	4.40867
-640	1.87243	3.58193	3.89634	4.43111
-630	1.86813	3.58404	3.91952	4.4445
-620	1.87076	3.60723	3.92128	4.43871
-610	1.86837	3.6132	3.91671	4.44884
-600	1.87028	3.6269	3.93533	4.43002
-590	1.86503	3.61917	3.95746	4.44341
-580	1.87888	3.60898	3.98381	4.42061
-570	1.88963	3.61355	3.99751	4.46187
-560	1.89011	3.61425	4.00418	4.46911
-550	1.8913	3.60968	4.01297	4.51616
-540	1.89369	3.62549	4.0228	4.51544
-530	1.89489	3.63041	4.0344	4.53136
-520	1.90612	3.63779	4.0481	4.55018
-510	1.914	3.64059	4.06286	4.56683
-500	1.90922	3.66448	4.0878	4.56864
-490	1.91663	3.68205	4.10501	4.59868
-480	1.92809	3.69469	4.14049	4.61352
-470	1.93765	3.71577	4.15313	4.61207
-460	1.94338	3.73966	4.19002	4.60628
-450	1.95557	3.76636	4.20056	4.6099
-440	1.95533	3.78007	4.22199	4.63161
-430	1.97109	3.80536	4.22972	4.66672
-420	1.98041	3.81835	4.23218	4.71993
-410	1.98686	3.83873	4.26238	4.75106
-400	1.99307	3.83803	4.27819	4.76155
-390	1.99809	3.8584	4.28487	4.7934
-380	2.00454	3.89458	4.28873	4.81584
-370	2.00263	3.92514	4.30806	4.84443
-360	2.01672	3.94165	4.32597	4.86362
-350	2.03392	3.97783	4.34038	4.86325
-340	2.04133	3.97151	4.35091	4.91031
-330	2.0473	3.99681	4.36742	4.95483
-320	2.04802	4.01718	4.39833	4.99283
-310	2.05757	4.04774	4.42609	5.01491
-300	2.07764	4.07866	4.44611	5.04495
-290	2.07907	4.09728	4.47527	5.08042
-280	2.08003	4.11765	4.48476	5.12675
-270	2.08385	4.14576	4.51708	5.20421
-260	2.08911	4.16332	4.52726	5.26211
-250	2.09627	4.17562	4.56836	5.2813
-240	2.11276	4.19704	4.60173	5.30265
-230	2.12709	4.2262	4.6193	5.35115
-220	2.13545	4.23358	4.65653	5.40327
-210	2.1591	4.26203	4.6885	5.4286
-200	2.17511	4.32105	4.69237	5.46226
-190	2.18681	4.36532	4.7145	5.49412
-180	2.21381	4.39061	4.73382	5.5466
-170	2.23005	4.41977	4.77423	5.60053
-160	2.2537	4.4556	4.81287	5.64976
-150	2.26398	4.48756	4.83078	5.67436
-140	2.2838	4.54799	4.87505	5.74639
-130	2.31462	4.5912	4.88453	5.80068
-120	2.34066	4.64249	4.91896	5.84158
-110	2.35619	4.67516	4.95761	5.88791
-100	2.37649	4.70397	5.01452	5.93134
-90	2.41233	4.74718	5.04016	5.96754
-80	2.44649	4.79214	5.06932	6.0392
-70	2.4742	4.82026	5.10199	6.07576
-60	2.50024	4.8336	5.13923	6.11123
-50	2.51266	4.86592	5.18139	6.12245
-40	2.5215	4.89403	5.18947	6.16987
-30	2.52652	4.91159	5.2376	6.20932
-20	2.53655	4.93513	5.25621	6.22344
-10	2.53703	4.95234	5.27166	6.24805
0	2.54611	4.94953	5.29028	6.26072
10	2.5571	4.96569	5.32295	6.27339
20	2.53822	4.95656	5.32049	6.24805
30	2.53512	4.94918	5.29345	6.22127
40	2.52389	4.93689	5.29309	6.19556
50	2.51601	4.9253	5.30574	6.1677
60	2.50024	4.91264	5.29099	6.16589
70	2.47993	4.88278	5.29696	6.14597
80	2.45652	4.83606	5.27447	6.10833
90	2.45652	4.79426	5.23021	6.06418
100	2.43598	4.7514	5.18279	6.02436
110	2.40898	4.70116	5.13466	5.96862
120	2.38629	4.65866	5.09039	5.95197
130	2.37219	4.63055	5.04261	5.90275
140	2.35595	4.59612	5.00186	5.83543
150	2.33063	4.56169	4.92634	5.78838
160	2.30841	4.5248	4.89718	5.73373
170	2.29145	4.48054	4.82375	5.68486
180	2.27066	4.44717	4.78687	5.6389
190	2.26421	4.39904	4.74787	5.5998
200	2.24701	4.35267	4.70817	5.57483
210	2.23555	4.29962	4.67726	5.5343
220	2.23101	4.27959	4.672	5.49593
230	2.21405	4.24939	4.64882	5.44236
240	2.19971	4.23182	4.61369	5.40653
250	2.18777	4.19002	4.5768	5.35622
260	2.17702	4.16332	4.53394	5.31822
270	2.16054	4.14295	4.48721	5.27623
280	2.15624	4.12889	4.46051	5.25126
290	2.13402	4.10957	4.45173	5.20457
300	2.12494	4.08322	4.41309	5.17923
310	2.10965	4.0776	4.41836	5.16331
320	2.09818	4.05511	4.39799	5.14702
330	2.07621	4.04037	4.37866	5.13182
340	2.06283	4.03546	4.36497	5.10648
350	2.05614	4.01508	4.35584	5.08296
360	2.05065	3.99014	4.34003	5.03518
370	2.04634	3.98592	4.33792	5.01129
380	2.04133	3.96695	4.29927	4.978
390	2.0301	3.96098	4.27538	4.94723
400	2.01386	3.93393	4.27011	4.93492
410	1.99307	3.91285	4.22901	4.89692
420	1.98113	3.89177	4.19318	4.86326
430	1.96823	3.85559	4.18089	4.85312
440	1.95342	3.84435	4.14752	4.81512
450	1.93622	3.83135	4.14189	4.76843
460	1.93407	3.78499	4.12503	4.75069
470	1.92714	3.7516	4.11695	4.72427
480	1.91328	3.72842	4.10325	4.69676
490	1.90444	3.70875	4.07584	4.66998
500	1.89656	3.69927	4.05792	4.6222
510	1.89537	3.66414	4.02913	4.59976
520	1.87912	3.65325	4.01999	4.56103
530	1.87578	3.62514	3.9968	4.5509
540	1.8667	3.59387	3.97327	4.51326
550	1.86312	3.58052	3.95711	4.50711
560	1.85571	3.57454	3.94939	4.49444
570	1.85452	3.5482	3.93112	4.48648
580	1.85475	3.52677	3.92865	4.46802
590	1.84329	3.52888	3.91038	4.44956
600	1.844	3.52677	3.90617	4.43834
610	1.8452	3.51694	3.89493	4.43725
620	1.83946	3.50921	3.89317	4.43508
630	1.84854	3.51554	3.86964	4.41228
640	1.85093	3.49973	3.88193	4.38622
650	1.86097	3.49621	3.8605	4.35618
660	1.8569	3.4927	3.84645	4.35509
670	1.85667	3.47725	3.84189	4.33845
680	1.86312	3.48287	3.81659	4.32614
690	1.85905	3.47268	3.82503	4.30732
700	1.85953	3.48041	3.8187	4.31998
710	1.85571	3.48883	3.81378	4.30406
720	1.85093	3.48111	3.80957	4.29936
730	1.84161	3.46143	3.78744	4.29718
740	1.83493	3.44773	3.77514	4.29429
750	1.82919	3.44422	3.77092	4.28705
760	1.82728	3.43579	3.75898	4.26642
770	1.81629	3.43122	3.75476	4.26787
780	1.81414	3.43087	3.76109	4.23928
790	1.80841	3.39715	3.74352	4.21249
800	1.80721	3.40136	3.72174	4.20814
810	1.80674	3.40312	3.71577	4.19656
820	1.80244	3.38485	3.70769	4.21322
830	1.7967	3.37572	3.71753	4.21177
840	1.79312	3.36097	3.69856	4.19367
850	1.79479	3.34164	3.69259	4.18752
860	1.7881	3.34164	3.71261	4.19476
870	1.78595	3.34305	3.69188	4.16037
880	1.77377	3.33075	3.68591	4.15277
890	1.7752	3.32654	3.66132	4.11368
900	1.76995	3.31214	3.66905	4.09305
910	1.77353	3.30476	3.65359	4.08075
920	1.77759	3.30686	3.6448	4.05722
930	1.77855	3.31846	3.66167	4.03623
940	1.77855	3.32549	3.65008	4.03768
950	1.78571	3.32302	3.65605	4.0507
960	1.78333	3.32338	3.6564	4.04817
970	1.78237	3.32022	3.67045	4.05867
980	1.77305	3.31354	3.65429	4.04781
990	1.77473	3.32127	3.67748	4.03912
1000	1.76971	3.30652	3.6817	4.03768
1010	1.76923	3.30054	3.67151	4.03587
1020	1.77568	3.30863	3.66097	4.05034
1030	1.77903	3.31144	3.65043	4.03008
1040	1.78595	3.32654	3.6413	4.0261
1050	1.77879	3.33883	3.65008	4.02972
1060	1.79169	3.33567	3.63919	4.04166
1070	1.79527	3.32935	3.6536	4.02863
1080	1.7924	3.32759	3.65149	4.02248
1090	1.79216	3.34691	3.68522	4.01669
1100	1.79384	3.33989	3.68663	4.01488
1110	1.79838	3.36202	3.69787	4.01343
1120	1.8053	3.35043	3.7063	3.99714
1130	1.80506	3.35043	3.72315	3.99135
1140	1.80984	3.36273	3.74212	3.97651
1150	1.80841	3.34024	3.73194	3.98086
1160	1.81295	3.3283	3.71296	3.98556
1170	1.81796	3.34692	3.6954	3.96819
1180	1.82179	3.34375	3.70945	3.97471
1190	1.81916	3.3557	3.70208	3.9747
1200	1.8225	3.36835	3.69821	3.96638
1210	1.82203	3.38732	3.69048	3.96059
1220	1.81629	3.39469	3.6954	3.95588
1230	1.81677	3.39926	3.70488	3.94865
1240	1.79981	3.40066	3.71297	3.95082
1250	1.80196	3.40523	3.70453	3.96782
1260	1.7979	3.40242	3.69891	3.97687
1270	1.79814	3.4235	3.69083	3.97072
1280	1.80793	3.42772	3.71015	3.96167
1290	1.80793	3.41964	3.68627	3.95697
1300	1.80602	3.41752	3.69435	3.96855
1310	1.79073	3.40137	3.694	3.97361
1320	1.77544	3.39399	3.67187	3.97723
1330	1.77186	3.38485	3.64517	3.96601
1340	1.7721	3.36941	3.62444	3.9624
1350	1.76398	3.3838	3.61706	3.97217
1360	1.75681	3.3824	3.63463	3.95986
1370	1.75108	3.35254	3.64131	3.92982
1380	1.75346	3.36378	3.64306	3.91788
1390	1.76135	3.35043	3.65079	3.90811
1400	1.76039	3.34937	3.65184	3.92584
1410	1.76015	3.3167	3.668	3.9396
1420	1.75442	3.30441	3.66449	3.93236
1430	1.75633	3.29176	3.6564	3.90811
1440	1.76254	3.27489	3.64411	3.90449
1450	1.75729	3.27279	3.63955	3.90739
1460	1.74582	3.2886	3.63533	3.88639
1470	1.73961	3.28192	3.63568	3.86938
1480	1.73746	3.28825	3.60371	3.8426
1490	1.74677	3.28368	3.61004	3.84404
1500	1.74797	3.3023	3.59247	3.84332
1510	1.75108	3.30055	3.58193	3.83789
1520	1.76374	3.30687	3.59036	3.83029
1530	1.77186	3.3146	3.5893	3.81835
1540	1.7764	3.31952	3.60055	3.83282
1550	1.77735	3.33251	3.60617	3.83138
1560	1.78691	3.33954	3.58966	3.83789
1570	1.79001	3.35044	3.58088	3.83138
1580	1.78022	3.3543	3.55453	3.80749
1590	1.77425	3.35465	3.53662	3.77998
1600	1.7752	3.34692	3.54224	3.79844
1610	1.77329	3.36835	3.5475	3.79265
1620	1.78046	3.37678	3.53486	3.80206
1630	1.77138	3.3845	3.53416	3.79265
1640	1.76278	3.38802	3.54118	3.7865
1650	1.77234	3.39434	3.54434	3.79301
1660	1.77425	3.38451	3.54293	3.79012
1670	1.78452	3.38205	3.53064	3.78975
1680	1.78691	3.38029	3.54891	3.77853
1690	1.78141	3.38485	3.53381	3.78867
1700	1.7881	3.36202	3.53451	3.78287
1710	1.79479	3.37081	3.5317	3.78794
1720	1.77903	3.37678	3.53486	3.7865
1730	1.76756	3.37151	3.54434	3.78541
1740	1.77544	3.38767	3.53029	3.7988
1750	1.77974	3.38029	3.53942	3.8093
1760	1.77879	3.3708	3.54329	3.79482
1770	1.77735	3.36659	3.54329	3.79229
1780	1.79336	3.36589	3.55418	3.79446
1790	1.79001	3.34973	3.54329	3.79084
1800	1.78834	3.35499	3.5338	3.79265
1810	1.78882	3.35429	3.52397	3.80243
1820	1.78548	3.34551	3.53978	3.79157
1830	1.78691	3.33778	3.5454	3.76985
1840	1.79575	3.34587	3.53486	3.7637
1850	1.78094	3.31917	3.53521	3.74886
1860	1.79575	3.30547	3.52257	3.75863
1870	1.78118	3.3016	3.52994	3.74849
1880	1.77664	3.29493	3.52117	3.74849
1890	1.77664	3.29774	3.54189	3.71737
1900	1.76493	3.30125	3.5447	3.69674
1910	1.76063	3.30195	3.54154	3.69203
1920	1.7678	3.29212	3.53029	3.69167
1930	1.76899	3.29246	3.5331	3.7199
1940	1.7506	3.27595	3.53205	3.72388
1950	1.74797	3.25769	3.51203	3.70977
1960	1.74343	3.25804	3.50886	3.70579
1970	1.74056	3.26401	3.50219	3.6971
1980	1.73626	3.24294	3.50781	3.70977
1990	1.73555	3.25734	3.53029	3.70325
2000	1.74343	3.25312	3.52993	3.70362
2010	1.73626	3.24364	3.51658	3.71918
2020	1.73292	3.23134	3.49621	3.7228
2030	1.72814	3.24434	3.46951	3.72533
2040	1.72671	3.24048	3.47056	3.68877
2050	1.72504	3.25383	3.46318	3.69927
2060	1.71309	3.25559	3.45827	3.69638
2070	1.71691	3.24575	3.45933	3.69022
2080	1.72241	3.24961	3.4653	3.66308
2090	1.71476	3.23767	3.4509	3.63919
2100	1.71691	3.24224	3.43439	3.60807
2110	1.70927	3.21765	3.44633	3.5972
2120	1.70784	3.21518	3.44773	3.582
2130	1.71046	3.21518	3.44176	3.56029
2140	1.71142	3.20149	3.44176	3.55449
2150	1.70234	3.19621	3.43473	3.53387
2160	1.70401	3.19902	3.41681	3.51722
2170	1.70616	3.18989	3.40242	3.5031
2180	1.70449	3.19199	3.40452	3.49767
2190	1.71166	3.16916	3.37818	3.48356
2200	1.70162	3.16425	3.37643	3.46654
2210	1.70616	3.18146	3.37713	3.47812
2220	1.70377	3.1797	3.38626	3.46075
2230	1.70712	3.17689	3.39785	3.45749
2240	1.7119	3.17513	3.38942	3.46473
2250	1.71811	3.1811	3.38029	3.47016
2260	1.72289	3.17829	3.40242	3.49839
2270	1.7291	3.19726	3.39575	3.50672
2280	1.7291	3.16599	3.3673	3.50129
2290	1.72934	3.16213	3.35922	3.52916
2300	1.73101	3.15757	3.35254	3.52265
2310	1.73531	3.15721	3.31776	3.52554
2320	1.73364	3.16108	3.3016	3.52156
2330	1.73579	3.15441	3.29562	3.53278
2340	1.74128	3.15195	3.29246	3.53604
2350	1.74582	3.16459	3.29422	3.52953
2360	1.74056	3.16002	3.29773	3.51577
2370	1.73459	3.16775	3.3174	3.52446
2380	1.73053	3.18321	3.30265	3.52047
2390	1.72671	3.21272	3.30792	3.52735
2400	1.73005	3.20218	3.29352	3.52192
2410	1.72814	3.18988	3.29773	3.5317
2420	1.73172	3.20674	3.28087	3.53133
2430	1.73125	3.19481	3.27771	3.51613
2440	1.7291	3.1832	3.28437	3.5212
2450	1.72719	3.17056	3.2907	3.52373
2460	1.71739	3.18005	3.26365	3.51432
2470	1.70784	3.16249	3.25944	3.49876
2480	1.70425	3.17934	3.27806	3.51287
2490	1.69709	3.16951	3.27735	3.52844
2500	1.69422	3.15194	3.27279	3.52699
2510	1.69732	3.15967	3.28227	3.50889
2520	1.69494	3.14281	3.28087	3.5183
2530	1.69111	3.14281	3.27349	3.53314
2540	1.69016	3.14844	3.26612	3.52084
2550	1.68849	3.13965	3.27033	3.49405
2560	1.69135	3.13052	3.2742	3.50455
2570	1.68753	3.1263	3.25733	3.49948
2580	1.68132	3.10101	3.25592	3.48102
2590	1.67176	3.07747	3.23871	3.47197
2600	1.66507	3.08133	3.24433	3.48211
2610	1.66746	3.06447	3.24152	3.46437
2620	1.66842	3.04514	3.2475	3.45786
2630	1.66412	3.04585	3.25487	3.43252
2640	1.66555	3.04234	3.2503	3.44157
2650	1.67081	3.0311	3.22607	3.43469
2660	1.67582	3.02302	3.2359	3.42818
2670	1.67869	3.01248	3.23239	3.41804
2680	1.68227	3.01318	3.22325	3.3985
2690	1.69398	3.00581	3.20991	3.39053
2700	1.69685	3.02126	3.20886	3.37461
2710	1.70019	3.01424	3.19445	3.38221
2720	1.69828	3.00932	3.20604	3.37931
2730	1.69756	3.00827	3.20955	3.4003
2740	1.69924	3.01424	3.2215	3.39669
2750	1.69709	3.01424	3.22642	3.39343
2760	1.68657	3.0311	3.20955	3.39995
2770	1.68514	3.03145	3.20604	3.3804
2780	1.69541	3.04446	3.20885	3.3728
2790	1.71691	3.04656	3.21869	3.37859
2800	1.70927	3.04164	3.19973	3.37968
2810	1.7076	3.04902	3.1927	3.37172
2820	1.70091	3.05499	3.19235	3.37498
2830	1.69589	3.05288	3.17971	3.36267
2840	1.69494	3.04656	3.192	3.35724
2850	1.68514	3.05148	3.21343	3.36701
2860	1.68538	3.04481	3.20394	3.37715
2870	1.69135	3.05078	3.20675	3.38945
2880	1.6892	3.03954	3.22327	3.36448
2890	1.68968	3.0571	3.21624	3.35941
2900	1.68849	3.05253	3.22431	3.34493
2910	1.6806	3.06202	3.24679	3.32647
2920	1.69374	3.07081	3.24013	3.32068
2930	1.69852	3.08451	3.23169	3.30512
2940	1.69302	3.08345	3.21272	3.32575
2950	1.70306	3.07642	3.21097	3.32575
2960	1.70951	3.06694	3.22326	3.31743
2970	1.70401	3.05148	3.22361	3.30657
2980	1.69279	3.06447	3.22466	3.31164
2990	1.68419	3.07923	3.22326	3.31454
3000	1.6904	3.08977	3.22923	3.30513

## Sheet: Fig.S5b
position	TKO_T0	TKO_T2	TKO_T4	TKO_T6
-3000	1.31252	1.75099	2.2496	2.59332
-2990	1.32454	1.76546	2.26376	2.59892
-2980	1.32312	1.77174	2.27391	2.60843
-2970	1.32818	1.76281	2.28131	2.62209
-2960	1.33419	1.76112	2.29124	2.63159
-2950	1.33941	1.75823	2.30562	2.6411
-2940	1.34447	1.77005	2.31767	2.65134
-2930	1.3546	1.76981	2.32824	2.65718
-2920	1.3595	1.76667	2.32676	2.6662
-2910	1.36203	1.76377	2.3424	2.66742
-2900	1.37279	1.75991	2.3405	2.66986
-2890	1.3712	1.76112	2.34515	2.68571
-2880	1.37358	1.7715	2.34558	2.68352
-2870	1.36899	1.77053	2.35297	2.68547
-2860	1.36994	1.77922	2.36291	2.69253
-2850	1.37421	1.77777	2.36376	2.69863
-2840	1.37437	1.78356	2.38003	2.70594
-2830	1.37817	1.78452	2.38891	2.70253
-2820	1.38513	1.78211	2.37898	2.70837
-2810	1.38086	1.78308	2.38067	2.72007
-2800	1.37943	1.77801	2.38151	2.723
-2790	1.38023	1.77511	2.37982	2.72617
-2780	1.38276	1.77656	2.38088	2.7308
-2770	1.38893	1.77801	2.37327	2.73714
-2760	1.39098	1.78742	2.37961	2.73032
-2750	1.39462	1.78549	2.37834	2.74056
-2740	1.39114	1.799	2.38321	2.74641
-2730	1.3905	1.80214	2.3849	2.75104
-2720	1.39256	1.8101	2.38997	2.76176
-2710	1.39224	1.799	2.39208	2.76956
-2700	1.40094	1.81276	2.40392	2.76371
-2690	1.39873	1.80986	2.40328	2.76298
-2680	1.40285	1.81879	2.4035	2.76224
-2670	1.39652	1.81589	2.40921	2.77224
-2660	1.41234	1.80938	2.40941	2.76956
-2650	1.41092	1.81348	2.40054	2.76639
-2640	1.41582	1.81131	2.41554	2.77541
-2630	1.4163	1.81661	2.40815	2.77565
-2620	1.41851	1.81468	2.40561	2.77833
-2610	1.42088	1.81975	2.41301	2.78491
-2600	1.42357	1.81758	2.42316	2.77736
-2590	1.42847	1.82868	2.42971	2.78979
-2580	1.43021	1.83278	2.44472	2.80198
-2570	1.43164	1.83712	2.45318	2.80417
-2560	1.43068	1.84219	2.46883	2.82197
-2550	1.42878	1.83664	2.47728	2.83026
-2540	1.43305	1.84171	2.48362	2.8305
-2530	1.43954	1.85329	2.49208	2.82392
-2520	1.43955	1.85136	2.48743	2.82124
-2510	1.43005	1.85643	2.49969	2.82246
-2500	1.42974	1.86005	2.50899	2.84074
-2490	1.42926	1.85812	2.5092	2.83806
-2480	1.43148	1.85956	2.50878	2.85073
-2470	1.43465	1.86801	2.50518	2.85511
-2460	1.44936	1.88562	2.50708	2.86389
-2450	1.44698	1.889	2.50814	2.85829
-2440	1.44603	1.90348	2.50202	2.86341
-2430	1.44809	1.90251	2.51026	2.86341
-2420	1.45473	1.90275	2.52739	2.8712
-2410	1.45284	1.90975	2.52844	2.8734
-2400	1.45457	1.91578	2.54641	2.88144
-2390	1.46675	1.91651	2.54366	2.87705
-2380	1.46976	1.91796	2.55	2.86194
-2370	1.47277	1.9153	2.54387	2.87461
-2360	1.47182	1.93508	2.54979	2.85926
-2350	1.46976	1.94474	2.5445	2.86876
-2340	1.47625	1.94305	2.53393	2.87096
-2330	1.47657	1.95077	2.53752	2.89119
-2320	1.48068	1.95101	2.5426	2.89411
-2310	1.48558	1.95873	2.53858	2.90777
-2300	1.49143	1.96187	2.53753	2.91849
-2290	1.48606	1.95728	2.54683	2.92385
-2280	1.48353	1.96548	2.55402	2.92263
-2270	1.48732	1.97827	2.55211	2.9219
-2260	1.48906	1.98045	2.55803	2.91533
-2250	1.47878	1.98238	2.55972	2.92825
-2240	1.48321	1.98624	2.57473	2.92751
-2230	1.48953	1.99034	2.57853	2.94702
-2220	1.48827	1.99227	2.58213	2.96067
-2210	1.48731	1.98889	2.58636	2.96871
-2200	1.49127	1.99203	2.59355	2.99088
-2190	1.48795	2.00047	2.59503	2.99552
-2180	1.48447	1.99323	2.60074	3.01502
-2170	1.48589	2.00168	2.59355	3.01746
-2160	1.48716	2.01567	2.60433	3.03038
-2150	1.49554	2.02146	2.62082	3.02697
-2140	1.5006	2.0176	2.62928	3.03453
-2130	1.5033	2.02653	2.63203	3.03452
-2120	1.49982	2.02895	2.63076	3.03648
-2110	1.49934	2.02967	2.64471	3.02892
-2100	1.49602	2.03015	2.65591	3.02283
-2090	1.49729	2.02171	2.66247	3.03989
-2080	1.51137	2.0345	2.68361	3.036
-2070	1.51706	2.0427	2.6891	3.05939
-2060	1.51864	2.03281	2.69375	3.08328
-2050	1.51405	2.02436	2.69502	3.09303
-2040	1.51896	2.02219	2.69333	3.09742
-2030	1.5207	2.01905	2.6984	3.07743
-2020	1.52196	2.02895	2.70326	3.08718
-2010	1.52782	2.03015	2.71341	3.09571
-2000	1.5343	2.04222	2.71701	3.0884
-1990	1.52861	2.04367	2.71447	3.0962
-1980	1.5343	2.04632	2.73709	3.09864
-1970	1.53937	2.04415	2.74999	3.11351
-1960	1.54047	2.05139	2.75316	3.11083
-1950	1.54711	2.05187	2.75337	3.13008
-1940	1.54838	2.04511	2.76542	3.1391
-1930	1.55108	2.04197	2.75697	3.14861
-1920	1.55424	2.04318	2.76479	3.15958
-1910	1.56009	2.0439	2.76141	3.16177
-1900	1.56247	2.0398	2.75929	3.17908
-1890	1.56832	2.03956	2.7705	3.18639
-1880	1.57164	2.05549	2.76944	3.20638
-1870	1.56436	2.05718	2.76881	3.19444
-1860	1.56025	2.05886	2.76796	3.18443
-1850	1.55677	2.05718	2.7669	3.18614
-1840	1.56294	2.05814	2.77599	3.18151
-1830	1.57132	2.0702	2.77768	3.20443
-1820	1.57148	2.06586	2.77747	3.20467
-1810	1.57971	2.06876	2.77684	3.21126
-1800	1.5756	2.0731	2.78825	3.21979
-1790	1.56531	2.07865	2.80136	3.24294
-1780	1.57227	2.09192	2.79037	3.25025
-1770	1.57069	2.08251	2.79502	3.24489
-1760	1.57132	2.08348	2.80812	3.24928
-1750	1.5756	2.08372	2.80981	3.24441
-1740	1.57512	2.09289	2.80389	3.22539
-1730	1.5775	2.0994	2.80918	3.20662
-1720	1.57733	2.10495	2.80918	3.21661
-1710	1.57796	2.10495	2.80706	3.23198
-1700	1.58588	2.10085	2.81214	3.23929
-1690	1.58841	2.10278	2.81341	3.24173
-1680	1.59474	2.10109	2.82038	3.24709
-1670	1.60185	2.10712	2.83645	3.25099
-1660	1.6017	2.10398	2.8373	3.26854
-1650	1.6123	2.12015	2.85019	3.27805
-1640	1.62369	2.12787	2.85822	3.29462
-1630	1.62875	2.13945	2.87661	3.29755
-1620	1.62527	2.14138	2.88063	3.29413
-1610	1.62416	2.152	2.87344	3.30632
-1600	1.61847	2.14959	2.87725	3.30315
-1590	1.62242	2.14573	2.87915	3.28414
-1580	1.63698	2.15248	2.89543	3.27269
-1570	1.63492	2.13921	2.89818	3.27245
-1560	1.63888	2.13849	2.89437	3.27781
-1550	1.64078	2.14934	2.90896	3.27756
-1540	1.64173	2.14331	2.90791	3.29828
-1530	1.6392	2.13728	2.90009	3.31753
-1520	1.63809	2.13414	2.90199	3.33436
-1510	1.64172	2.13462	2.90495	3.32387
-1500	1.64315	2.1409	2.90474	3.32192
-1490	1.64695	2.1561	2.91446	3.32583
-1480	1.64726	2.16575	2.92926	3.31705
-1470	1.64884	2.16575	2.9411	3.32924
-1460	1.63966	2.16406	2.93771	3.32265
-1450	1.64915	2.16744	2.93497	3.31973
-1440	1.64916	2.16237	2.93708	3.33265
-1430	1.64188	2.14476	2.94976	3.33606
-1420	1.64093	2.13583	2.94723	3.34728
-1410	1.64662	2.14114	2.95252	3.34387
-1400	1.65073	2.15296	2.94723	3.34192
-1390	1.65026	2.15996	2.94618	3.36751
-1380	1.65738	2.16792	2.95653	3.37702
-1370	1.65738	2.16623	2.96478	3.38579
-1360	1.66672	2.18047	2.97387	3.39529
-1350	1.66719	2.18096	2.97661	3.4187
-1340	1.67542	2.20219	2.98486	3.4265
-1330	1.67462	2.20195	2.9986	3.43015
-1320	1.67811	2.20388	3.00769	3.42284
-1310	1.68633	2.21642	3.01508	3.42869
-1300	1.69108	2.21884	3.02713	3.43698
-1290	1.69092	2.2128	3.04616	3.4533
-1280	1.68792	2.20363	3.04785	3.46086
-1270	1.69741	2.18747	3.0654	3.4494
-1260	1.69804	2.19085	3.06286	3.47086
-1250	1.7118	2.18699	3.06667	3.48329
-1240	1.72224	2.18216	3.058	3.48524
-1230	1.71892	2.19374	3.07026	3.47573
-1220	1.72319	2.19736	3.08443	3.47671
-1210	1.72113	2.20291	3.0931	3.48817
-1200	1.72746	2.21715	3.07999	3.48939
-1190	1.72857	2.20846	3.08485	3.47232
-1180	1.73569	2.19833	3.09268	3.49109
-1170	1.73173	2.18988	3.09225	3.48572
-1160	1.72477	2.19109	3.10557	3.49231
-1150	1.73063	2.19688	3.10134	3.48963
-1140	1.73443	2.19688	3.09964	3.50035
-1130	1.7319	2.20798	3.10451	3.51254
-1120	1.73442	2.19229	3.10683	3.51497
-1110	1.73679	2.19953	3.10113	3.52594
-1100	1.73442	2.20387	3.10789	3.52156
-1090	1.73838	2.1976	3.10958	3.50816
-1080	1.74011	2.20146	3.11465	3.5201
-1070	1.74059	2.20532	3.11592	3.54033
-1060	1.73932	2.20798	3.12184	3.54082
-1050	1.74612	2.21184	3.12036	3.55228
-1040	1.74233	2.22173	3.12543	3.57835
-1030	1.73664	2.23452	3.12501	3.58908
-1020	1.74834	2.25599	3.13368	3.59834
-1010	1.7534	2.25937	3.14108	3.60249
-1000	1.76591	2.25937	3.1396	3.62589
-990	1.76717	2.26396	3.14488	3.63808
-980	1.76859	2.26854	3.14509	3.63637
-970	1.7689	2.27119	3.15777	3.64441
-960	1.77919	2.27674	3.1694	3.65343
-950	1.79169	2.28639	3.17385	3.66659
-940	1.7928	2.28591	3.17385	3.65294
-930	1.79327	2.27505	3.17342	3.64051
-920	1.79438	2.26806	3.18864	3.66415
-910	1.79675	2.25744	3.19604	3.66659
-900	1.79422	2.2584	3.20112	3.68146
-890	1.79628	2.2683	3.20873	3.69877
-880	1.79675	2.26661	3.2324	3.70316
-870	1.80545	2.27264	3.23367	3.7051
-860	1.81527	2.27361	3.24128	3.71193
-850	1.817	2.28036	3.24339	3.71535
-840	1.81794	2.29991	3.2472	3.71632
-830	1.82823	2.30329	3.25016	3.73875
-820	1.83392	2.30546	3.25776	3.73387
-810	1.83645	2.30715	3.26284	3.74581
-800	1.8412	2.30787	3.2882	3.74947
-790	1.85022	2.31463	3.2901	3.778
-780	1.84468	2.31704	3.29327	3.77653
-770	1.85972	2.31945	3.32033	3.79311
-760	1.86588	2.32017	3.32879	3.81432
-750	1.86525	2.33272	3.34105	3.83138
-740	1.86952	2.33465	3.35796	3.85503
-730	1.86889	2.33031	3.36008	3.87672
-720	1.88186	2.34141	3.37107	3.88305
-710	1.88708	2.36433	3.3846	3.90451
-700	1.89309	2.36771	3.40616	3.91401
-690	1.90479	2.37374	3.41335	3.93425
-680	1.90732	2.38605	3.43787	3.95009
-670	1.91729	2.38653	3.45775	3.96691
-660	1.91349	2.39208	3.45669	3.97496
-650	1.90875	2.39111	3.46748	3.97764
-640	1.91824	2.3887	3.47868	3.97911
-630	1.92124	2.39087	3.49306	3.96204
-620	1.9214	2.38532	3.49961	3.99202
-610	1.92172	2.37833	3.52413	3.99422
-600	1.92457	2.38677	3.53703	3.99762
-590	1.92583	2.38532	3.54485	3.99909
-580	1.91887	2.38219	3.55288	4.01834
-570	1.93121	2.39039	3.56683	4.02931
-560	1.92425	2.39328	3.57402	4.02955
-550	1.94086	2.40414	3.5996	4.04467
-540	1.9426	2.41958	3.61271	4.06514
-530	1.94687	2.42561	3.61524	4.08074
-520	1.96475	2.44974	3.62603	4.09585
-510	1.9706	2.46519	3.64061	4.10341
-500	1.97931	2.45168	3.64421	4.12998
-490	1.98943	2.45505	3.66027	4.13827
-480	1.99861	2.46688	3.68035	4.14753
-470	2.01285	2.48232	3.69515	4.15655
-460	2.01158	2.47894	3.71206	4.18726
-450	2.0236	2.48763	3.72136	4.2036
-440	2.03468	2.49438	3.72369	4.21359
-430	2.03246	2.50138	3.75287	4.25552
-420	2.04164	2.51827	3.76534	4.27915
-410	2.04559	2.53347	3.76386	4.30061
-400	2.05414	2.55181	3.78267	4.34009
-390	2.0554	2.54867	3.80255	4.37252
-380	2.0709	2.56387	3.81565	4.38739
-370	2.08403	2.57763	3.83341	4.40298
-360	2.09098	2.6032	3.85454	4.42492
-350	2.10348	2.61117	3.88837	4.4437
-340	2.09921	2.63336	3.91459	4.47417
-330	2.11867	2.6435	3.93552	4.49927
-320	2.12737	2.65025	3.95137	4.52243
-310	2.12721	2.67028	3.98012	4.56679
-300	2.13654	2.67221	4.01564	4.58849
-290	2.14461	2.68041	4.04016	4.6097
-280	2.15031	2.69272	4.06997	4.65358
-270	2.15995	2.70816	4.08202	4.68281
-260	2.16771	2.71854	4.10908	4.69184
-250	2.18637	2.73494	4.13466	4.72329
-240	2.1995	2.76245	4.16256	4.77837
-230	2.21801	2.78151	4.19597	4.81129
-220	2.2419	2.81602	4.23148	4.83517
-210	2.26721	2.82591	4.24945	4.87173
-200	2.29268	2.84956	4.27799	4.90611
-190	2.31278	2.86596	4.30547	4.95096
-180	2.34094	2.89082	4.34226	4.97924
-170	2.35881	2.91132	4.36974	5.01726
-160	2.37337	2.9246	4.39849	5.03848
-150	2.3952	2.93618	4.43337	5.07943
-140	2.42319	2.97117	4.46275	5.10746
-130	2.44329	2.99071	4.50884	5.15451
-120	2.46402	3.01388	4.53231	5.21373
-110	2.47936	3.03028	4.54436	5.23762
-100	2.49312	3.05273	4.58304	5.29709
-90	2.51813	3.0783	4.62321	5.34414
-80	2.53664	3.09664	4.64498	5.36194
-70	2.55309	3.12656	4.65725	5.40923
-60	2.56812	3.13573	4.68875	5.46042
-50	2.5795	3.16348	4.71623	5.48651
-40	2.58821	3.17627	4.74985	5.48724
-30	2.59185	3.18737	4.76824	5.50772
-20	2.59248	3.19485	4.76126	5.53136
-10	2.58931	3.2004	4.75323	5.53746
0	2.58061	3.20475	4.75682	5.54623
10	2.57318	3.20547	4.74752	5.54208
20	2.5697	3.20088	4.74963	5.55354
30	2.55799	3.19389	4.73822	5.54648
40	2.55277	3.19582	4.74688	5.56159
50	2.54897	3.17893	4.72701	5.54623
60	2.53553	3.16396	4.71687	5.53088
70	2.50973	3.15359	4.70185	5.50333
80	2.50373	3.11957	4.68367	5.46091
90	2.4868	3.09664	4.67057	5.43215
100	2.47636	3.07855	4.6323	5.3756
110	2.46956	3.066	4.61729	5.33807
120	2.44314	3.03294	4.59763	5.31612
130	2.4259	3.0187	4.55324	5.272
140	2.41087	3.00616	4.52829	5.21764
150	2.40011	2.9842	4.49806	5.20033
160	2.38697	2.97165	4.45959	5.1723
170	2.36498	2.94921	4.43485	5.13549
180	2.35518	2.92677	4.39574	5.07894
190	2.33509	2.90916	4.35325	5.03847
200	2.32575	2.8913	4.32238	4.99802
210	2.31562	2.87296	4.31012	4.95681
220	2.3017	2.8568	4.29892	4.93999
230	2.29158	2.83411	4.26721	4.90294
240	2.28383	2.81698	4.24311	4.87199
250	2.26311	2.81457	4.21119	4.85614
260	2.25425	2.79696	4.19047	4.82226
270	2.24444	2.79117	4.15643	4.79423
280	2.24412	2.78465	4.13593	4.76327
290	2.237	2.78417	4.10739	4.72719
300	2.22419	2.76583	4.08519	4.71671
310	2.22056	2.7487	4.06088	4.67844
320	2.20442	2.73109	4.04164	4.65138
330	2.18844	2.71733	4.00697	4.63091
340	2.17831	2.69658	3.97272	4.61019
350	2.16392	2.68186	3.94419	4.5919
360	2.15063	2.67607	3.91713	4.5763
370	2.13671	2.66184	3.89028	4.55583
380	2.12785	2.65074	3.88478	4.53901
390	2.10997	2.64615	3.86956	4.50878
400	2.10569	2.6336	3.83912	4.48026
410	2.09842	2.61889	3.81291	4.471
420	2.08577	2.60127	3.80086	4.43224
430	2.07548	2.59259	3.76576	4.41542
440	2.06758	2.58245	3.73828	4.3813
450	2.0622	2.5588	3.72158	4.34814
460	2.0592	2.55132	3.70551	4.33401
470	2.04701	2.53878	3.68818	4.29695
480	2.03926	2.51658	3.66746	4.27258
490	2.02661	2.5021	3.64865	4.2443
500	2.01316	2.49004	3.63046	4.2075
510	2.00604	2.48835	3.61376	4.21018
520	1.98927	2.49558	3.59452	4.19214
530	1.98137	2.47966	3.56874	4.16947
540	1.98453	2.48256	3.55478	4.14607
550	1.97693	2.48304	3.53576	4.11706
560	1.97297	2.48376	3.50912	4.08343
570	1.96064	2.47701	3.50066	4.05978
580	1.95352	2.46132	3.50997	4.04832
590	1.95367	2.45167	3.50405	4.05393
600	1.95526	2.44902	3.48206	4.05272
610	1.94529	2.43961	3.46895	4.0376
620	1.93628	2.43237	3.45394	4.0142
630	1.92916	2.41621	3.44126	3.9964
640	1.92694	2.40124	3.43978	3.99275
650	1.91429	2.40511	3.42562	3.97301
660	1.89515	2.40655	3.4252	3.9635
670	1.88122	2.39425	3.42224	3.95643
680	1.87711	2.39738	3.41125	3.94546
690	1.86826	2.3928	3.39751	3.9362
700	1.85749	2.39545	3.38948	3.92815
710	1.85101	2.38605	3.38504	3.90256
720	1.84927	2.37808	3.37679	3.87598
730	1.84911	2.36385	3.37574	3.8716
740	1.84595	2.36578	3.35798	3.8616
750	1.83725	2.36023	3.35565	3.83942
760	1.82918	2.33634	3.35438	3.83577
770	1.8219	2.32548	3.34128	3.83552
780	1.81937	2.31101	3.34339	3.82285
790	1.81225	2.31221	3.34572	3.80871
800	1.80545	2.31438	3.33324	3.79701
810	1.79975	2.29822	3.3362	3.78848
820	1.80054	2.2847	3.32056	3.79311
830	1.7958	2.28205	3.31062	3.79627
840	1.78773	2.28784	3.30195	3.79481
850	1.77366	2.28929	3.29583	3.78579
860	1.77461	2.28664	3.2897	3.77727
870	1.78615	2.26685	3.28018	3.76776
880	1.78963	2.27529	3.26665	3.7763
890	1.78663	2.27216	3.26327	3.7663
900	1.78821	2.26974	3.25862	3.75898
910	1.79358	2.26757	3.24551	3.74752
920	1.78567	2.27481	3.24171	3.7524
930	1.78156	2.27312	3.23621	3.73997
940	1.77555	2.26588	3.22881	3.72218
950	1.77239	2.27144	3.23347	3.71559
960	1.77413	2.24899	3.22057	3.70414
970	1.77144	2.27023	3.2193	3.69342
980	1.76622	2.27409	3.2138	3.69658
990	1.76891	2.26154	3.21317	3.69365
1000	1.77097	2.2613	3.20683	3.67366
1010	1.77018	2.25358	3.20133	3.66367
1020	1.76242	2.25358	3.19013	3.66001
1030	1.75388	2.24972	3.18336	3.64368
1040	1.74818	2.25696	3.1618	3.62565
1050	1.74976	2.25262	3.1489	3.61443
1060	1.75483	2.26251	3.14911	3.59688
1070	1.7455	2.26902	3.14573	3.59761
1080	1.73237	2.27892	3.13537	3.58396
1090	1.72921	2.27626	3.11634	3.59054
1100	1.72367	2.2753	3.11402	3.57982
1110	1.71749	2.27771	3.12142	3.5747
1120	1.71338	2.27385	3.11656	3.57348
1130	1.70942	2.28037	3.10916	3.57055
1140	1.70657	2.28109	3.10726	3.5647
1150	1.70183	2.28085	3.09521	3.57202
1160	1.69977	2.28374	3.09436	3.5764
1170	1.69218	2.29026	3.10874	3.5569
1180	1.70183	2.28278	3.09774	3.53813
1190	1.70752	2.28809	3.09732	3.52838
1200	1.70278	2.28978	3.08844	3.5396
1210	1.70151	2.28254	3.08739	3.52838
1220	1.69819	2.27892	3.08252	3.52205
1230	1.70927	2.28953	3.08337	3.52473
1240	1.71702	2.30039	3.08738	3.52692
1250	1.72161	2.29412	3.09034	3.53595
1260	1.72193	2.2905	3.10028	3.52717
1270	1.72161	2.27844	3.10789	3.51547
1280	1.72352	2.27361	3.11	3.52644
1290	1.72968	2.26251	3.10852	3.52059
1300	1.72382	2.26082	3.1062	3.51766
1310	1.72414	2.25576	3.09985	3.52132
1320	1.72335	2.25551	3.10239	3.52059
1330	1.72129	2.25262	3.09394	3.51352
1340	1.72303	2.24755	3.07533	3.51522
1350	1.72572	2.23718	3.06159	3.50743
1360	1.72778	2.24031	3.06159	3.48256
1370	1.72256	2.21787	3.05018	3.49061
1380	1.72003	2.20484	3.04658	3.49232
1390	1.70231	2.20146	3.04215	3.47939
1400	1.69867	2.19784	3.02925	3.45672
1410	1.69645	2.18675	3.01826	3.43527
1420	1.69455	2.17396	3.01974	3.41479
1430	1.68522	2.16986	3.02376	3.39894
1440	1.68316	2.15779	3.02439	3.39529
1450	1.67794	2.16286	3.02397	3.39237
1460	1.67683	2.1643	3.0134	3.39042
1470	1.6732	2.15755	3.0153	3.39091
1480	1.67478	2.15658	3.00515	3.37848
1490	1.67558	2.15707	2.98697	3.37555
1500	1.66751	2.1479	2.98887	3.36433
1510	1.67494	2.14259	2.97852	3.35678
1520	1.66877	2.14548	2.98274	3.35459
1530	1.66846	2.14645	2.97809	3.35508
1540	1.66845	2.14621	2.97154	3.33606
1550	1.67636	2.14042	2.97281	3.33191
1560	1.66371	2.14018	2.96879	3.33703
1570	1.65659	2.13849	2.96393	3.32168
1580	1.65169	2.13969	2.9671	3.31607
1590	1.65058	2.13583	2.97302	3.30047
1600	1.65611	2.14862	2.97534	3.3051
1610	1.65833	2.14042	2.96943	3.31047
1620	1.65564	2.14814	2.96667	3.32704
1630	1.65691	2.15248	2.9597	3.32411
1640	1.66008	2.16407	2.9652	3.32533
1650	1.64774	2.16165	2.95463	3.3207
1660	1.64188	2.15779	2.94236	3.31022
1670	1.63619	2.15635	2.93496	3.31412
1680	1.63429	2.15707	2.9301	3.31534
1690	1.63824	2.15731	2.9282	3.30608
1700	1.63714	2.16624	2.91657	3.30779
1710	1.64346	2.16069	2.91023	3.2956
1720	1.62812	2.16141	2.91234	3.29682
1730	1.62638	2.16069	2.91403	3.29755
1740	1.63287	2.15393	2.90494	3.31559
1750	1.62844	2.13994	2.89374	3.31389
1760	1.61942	2.14694	2.8707	3.31559
1770	1.61815	2.15393	2.87154	3.30267
1780	1.62132	2.14501	2.85865	3.30925
1790	1.62211	2.13922	2.85886	3.30974
1800	1.61356	2.13415	2.85971	3.31169
1810	1.61151	2.1286	2.854	3.30243
1820	1.60471	2.1257	2.85083	3.28365
1830	1.60043	2.12498	2.84745	3.28219
1840	1.59917	2.11123	2.83942	3.27171
1850	1.60454	2.10447	2.82673	3.26464
1860	1.60961	2.1134	2.81468	3.26342
1870	1.6134	2.10785	2.81405	3.23929
1880	1.61214	2.09868	2.80306	3.22881
1890	1.60803	2.09385	2.79693	3.21491
1900	1.59379	2.09385	2.79249	3.20394
1910	1.58841	2.09795	2.78953	3.20809
1920	1.57987	2.08782	2.77367	3.18542
1930	1.58983	2.08155	2.77007	3.16957
1940	1.59094	2.08276	2.76246	3.15056
1950	1.58414	2.07889	2.7576	3.14227
1960	1.58003	2.07479	2.74872	3.13739
1970	1.57687	2.07214	2.74618	3.13301
1980	1.58256	2.05694	2.74111	3.12472
1990	1.58097	2.05766	2.75337	3.12107
2000	1.57718	2.05356	2.75591	3.11497
2010	1.58256	2.0579	2.75126	3.11449
2020	1.57639	2.05187	2.72991	3.1296
2030	1.5775	2.05308	2.72441	3.12667
2040	1.57434	2.04512	2.72018	3.12619
2050	1.57101	2.05066	2.702	3.1179
2060	1.56896	2.04705	2.69608	3.11668
2070	1.55757	2.0386	2.68149	3.11351
2080	1.55519	2.02919	2.67832	3.114
2090	1.54918	2.0193	2.68932	3.1218
2100	1.54713	2.01954	2.6743	3.11034
2110	1.54602	2.01302	2.665	3.10864
2120	1.54222	1.99806	2.65633	3.10815
2130	1.53462	1.98431	2.64957	3.10353
2140	1.52656	1.98238	2.63498	3.08866
2150	1.52829	1.97369	2.62187	3.08207
2160	1.5226	1.97321	2.61807	3.07451
2170	1.52054	1.96452	2.61532	3.07646
2180	1.51991	1.96018	2.60856	3.07475
2190	1.51279	1.95921	2.59714	3.0728
2200	1.50804	1.96332	2.58996	3.06817
2210	1.51579	1.96742	2.58319	3.05354
2220	1.51311	1.9667	2.57558	3.03624
2230	1.50868	1.96573	2.56501	3.01576
2240	1.50077	1.96235	2.57157	3.0143
2250	1.4965	1.95873	2.56586	3.00796
2260	1.49112	1.95487	2.56798	3.00357
2270	1.48004	1.95873	2.56227	3.00138
2280	1.48163	1.95053	2.56015	2.99041
2290	1.47672	1.94788	2.55318	2.96823
2300	1.48131	1.9556	2.56607	2.96677
2310	1.48495	1.94691	2.561	2.95604
2320	1.48305	1.9474	2.54915	2.95921
2330	1.47926	1.94739	2.55127	2.94678
2340	1.48385	1.94136	2.55677	2.95336
2350	1.47705	1.94667	2.54725	2.95653
2360	1.47467	1.95439	2.54767	2.95726
2370	1.47419	1.94715	2.54958	2.9514
2380	1.47277	1.95318	2.55592	2.9514
2390	1.46945	1.95174	2.55465	2.94287
2400	1.46755	1.95125	2.56691	2.9319
2410	1.46533	1.9445	2.56184	2.9241
2420	1.45696	1.94474	2.56226	2.9124
2430	1.45743	1.93654	2.55613	2.9124
2440	1.46059	1.92495	2.55296	2.88656
2450	1.46296	1.93316	2.55	2.89046
2460	1.46882	1.92712	2.54704	2.8812
2470	1.46881	1.91747	2.53964	2.88436
2480	1.47182	1.90975	2.53879	2.87998
2490	1.47055	1.90854	2.54175	2.87755
2500	1.46122	1.90734	2.53267	2.8639
2510	1.45932	1.90324	2.53098	2.85732
2520	1.44872	1.90348	2.52464	2.85488
2530	1.44952	1.89696	2.51533	2.85682
2540	1.44809	1.89117	2.50202	2.84391
2550	1.44382	1.89817	2.50603	2.83098
2560	1.44698	1.889	2.50265	2.82416
2570	1.44018	1.88224	2.49165	2.81002
2580	1.43053	1.87669	2.48405	2.80319
2590	1.43006	1.87187	2.47538	2.80417
2600	1.42626	1.86656	2.46903	2.80125
2610	1.42546	1.8598	2.45846	2.79735
2620	1.42895	1.86487	2.44874	2.80272
2630	1.42958	1.86101	2.44218	2.78809
2640	1.42294	1.84388	2.42358	2.79272
2650	1.42326	1.84677	2.41724	2.7876
2660	1.4182	1.84388	2.41978	2.78735
2670	1.41503	1.83688	2.41724	2.78662
2680	1.41392	1.84074	2.41449	2.78492
2690	1.40681	1.8446	2.40878	2.79199
2700	1.40649	1.84412	2.40096	2.78297
2710	1.40918	1.85112	2.40223	2.77736
2720	1.40301	1.85136	2.38976	2.7598
2730	1.40206	1.85112	2.38236	2.74664
2740	1.40174	1.84967	2.38532	2.74177
2750	1.40633	1.85715	2.38363	2.74421
2760	1.40237	1.84943	2.37708	2.72739
2770	1.39779	1.84364	2.37158	2.72837
2780	1.39652	1.85016	2.36862	2.72203
2790	1.39984	1.84895	2.35594	2.71276
2800	1.39446	1.84002	2.35678	2.72032
2810	1.39304	1.84026	2.36249	2.72056
2820	1.39003	1.84219	2.36989	2.71764
2830	1.38276	1.84774	2.36968	2.71666
2840	1.38244	1.84485	2.37242	2.70935
2850	1.38023	1.84895	2.37792	2.71325
2860	1.36615	1.84437	2.37031	2.70008
2870	1.36092	1.84726	2.36313	2.69594
2880	1.35222	1.84654	2.35129	2.68034
2890	1.35255	1.84123	2.34558	2.6684
2900	1.35508	1.84268	2.32994	2.67157
2910	1.35491	1.83978	2.33036	2.67157
2920	1.35697	1.82989	2.32591	2.67132
2930	1.35571	1.81831	2.3126	2.66961
2940	1.36014	1.80649	2.29865	2.65986
2950	1.35254	1.81228	2.30309	2.65938
2960	1.34954	1.80263	2.29378	2.65621
2970	1.344	1.80311	2.29061	2.64597
2980	1.3497	1.80166	2.27962	2.63695
2990	1.34717	1.80552	2.28216	2.63427
3000	1.34749	1.80214	2.27391	2.6194

## Sheet: Fig.S5c
position	WT_T0	WT_T1	WT_T2	WT_T3
-3000	0.532868	0.50276	0.513401	0.529444
-2990	0.532059	0.503307	0.512219	0.528392
-2980	0.533391	0.50271	0.51038	0.527964
-2970	0.531762	0.504012	0.509195	0.529076
-2960	0.53464	0.50387	0.506517	0.530043
-2950	0.533374	0.506282	0.504811	0.532073
-2940	0.532857	0.509397	0.503313	0.531641
-2930	0.532604	0.511704	0.504235	0.529529
-2920	0.535355	0.511631	0.505225	0.529912
-2910	0.533589	0.511518	0.507631	0.529395
-2900	0.534227	0.51231	0.50717	0.528404
-2890	0.538199	0.513099	0.50672	0.531304
-2880	0.539481	0.513954	0.505047	0.53166
-2870	0.539057	0.513474	0.505104	0.531243
-2860	0.538326	0.510441	0.504827	0.531663
-2850	0.539085	0.510153	0.50461	0.530711
-2840	0.540879	0.513288	0.504133	0.530809
-2830	0.539366	0.514643	0.506844	0.530043
-2820	0.541258	0.514789	0.508306	0.532888
-2810	0.543354	0.517457	0.506794	0.531529
-2800	0.543888	0.516725	0.506712	0.530283
-2790	0.544422	0.516446	0.508833	0.530571
-2780	0.544933	0.51748	0.510556	0.533125
-2770	0.545434	0.515846	0.51195	0.53324
-2760	0.544323	0.514958	0.513099	0.531371
-2750	0.546573	0.51357	0.513335	0.533213
-2740	0.542865	0.515276	0.515162	0.533243
-2730	0.542265	0.516393	0.513947	0.533064
-2720	0.541286	0.515949	0.514507	0.530991
-2710	0.53706	0.517474	0.514822	0.530377
-2700	0.535465	0.517941	0.516806	0.529112
-2690	0.534326	0.517851	0.519396	0.531447
-2680	0.53382	0.518613	0.518896	0.530976
-2670	0.535553	0.520787	0.520581	0.531863
-2660	0.539899	0.518729	0.522249	0.53403
-2650	0.539773	0.51812	0.52212	0.536003
-2640	0.540664	0.516787	0.520268	0.536021
-2630	0.537764	0.517669	0.522359	0.53648
-2620	0.537225	0.520168	0.523714	0.537438
-2610	0.537836	0.521102	0.525668	0.538872
-2600	0.540983	0.52147	0.524233	0.537742
-2590	0.543926	0.522411	0.524186	0.537261
-2580	0.54106	0.524757	0.529147	0.538423
-2570	0.543541	0.526086	0.529454	0.539818
-2560	0.546864	0.525712	0.530137	0.539814
-2550	0.547211	0.527379	0.531243	0.538848
-2540	0.550094	0.526888	0.531827	0.540498
-2530	0.554358	0.525695	0.531095	0.543058
-2520	0.555623	0.525447	0.532505	0.54352
-2510	0.55926	0.525221	0.533794	0.545553
-2500	0.560723	0.526666	0.532011	0.544948
-2490	0.558121	0.52882	0.53473	0.545267
-2480	0.564057	0.529168	0.536448	0.543811
-2470	0.562825	0.529493	0.537109	0.545672
-2460	0.562473	0.532177	0.539562	0.546441
-2450	0.566599	0.530921	0.539833	0.544957
-2440	0.566847	0.532482	0.539715	0.54534
-2430	0.562896	0.533002	0.540881	0.545203
-2420	0.564404	0.533523	0.540955	0.546477
-2410	0.565774	0.534049	0.542009	0.548003
-2400	0.567243	0.531674	0.543194	0.548708
-2390	0.568029	0.531137	0.541246	0.552796
-2380	0.569493	0.531253	0.544676	0.552395
-2370	0.571088	0.53119	0.545384	0.556565
-2360	0.567749	0.531418	0.546904	0.557179
-2350	0.566924	0.533039	0.547946	0.557507
-2340	0.569223	0.534924	0.548402	0.558206
-2330	0.568629	0.537019	0.549301	0.559386
-2320	0.571573	0.53688	0.546906	0.55751
-2310	0.566461	0.536933	0.548399	0.558896
-2300	0.567512	0.536611	0.549263	0.557915
-2290	0.569515	0.536634	0.548761	0.556866
-2280	0.573256	0.535518	0.548755	0.558258
-2270	0.576084	0.535455	0.547995	0.560073
-2260	0.577685	0.53336	0.546459	0.560975
-2250	0.579209	0.533678	0.546539	0.559905
-2240	0.580584	0.532396	0.547082	0.56089
-2230	0.579258	0.53163	0.547496	0.560468
-2220	0.581811	0.532678	0.54689	0.560346
-2210	0.581734	0.532784	0.547842	0.55821
-2200	0.580419	0.532532	0.546591	0.559441
-2190	0.584628	0.531213	0.545526	0.558337
-2180	0.584133	0.533271	0.545241	0.558915
-2170	0.587252	0.533685	0.546273	0.560209
-2160	0.5869	0.533397	0.545408	0.565155
-2150	0.584744	0.533904	0.545606	0.564659
-2140	0.583885	0.535554	0.547666	0.566367
-2130	0.583946	0.532406	0.549038	0.570188
-2120	0.583599	0.533158	0.54838	0.572756
-2110	0.577872	0.534036	0.548684	0.574839
-2100	0.575539	0.534397	0.549343	0.575878
-2090	0.575435	0.535985	0.549886	0.577911
-2080	0.574345	0.536896	0.549713	0.579088
-2070	0.573465	0.537231	0.551099	0.582331
-2060	0.576876	0.540193	0.551472	0.58251
-2050	0.57198	0.541592	0.551987	0.584395
-2040	0.570048	0.541231	0.553313	0.583498
-2030	0.570093	0.542642	0.554328	0.585838
-2020	0.569361	0.543	0.555546	0.586331
-2010	0.571022	0.546082	0.556523	0.585696
-2000	0.566962	0.546013	0.558369	0.586662
-1990	0.568167	0.546155	0.556786	0.588461
-1980	0.569806	0.548342	0.557379	0.586753
-1970	0.571297	0.547729	0.558965	0.5851
-1960	0.57111	0.546576	0.561489	0.584212
-1950	0.574048	0.550341	0.562427	0.583738
-1940	0.577966	0.551858	0.5628	0.585118
-1930	0.579341	0.552415	0.565865	0.585914
-1920	0.579891	0.556491	0.564828	0.587461
-1910	0.580854	0.556435	0.565335	0.591121
-1900	0.582482	0.558181	0.566383	0.591723
-1890	0.579803	0.559328	0.566071	0.592027
-1880	0.581949	0.557346	0.56674	0.59158
-1870	0.585173	0.556955	0.566364	0.591613
-1860	0.589563	0.558536	0.565061	0.595264
-1850	0.590245	0.559099	0.569456	0.596717
-1840	0.589536	0.56016	0.568641	0.597559
-1830	0.592738	0.56127	0.568216	0.597449
-1820	0.591544	0.562602	0.568252	0.598403
-1810	0.591236	0.562728	0.569163	0.599556
-1800	0.590548	0.563523	0.568792	0.599717
-1790	0.588914	0.564292	0.56958	0.602473
-1780	0.58997	0.565396	0.567662	0.601516
-1770	0.590971	0.565276	0.565736	0.603492
-1760	0.587555	0.567149	0.566065	0.603045
-1750	0.587511	0.567835	0.565283	0.603455
-1740	0.588463	0.564458	0.565264	0.604586
-1730	0.588259	0.564537	0.56421	0.601802
-1720	0.589018	0.565104	0.565758	0.602258
-1710	0.587384	0.564497	0.566419	0.602689
-1700	0.589376	0.565846	0.565796	0.605987
-1690	0.585371	0.568265	0.566792	0.605261
-1680	0.583858	0.569568	0.567585	0.604999
-1670	0.58361	0.568862	0.567097	0.607212
-1660	0.581365	0.56982	0.564732	0.607674
-1650	0.583737	0.568269	0.565388	0.608002
-1640	0.586757	0.568951	0.565865	0.610291
-1630	0.587313	0.568554	0.564002	0.610081
-1620	0.590267	0.567699	0.564002	0.609799
-1610	0.591791	0.568779	0.563467	0.608689
-1600	0.595774	0.570009	0.562992	0.609716
-1590	0.597717	0.570436	0.562935	0.613017
-1580	0.599301	0.569743	0.565599	0.614394
-1570	0.602173	0.570091	0.566518	0.61495
-1560	0.605271	0.570462	0.567722	0.618203
-1550	0.606965	0.571211	0.567442	0.616683
-1540	0.61097	0.570128	0.569846	0.615543
-1530	0.611471	0.571298	0.569689	0.61706
-1520	0.612731	0.572822	0.567607	0.615285
-1510	0.614954	0.570897	0.56739	0.615452
-1500	0.616599	0.571089	0.568877	0.614461
-1490	0.617583	0.572351	0.568167	0.614656
-1480	0.621099	0.572424	0.568041	0.611802
-1470	0.617336	0.572491	0.567558	0.611972
-1460	0.619041	0.57141	0.565522	0.611394
-1450	0.61766	0.57138	0.56648	0.61244
-1440	0.61673	0.57094	0.566463	0.612312
-1430	0.61629	0.570638	0.568812	0.613701
-1420	0.617055	0.571649	0.571519	0.610473
-1410	0.620939	0.571304	0.572474	0.610604
-1400	0.619817	0.571056	0.573942	0.609549
-1390	0.620087	0.572812	0.57411	0.608261
-1380	0.622524	0.574396	0.575986	0.607446
-1370	0.621165	0.572351	0.576466	0.608741
-1360	0.619768	0.572862	0.57763	0.609336
-1350	0.617594	0.571917	0.577835	0.608665
-1340	0.616472	0.57144	0.579034	0.610233
-1330	0.619327	0.575155	0.580724	0.611227
-1320	0.622271	0.575287	0.581018	0.61196
-1310	0.62128	0.575705	0.581586	0.610312
-1300	0.619965	0.576315	0.583627	0.613975
-1290	0.620158	0.575218	0.584574	0.614379
-1280	0.619718	0.576345	0.58518	0.619175
-1270	0.621699	0.578465	0.587435	0.618887
-1260	0.620004	0.579026	0.587282	0.619482
-1250	0.618838	0.579506	0.586431	0.621412
-1240	0.613182	0.578936	0.584843	0.622811
-1230	0.614123	0.579738	0.584291	0.624045
-1220	0.610965	0.580315	0.583284	0.62582
-1210	0.610398	0.580699	0.582296	0.626406
-1200	0.610569	0.579781	0.581605	0.626862
-1190	0.609925	0.584315	0.580991	0.628032
-1180	0.613066	0.58568	0.581314	0.628342
-1170	0.616951	0.587214	0.580039	0.631844
-1160	0.616747	0.585372	0.579045	0.636342
-1150	0.613352	0.584825	0.580661	0.639269
-1140	0.618238	0.585196	0.580831	0.63861
-1130	0.618667	0.586943	0.581043	0.640975
-1120	0.618326	0.586674	0.580047	0.639899
-1110	0.617402	0.588642	0.582952	0.640002
-1100	0.616021	0.590889	0.583699	0.638746
-1090	0.618442	0.588874	0.583216	0.634719
-1080	0.620246	0.591191	0.583992	0.63361
-1070	0.621864	0.591628	0.587131	0.633035
-1060	0.620318	0.590664	0.588039	0.63192
-1050	0.62155	0.591015	0.589046	0.63406
-1040	0.620554	0.589342	0.590838	0.63275
-1030	0.620857	0.590767	0.591326	0.630719
-1020	0.62221	0.592275	0.58971	0.630133
-1010	0.622265	0.591234	0.589578	0.628826
-1000	0.622612	0.590044	0.590234	0.626862
-990	0.626524	0.589196	0.589721	0.626178
-980	0.62347	0.591817	0.589359	0.623294
-970	0.623773	0.590671	0.589927	0.620178
-960	0.62144	0.590743	0.590283	0.619425
-950	0.622111	0.590561	0.58873	0.618811
-940	0.62133	0.590164	0.585852	0.617804
-930	0.622859	0.589531	0.58538	0.617789
-920	0.620197	0.586757	0.58307	0.621005
-910	0.622485	0.586177	0.583161	0.622576
-900	0.619481	0.584083	0.581528	0.624984
-890	0.619619	0.582515	0.579745	0.624282
-880	0.618309	0.580772	0.578823	0.624814
-870	0.617033	0.580175	0.578708	0.623355
-860	0.616879	0.581783	0.579287	0.621838
-850	0.61563	0.578638	0.577822	0.62571
-840	0.612973	0.578877	0.577577	0.625887
-830	0.616516	0.579032	0.57696	0.625455
-820	0.613215	0.577962	0.577053	0.625783
-810	0.61398	0.576709	0.576875	0.625519
-800	0.613055	0.574376	0.575226	0.624394
-790	0.610816	0.573074	0.572535	0.624108
-780	0.609892	0.572133	0.5733	0.622516
-770	0.608071	0.567752	0.572469	0.62258
-760	0.607515	0.566678	0.571319	0.624139
-750	0.608104	0.564	0.570998	0.622786
-740	0.604704	0.563119	0.572351	0.620172
-730	0.603394	0.563841	0.569882	0.616558
-720	0.601766	0.561098	0.569336	0.612923
-710	0.59934	0.562711	0.569813	0.611039
-700	0.596974	0.563573	0.568299	0.61182
-690	0.59386	0.559623	0.564389	0.61068
-680	0.588248	0.557671	0.564778	0.608185
-670	0.588705	0.555987	0.562098	0.607078
-660	0.585877	0.553883	0.55888	0.604762
-650	0.57917	0.551278	0.55528	0.605191
-640	0.579605	0.550848	0.551889	0.603832
-630	0.575083	0.549767	0.551206	0.602309
-620	0.571292	0.549691	0.549812	0.598802
-610	0.57379	0.548684	0.550736	0.597148
-600	0.571804	0.546351	0.548852	0.593622
-590	0.569152	0.546583	0.545987	0.589546
-580	0.566979	0.544793	0.543367	0.587267
-570	0.565317	0.545274	0.544086	0.584954
-560	0.564657	0.543391	0.541724	0.5801
-550	0.564888	0.542149	0.540593	0.579744
-540	0.560938	0.539713	0.541515	0.578614
-530	0.562748	0.534441	0.538985	0.577893
-520	0.560646	0.532263	0.537745	0.575571
-510	0.561515	0.532515	0.53645	0.571568
-500	0.559909	0.529476	0.533866	0.570489
-490	0.556674	0.528346	0.531174	0.569756
-480	0.55669	0.525795	0.532552	0.567243
-470	0.552977	0.522633	0.530757	0.564644
-460	0.551964	0.521142	0.528381	0.563963
-450	0.551662	0.519661	0.525358	0.563185
-440	0.54983	0.516668	0.522691	0.559374
-430	0.548559	0.513623	0.519821	0.556714
-420	0.547293	0.512917	0.516419	0.555565
-410	0.543596	0.510518	0.511294	0.554325
-400	0.541638	0.508274	0.508284	0.551969
-390	0.53596	0.504231	0.504693	0.548155
-380	0.532802	0.500712	0.501831	0.545866
-370	0.532296	0.498763	0.498286	0.542377
-360	0.529132	0.498124	0.492478	0.541118
-350	0.526436	0.496427	0.487951	0.53424
-340	0.521832	0.494077	0.48369	0.533465
-330	0.518393	0.49025	0.48172	0.530967
-320	0.516137	0.48857	0.477177	0.526787
-310	0.511653	0.485299	0.474392	0.52131
-300	0.506905	0.48334	0.469662	0.516253
-290	0.503747	0.479973	0.466408	0.511964
-280	0.499462	0.474241	0.464899	0.505772
-270	0.49561	0.469883	0.461497	0.501131
-260	0.490648	0.46629	0.456769	0.495365
-250	0.486703	0.463868	0.454309	0.491879
-240	0.482005	0.45848	0.45109	0.486709
-230	0.479243	0.454281	0.447126	0.481429
-220	0.47625	0.451789	0.445968	0.477721
-210	0.474907	0.450251	0.442107	0.47163
-200	0.472047	0.446997	0.436815	0.469402
-190	0.467893	0.442059	0.432881	0.462493
-180	0.463821	0.439186	0.430384	0.458128
-170	0.461428	0.435806	0.428491	0.453226
-160	0.457572	0.433105	0.42468	0.447065
-150	0.455118	0.430186	0.41975	0.439931
-140	0.453176	0.428028	0.416235	0.435493
-130	0.450282	0.42371	0.414155	0.433712
-120	0.449159	0.418965	0.411469	0.430649
-110	0.447371	0.41701	0.4101	0.428554
-100	0.446343	0.415339	0.408122	0.426278
-90	0.444797	0.413928	0.405647	0.422658
-80	0.443905	0.411731	0.403592	0.418731
-70	0.443322	0.408805	0.40219	0.416886
-60	0.442794	0.408539	0.400788	0.415099
-50	0.444202	0.408463	0.399625	0.413868
-40	0.445622	0.407916	0.399491	0.413199
-30	0.448466	0.407287	0.399814	0.414451
-20	0.45185	0.40849	0.401392	0.416214
-10	0.454584	0.411277	0.402163	0.418767
0	0.458111	0.412456	0.404673	0.419755
10	0.460152	0.415813	0.407798	0.424427
20	0.465571	0.417948	0.409996	0.428384
30	0.468624	0.421513	0.41474	0.431676
40	0.474324	0.424207	0.41936	0.43567
50	0.481229	0.428071	0.422381	0.439259
60	0.484777	0.432651	0.426142	0.443457
70	0.48952	0.437453	0.429824	0.446703
80	0.495253	0.445353	0.433059	0.450913
90	0.499104	0.449383	0.436093	0.455575
100	0.50668	0.452236	0.441748	0.460189
110	0.51178	0.458264	0.446956	0.465062
120	0.516297	0.464455	0.449858	0.470098
130	0.519631	0.469286	0.453831	0.475356
140	0.522255	0.473551	0.458805	0.479703
150	0.527581	0.478949	0.463069	0.482487
160	0.533616	0.48403	0.468392	0.486146
170	0.538821	0.487546	0.473001	0.489438
180	0.543101	0.493468	0.475758	0.493544
190	0.547524	0.496169	0.479767	0.498678
200	0.550903	0.501636	0.484269	0.503125
210	0.554264	0.503797	0.487117	0.508134
220	0.554121	0.506949	0.487268	0.513256
230	0.560228	0.51005	0.491839	0.516648
240	0.563403	0.51361	0.495315	0.520903
250	0.564041	0.516648	0.498094	0.524116
260	0.566538	0.518335	0.50137	0.525571
270	0.56749	0.522855	0.501631	0.528951
280	0.572524	0.530156	0.502967	0.533675
290	0.579423	0.532754	0.504292	0.53796
300	0.584414	0.536114	0.508866	0.540614
310	0.586653	0.538547	0.511566	0.545358
320	0.589382	0.541903	0.514828	0.546939
330	0.588512	0.543736	0.51697	0.550963
340	0.591307	0.547196	0.521528	0.555784
350	0.594206	0.549366	0.52369	0.559507
360	0.593453	0.549714	0.524798	0.562501
370	0.594482	0.552167	0.524869	0.562188
380	0.598536	0.552299	0.524806	0.566468
390	0.603235	0.556627	0.526938	0.567854
400	0.605265	0.559175	0.530063	0.570662
410	0.605887	0.563888	0.531528	0.574839
420	0.610365	0.567748	0.532187	0.575364
430	0.613017	0.569558	0.534593	0.576571
440	0.614134	0.571944	0.537147	0.582069
450	0.611388	0.572414	0.541562	0.586543
460	0.607422	0.572743	0.543768	0.589595
470	0.606299	0.574167	0.546772	0.593097
480	0.604753	0.576805	0.549452	0.595325
490	0.604522	0.580523	0.550832	0.599024
500	0.605491	0.584285	0.552786	0.603416
510	0.602327	0.587473	0.555178	0.604817
520	0.603427	0.586472	0.556144	0.610333
530	0.6039	0.587184	0.55855	0.612124
540	0.605606	0.59084	0.561346	0.616987
550	0.60883	0.595827	0.564693	0.62109
560	0.611939	0.597186	0.569067	0.626686
570	0.611432	0.597978	0.571558	0.630157
580	0.614414	0.59867	0.57237	0.633275
590	0.616466	0.600562	0.576667	0.637631
600	0.620785	0.60038	0.577753	0.638336
610	0.621902	0.602428	0.577388	0.642604
620	0.629296	0.604075	0.579855	0.642886
630	0.630215	0.608141	0.58177	0.64492
640	0.630226	0.610232	0.582538	0.646768
650	0.635007	0.613818	0.584502	0.649452
660	0.638171	0.612217	0.587306	0.652749
670	0.639387	0.613155	0.590069	0.653433
680	0.646627	0.611966	0.590895	0.657345
690	0.647116	0.611429	0.593126	0.656148
700	0.648118	0.614484	0.595579	0.656096
710	0.650313	0.61741	0.596124	0.658886
720	0.649213	0.616641	0.595812	0.658816
730	0.650726	0.615727	0.595804	0.660388
740	0.649675	0.618474	0.594994	0.661391
750	0.652431	0.61919	0.598989	0.660205
760	0.650159	0.621964	0.6019	0.661287
770	0.65516	0.623107	0.602643	0.660652
780	0.654186	0.623167	0.60353	0.661473
790	0.652871	0.623485	0.608641	0.662205
800	0.657119	0.622812	0.610054	0.666239
810	0.660981	0.622908	0.613577	0.669652
820	0.662125	0.62425	0.615623	0.670059
830	0.661713	0.624118	0.617591	0.671843
840	0.667869	0.627004	0.61975	0.6715
850	0.664557	0.627213	0.620529	0.672603
860	0.662565	0.627392	0.621948	0.670077
870	0.663126	0.629026	0.621997	0.671701
880	0.668078	0.630709	0.624656	0.673697
890	0.664419	0.630755	0.627355	0.676105
900	0.665844	0.632538	0.630856	0.676795
910	0.667423	0.633778	0.632179	0.677536
920	0.667957	0.634646	0.63419	0.677618
930	0.669233	0.635551	0.636643	0.675871
940	0.665712	0.636952	0.635529	0.677181
950	0.667451	0.636359	0.633954	0.675278
960	0.670163	0.638914	0.634832	0.679491
970	0.67112	0.641555	0.634352	0.679679
980	0.669888	0.641463	0.63278	0.680795
990	0.670312	0.641138	0.631888	0.678281
1000	0.668386	0.639302	0.630533	0.677257
1010	0.667715	0.640157	0.630502	0.67619
1020	0.664678	0.639169	0.631668	0.67709
1030	0.666598	0.639647	0.629891	0.67988
1040	0.671032	0.640512	0.628982	0.679916
1050	0.671274	0.641569	0.631243	0.681913
1060	0.674889	0.640843	0.630384	0.683436
1070	0.673393	0.642102	0.628469	0.68122
1080	0.673684	0.64182	0.627569	0.682816
1090	0.671687	0.640608	0.628645	0.684573
1100	0.667885	0.641008	0.62873	0.685077
1110	0.667385	0.639087	0.627292	0.686062
1120	0.66728	0.638732	0.629948	0.687339
1130	0.664871	0.63902	0.628593	0.690065
1140	0.664232	0.637698	0.62957	0.687047
1150	0.666312	0.637145	0.630681	0.68667
1160	0.664183	0.636465	0.632351	0.68546
1170	0.66421	0.638135	0.634903	0.68664
1180	0.660832	0.640939	0.636796	0.687035
1190	0.660673	0.640694	0.637224	0.688184
1200	0.662653	0.641628	0.637156	0.688551
1210	0.663512	0.639468	0.637743	0.684637
1220	0.660013	0.640392	0.638453	0.68553
1230	0.655143	0.638957	0.638442	0.685837
1240	0.652915	0.638517	0.638228	0.6864
1250	0.655611	0.638414	0.637669	0.68791
1260	0.655055	0.63843	0.638478	0.689281
1270	0.658516	0.639895	0.637276	0.689226
1280	0.661014	0.63906	0.636681	0.688278
1290	0.656574	0.641048	0.637918	0.688226
1300	0.656893	0.639686	0.636113	0.687403
1310	0.656849	0.640011	0.634121	0.687843
1320	0.65829	0.641045	0.632683	0.68901
1330	0.659231	0.640369	0.632379	0.687478
1340	0.659149	0.645075	0.634031	0.687378
1350	0.664133	0.643106	0.632944	0.69026
1360	0.66613	0.641052	0.630853	0.690296
1370	0.666378	0.639302	0.628793	0.688719
1380	0.666174	0.637532	0.630393	0.689545
1390	0.664903	0.638725	0.630159	0.690965
1400	0.667764	0.63847	0.627984	0.691223
1410	0.672072	0.638298	0.629065	0.690931
1420	0.668551	0.639043	0.628285	0.690117
1430	0.66854	0.639265	0.62772	0.689956
1440	0.667066	0.640313	0.63036	0.688956
1450	0.665734	0.641539	0.629907	0.684965
1460	0.665498	0.641181	0.633372	0.683296
1470	0.667269	0.640903	0.633128	0.681877
1480	0.663798	0.641724	0.633117	0.680843
1490	0.663484	0.641439	0.63394	0.679235
1500	0.660254	0.640313	0.636585	0.679345
1510	0.660728	0.639295	0.636511	0.675989
1520	0.660563	0.638782	0.636311	0.677035
1530	0.658577	0.639232	0.635136	0.676162
1540	0.658213	0.640478	0.634525	0.674366
1550	0.653278	0.641668	0.634634	0.675719
1560	0.655276	0.640956	0.633679	0.671366
1570	0.654225	0.642248	0.633046	0.66871
1580	0.655259	0.64023	0.633265	0.667585
1590	0.652607	0.640425	0.63143	0.665594
1600	0.655881	0.638709	0.631057	0.664518
1610	0.65812	0.637986	0.630442	0.661579
1620	0.655452	0.63844	0.629012	0.659199
1630	0.657432	0.63505	0.627517	0.658713
1640	0.654181	0.632595	0.624938	0.656154
1650	0.654962	0.6316	0.623511	0.659272
1660	0.653064	0.631455	0.623786	0.658898
1670	0.653564	0.631468	0.62009	0.659528
1680	0.649504	0.633735	0.619004	0.659239
1690	0.649807	0.632419	0.616587	0.661989
1700	0.64886	0.628989	0.617132	0.662208
1710	0.644916	0.627246	0.61561	0.660692
1720	0.646506	0.624078	0.616153	0.657567
1730	0.642952	0.620655	0.615352	0.657108
1740	0.641576	0.623017	0.613969	0.659281
1750	0.640713	0.619475	0.612573	0.657734
1760	0.643584	0.622547	0.612488	0.657771
1770	0.639673	0.620297	0.611151	0.657996
1780	0.639012	0.62094	0.610027	0.659385
1790	0.639271	0.618593	0.60936	0.65864
1800	0.639607	0.615266	0.609659	0.659841
1810	0.63953	0.613205	0.609025	0.660117
1820	0.638198	0.613848	0.60871	0.66005
1830	0.640388	0.613029	0.606666	0.655333
1840	0.639502	0.610256	0.606764	0.655819
1850	0.645218	0.607595	0.606174	0.652923
1860	0.643689	0.603227	0.605532	0.650111
1870	0.640784	0.601964	0.604336	0.648607
1880	0.640366	0.600818	0.602133	0.648534
1890	0.639964	0.601212	0.599488	0.649406
1900	0.638622	0.599608	0.599812	0.646534
1910	0.638286	0.599903	0.597307	0.647032
1920	0.636058	0.596052	0.596352	0.645838
1930	0.633808	0.596755	0.597249	0.642233
1940	0.633362	0.591711	0.596171	0.640783
1950	0.632724	0.591075	0.592662	0.640233
1960	0.632003	0.590846	0.592684	0.637203
1970	0.626821	0.589782	0.592056	0.638309
1980	0.625742	0.590001	0.591309	0.636707
1990	0.623833	0.590541	0.588793	0.635017
2000	0.623399	0.589053	0.587191	0.632716
2010	0.621869	0.588086	0.585306	0.632683
2020	0.618992	0.589279	0.584258	0.634388
2030	0.619922	0.588914	0.583657	0.633634
2040	0.620472	0.588768	0.584341	0.634093
2050	0.619184	0.588928	0.583641	0.634367
2060	0.617781	0.587317	0.58357	0.631972
2070	0.618232	0.584513	0.583411	0.628972
2080	0.616813	0.583668	0.583169	0.628148
2090	0.612016	0.581229	0.581076	0.62757
2100	0.611196	0.578853	0.579259	0.628969
2110	0.610117	0.576921	0.580494	0.628889
2120	0.608318	0.577564	0.579901	0.627388
2130	0.60982	0.578893	0.580999	0.627446
2140	0.609562	0.576026	0.58222	0.626193
2150	0.612065	0.574926	0.581561	0.62668
2160	0.610789	0.574532	0.580058	0.624555
2170	0.60817	0.572623	0.580088	0.624443
2180	0.60899	0.570061	0.578466	0.62482
2190	0.608137	0.569004	0.577841	0.622956
2200	0.604797	0.566787	0.577797	0.62037
2210	0.602178	0.566098	0.577215	0.617218
2220	0.601573	0.565833	0.57662	0.616954
2230	0.60236	0.564332	0.575586	0.615084
2240	0.603603	0.564173	0.574472	0.613133
2250	0.604456	0.562771	0.574595	0.614133
2260	0.605017	0.565485	0.575739	0.615941
2270	0.603719	0.566095	0.576233	0.614017
2280	0.604858	0.566791	0.575465	0.612604
2290	0.604099	0.565859	0.574436	0.612172
2300	0.603912	0.564309	0.573029	0.613373
2310	0.60554	0.562844	0.570905	0.611491
2320	0.601232	0.563546	0.567604	0.610063
2330	0.602949	0.563523	0.566921	0.608102
2340	0.60313	0.560945	0.564287	0.608151
2350	0.596	0.562125	0.563629	0.609361
2360	0.593975	0.562539	0.562721	0.605625
2370	0.594762	0.561068	0.563508	0.602355
2380	0.595147	0.560643	0.563862	0.602777
2390	0.592226	0.559301	0.565209	0.59772
2400	0.591571	0.558171	0.566408	0.596899
2410	0.589943	0.558045	0.565958	0.59109
2420	0.590685	0.555742	0.564433	0.592492
2430	0.584997	0.55605	0.563829	0.591626
2440	0.584408	0.553731	0.562391	0.587832
2450	0.583055	0.551862	0.558087	0.586401
2460	0.582735	0.551597	0.555543	0.58634
2470	0.576398	0.550264	0.554879	0.583115
2480	0.572409	0.54866	0.554797	0.578975
2490	0.575259	0.547494	0.553068	0.576021
2500	0.573817	0.545101	0.552583	0.574215
2510	0.572491	0.543584	0.55033	0.573261
2520	0.570934	0.541264	0.548188	0.572148
2530	0.569845	0.538613	0.547461	0.567127
2540	0.569625	0.537506	0.550265	0.564975
2550	0.568145	0.537575	0.550849	0.564349
2560	0.565471	0.535687	0.548443	0.563146
2570	0.567028	0.533221	0.545515	0.564726
2580	0.566924	0.530563	0.543721	0.563756
2590	0.56573	0.529145	0.541537	0.564763
2600	0.565367	0.529808	0.540047	0.56365
2610	0.563177	0.528403	0.539619	0.559361
2620	0.561581	0.525944	0.537356	0.557441
2630	0.561433	0.525632	0.536988	0.554684
2640	0.558709	0.524022	0.53797	0.55307
2650	0.557752	0.524078	0.538042	0.550921
2660	0.555579	0.523803	0.535803	0.552295
2670	0.553961	0.520897	0.53439	0.55121
2680	0.550407	0.51982	0.534867	0.550188
2690	0.553961	0.51968	0.535185	0.549741
2700	0.551865	0.520015	0.536475	0.547678
2710	0.547272	0.518796	0.536354	0.546839
2720	0.54621	0.517523	0.536297	0.547471
2730	0.541715	0.517112	0.534115	0.547659
2740	0.540686	0.517195	0.531056	0.547231
2750	0.536675	0.517301	0.532494	0.546608
2760	0.5364	0.516582	0.53096	0.544498
2770	0.535822	0.515339	0.529745	0.544903
2780	0.535091	0.515442	0.529797	0.544149
2790	0.533011	0.514557	0.528066	0.545918
2800	0.531218	0.514783	0.526263	0.544912
2810	0.529347	0.514014	0.525158	0.545924
2820	0.532021	0.513646	0.525234	0.545617
2830	0.531839	0.512748	0.523462	0.546392
2840	0.530205	0.511184	0.523536	0.545371
2850	0.530953	0.51189	0.523731	0.544808
2860	0.531124	0.511137	0.522891	0.544732
2870	0.530772	0.509414	0.524151	0.543453
2880	0.530794	0.509397	0.5224	0.542289
2890	0.528478	0.509692	0.52158	0.543538
2900	0.530062	0.508562	0.520984	0.545222
2910	0.530766	0.507147	0.52105	0.546115
2920	0.531531	0.506067	0.518164	0.544152
2930	0.528907	0.504301	0.518537	0.54676
2940	0.527674	0.506306	0.517788	0.548772
2950	0.527641	0.505858	0.515283	0.548769
2960	0.528582	0.504046	0.516556	0.547483
2970	0.528494	0.503575	0.513522	0.547921
2980	0.529875	0.505703	0.512432	0.547769
2990	0.528175	0.505971	0.513239	0.544304
3000	0.524913	0.50609	0.513588	0.543149

## Sheet: Fig.S5d
position	TKO_T0	TKO_T1	TKO_T2	TKO_T3
-3000	0.66182	0.639219	0.604911	0.656286
-2990	0.659784	0.64283	0.606043	0.656874
-2980	0.659464	0.642991	0.60694	0.658636
-2970	0.661718	0.642973	0.608408	0.659366
-2960	0.661272	0.643385	0.610104	0.657297
-2950	0.660282	0.647851	0.611912	0.659595
-2940	0.65854	0.646244	0.614536	0.660317
-2930	0.661084	0.6462	0.615744	0.66398
-2920	0.664871	0.645622	0.61564	0.668478
-2910	0.66812	0.648652	0.616063	0.669972
-2900	0.672902	0.651113	0.617732	0.672526
-2890	0.677872	0.65165	0.618285	0.675023
-2880	0.678375	0.650214	0.620536	0.674807
-2870	0.679837	0.652303	0.61948	0.675615
-2860	0.680913	0.64884	0.616831	0.675476
-2850	0.676334	0.651789	0.616655	0.675887
-2840	0.672623	0.653856	0.615658	0.677995
-2830	0.675674	0.65272	0.616586	0.680259
-2820	0.677522	0.654756	0.618289	0.680328
-2810	0.680639	0.655118	0.618511	0.680414
-2800	0.68333	0.653266	0.619726	0.679952
-2790	0.687904	0.65161	0.619747	0.679749
-2780	0.694514	0.652666	0.620498	0.67774
-2770	0.694001	0.653709	0.620827	0.680397
-2760	0.694838	0.657772	0.621111	0.67952
-2750	0.693909	0.658823	0.623538	0.676811
-2740	0.693356	0.657897	0.623195	0.675502
-2730	0.691148	0.658953	0.62664	0.676971
-2720	0.691229	0.658976	0.627412	0.67612
-2710	0.695823	0.662726	0.628274	0.678686
-2700	0.697387	0.662394	0.629659	0.679455
-2690	0.70089	0.667196	0.629617	0.6833
-2680	0.700301	0.664368	0.631137	0.683291
-2670	0.699387	0.667438	0.633481	0.682859
-2660	0.697626	0.668771	0.635036	0.68654
-2650	0.697265	0.670615	0.636445	0.687642
-2640	0.696407	0.672763	0.637847	0.687145
-2630	0.697661	0.676119	0.638408	0.689919
-2620	0.696823	0.677045	0.639824	0.693681
-2610	0.695468	0.679936	0.640696	0.696943
-2600	0.695844	0.680232	0.642296	0.701941
-2590	0.697067	0.679064	0.643373	0.701704
-2580	0.70093	0.681091	0.643864	0.70243
-2570	0.700814	0.680048	0.643155	0.704071
-2560	0.70455	0.67948	0.641434	0.703963
-2550	0.701656	0.676795	0.640118	0.704577
-2540	0.701809	0.678057	0.639658	0.707225
-2530	0.702819	0.678925	0.641496	0.709061
-2520	0.705687	0.679999	0.642393	0.709212
-2510	0.708434	0.680285	0.644803	0.711342
-2500	0.710256	0.679923	0.645557	0.717615
-2490	0.71312	0.680303	0.645924	0.716902
-2480	0.716668	0.683588	0.646021	0.717805
-2470	0.716023	0.683266	0.64412	0.718535
-2460	0.719318	0.682773	0.646388	0.721801
-2450	0.723603	0.682724	0.644813	0.722916
-2440	0.722978	0.684004	0.644636	0.724255
-2430	0.723415	0.687848	0.649213	0.721706
-2420	0.725243	0.69094	0.652908	0.720125
-2410	0.725192	0.693016	0.653465	0.723309
-2400	0.731451	0.69772	0.656346	0.724955
-2390	0.73303	0.697791	0.656875	0.727283
-2380	0.737279	0.703519	0.661303	0.729107
-2370	0.738173	0.707484	0.661006	0.728981
-2360	0.739884	0.707694	0.663952	0.730437
-2350	0.741544	0.708419	0.662124	0.730105
-2340	0.743767	0.709869	0.664703	0.732139
-2330	0.74429	0.714478	0.665382	0.731556
-2320	0.744306	0.717928	0.668595	0.732748
-2310	0.751479	0.719428	0.669879	0.738572
-2300	0.753581	0.720922	0.67276	0.740516
-2290	0.75219	0.71809	0.676662	0.741549
-2280	0.755789	0.722739	0.677635	0.743834
-2270	0.75883	0.725093	0.678362	0.743259
-2260	0.755571	0.721173	0.679085	0.744491
-2250	0.76016	0.722547	0.682059	0.745316
-2240	0.76378	0.720085	0.681353	0.743341
-2230	0.772496	0.718036	0.680709	0.743894
-2220	0.768338	0.718099	0.677905	0.746633
-2210	0.771303	0.720739	0.679196	0.749117
-2200	0.776014	0.722296	0.680747	0.755451
-2190	0.777243	0.721491	0.682551	0.755118
-2180	0.782766	0.723638	0.685989	0.759654
-2170	0.787701	0.726959	0.690369	0.761218
-2160	0.790067	0.730593	0.690694	0.763283
-2150	0.788203	0.730158	0.692425	0.765059
-2140	0.790432	0.731675	0.694132	0.771176
-2130	0.787305	0.730584	0.694793	0.775073
-2120	0.786599	0.735855	0.696088	0.77668
-2110	0.785066	0.740384	0.698588	0.778162
-2100	0.788858	0.740666	0.700378	0.782132
-2090	0.797306	0.741292	0.705973	0.790008
-2080	0.79721	0.747105	0.710792	0.793412
-2070	0.793214	0.75086	0.71305	0.798177
-2060	0.790656	0.755357	0.715182	0.801529
-2050	0.793417	0.765519	0.71503	0.80496
-2040	0.79324	0.768665	0.716869	0.808334
-2030	0.793204	0.772277	0.719787	0.807699
-2020	0.79296	0.771359	0.720005	0.81195
-2010	0.791437	0.77638	0.724011	0.816093
-2000	0.793966	0.782274	0.723838	0.817838
-1990	0.797646	0.779889	0.723097	0.819812
-1980	0.803565	0.785478	0.722768	0.820642
-1970	0.811267	0.783361	0.724392	0.823558
-1960	0.813912	0.788906	0.722824	0.82129
-1950	0.81876	0.79113	0.723163	0.822102
-1940	0.823436	0.791819	0.723845	0.825264
-1930	0.81809	0.797721	0.725451	0.828997
-1920	0.815262	0.799328	0.724558	0.830652
-1910	0.818704	0.800254	0.725753	0.831092
-1900	0.825791	0.801677	0.721864	0.830518
-1890	0.829944	0.803574	0.724212	0.833105
-1880	0.834	0.801247	0.724925	0.837201
-1870	0.842884	0.799753	0.727996	0.83892
-1860	0.842377	0.80025	0.72765	0.840234
-1850	0.842859	0.804425	0.729374	0.843876
-1840	0.843575	0.805355	0.727937	0.842528
-1830	0.844539	0.803758	0.729398	0.843837
-1820	0.842174	0.803243	0.730028	0.849038
-1810	0.838214	0.80949	0.730513	0.852559
-1800	0.84092	0.811862	0.733304	0.851898
-1790	0.84026	0.815223	0.731517	0.852931
-1780	0.843955	0.81682	0.736631	0.854028
-1770	0.850347	0.818512	0.738331	0.85611
-1760	0.855911	0.818024	0.737725	0.854676
-1750	0.861358	0.817308	0.738729	0.856019
-1740	0.860627	0.818252	0.739889	0.854741
-1730	0.859779	0.821452	0.741918	0.855376
-1720	0.863115	0.822843	0.74485	0.858378
-1710	0.864409	0.816686	0.747132	0.863549
-1700	0.86443	0.818897	0.74763	0.860413
-1690	0.870659	0.820973	0.747236	0.861567
-1680	0.876639	0.820575	0.749396	0.861096
-1670	0.878913	0.819827	0.750289	0.859635
-1660	0.881503	0.820324	0.753935	0.862733
-1650	0.888478	0.82402	0.755936	0.866219
-1640	0.886478	0.821783	0.760319	0.869235
-1630	0.888676	0.823976	0.76185	0.869235
-1620	0.890346	0.825699	0.76653	0.871153
-1610	0.883493	0.825649	0.76786	0.873399
-1600	0.886863	0.828786	0.769581	0.87575
-1590	0.88927	0.831928	0.768674	0.879292
-1580	0.890351	0.833986	0.769252	0.883375
-1570	0.887924	0.83766	0.770062	0.887928
-1560	0.891884	0.838627	0.776093	0.890939
-1550	0.897778	0.841625	0.779001	0.894244
-1540	0.895113	0.842395	0.778693	0.89465
-1530	0.891448	0.844422	0.778316	0.898175
-1520	0.897017	0.845402	0.781737	0.900387
-1510	0.900032	0.849111	0.781584	0.901558
-1500	0.904089	0.850722	0.781401	0.903489
-1490	0.901845	0.853304	0.780784	0.909775
-1480	0.907739	0.858003	0.784344	0.906245
-1470	0.910028	0.862232	0.78613	0.903191
-1460	0.913536	0.865038	0.786878	0.907001
-1450	0.922415	0.860831	0.788031	0.909088
-1440	0.923273	0.861444	0.788394	0.914177
-1430	0.927675	0.859404	0.788827	0.917448
-1420	0.929411	0.859605	0.791905	0.915616
-1410	0.931528	0.860003	0.7941	0.91222
-1400	0.930416	0.864971	0.795641	0.913629
-1390	0.930985	0.868761	0.79787	0.915201
-1380	0.936082	0.870779	0.800941	0.913477
-1370	0.939559	0.869598	0.799442	0.915253
-1360	0.936234	0.872296	0.800477	0.915828
-1350	0.935549	0.873433	0.802416	0.919361
-1340	0.937549	0.874932	0.802648	0.919914
-1330	0.939879	0.876082	0.801572	0.919526
-1320	0.939214	0.878767	0.805927	0.917655
-1310	0.940879	0.881626	0.810577	0.919189
-1300	0.943148	0.884168	0.813388	0.921491
-1290	0.944585	0.886956	0.811702	0.924364
-1280	0.946184	0.887207	0.812027	0.921992
-1270	0.948276	0.890934	0.812353	0.921906
-1260	0.944555	0.893243	0.811435	0.924239
-1250	0.944976	0.894608	0.813565	0.921586
-1240	0.945362	0.895857	0.815604	0.93027
-1230	0.944433	0.894277	0.812131	0.93119
-1220	0.945819	0.896917	0.81336	0.933259
-1210	0.950058	0.89868	0.811778	0.936119
-1200	0.952814	0.904144	0.81452	0.941031
-1190	0.95348	0.903182	0.814624	0.942759
-1180	0.949768	0.909469	0.817674	0.945053
-1170	0.947651	0.913072	0.81819	0.946751
-1160	0.955216	0.916012	0.81782	0.952337
-1150	0.956906	0.917108	0.820486	0.951832
-1140	0.955266	0.91735	0.820472	0.957258
-1130	0.956642	0.919144	0.816868	0.966896
-1120	0.957998	0.912575	0.817979	0.973925
-1110	0.95354	0.915426	0.817138	0.976629
-1100	0.960297	0.912969	0.820752	0.977861
-1090	0.962973	0.913918	0.822816	0.976932
-1080	0.966674	0.918513	0.826198	0.981157
-1070	0.974406	0.921534	0.826873	0.981381
-1060	0.973365	0.921149	0.827365	0.982673
-1050	0.978396	0.921395	0.831911	0.980867
-1040	0.974375	0.917014	0.838004	0.977174
-1030	0.971233	0.914759	0.839749	0.979083
-1020	0.97535	0.914437	0.841841	0.977286
-1010	0.976482	0.9185	0.841564	0.976539
-1000	0.973248	0.915833	0.843066	0.976361
-990	0.972822	0.914669	0.842287	0.976439
-980	0.977472	0.916714	0.843869	0.977623
-970	0.978624	0.916347	0.848789	0.979407
-960	0.976279	0.917833	0.848606	0.980232
-950	0.97901	0.920218	0.849343	0.976923
-940	0.978614	0.922053	0.848858	0.968741
-930	0.974654	0.921444	0.849243	0.969017
-920	0.975274	0.924832	0.848976	0.972745
-910	0.970654	0.924362	0.847373	0.973713
-900	0.975517	0.916285	0.845465	0.975493
-890	0.980406	0.917636	0.845175	0.975303
-880	0.978837	0.922827	0.848287	0.976085
-870	0.978812	0.923838	0.843689	0.979524
-860	0.981315	0.924666	0.841259	0.981982
-850	0.981371	0.923574	0.840345	0.98285
-840	0.983549	0.918947	0.842779	0.984038
-830	0.993128	0.919189	0.842495	0.98676
-820	0.98829	0.920715	0.843354	0.985602
-810	0.987427	0.921292	0.842246	0.985632
-800	0.989803	0.91786	0.843814	0.982729
-790	0.994154	0.915166	0.84478	0.985347
-780	0.990712	0.913685	0.840837	0.980967
-770	0.991417	0.910722	0.842592	0.980755
-760	0.991423	0.909729	0.845116	0.977096
-750	0.986427	0.903554	0.843094	0.9785
-740	0.977599	0.901647	0.845694	0.97675
-730	0.970598	0.901987	0.843627	0.970534
-720	0.972436	0.900162	0.843187	0.971069
-710	0.973933	0.897548	0.841425	0.969285
-700	0.973268	0.895839	0.835615	0.970093
-690	0.981259	0.893467	0.834888	0.969834
-680	0.983508	0.88892	0.834902	0.966317
-670	0.975527	0.889471	0.832558	0.967185
-660	0.968034	0.891153	0.830897	0.966391
-650	0.964917	0.888146	0.827008	0.964732
-640	0.97008	0.886638	0.822733	0.963509
-630	0.96842	0.887967	0.821424	0.963747
-620	0.966867	0.884862	0.819104	0.960843
-610	0.963516	0.887462	0.816989	0.95788
-600	0.961907	0.886934	0.813412	0.957681
-590	0.970826	0.887216	0.81316	0.954575
-580	0.971304	0.887296	0.812547	0.952022
-570	0.968887	0.886231	0.807166	0.948881
-560	0.967207	0.883694	0.804244	0.948298
-550	0.959881	0.880696	0.802136	0.949957
-540	0.956312	0.881188	0.79902	0.947321
-530	0.947829	0.876977	0.794685	0.940357
-520	0.94124	0.873446	0.793612	0.938737
-510	0.932599	0.871866	0.793553	0.933268
-500	0.931157	0.868877	0.790911	0.92979
-490	0.931594	0.86208	0.788547	0.926351
-480	0.922629	0.855891	0.784375	0.921487
-470	0.913968	0.85509	0.779753	0.914981
-460	0.91012	0.8478	0.775816	0.912263
-450	0.904723	0.841303	0.774833	0.907421
-440	0.905921	0.837969	0.773116	0.904021
-430	0.888986	0.830845	0.772378	0.902297
-420	0.883599	0.825806	0.768362	0.897821
-410	0.884031	0.820561	0.764706	0.896357
-400	0.880817	0.818449	0.760929	0.895164
-390	0.876268	0.816588	0.756123	0.888904
-380	0.873334	0.810041	0.756189	0.87848
-370	0.868049	0.80323	0.754756	0.873214
-360	0.863333	0.803136	0.747564	0.86831
-350	0.860749	0.799413	0.747533	0.863441
-340	0.857074	0.796168	0.744539	0.856188
-330	0.847479	0.792588	0.742153	0.848675
-320	0.84226	0.789796	0.73608	0.844493
-310	0.836813	0.788454	0.733622	0.836289
-300	0.830248	0.785245	0.731254	0.828085
-290	0.827477	0.781195	0.729634	0.821242
-280	0.819334	0.780609	0.724444	0.818015
-270	0.814749	0.777177	0.719759	0.810032
-260	0.805622	0.773212	0.713856	0.800722
-250	0.800662	0.767681	0.707884	0.794997
-240	0.79493	0.762494	0.70124	0.78548
-230	0.788701	0.754699	0.695874	0.77433
-220	0.781284	0.748644	0.690573	0.763754
-210	0.773694	0.746183	0.684642	0.756552
-200	0.770613	0.742187	0.67644	0.75015
-190	0.767435	0.739395	0.670942	0.742097
-180	0.764409	0.730011	0.661497	0.736442
-170	0.754002	0.725607	0.658786	0.725745
-160	0.750504	0.718022	0.650965	0.718406
-150	0.744092	0.712192	0.645796	0.70907
-140	0.741021	0.705	0.639571	0.700663
-130	0.736284	0.699152	0.634842	0.693323
-120	0.730878	0.693039	0.630033	0.687024
-110	0.727289	0.687951	0.626692	0.681905
-100	0.724121	0.681556	0.621	0.673532
-90	0.720359	0.679542	0.616305	0.668741
-80	0.716785	0.673864	0.613663	0.666067
-70	0.715704	0.673868	0.610194	0.660425
-60	0.719582	0.673998	0.609647	0.659319
-50	0.719156	0.677265	0.610558	0.662118
-40	0.723319	0.67679	0.610887	0.662728
-30	0.726172	0.675394	0.612569	0.665886
-20	0.728279	0.677515	0.616575	0.669415
-10	0.738406	0.682174	0.623593	0.670638
0	0.74129	0.691567	0.630933	0.677239
10	0.750458	0.698306	0.636635	0.684039
20	0.75721	0.706638	0.641818	0.692109
30	0.76544	0.717154	0.647652	0.70001
40	0.774958	0.726279	0.654538	0.707022
50	0.785437	0.7336	0.663568	0.71806
60	0.799398	0.747526	0.670956	0.726031
70	0.811094	0.760503	0.678871	0.738762
80	0.824781	0.771811	0.686342	0.74456
90	0.841788	0.782368	0.695721	0.755857
100	0.846423	0.792736	0.706108	0.764657
110	0.857068	0.802263	0.716339	0.777587
120	0.861597	0.810766	0.728567	0.78758
130	0.876558	0.823403	0.734813	0.793023
140	0.88463	0.833888	0.743382	0.803275
150	0.896093	0.844131	0.750992	0.814447
160	0.907881	0.853738	0.760257	0.824958
170	0.917897	0.861462	0.766586	0.834376
180	0.929117	0.872891	0.772011	0.841348
190	0.935792	0.880253	0.77879	0.850421
200	0.942291	0.892581	0.787335	0.855337
210	0.952175	0.893852	0.793214	0.866707
220	0.959191	0.902301	0.800211	0.871434
230	0.963409	0.906928	0.806734	0.881647
240	0.971669	0.909255	0.812484	0.890952
250	0.970806	0.911779	0.817664	0.896486
260	0.979787	0.915	0.822369	0.908367
270	0.991382	0.917699	0.829072	0.914946
280	1.00208	0.927946	0.831617	0.926421
290	1.00191	0.934986	0.836377	0.929432
300	1.00865	0.934001	0.837835	0.933903
310	1.0093	0.942929	0.841622	0.943554
320	1.01512	0.9502	0.845829	0.946933
330	1.01822	0.955575	0.849447	0.95254
340	1.0199	0.956067	0.853868	0.958113
350	1.02508	0.957056	0.853373	0.962848
360	1.03013	0.960546	0.856749	0.968905
370	1.03007	0.960739	0.859834	0.976586
380	1.03023	0.963894	0.863275	0.979269
390	1.03698	0.973882	0.865875	0.984051
400	1.04306	0.977099	0.86905	0.98933
410	1.04806	0.978809	0.869777	0.993858
420	1.04933	0.98233	0.87604	0.994381
430	1.04474	0.987284	0.878239	0.997111
440	1.04933	0.992958	0.883332	0.997945
450	1.05493	0.993316	0.888757	1.0052
460	1.05738	0.995487	0.889661	1.00396
470	1.06005	0.997697	0.898389	1.01186
480	1.06	0.997688	0.900833	1.02041
490	1.0654	0.994672	0.909835	1.02299
500	1.06765	0.995831	0.912414	1.02601
510	1.06613	1.00015	0.921059	1.03254
520	1.06986	1.00472	0.927662	1.04232
530	1.07233	1.00635	0.932287	1.04767
540	1.08386	1.01152	0.935175	1.05315
550	1.08027	1.01091	0.941144	1.05956
560	1.08147	1.01408	0.944111	1.0631
570	1.08809	1.01936	0.947608	1.06663
580	1.09185	1.02309	0.95286	1.06972
590	1.09622	1.02627	0.959234	1.07486
600	1.09921	1.03065	0.963717	1.07924
610	1.09973	1.02904	0.963582	1.08294
620	1.10064	1.03364	0.96845	1.08309
630	1.10323	1.0339	0.973148	1.09035
640	1.10498	1.03709	0.973713	1.09804
650	1.10876	1.03938	0.976476	1.09901
660	1.10459	1.04768	0.976863	1.09791
670	1.11189	1.05221	0.97945	1.10032
680	1.11805	1.0535	0.980731	1.1047
690	1.11552	1.05743	0.983964	1.10399
700	1.11688	1.06013	0.982721	1.10436
710	1.12083	1.05688	0.983161	1.10522
720	1.12748	1.06009	0.985349	1.10853
730	1.12671	1.05806	0.986069	1.11255
740	1.131	1.05625	0.98958	1.11596
750	1.12861	1.05499	0.989771	1.12405
760	1.13275	1.05495	0.988303	1.12716
770	1.1345	1.05874	0.987624	1.13031
780	1.13588	1.0636	0.988708	1.13075
790	1.13786	1.06485	0.988351	1.13942
800	1.14123	1.06599	0.993413	1.14259
810	1.14311	1.06283	0.992281	1.14338
820	1.14737	1.06289	0.995192	1.14721
830	1.14901	1.05997	0.995788	1.14868
840	1.14377	1.05881	0.997377	1.1517
850	1.14593	1.06299	1.00179	1.15192
860	1.14598	1.06116	1.00154	1.14891
870	1.14962	1.06285	0.996037	1.15249
880	1.14715	1.06394	0.9962	1.15497
890	1.14261	1.06491	0.997796	1.14808
900	1.14729	1.0703	1	1.15018
910	1.15096	1.07412	1.00372	1.14849
920	1.15474	1.07958	1.00005	1.14745
930	1.15182	1.08181	0.999839	1.14218
940	1.15271	1.0803	1.00382	1.14212
950	1.1555	1.07736	1.00491	1.1399
960	1.15498	1.08103	1.0032	1.13818
970	1.16197	1.07909	1.0024	1.13433
980	1.15715	1.07667	1.00044	1.13414
990	1.15526	1.07929	0.997765	1.13136
1000	1.1523	1.08036	0.994348	1.13127
1010	1.15286	1.08135	0.994867	1.13488
1020	1.15571	1.07973	0.993333	1.13269
1030	1.15697	1.07963	0.994406	1.13436
1040	1.1502	1.07974	0.990269	1.13584
1050	1.15323	1.07683	0.992983	1.13973
1060	1.14807	1.07853	0.996394	1.13792
1070	1.14137	1.08008	0.996463	1.13907
1080	1.14299	1.07421	0.992284	1.14197
1090	1.13776	1.07023	0.991855	1.14116
1100	1.13877	1.07166	0.990975	1.1434
1110	1.13821	1.07608	0.992935	1.14493
1120	1.14147	1.07912	0.990131	1.14515
1130	1.13624	1.07658	0.99199	1.14762
1140	1.13238	1.076	0.992495	1.14293
1150	1.13861	1.08144	0.989071	1.14604
1160	1.14352	1.08401	0.991924	1.14948
1170	1.14043	1.08617	0.991831	1.14951
1180	1.14075	1.08871	0.992817	1.14594
1190	1.13756	1.08801	0.989248	1.14252
1200	1.13758	1.09051	0.986135	1.14093
1210	1.13593	1.09053	0.98608	1.14163
1220	1.12942	1.0893	0.983175	1.13969
1230	1.12446	1.08914	0.980921	1.13821
1240	1.12311	1.0876	0.980436	1.13839
1250	1.12435	1.08574	0.978183	1.13705
1260	1.12312	1.08541	0.979398	1.13624
1270	1.12487	1.08643	0.979273	1.13257
1280	1.11978	1.08388	0.977812	1.13312
1290	1.12522	1.07973	0.977244	1.12917
1300	1.12299	1.07808	0.977071	1.13171
1310	1.1221	1.07556	0.973727	1.13381
1320	1.1187	1.07359	0.971379	1.13671
1330	1.11159	1.07035	0.969634	1.13445
1340	1.11375	1.06799	0.967252	1.13021
1350	1.11997	1.0629	0.965923	1.12755
1360	1.1161	1.06138	0.963665	1.12665
1370	1.11856	1.05697	0.963946	1.12899
1380	1.11857	1.05335	0.964663	1.12787
1390	1.12558	1.0565	0.963835	1.12421
1400	1.12367	1.05211	0.963056	1.12555
1410	1.12013	1.04622	0.964908	1.11889
1420	1.11977	1.04432	0.963607	1.11671
1430	1.11184	1.04269	0.960892	1.11385
1440	1.11591	1.04122	0.960047	1.11198
1450	1.11591	1.03702	0.960165	1.11237
1460	1.11314	1.03255	0.955914	1.10769
1470	1.11557	1.03081	0.955598	1.10824
1480	1.1163	1.02734	0.950388	1.104
1490	1.11632	1.03051	0.949792	1.09797
1500	1.11427	1.02819	0.946967	1.09328
1510	1.10651	1.0237	0.949266	1.09066
1520	1.1057	1.02071	0.9473	1.08811
1530	1.09591	1.01932	0.942214	1.08913
1540	1.09839	1.01954	0.942328	1.08817
1550	1.09607	1.01526	0.937401	1.08483
1560	1.08903	1.01099	0.93568	1.08247
1570	1.08794	1.01088	0.929746	1.08259
1580	1.08475	1.01398	0.929725	1.07915
1590	1.083	1.01016	0.927253	1.07875
1600	1.07748	1.01012	0.923694	1.07922
1610	1.07443	1.00623	0.923455	1.07872
1620	1.06367	1.00276	0.922849	1.07531
1630	1.05893	1.0016	0.920872	1.07461
1640	1.04873	0.998131	0.919813	1.07177
1650	1.04415	0.993437	0.91848	1.06911
1660	1.03974	0.991656	0.916839	1.07216
1670	1.03633	0.984738	0.913283	1.07351
1680	1.03173	0.98161	0.91006	1.07188
1690	1.0354	0.984179	0.907578	1.06727
1700	1.0334	0.976643	0.905445	1.06698
1710	1.02674	0.975211	0.904735	1.06316
1720	1.02496	0.970991	0.901086	1.05843
1730	1.03147	0.97279	0.899241	1.05237
1740	1.02567	0.973506	0.902467	1.0469
1750	1.02545	0.969375	0.90048	1.0443
1760	1.02127	0.96861	0.900615	1.04102
1770	1.02202	0.964999	0.898964	1.03424
1780	1.02347	0.962108	0.893483	1.03024
1790	1.0248	0.96312	0.888892	1.02587
1800	1.02765	0.96277	0.888709	1.02434
1810	1.02578	0.962829	0.884741	1.01817
1820	1.02362	0.962511	0.882161	1.01834
1830	1.0207	0.96141	0.876272	1.01046
1840	1.01806	0.959446	0.867835	1.0015
1850	1.0222	0.95395	0.867807	0.9947
1860	1.02074	0.952402	0.866408	0.993258
1870	1.0208	0.948853	0.864871	0.991486
1880	1.0199	0.946258	0.858567	0.98492
1890	1.01207	0.94287	0.859934	0.980634
1900	1.01023	0.944052	0.858528	0.977238
1910	1.00816	0.942016	0.859072	0.974931
1920	1.01052	0.934704	0.855174	0.972141
1930	1.00641	0.933607	0.851666	0.968296
1940	1.00001	0.929276	0.848305	0.968032
1950	0.998565	0.927548	0.848124	0.961673
1960	0.985006	0.928349	0.846116	0.957863
1970	0.980076	0.922948	0.84567	0.957971
1980	0.977827	0.915801	0.844039	0.955862
1990	0.978396	0.915466	0.841861	0.952264
2000	0.976081	0.91356	0.837073	0.952277
2010	0.97005	0.91343	0.835584	0.950164
2020	0.962988	0.912445	0.836578	0.949399
2030	0.955231	0.914602	0.836401	0.945537
2040	0.948266	0.90797	0.83297	0.942764
2050	0.94455	0.905831	0.833507	0.936996
2060	0.940377	0.908288	0.834244	0.936681
2070	0.935549	0.903728	0.836111	0.931259
2080	0.927137	0.89634	0.832742	0.93078
2090	0.919532	0.900059	0.831135	0.930378
2100	0.917958	0.89783	0.828026	0.927902
2110	0.922867	0.893861	0.827625	0.92601
2120	0.924294	0.890719	0.825066	0.924839
2130	0.925096	0.889538	0.821961	0.922195
2140	0.919654	0.883891	0.819104	0.920087
2150	0.912617	0.879353	0.815202	0.918912
2160	0.90782	0.874126	0.817428	0.915802
2170	0.911516	0.874006	0.814243	0.915426
2180	0.906617	0.869768	0.808769	0.907131
2190	0.902276	0.865597	0.808946	0.9059
2200	0.905434	0.863928	0.808015	0.902012
2210	0.900697	0.861704	0.807208	0.899549
2220	0.901058	0.861516	0.80583	0.894793
2230	0.901241	0.861194	0.803351	0.892939
2240	0.89956	0.856786	0.797739	0.894166
2250	0.902398	0.853528	0.79634	0.888071
2260	0.903383	0.846601	0.792407	0.886222
2270	0.899773	0.841365	0.788723	0.880325
2280	0.895281	0.839553	0.784918	0.881608
2290	0.890661	0.839226	0.783461	0.875218
2300	0.890072	0.835611	0.784108	0.874583
2310	0.888412	0.830223	0.779528	0.868677
2320	0.888869	0.828647	0.773777	0.864975
2330	0.886396	0.831171	0.77199	0.863817
2340	0.881832	0.826504	0.767936	0.859882
2350	0.883691	0.819398	0.765606	0.85713
2360	0.880797	0.817603	0.7632	0.858456
2370	0.877903	0.81444	0.763086	0.857894
2380	0.877629	0.811061	0.760347	0.855657
2390	0.884305	0.805767	0.755209	0.853034
2400	0.882447	0.803888	0.751563	0.853937
2410	0.875431	0.798929	0.748994	0.849379
2420	0.868562	0.796517	0.747378	0.848127
2430	0.863501	0.798294	0.744095	0.848619
2440	0.864775	0.797752	0.740422	0.846126
2450	0.864562	0.795009	0.74153	0.844338
2460	0.86148	0.788986	0.74073	0.839478
2470	0.861769	0.78661	0.737341	0.8373
2480	0.859069	0.788225	0.732926	0.8313
2490	0.854312	0.789541	0.731805	0.827964
2500	0.854535	0.78784	0.735069	0.821916
2510	0.852829	0.784663	0.734024	0.817402
2520	0.845453	0.787661	0.731614	0.815531
2530	0.843778	0.785505	0.726964	0.811427
2540	0.836056	0.785402	0.726545	0.806122
2550	0.825888	0.784457	0.72462	0.803564
2560	0.819557	0.784981	0.723346	0.798605
2570	0.809302	0.782484	0.724056	0.794928
2580	0.809505	0.780426	0.723069	0.792604
2590	0.807647	0.781253	0.723575	0.790418
2600	0.801098	0.780475	0.719482	0.787191
2610	0.7956	0.776769	0.720826	0.783294
2620	0.788066	0.780672	0.719763	0.781942
2630	0.781995	0.778653	0.71772	0.775816
2640	0.775745	0.777808	0.714573	0.777488
2650	0.772583	0.778721	0.713129	0.778317
2660	0.769298	0.778094	0.710889	0.776676
2670	0.764242	0.776291	0.709477	0.778728
2680	0.764978	0.773838	0.708286	0.779747
2690	0.76218	0.772008	0.703722	0.775959
2700	0.766237	0.767752	0.701385	0.776283
2710	0.765389	0.764696	0.703027	0.778114
2720	0.765521	0.766218	0.702687	0.775518
2730	0.762302	0.765461	0.70446	0.776537
2740	0.76515	0.76415	0.702708	0.779155
2750	0.765358	0.757013	0.699592	0.774412
2760	0.766049	0.750421	0.698623	0.773941
2770	0.763099	0.747973	0.6998	0.772502
2780	0.76346	0.745378	0.697002	0.77325
2790	0.764587	0.743266	0.696542	0.772373
2800	0.761815	0.738012	0.696365	0.771349
2810	0.761064	0.736218	0.695247	0.772973
2820	0.759444	0.732969	0.694021	0.76848
2830	0.756957	0.725111	0.692848	0.766536
2840	0.756312	0.723245	0.694489	0.763957
2850	0.750326	0.723531	0.690836	0.759499
2860	0.745895	0.719996	0.691671	0.75628
2870	0.7433	0.720694	0.688104	0.756436
2880	0.742006	0.717548	0.688302	0.75476
2890	0.747676	0.715731	0.686872	0.751511
2900	0.744707	0.709346	0.683205	0.752202
2910	0.740737	0.70534	0.68216	0.748742
2920	0.736411	0.705085	0.67696	0.744033
2930	0.738457	0.703099	0.675544	0.746715
2940	0.736203	0.704119	0.673439	0.746029
2950	0.735599	0.702427	0.671579	0.744383
2960	0.737117	0.701693	0.668256	0.739479
2970	0.732914	0.699836	0.666196	0.737276
2980	0.733573	0.697393	0.665652	0.733189
2990	0.732842	0.697554	0.662588	0.734027
3000	0.729101	0.696986	0.661546	0.735872

## Sheet: Fig.S5e
position	TKO_RR
-750	0.32402
-450	0.356419
0	0.401266
450	0.3658
750	0.328108

## Sheet: Fig.S5f
RR	RR class	Cell line
0.732204	D	WT
1.82043	A	WT
0.254804	D	WT
0.254169	D	WT
0.368664	D	WT
1.70885	A	WT
1.61983	A	WT
1.00607	C	WT
1.72964	A	WT
1.32993	B	WT
0.564182	D	WT
0.592539	D	WT
0.609119	D	WT
1.22602	B	WT
0.846032	C	WT
1.61304	B	WT
0.651368	D	WT
0.160858	D	WT
1.41655	B	WT
1.73738	A	WT
2.25949	A	WT
2.07123	A	WT
1.43952	B	WT
1.01014	C	WT
0.62398	D	WT
1.96843	A	WT
1.86697	A	WT
0.753939	C	WT
0.681009	D	WT
1.86363	A	WT
0.842984	C	WT
0.876264	C	WT
1.27325	B	WT
1.09896	C	WT
1.06786	C	WT
0.963598	C	WT
0.644785	D	WT
0.830966	C	WT
0.512736	D	WT
0.690056	D	WT
0.275602	D	WT
0.858162	C	WT
1.14867	B	WT
0.965169	C	WT
0.913649	C	WT
0.382289	D	WT
0.196962	D	WT
0.817253	C	WT
0.515297	D	WT
1.2498	B	WT
1.44159	B	WT
1.80741	A	WT
1.46503	B	WT
1.53114	B	WT
0.690279	D	WT
2.17626	A	WT
1.17376	B	WT
0.290099	D	WT
2.01431	A	WT
1.73272	A	WT
1.21804	B	WT
1.57309	B	WT
1.22187	B	WT
1.99513	A	WT
1.22066	B	WT
0.646747	D	WT
1.19677	B	WT
1.2854	B	WT
1.06852	C	WT
0.77075	C	WT
1.23576	B	WT
1.19476	B	WT
1.3145	B	WT
1.51983	B	WT
1.85525	A	WT
1.80758	A	WT
0.88238	C	WT
1.39734	B	WT
1.1014	C	WT
0.987329	C	WT
2.55112	A	WT
0.820448	C	WT
1.77087	A	WT
1.57676	B	WT
0.958596	C	WT
1.33884	B	WT
1.56232	B	WT
1.00272	C	WT
2.27855	A	WT
1.58711	B	WT
1.06105	C	WT
1.67648	A	WT
1.86901	A	WT
1.91922	A	WT
1.11473	C	WT
1.2178	B	WT
1.32965	B	WT
1.65862	A	WT
2.47416	A	WT
1.27753	B	WT
1.48022	B	WT
1.07796	C	WT
1.72626	A	WT
1.97775	A	WT
0.236795	D	WT
1.29811	B	WT
1.32512	B	WT
1.17212	B	WT
0.486483	D	WT
0.282357	D	WT
1.03271	C	WT
1.28742	B	WT
1.50936	B	WT
1.32836	B	WT
0.814895	C	WT
2.3782	A	WT
1.59469	B	WT
1.925	A	WT
2.30114	A	WT
1.22175	B	WT
0.447029	D	WT
1.22668	B	WT
1.35547	B	WT
2.2947	A	WT
1.97609	A	WT
1.77733	A	WT
1.18911	B	WT
3.23656	A	WT
1.2178	B	WT
1.36564	B	WT
0.427621	D	WT
0.981965	C	WT
0.851549	C	WT
0.4146	D	WT
1.04542	C	WT
1.08838	C	WT
2.02352	A	WT
1.429	B	WT
2.49138	A	WT
2.08859	A	WT
2.54519	A	WT
0.421095	D	WT
1.37999	B	WT
0.890221	C	WT
1.24774	B	WT
1.46089	B	WT
1.68956	A	WT
2.0937	A	WT
0.360764	D	WT
0.826721	C	WT
1.90389	A	WT
0.892029	C	WT
2.24621	A	WT
1.04651	C	WT
1.00538	C	WT
2.90673	A	WT
2.43326	A	WT
2.24868	A	WT
2.10717	A	WT
0.626101	D	WT
2.02522	A	WT
2.53018	A	WT
1.11066	C	WT
1.16852	B	WT
1.56516	B	WT
0.867653	C	WT
0.180889	D	WT
1.05246	C	WT
1.18818	B	WT
0.874114	C	WT
1.52818	B	WT
2.26662	A	WT
1.84158	A	WT
0.821796	C	WT
2.11433	A	WT
1.41096	B	WT
1.30382	B	WT
1.2936	B	WT
0.908615	C	WT
0.861126	C	WT
0.950894	C	WT
0.961701	C	WT
1.04491	C	WT
1.83514	A	WT
1.47224	B	WT
1.01307	C	WT
1.56676	B	WT
0.706479	D	WT
0.960046	C	WT
1.37677	B	WT
1.86224	A	WT
1.40498	B	WT
1.97148	A	WT
0.584494	D	WT
2.41489	A	WT
1.45625	B	WT
1.14408	B	WT
0.895261	C	WT
1.06837	C	WT
0.615364	D	WT
1.48632	B	WT
1.1537	B	WT
0.604501	D	WT
0.629328	D	WT
1.33738	B	WT
1.86379	A	WT
0.572911	D	WT
0.646885	D	WT
0.427239	D	WT
1.30935	B	WT
0.0922949	D	WT
1.50835	B	WT
1.6238	A	WT
1.57445	B	WT
0.797844	C	WT
1.04158	C	WT
1.11159	C	WT
1.23042	B	WT
1.21163	B	WT
0.945132	C	WT
1.44713	B	WT
1.4467	B	WT
1.56796	B	WT
1.52667	B	WT
1.19356	B	WT
1.16494	B	WT
0.87175	C	WT
1.07658	C	WT
1.16709	B	WT
0.317184	D	WT
1.77353	A	WT
0.816745	C	WT
0.940991	C	WT
0.511256	D	WT
2.39595	A	WT
1.07347	C	WT
0.351106	D	WT
0.557744	D	WT
1.8149	A	WT
1.74664	A	WT
1.68919	A	WT
0.626892	D	WT
0.626892	D	WT
0.626892	D	WT
0.590924	D	WT
0.774749	C	WT
0.545441	D	WT
0.250101	D	WT
1.25001	B	WT
1.94469	A	WT
0.686071	D	WT
0.916336	C	WT
1.33039	B	WT
1.74941	A	WT
2.24531	A	WT
2.29585	A	WT
2.20771	A	WT
1.92926	A	WT
2.60258	A	WT
1.78683	A	WT
1.30899	B	WT
1.13144	C	WT
2.10845	A	WT
0.88917	C	WT
0.923859	C	WT
0.986908	C	WT
0.825121	C	WT
0.431318	D	WT
1.84201	A	WT
2.11868	A	WT
0.197839	D	WT
0.987054	C	WT
0.856474	C	WT
0.782605	C	WT
0.238367	D	WT
2.37778	A	WT
0.704542	D	WT
0.788762	C	WT
0.714536	D	WT
1.56449	B	WT
1.00826	C	WT
2.23057	A	WT
0.125449	D	WT
2.05595	A	WT
2.1493	A	WT
2.07776	A	WT
0.572034	D	WT
0.971081	C	WT
0.958564	C	WT
1.22965	B	WT
2.34018	A	WT
1.16833	B	WT
2.18308	A	WT
1.01498	C	WT
0.648111	D	WT
0.4594	D	WT
0.594171	D	WT
0.614138	D	WT
1.11754	C	WT
2.07611	A	WT
0.681626	D	WT
0.809992	C	WT
0.843114	C	WT
0.579047	D	WT
1.83418	A	WT
1.60902	B	WT
1.67154	A	WT
1.96793	A	WT
0.588539	D	WT
1.88051	A	WT
0.841184	C	WT
1.09931	C	WT
0.181895	D	WT
0.393921	D	WT
1.88804	A	WT
2.01635	A	WT
2.00617	A	WT
0.67698	D	WT
0.548619	D	WT
0.248472	D	WT
0.699277	D	WT
2.48875	A	WT
1.93846	A	WT
1.21877	B	WT
0.991683	C	WT
1.75408	A	WT
1.93925	A	WT
0.711359	D	WT
1.53045	B	WT
1.70361	A	WT
1.07914	C	WT
0.186951	D	WT
1.18654	B	WT
0.353247	D	WT
0.684683	D	WT
1.7263	A	WT
0.968296	C	WT
2.03045	A	WT
1.6566	A	WT
1.79604	A	WT
1.99796	A	WT
2.30398	A	WT
0.696046	D	WT
2.14624	A	WT
2.72988	A	WT
1.67844	A	WT
0.455322	D	WT
2.83878	A	WT
0.754657	C	WT
1.74899	A	WT
3.00551	A	WT
2.37443	A	WT
1.76709	A	WT
1.5739	B	WT
2.68134	A	WT
2.29868	A	WT
0.781329	C	WT
2.0075	A	WT
2.09773	A	WT
2.309	A	WT
1.97475	A	WT
2.93121	A	WT
1.7722	A	WT
0.681816	D	WT
2.58773	A	WT
0.564743	D	WT
1.13141	C	WT
0.669752	D	WT
0.679746	D	WT
1.10035	C	WT
1.40398	B	WT
1.3002	B	WT
2.63187	A	WT
2.98572	A	WT
2.31489	A	WT
1.41362	B	WT
1.68456	A	WT
0.497896	D	WT
1.86508	A	WT
0.757033	C	WT
1.57934	B	WT
1.41614	B	WT
0.263076	D	WT
1.29435	B	WT
1.27041	B	WT
0.46115	D	WT
1.38975	B	WT
2.80773	A	WT
1.33802	B	WT
0.652753	D	WT
0.668445	D	WT
2.51451	A	WT
0.900457	C	WT
1.02048	C	WT
1.40743	B	WT
0.538837	D	WT
0.536639	D	WT
2.16824	A	WT
1.7173	A	WT
2.18686	A	WT
0.674541	D	WT
1.39389	B	WT
1.95551	A	WT
1.3159	B	WT
1.92102	A	WT
1.57358	B	WT
1.71971	A	WT
1.8067	A	WT
1.8324	A	WT
3.0517	A	WT
0.343624	D	WT
2.57267	A	WT
0.760415	C	WT
0.74434	C	WT
0.830284	C	WT
1.5472	B	WT
0.712515	D	WT
1.70236	A	WT
0.713692	D	WT
0.446537	D	WT
0.980919	C	WT
0.746516	C	WT
1.72093	A	WT
1.68075	A	WT
1.65526	A	WT
0.978368	C	WT
0.995585	C	WT
0.875147	C	WT
0.59304	D	WT
0.190088	D	WT
0.81316	C	WT
0.837403	C	WT
0.805356	C	WT
0.9999	C	WT
1.29004	B	WT
1.06226	C	WT
1.39554	B	WT
1.47901	B	WT
0.190088	D	WT
1.63066	A	WT
1.56742	B	WT
0.658359	D	WT
0.85471	C	WT
1.17331	B	WT
1.84945	A	WT
0.768167	C	WT
1.67757	A	WT
1.02243	C	WT
0.626604	D	WT
2.75244	A	WT
0.710489	D	WT
0.782675	C	WT
0.481526	D	WT
0.77884	C	WT
0.512577	D	WT
1.45715	B	WT
0.839519	C	WT
1.97922	A	WT
1.02956	C	WT
2.02437	A	WT
2.34459	A	WT
1.2554	B	WT
1.16095	B	WT
2.37452	A	WT
1.43316	B	WT
0.844311	C	WT
2.7033	A	WT
2.19614	A	WT
0.557267	D	WT
0.865253	C	WT
1.34306	B	WT
1.53589	B	WT
0.740797	C	WT
0.903602	C	WT
1.02819	C	WT
1.07525	C	WT
0.855709	C	WT
1.84786	A	WT
1.98383	A	WT
0.6432	D	WT
1.3675	B	WT
1.27942	B	WT
0.356823	D	WT
2.78931	A	WT
0.20569	D	WT
1.43629	B	WT
2.71884	A	WT
1.23245	B	WT
0.827576	C	WT
2.52837	A	WT
2.53143	A	WT
2.58069	A	WT
0.60268	D	WT
0.368953	D	WT
1.54971	B	WT
1.438	B	WT
2.35412	A	WT
2.04409	A	WT
3.10009	A	WT
2.33793	A	WT
2.26919	A	WT
0.610626	D	WT
0.502467	D	WT
0.325087	D	WT
1.13919	C	WT
1.39088	B	WT
1.64666	A	WT
2.41348	A	WT
2.22273	A	WT
1.96861	A	WT
0.552871	D	WT
0.552701	D	WT
1.04485	C	WT
0.585358	D	WT
0.911172	C	WT
0.399495	D	WT
0.376636	D	WT
0.916738	C	WT
2.12462	A	WT
0.892695	C	WT
0.288954	D	WT
1.32453	B	WT
1.76928	A	WT
1.6447	A	WT
1.51475	B	WT
1.02957	C	WT
0.178264	D	WT
1.25173	B	WT
1.26549	B	WT
1.42604	B	WT
1.94422	A	WT
1.79283	A	WT
1.19942	B	WT
1.45648	B	WT
0.450814	D	WT
1.36341	B	WT
0.308114	D	WT
0.474945	D	WT
0.362115	D	WT
0.838866	C	WT
0.647004	D	WT
0.567811	D	WT
0.48304	D	WT
0.89607	C	WT
0.947203	C	WT
1.10818	C	WT
0.352085	D	WT
1.45589	B	WT
0.543642	D	WT
1.06071	C	WT
1.28746	B	WT
1.02473	C	WT
1.46111	B	WT
0.10657	D	WT
0.479897	D	WT
0.20128	D	WT
1.66729	A	WT
1.60067	B	WT
0.690682	D	WT
1.24624	B	WT
0.3873	D	WT
1.39981	B	WT
2.28521	A	WT
1.80743	A	WT
0.702587	D	WT
0.840524	C	WT
1.88402	A	WT
1.92941	A	WT
1.6341	A	WT
1.34913	B	WT
1.34958	B	WT
0.358906	D	WT
1.27988	B	WT
1.57088	B	WT
1.20448	B	WT
1.71406	A	WT
2.27448	A	WT
1.19679	B	WT
1.10394	C	WT
1.26948	B	WT
0.504372	D	WT
1.38629	B	WT
0.567563	D	WT
0.916445	C	WT
0.366867	D	WT
0.649956	D	WT
1.23551	B	WT
1.02033	C	WT
2.14941	A	WT
0.96731	C	WT
0.515449	D	WT
1.48346	B	WT
0.466246	D	WT
0.366709	D	WT
2.01695	A	WT
2.22593	A	WT
0.805618	C	WT
0.897478	C	WT
0.427548	D	WT
1.4634	B	WT
1.178	B	WT
1.02719	C	WT
0.458042	D	WT
1.74734	A	WT
1.5886	B	WT
1.39589	B	WT
1.72328	A	WT
1.5353	B	WT
2.54574	A	WT
1.14217	C	WT
1.31304	B	WT
0.777302	C	WT
0.322798	D	WT
1.59483	B	WT
2.76949	A	WT
1.60637	B	WT
2.37955	A	WT
0.989578	C	WT
1.7446	A	WT
0.634602	D	WT
3.31378	A	WT
0.821527	C	WT
0.913683	C	WT
1.43516	B	WT
0.585088	D	WT
3.59208	A	WT
0.274646	D	WT
0.393912	D	WT
0.863299	C	WT
2.22354	A	WT
1.09505	C	WT
1.45182	B	WT
1.26982	B	WT
1.71828	A	WT
2.42031	A	WT
0.749485	C	WT
1.80718	A	WT
0.811189	C	WT
1.07897	C	WT
0.48888	D	WT
1.37965	B	WT
1.59188	B	WT
0.170384	D	WT
1.91314	A	WT
1.0626	C	WT
1.42934	B	WT
0.419816	D	WT
0.938111	C	WT
1.63782	A	WT
1.10403	C	WT
0.548643	D	WT
0.669816	D	WT
0.603126	D	WT
0.860739	C	WT
0.5209	D	WT
0.730754	D	WT
0.714795	D	WT
1.18764	B	WT
1.57848	B	WT
1.10397	C	WT
0.984747	C	WT
1.21609	B	WT
0.580477	D	WT
1.34443	B	WT
0.0368788	D	WT
1.36445	B	WT
1.74687	A	WT
1.33571	B	WT
1.5302	B	WT
1.18208	B	WT
0.991542	C	WT
0.912242	C	WT
0.740597	C	WT
0.9932	C	WT
1.03758	C	WT
0.717733	D	WT
1.13137	C	WT
0.394136	D	WT
0.859474	C	WT
2.09147	A	WT
2.11484	A	WT
0.927205	C	WT
1.0987	C	WT
0.565191	D	WT
0.701045	D	WT
0.511804	D	WT
1.13748	C	WT
1.15733	B	WT
0.89264	C	WT
2.06647	A	WT
2.04973	A	WT
0.715823	D	WT
1.02259	C	WT
1.20496	B	WT
0.873371	C	WT
1.25222	B	WT
1.17798	B	WT
0.883069	C	WT
1.10959	C	WT
1.20874	B	WT
0.996731	C	WT
2.95061	A	WT
1.28921	B	WT
1.0104	C	WT
0.580657	D	WT
2.3542	A	WT
2.51585	A	WT
2.44563	A	WT
2.65167	A	WT
0.89812	C	WT
1.20455	B	WT
1.05666	C	WT
0.679099	D	WT
0.180975	D	WT
0.459154	D	WT
1.63617	A	WT
1.52826	B	WT
2.03151	A	WT
2.10274	A	WT
1.60361	B	WT
1.06911	C	WT
0.439855	D	WT
1.86085	A	WT
2.8207	A	WT
1.17333	B	WT
0.802751	C	WT
1.23703	B	WT
2.18621	A	WT
2.46019	A	WT
1.24504	B	WT
2.32985	A	WT
0.499304	D	WT
2.08493	A	WT
1.20479	B	WT
0.557199	D	WT
0.724697	D	WT
0.776295	C	WT
2.81531	A	WT
1.48262	B	WT
0.989354	C	WT
1.19669	B	WT
0.991947	C	WT
0.518057	D	WT
0.910392	C	WT
2.63918	A	WT
0.831954	C	WT
1.43731	B	WT
0.999795	C	WT
0.923649	C	WT
1.0699	C	WT
1.24822	B	WT
3.10375	A	WT
1.68879	A	WT
0.864815	C	WT
1.11888	C	WT
0.772894	C	WT
1.03127	C	WT
1.07936	C	WT
1.57191	B	WT
1.24672	B	WT
2.08807	A	WT
1.32352	B	WT
0.308872	D	WT
0.572615	D	WT
0.629255	D	WT
0.92997	C	WT
0.513103	D	WT
2.53091	A	WT
3.51684	A	WT
0.514549	D	WT
0.652909	D	WT
1.62156	A	WT
0.842693	C	WT
0.701892	D	WT
1.93636	A	WT
2.23374	A	WT
0.748436	C	WT
1.40873	B	WT
1.72139	A	WT
2.32474	A	WT
0.813046	C	WT
0.977627	C	WT
0.681351	D	WT
0.880002	C	WT
1.68968	A	WT
1.5334	B	WT
2.20974	A	WT
1.8627	A	WT
1.63753	A	WT
1.81585	A	WT
0.951178	C	WT
1.31017	B	WT
1.69592	A	WT
0.743465	C	WT
1.04074	C	WT
0.857643	C	WT
3.80951	A	WT
1.49689	B	WT
0.583519	D	WT
0.561122	D	WT
0.614535	D	WT
0.874269	C	WT
0.938593	C	WT
0.792508	C	WT
0.478731	D	WT
0.949067	C	WT
1.28971	B	WT
0.477813	D	WT
0.442015	D	WT
0.805344	C	WT
2.11048	A	WT
0.451576	D	WT
0.952676	C	WT
1.1051	C	WT
1.16395	B	WT
0.547208	D	WT
1.20099	B	WT
1.10332	C	WT
0.752911	C	WT
0.88309	C	WT
0.845592	C	WT
0.880308	C	WT
1.59841	B	WT
0.928084	C	WT
1.2592	B	WT
1.6439	A	WT
0.980051	C	WT
0.737439	D	WT
1.43314	B	WT
1.37443	B	WT
1.24984	B	WT
0.52736	D	WT
2.20815	A	WT
2.05364	A	WT
1.10009	C	WT
1.12991	C	WT
1.53928	B	WT
1.03988	C	WT
0.862823	C	WT
0.605596	D	WT
2.1227	A	WT
1.60066	B	WT
0.60675	D	WT
1.67125	A	WT
2.12607	A	WT
1.04573	C	WT
1.37382	B	WT
0.582144	D	WT
0.572585	D	WT
2.38145	A	WT
1.71669	A	WT
1.75541	A	WT
0.238577	D	WT
0.774702	C	WT
0.758291	C	WT
1.68285	A	WT
1.88778	A	WT
0.474592	D	WT
0.555316	D	WT
0.524428	D	WT
1.21967	B	WT
1.53063	B	WT
1.87687	A	WT
1.29645	B	WT
0.807862	C	WT
1.13378	C	WT
0.860823	C	WT
0.895813	C	WT
1.22442	B	WT
1.38199	B	WT
0.943273	C	WT
1.30988	B	WT
0.808656	C	WT
0.583329	D	WT
0.574655	D	WT
0.994504	C	WT
0.329132	D	WT
0.585848	D	WT
1.82226	A	WT
1.85258	A	WT
1.08072	C	WT
1.31856	B	WT
1.97837	A	WT
1.02726	C	WT
1.39516	B	WT
0.795951	C	WT
1.08934	C	WT
1.45696	B	WT
1.67329	A	WT
1.52771	B	WT
2.77312	A	WT
1.05232	C	WT
0.863735	C	WT
0.262869	D	WT
0.560657	D	WT
0.282805	D	WT
2.33391	A	WT
1.27202	B	WT
0.345829	D	WT
0.428298	D	WT
1.40558	B	WT
1.62255	A	WT
1.92531	A	WT
0.623559	D	WT
1.90748	A	WT
2.10352	A	WT
1.61415	B	WT
1.77633	A	WT
1.28023	B	WT
1.67762	A	WT
1.67762	A	WT
1.02918	C	WT
1.67115	A	WT
1.64016	A	WT
1.6524	A	WT
1.83749	A	WT
0.410462	D	WT
0.64637	D	WT
0.644804	D	WT
2.10553	A	WT
1.33903	B	WT
1.97983	A	WT
0.565156	D	WT
0.649897	D	WT
0.760065	C	WT
1.17879	B	WT
1.04446	C	WT
1.26595	B	WT
0.603958	D	WT
1.28232	B	WT
0.759912	C	WT
0.771521	C	WT
0.806058	C	WT
1.79535	A	WT
0.329554	D	WT
0.591856	D	WT
1.38516	B	WT
1.23765	B	WT
0.460189	D	WT
0.651335	D	WT
0.643761	D	WT
1.46881	B	WT
0.617699	D	WT
1.13199	C	WT
1.09947	C	WT
0.524728	D	WT
1.86173	A	WT
2.47102	A	WT
0.376224	D	WT
0.885828	C	WT
0.509956	D	WT
1.93372	A	WT
0.566339	D	WT
1.49778	B	WT
1.04355	C	WT
2.52789	A	WT
2.62099	A	WT
0.954071	C	WT
1.00496	C	WT
1.03143	C	WT
1.54051	B	WT
1.90072	A	WT
0.525776	D	WT
0.738336	C	WT
0.227273	D	WT
0.659972	D	WT
0.538591	D	WT
0.510684	D	WT
2.26774	A	WT
2.23916	A	WT
0.771853	C	WT
1.01062	C	WT
2.09057	A	WT
1.13336	C	WT
0.284769	D	WT
0.75018	C	WT
0.577009	D	WT
0.802092	C	WT
0.856839	C	WT
0.909054	C	WT
1.74716	A	WT
1.7811	A	WT
1.11915	C	WT
0.955289	C	WT
0.587856	D	WT
1.44709	B	WT
0.544116	D	WT
0.429545	D	WT
1.12031	C	WT
0.896754	C	WT
0.840559	C	WT
0.219702	D	WT
0.468184	D	WT
1.66752	A	WT
1.60745	B	WT
1.20087	B	WT
1.40237	B	WT
2.14394	A	WT
1.46824	B	WT
1.58367	B	WT
2.77172	A	WT
0.410242	D	WT
1.21233	B	WT
1.15389	B	WT
1.39722	B	WT
1.65598	A	WT
2.64419	A	WT
1.13381	C	WT
0.929403	C	WT
0.5553	D	WT
1.7	A	WT
2.00004	A	WT
2.70118	A	WT
1.5252	B	WT
1.33486	B	WT
3.06349	A	WT
1.53501	B	WT
1.55441	B	WT
1.25438	B	WT
1.77597	A	WT
1.80266	A	WT
2.37158	A	WT
1.50815	B	WT
0.662056	D	WT
2.28393	A	WT
1.68996	A	WT
1.21578	B	WT
1.30404	B	WT
0.990562	C	WT
1.26257	B	WT
1.07365	C	WT
1.63048	A	WT
0.315003	D	WT
2.66968	A	WT
0.457679	D	WT
1.30316	B	WT
1.13172	C	WT
1.31631	B	WT
2.6751	A	WT
1.48712	B	WT
0.838444	C	WT
2.45103	A	WT
1.6749	A	WT
0.355856	D	WT
0.549129	D	WT
1.03925	C	WT
0.85466	C	WT
0.704327	D	WT
0.790379	C	WT
1.71308	A	WT
1.37697	B	WT
1.17278	B	WT
1.90511	A	WT
2.18175	A	WT
1.57349	B	WT
0.682744	D	WT
3.75594	A	WT
1.33372	B	WT
1.34573	B	WT
0.676367	D	WT
0.509369	D	WT
0.445854	D	WT
1.57621	B	WT
1.02471	C	WT
0.808987	C	WT
1.37529	B	WT
0.713575	D	WT
0.533146	D	WT
0.443951	D	WT
2.14005	A	WT
1.35545	B	WT
0.827913	C	WT
1.00061	C	WT
2.05923	A	WT
0.629469	D	WT
0.513658	D	WT
0.674427	D	WT
0.825091	C	WT
2.39487	A	WT
2.20702	A	WT
1.37161	B	WT
1.69925	A	WT
1.20389	B	WT
1.45725	B	WT
1.31218	B	WT
2.14059	A	WT
0.586308	D	WT
2.52575	A	WT
2.6591	A	WT
0.971531	C	WT
1.01832	C	WT
1.01646	C	WT
0.866892	C	WT
0.704316	D	WT
0.602255	D	WT
1.061	C	WT
0.638523	D	WT
0.636133	D	WT
1.54008	B	WT
1.52756	B	WT
0.935345	C	WT
1.46521	B	WT
0.480169	D	WT
0.956734	C	WT
0.67076	D	WT
0.359142	D	WT
0.857761	C	WT
1.20935	B	WT
1.25182	B	WT
2.18233	A	WT
1.92258	A	WT
0.736563	D	WT
0.707477	D	WT
0.880797	C	WT
1.11796	C	WT
0.577178	D	WT
0.37623	D	WT
1.0602	C	WT
0.972843	C	WT
0.428138	D	WT
0.371271	D	WT
1.07578	C	WT
1.56833	B	WT
1.09158	C	WT
0.788008	C	WT
0.904536	C	WT
0.439824	D	WT
1.3289	B	WT
1.47208	B	WT
0.427542	D	WT
0.774001	C	WT
0.33613	D	WT
1.65763	A	WT
1.84665	A	WT
0.892407	C	WT
0.136648	D	WT
0.808028	C	WT
1.78386	A	WT
0.678371	D	WT
0.533588	D	WT
0.45122	D	WT
0.434707	D	WT
1.01882	C	WT
1.01847	C	WT
1.28918	B	WT
1.66283	A	WT
1.47731	B	WT
1.50234	B	WT
0.550583	D	WT
0.267099	D	WT
1.1432	C	WT
0.468247	D	WT
1.24864	B	WT
0.629116	D	WT
0.380571	D	WT
0.546232	D	WT
0.529041	D	WT
1.61817	B	WT
1.20379	B	WT
1.16434	B	WT
0.621302	D	WT
1.47529	B	WT
1.36428	B	WT
1.2888	B	WT
1.23873	B	WT
0.938366	C	WT
2.18379	A	WT
1.4821	B	WT
0.515256	D	WT
0.840096	C	WT
0.931536	C	WT
1.18681	B	WT
1.29727	B	WT
2.15166	A	WT
2.19853	A	WT
0.661224	D	WT
1.88913	A	WT
2.07244	A	WT
1.8494	A	WT
1.20638	B	WT
0.973476	C	WT
1.35741	B	WT
2.55628	A	WT
1.85324	A	WT
0.773604	C	WT
1.58	B	WT
0.574982	D	WT
2.03948	A	WT
0.597911	D	WT
1.72104	A	WT
0.633484	D	WT
0.648979	D	WT
0.888687	C	WT
0.838989	C	WT
0.574896	D	WT
0.263698	D	WT
1.71213	A	WT
0.631435	D	WT
0.636439	D	WT
0.940228	C	WT
0.881223	C	WT
1.8601	A	WT
1.29034	B	WT
1.44446	B	WT
0.845271	C	WT
1.1487	B	WT
1.488	B	WT
1.00336	C	WT
1.80488	A	WT
1.91556	A	WT
1.09255	C	WT
1.07984	C	WT
1.24657	B	WT
0.959545	C	WT
1.56054	B	WT
0.951384	C	WT
1.2422	B	WT
1.49127	B	WT
1.33112	B	WT
1.19349	B	WT
0.899572	C	WT
2.11458	A	WT
2.08221	A	WT
1.82642	A	WT
1.00097	C	WT
2.35222	A	WT
0.853754	C	WT
0.882076	C	WT
0.301518	D	WT
0.923586	C	WT
0.873201	C	WT
0.120428	D	WT
0.969483	C	WT
1.49334	B	WT
0.425312	D	WT
1.65707	A	WT
1.29673	B	WT
2.46666	A	WT
0.740763	C	WT
2.09017	A	WT
0.222447	D	WT
0.519543	D	WT
0.776975	C	WT
0.708463	D	WT
1.02161	C	WT
0.775492	C	WT
0.982655	C	WT
2.84781	A	WT
0.430266	D	WT
0.76519	C	WT
1.10631	C	WT
0.841772	C	WT
1.04927	C	WT
0.697915	D	WT
2.07886	A	WT
1.55103	B	WT
0.228026	D	WT
0.440115	D	WT
1.02144	C	WT
0.328339	D	WT
0.518856	D	WT
0.515299	D	WT
0.816808	C	WT
0.238154	D	WT
0.871699	C	WT
0.0902946	D	WT
0.100792	D	WT
0.105606	D	WT
0.105606	D	WT
0.585202	D	WT
0.715326	D	WT
3.11472	A	WT
2.87871	A	WT
1.99319	A	WT
0.790596	C	WT
0.0741121	D	WT
1.45332	B	WT
17.7443	A	WT
4.09916	A	WT
0.815968	C	WT
0.96453	C	WT
0.743142	C	WT
1.48888	B	WT
1.68692	A	WT
0.79134	C	WT
0.889817	C	WT
0.742534	C	WT
0.546406	D	WT
1.19083	B	WT
1.68511	A	WT
1.68583	A	WT
0.657775	D	WT
0.828202	C	WT
0.972452	C	WT
1.16544	B	WT
1.80298	A	WT
0.836461	C	WT
0.33583	D	WT
0.649068	D	WT
0.849168	C	WT
0.567019	D	WT
1.59648	B	WT
1.03851	C	WT
1.73973	A	WT
1.52786	B	WT
0.369897	D	WT
1.02747	C	WT
1.28471	B	WT
1.66589	A	WT
1.34872	B	WT
0.589563	D	WT
0.605682	D	WT
1.19448	B	WT
1.51671	B	WT
1.92354	A	WT
1.4014	B	WT
1.60631	B	WT
1.08718	C	WT
0.367351	D	WT
0.0909946	D	WT
1.14084	C	WT
1.16729	B	WT
0.79603	C	WT
0.684925	D	WT
0.846516	C	WT
1.48287	B	WT
1.16483	B	WT
1.13303	C	WT
1.88933	A	WT
1.96743	A	WT
0.445635	D	WT
0.533508	D	WT
0.836714	C	WT
1.21731	B	WT
1.68229	A	WT
1.70554	A	WT
1.96356	A	WT
1.86705	A	WT
1.356	B	WT
1.25959	B	WT
0.847159	C	WT
1.74249	A	WT
1.96727	A	WT
1.65053	A	WT
1.0799	C	WT
1.12281	C	WT
1.67416	A	WT
1.27616	B	WT
1.13232	C	WT
0.733946	D	WT
1.3067	B	WT
1.28605	B	WT
1.32617	B	WT
0.619799	D	WT
0.395461	D	WT
0.440253	D	WT
0.343143	D	WT
1.05007	C	WT
0.650966	D	WT
1.70085	A	WT
0.408694	D	WT
1.48432	B	WT
1.02644	C	WT
0.83696	C	WT
0.829038	C	WT
2.28364	A	WT
1.76977	A	WT
1.06227	C	WT
1.98756	A	WT
0.413309	D	WT
0.923746	C	WT
1.01999	C	WT
0.21655	D	WT
1.03927	C	WT
1.12551	C	WT
1.36207	B	WT
0.801873	C	WT
0.306073	D	WT
2.12807	A	WT
0.474925	D	WT
1.39711	B	WT
1.56646	B	WT
1.33224	B	WT
1.4087	B	WT
0.909503	C	WT
0.576572	D	WT
0.996822	C	WT
0.895481	C	WT
0.584203	D	WT
1.62782	A	WT
1.20922	B	WT
0.917253	C	WT
0.954321	C	WT
1.48479	B	WT
0.591995	D	WT
2.17037	A	WT
1.61007	B	WT
0.936165	C	WT
1.70552	A	WT
1.09086	C	WT
1.03944	C	WT
1.53893	B	WT
0.630652	D	WT
1.67724	A	WT
1.65273	A	WT
1.71149	A	WT
1.14458	B	WT
0.901381	C	WT
1.92395	A	WT
1.9141	A	WT
1.90515	A	WT
1.40813	B	WT
0.874937	C	WT
0.550937	D	WT
0.545594	D	WT
0.691599	D	WT
1.34416	B	WT
0.488979	D	WT
1.30635	B	WT
1.03986	C	WT
0.511042	D	WT
0.6222	D	WT
0.775048	C	WT
0.634265	D	WT
0.522909	D	WT
1.05396	C	WT
0.87166	C	WT
0.794116	C	WT
0.72045	D	WT
0.612274	D	WT
0.570681	D	WT
0.619182	D	WT
1.365	B	WT
0.604523	D	WT
0.477867	D	WT
0.583131	D	WT
0.584046	D	WT
1.49989	B	WT
2.60257	A	WT
1.06969	C	WT
0.647157	D	WT
0.412159	D	WT
0.930428	C	WT
1.29572	B	WT
1.80779	A	WT
1.31017	B	WT
1.00208	C	WT
0.474889	D	WT
1.49978	B	WT
1.70614	A	WT
0.413688	D	WT
2.16375	A	WT
0.598283	D	WT
1.51424	B	WT
1.56041	B	WT
1.66606	A	WT
1.11272	C	WT
1.19384	B	WT
0.849974	C	WT
1.16072	B	WT
0.414207	D	WT
1.25621	B	WT
1.51508	B	WT
0.245981	D	WT
0.745966	C	WT
1.37298	B	WT
0.170433	D	WT
1.71817	A	WT
1.61068	B	WT
2.25017	A	WT
1.38954	B	WT
1.89982	A	WT
0.413743	D	WT
1.63334	A	WT
1.62301	A	WT
1.95198	A	WT
1.45612	B	WT
0.832735	C	WT
1.78621	A	WT
2.03151	A	WT
0.472413	D	WT
0.705728	D	WT
0.880885	C	WT
0.943309	C	WT
0.747234	C	WT
0.449598	D	WT
0.43629	D	WT
1.57275	B	WT
1.37511	B	WT
0.158595	D	WT
1.38192	B	WT
1.71733	A	WT
1.25324	B	WT
0.933469	C	WT
1.58269	B	WT
0.986803	C	WT
3.4127	A	WT
0.481837	D	WT
1.96698	A	WT
2.56671	A	WT
1.38146	B	WT
0.272457	D	WT
0.387453	D	WT
1.49903	B	WT
0.643295	D	WT
1.89219	A	WT
1.98861	A	WT
0.826712	C	WT
2.0416	A	WT
0.580056	D	WT
0.506981	D	WT
1.145	B	WT
1.145	B	WT
0.18818	D	WT
1.41584	B	WT
0.859052	C	WT
0.889717	C	WT
1.45004	B	WT
0.253742	D	WT
0.322767	D	WT
0.845672	C	WT
1.00423	C	WT
1.42441	B	WT
1.4694	B	WT
0.965041	C	WT
0.919248	C	WT
0.273488	D	WT
1.35149	B	WT
1.18271	B	WT
0.974281	C	WT
1.33526	B	WT
1.44336	B	WT
2.10544	A	WT
0.887211	C	WT
1.25333	B	WT
1.32623	B	WT
0.62776	D	WT
1.53204	B	WT
0.447695	D	WT
1.62477	A	WT
1.05389	C	WT
1.02202	C	WT
0.796465	C	WT
0.883384	C	WT
2.1096	A	WT
1.90675	A	WT
1.20761	B	WT
0.849608	C	WT
0.757897	C	WT
0.680296	D	WT
0.763684	C	WT
0.790487	C	WT
1.3357	B	WT
1.57411	B	WT
1.34338	B	WT
1.23753	B	WT
0.117295	D	WT
0.695359	D	WT
0.908303	C	WT
1.81658	A	WT
1.19472	B	WT
0.451904	D	WT
0.537841	D	WT
0.952765	C	WT
0.803111	C	WT
1.11578	C	WT
1.19682	B	WT
1.04863	C	WT
1.06664	C	WT
0.839267	C	WT
1.21283	B	WT
1.56177	B	WT
1.41817	B	WT
1.16341	B	WT
0.4647	D	WT
2.04517	A	WT
1.00412	C	WT
1.62836	A	WT
1.60809	B	WT
1.00551	C	WT
0.922601	C	WT
0.605329	D	WT
1.52992	B	WT
1.74142	A	WT
1.68553	A	WT
1.55824	B	WT
2.32864	A	WT
1.03683	C	WT
1.17455	B	WT
1.08986	C	WT
0.516113	D	WT
0.208182	D	WT
0.973614	C	WT
1.01133	C	WT
1.27179	B	WT
1.25797	B	WT
1.01748	C	WT
1.78317	A	WT
0.934029	C	WT
2.78926	A	WT
0.785916	C	WT
0.778775	C	WT
1.76393	A	WT
1.58367	B	WT
1.4101	B	WT
1.27448	B	WT
1.70712	A	WT
2.0336	A	WT
1.23863	B	WT
1.11839	C	WT
0.490377	D	WT
0.379004	D	WT
0.783566	C	WT
1.52957	B	WT
1.15424	B	WT
1.73365	A	WT
1.48826	B	WT
1.18488	B	WT
0.11061	D	WT
0.788099	C	WT
1.6533	A	WT
1.64288	A	WT
1.33112	B	WT
1.86141	A	WT
1.02743	C	WT
0.678654	D	WT
2.33583	A	WT
1.35895	B	WT
1.86017	A	WT
1.15974	B	WT
0.996139	C	WT
1.12149	C	WT
0.846127	C	WT
2.92597	A	WT
2.17015	A	WT
1.95192	A	WT
1.47498	B	WT
0.872493	C	WT
1.65649	A	WT
2.51821	A	WT
1.53232	B	WT
0.745687	C	WT
0.459094	D	WT
0.732182	D	WT
2.03263	A	WT
1.00663	C	WT
1.03872	C	WT
0.327001	D	WT
0.453529	D	WT
2.7149	A	WT
1.62384	A	WT
1.50637	B	WT
0.374405	D	WT
2.47709	A	WT
0.766721	C	WT
0.893141	C	WT
0.526795	D	WT
1.23043	B	WT
0.305773	D	WT
2.11292	A	WT
2.96734	A	WT
2.46537	A	WT
0.526048	D	WT
2.03425	A	WT
1.18998	B	WT
1.23931	B	WT
1.20773	B	WT
1.28467	B	WT
0.353637	D	WT
0.761033	C	WT
0.451895	D	WT
1.38764	B	WT
1.12547	C	WT
1.82003	A	WT
0.984513	C	WT
1.50045	B	WT
0.518965	D	WT
0.401001	D	WT
0.410961	D	WT
0.300851	D	WT
2.53221	A	WT
1.07447	C	WT
0.825513	C	WT
0.419186	D	WT
1.3056	B	WT
0.493956	D	WT
1.50236	B	WT
1.97198	A	WT
1.04629	C	WT
1.36309	B	WT
1.45396	B	WT
1.34124	B	WT
1.40198	B	WT
1.225	B	WT
2.29506	A	WT
1.35949	B	WT
1.73989	A	WT
1.77979	A	WT
2.1974	A	WT
1.62548	A	WT
1.91199	A	WT
1.17536	B	WT
1.79285	A	WT
0.926038	C	WT
3.42646	A	WT
1.33101	B	WT
0.973187	C	WT
0.841488	C	WT
0.999772	C	WT
1.13755	C	WT
0.969062	C	WT
0.325651	D	WT
2.52676	A	WT
1.73391	A	WT
1.22197	B	WT
0.72718	D	WT
2.07784	A	WT
2.08673	A	WT
1.47896	B	WT
0.98083	C	WT
0.866785	C	WT
1.33714	B	WT
1.29112	B	WT
0.68759	D	WT
0.635473	D	WT
2.032	A	WT
2.55517	A	WT
2.10383	A	WT
1.61064	B	WT
1.141	C	WT
0.658425	D	WT
1.85704	A	WT
0.565215	D	WT
1.66508	A	WT
1.58946	B	WT
2.17522	A	WT
0.835909	C	WT
0.5439	D	WT
0.927603	C	WT
0.913015	C	WT
0.766016	C	WT
0.930079	C	WT
1.06002	C	WT
1.55906	B	WT
1.57282	B	WT
2.36191	A	WT
1.58708	B	WT
1.39478	B	WT
0.748959	C	WT
0.862488	C	WT
0.92608	C	WT
1.03893	C	WT
1.1086	C	WT
0.202338	D	WT
0.515327	D	WT
0.518096	D	WT
2.67038	A	WT
1.2592	B	WT
1.55777	B	WT
3.01485	A	WT
2.40479	A	WT
2.03794	A	WT
0.161294	D	WT
1.04654	C	WT
0.461402	D	WT
0.622215	D	WT
0.949811	C	WT
1.9195	A	WT
0.936909	C	WT
0.953418	C	WT
1.11855	C	WT
1.08781	C	WT
0.949829	C	WT
1.31077	B	WT
1.06277	C	WT
2.02021	A	WT
0.639131	D	WT
1.85712	A	WT
0.986926	C	WT
1.13134	C	WT
2.27878	A	WT
1.32006	B	WT
0.603571	D	WT
1.4583	B	WT
1.76257	A	WT
0.969952	C	WT
1.0987	C	WT
2.21237	A	WT
1.20564	B	WT
1.89708	A	WT
0.672097	D	WT
1.14117	C	WT
1.62599	A	WT
0.555814	D	WT
0.943532	C	WT
0.182603	D	WT
1.11548	C	WT
1.62119	A	WT
1.69833	A	WT
1.67037	A	WT
0.949295	C	WT
0.681672	D	WT
0.404935	D	WT
0.406192	D	WT
1.21868	B	WT
1.53032	B	WT
0.964679	C	WT
0.999495	C	WT
2.13861	A	WT
0.564074	D	WT
3.06604	A	WT
1.16062	B	WT
1.44143	B	WT
2.76012	A	WT
2.16692	A	WT
1.10351	C	WT
1.55372	B	WT
2.42413	A	WT
2.6391	A	WT
2.09126	A	WT
0.371677	D	WT
0.812746	C	WT
1.09429	C	WT
1.01856	C	WT
1.58683	B	WT
2.10964	A	WT
0.589598	D	WT
1.90687	A	WT
0.207681	D	WT
2.23516	A	WT
1.31579	B	WT
1.57202	B	WT
1.55457	B	WT
1.74805	A	WT
1.9734	A	WT
1.89344	A	WT
1.91379	A	WT
2.1122	A	WT
1.75522	A	WT
0.757346	C	WT
0.788693	C	WT
0.808746	C	WT
3.0106	A	WT
0.868989	C	WT
0.60925	D	WT
0.671122	D	WT
1.32496	B	WT
0.524157	D	WT
0.352071	D	WT
0.422607	D	WT
1.8859	A	WT
1.15191	B	WT
1.37467	B	WT
0.768944	C	WT
4.55622	A	WT
6.04371	A	WT
11.5503	A	WT
15.1382	A	WT
1.18541	B	WT
0.318021	D	WT
0.304432	D	WT
0.221414	D	WT
1.41345	B	WT
1.20723	B	WT
1.726	A	WT
1.89236	A	WT
1.50735	B	WT
1.12826	C	WT
0.989344	C	WT
0.476726	D	WT
1.27276	B	WT
1.24471	B	WT
0.935677	C	WT
0.36806	D	WT
0.489929	D	WT
0.954119	C	WT
1.84435	A	WT
0.856966	C	WT
1.96519	A	WT
1.30357	B	WT
1.25934	B	WT
2.23034	A	WT
1.56468	B	WT
2.84303	A	WT
2.10283	A	WT
1.63176	A	WT
1.38224	B	WT
0.795836	C	WT
1.94344	A	WT
1.17795	B	WT
0.985888	C	WT
1.01763	C	WT
0.671449	D	WT
3.2871	A	WT
2.4383	A	WT
1.42433	B	WT
1.75581	A	WT
0.455961	D	WT
1.23089	B	WT
0.877687	C	WT
1.93759	A	WT
1.86229	A	WT
1.12981	C	WT
2.15488	A	WT
1.24708	B	WT
1.22236	B	WT
1.33603	B	WT
1.10506	C	WT
1.15253	B	WT
1.37882	B	WT
0.503016	D	WT
2.10195	A	WT
0.188946	D	WT
2.01997	A	WT
1.52987	B	WT
1.40165	B	WT
1.14224	C	WT
0.689436	D	WT
1.08885	C	WT
1.30208	B	WT
0.772051	C	WT
1.28208	B	WT
0.537149	D	WT
0.409413	D	WT
0.747472	C	WT
1.19128	B	WT
1.09728	C	WT
3.23249	A	WT
1.0686	C	WT
0.962065	C	WT
0.891567	C	WT
0.403252	D	WT
1.94879	A	WT
0.889886	C	WT
1.73211	A	WT
0.789902	C	WT
0.704182	D	WT
0.949685	C	WT
1.45459	B	WT
0.965882	C	WT
0.349303	D	WT
1.26182	B	WT
1.23192	B	WT
1.38849	B	WT
0.622445	D	WT
2.40663	A	WT
0.976988	C	WT
1.00831	C	WT
1.42222	B	WT
1.2305	B	WT
1.79187	A	WT
1.97593	A	WT
1.12807	C	WT
2.00512	A	WT
0.744147	C	WT
2.11602	A	WT
1.32841	B	WT
1.52604	B	WT
0.976505	C	WT
0.538438	D	WT
1.62108	A	WT
0.605697	D	WT
1.00943	C	WT
1.30083	B	WT
0.196984	D	WT
1.8585	A	WT
1.60684	B	WT
1.43552	B	WT
1.28906	B	WT
1.50745	B	WT
1.53439	B	WT
0.648327	D	WT
1.96436	A	WT
1.41435	B	WT
0.874793	C	WT
0.836981	C	WT
0.745018	C	WT
1.23463	B	WT
1.27952	B	WT
1.21463	B	WT
3.13301	A	WT
1.12035	C	WT
1.35532	B	WT
1.05214	C	WT
0.435421	D	WT
0.555407	D	WT
1.02587	C	WT
1.05918	C	WT
1.22528	B	WT
2.36497	A	WT
0.784128	C	WT
0.731913	D	WT
1.609	B	WT
0.584567	D	WT
1.35612	B	WT
2.14774	A	WT
0.737728	D	WT
1.73733	A	WT
0.282192	D	WT
[truncated: 6,925 more rows]

## Sheet: Fig.S5g
RR	Group	Cell line
0.732204	D_tissue	WT
0.254804	D_tissue	WT
0.254169	D_tissue	WT
0.368664	D_tissue	WT
1.00607	C_bivalent	WT
1.72964	C_bivalent	WT
1.32993	C_bivalent	WT
0.564182	C_bivalent	WT
1.22602	D_tissue	WT
1.61304	D_tissue	WT
0.160858	D_tissue	WT
1.73738	D_tissue	WT
0.62398	C_bivalent	WT
1.96843	C_bivalent	WT
1.86697	C_bivalent	WT
0.753939	D_tissue	WT
0.681009	C_bivalent	WT
1.09896	C_bivalent	WT
1.06786	C_bivalent	WT
0.963598	D_tissue	WT
0.644785	C_bivalent	WT
0.830966	C_bivalent	WT
0.512736	C_bivalent	WT
0.690056	C_bivalent	WT
0.858162	C_bivalent	WT
1.14867	C_bivalent	WT
0.965169	D_tissue	WT
0.817253	D_tissue	WT
0.515297	C_bivalent	WT
1.2498	C_bivalent	WT
2.17626	C_bivalent	WT
1.17376	C_bivalent	WT
2.01431	C_bivalent	WT
1.73272	C_bivalent	WT
1.21804	D_tissue	WT
1.22066	A_house	WT
0.646747	A_house	WT
1.19677	C_bivalent	WT
1.2854	C_bivalent	WT
1.23576	D_tissue	WT
1.3145	C_bivalent	WT
1.80758	D_tissue	WT
2.55112	C_bivalent	WT
0.820448	C_bivalent	WT
1.33884	C_bivalent	WT
1.56232	C_bivalent	WT
1.00272	D_tissue	WT
2.27855	C_bivalent	WT
1.58711	C_bivalent	WT
1.67648	C_bivalent	WT
1.86901	C_bivalent	WT
1.91922	C_bivalent	WT
1.11473	C_bivalent	WT
1.2178	D_tissue	WT
1.32965	D_tissue	WT
1.65862	D_tissue	WT
2.47416	D_tissue	WT
1.27753	D_tissue	WT
1.48022	D_tissue	WT
1.07796	D_tissue	WT
1.97775	C_bivalent	WT
0.236795	D_tissue	WT
1.29811	D_tissue	WT
1.32512	D_tissue	WT
1.17212	D_tissue	WT
0.282357	A_house	WT
1.28742	C_bivalent	WT
1.32836	A_house	WT
2.3782	C_bivalent	WT
1.59469	C_bivalent	WT
1.925	D_tissue	WT
0.447029	C_bivalent	WT
1.22668	C_bivalent	WT
1.35547	C_bivalent	WT
2.2947	D_tissue	WT
1.97609	D_tissue	WT
1.18911	C_bivalent	WT
3.23656	C_bivalent	WT
1.2178	C_bivalent	WT
0.981965	A_house	WT
0.851549	A_house	WT
0.4146	C_bivalent	WT
1.04542	C_bivalent	WT
1.08838	C_bivalent	WT
2.02352	C_bivalent	WT
2.49138	C_bivalent	WT
2.08859	C_bivalent	WT
2.54519	B_ES	WT
1.37999	D_tissue	WT
1.46089	C_bivalent	WT
1.68956	C_bivalent	WT
2.0937	C_bivalent	WT
2.90673	D_tissue	WT
0.626101	D_tissue	WT
2.02522	C_bivalent	WT
2.53018	C_bivalent	WT
1.11066	C_bivalent	WT
1.16852	C_bivalent	WT
1.56516	C_bivalent	WT
0.867653	C_bivalent	WT
1.05246	D_tissue	WT
1.18818	D_tissue	WT
1.52818	C_bivalent	WT
2.26662	C_bivalent	WT
1.84158	D_tissue	WT
0.821796	C_bivalent	WT
2.11433	D_tissue	WT
1.2936	D_tissue	WT
0.908615	C_bivalent	WT
0.950894	C_bivalent	WT
0.961701	C_bivalent	WT
1.04491	C_bivalent	WT
1.56676	C_bivalent	WT
0.960046	C_bivalent	WT
1.37677	D_tissue	WT
1.86224	C_bivalent	WT
1.97148	C_bivalent	WT
0.584494	C_bivalent	WT
2.41489	C_bivalent	WT
1.14408	C_bivalent	WT
0.615364	C_bivalent	WT
1.48632	C_bivalent	WT
1.1537	C_bivalent	WT
0.629328	D_tissue	WT
1.33738	D_tissue	WT
1.86379	C_bivalent	WT
1.50835	C_bivalent	WT
1.04158	D_tissue	WT
1.11159	D_tissue	WT
1.23042	D_tissue	WT
1.21163	C_bivalent	WT
0.945132	C_bivalent	WT
1.44713	C_bivalent	WT
1.4467	C_bivalent	WT
1.56796	C_bivalent	WT
1.52667	C_bivalent	WT
1.19356	C_bivalent	WT
1.16494	D_tissue	WT
1.77353	C_bivalent	WT
0.816745	A_house	WT
2.39595	C_bivalent	WT
1.07347	C_bivalent	WT
0.774749	D_tissue	WT
1.94469	D_tissue	WT
0.686071	D_tissue	WT
0.916336	D_tissue	WT
1.74941	C_bivalent	WT
2.24531	C_bivalent	WT
2.29585	C_bivalent	WT
2.20771	D_tissue	WT
1.92926	C_bivalent	WT
2.60258	C_bivalent	WT
2.10845	D_tissue	WT
0.88917	C_bivalent	WT
0.923859	C_bivalent	WT
0.986908	D_tissue	WT
0.825121	D_tissue	WT
1.84201	D_tissue	WT
2.11868	D_tissue	WT
0.197839	D_tissue	WT
0.782605	D_tissue	WT
0.238367	D_tissue	WT
0.704542	D_tissue	WT
0.788762	D_tissue	WT
0.714536	D_tissue	WT
1.56449	D_tissue	WT
1.00826	C_bivalent	WT
0.125449	D_tissue	WT
2.1493	D_tissue	WT
2.07776	D_tissue	WT
0.572034	D_tissue	WT
2.34018	C_bivalent	WT
1.16833	C_bivalent	WT
1.01498	D_tissue	WT
0.681626	C_bivalent	WT
0.809992	C_bivalent	WT
0.843114	C_bivalent	WT
0.579047	A_house	WT
1.83418	D_tissue	WT
1.60902	C_bivalent	WT
1.67154	C_bivalent	WT
1.96793	C_bivalent	WT
0.588539	C_bivalent	WT
1.88051	C_bivalent	WT
0.393921	D_tissue	WT
1.88804	C_bivalent	WT
2.01635	C_bivalent	WT
2.00617	C_bivalent	WT
0.67698	C_bivalent	WT
0.699277	C_bivalent	WT
1.93846	C_bivalent	WT
1.75408	C_bivalent	WT
1.93925	C_bivalent	WT
0.711359	C_bivalent	WT
1.53045	C_bivalent	WT
1.70361	C_bivalent	WT
1.07914	C_bivalent	WT
1.18654	C_bivalent	WT
0.684683	D_tissue	WT
1.7263	D_tissue	WT
2.03045	D_tissue	WT
2.30398	D_tissue	WT
0.696046	A_house	WT
2.14624	C_bivalent	WT
2.72988	D_tissue	WT
1.67844	C_bivalent	WT
2.83878	C_bivalent	WT
3.00551	D_tissue	WT
1.76709	C_bivalent	WT
1.5739	C_bivalent	WT
2.68134	C_bivalent	WT
2.29868	C_bivalent	WT
0.781329	C_bivalent	WT
2.0075	C_bivalent	WT
2.09773	C_bivalent	WT
2.309	D_tissue	WT
1.97475	C_bivalent	WT
1.7722	D_tissue	WT
0.681816	D_tissue	WT
0.669752	D_tissue	WT
0.679746	D_tissue	WT
2.63187	C_bivalent	WT
2.98572	C_bivalent	WT
2.31489	C_bivalent	WT
1.41362	C_bivalent	WT
1.68456	C_bivalent	WT
0.497896	D_tissue	WT
1.86508	C_bivalent	WT
0.757033	C_bivalent	WT
1.57934	D_tissue	WT
1.41614	D_tissue	WT
1.29435	C_bivalent	WT
1.27041	C_bivalent	WT
2.80773	C_bivalent	WT
1.33802	C_bivalent	WT
0.652753	D_tissue	WT
0.668445	D_tissue	WT
2.51451	D_tissue	WT
0.900457	D_tissue	WT
1.02048	D_tissue	WT
1.40743	C_bivalent	WT
0.538837	D_tissue	WT
0.536639	A_house	WT
2.16824	D_tissue	WT
1.92102	C_bivalent	WT
1.57358	C_bivalent	WT
1.71971	A_house	WT
1.8067	C_bivalent	WT
1.8324	C_bivalent	WT
3.0517	C_bivalent	WT
2.57267	C_bivalent	WT
0.760415	C_bivalent	WT
0.74434	C_bivalent	WT
0.830284	C_bivalent	WT
1.5472	C_bivalent	WT
0.712515	C_bivalent	WT
0.446537	A_house	WT
0.978368	D_tissue	WT
0.995585	C_bivalent	WT
0.875147	C_bivalent	WT
0.805356	C_bivalent	WT
1.29004	B_ES	WT
1.06226	B_ES	WT
1.39554	C_bivalent	WT
1.47901	D_tissue	WT
1.63066	D_tissue	WT
1.56742	C_bivalent	WT
0.85471	D_tissue	WT
1.17331	C_bivalent	WT
1.84945	C_bivalent	WT
0.768167	C_bivalent	WT
1.67757	C_bivalent	WT
1.02243	C_bivalent	WT
0.710489	D_tissue	WT
0.782675	D_tissue	WT
0.481526	C_bivalent	WT
0.77884	D_tissue	WT
0.839519	D_tissue	WT
1.02956	C_bivalent	WT
2.34459	C_bivalent	WT
1.2554	C_bivalent	WT
1.16095	D_tissue	WT
2.37452	B_ES	WT
0.844311	D_tissue	WT
2.7033	C_bivalent	WT
2.19614	C_bivalent	WT
1.84786	D_tissue	WT
1.98383	D_tissue	WT
1.3675	C_bivalent	WT
1.27942	C_bivalent	WT
0.356823	C_bivalent	WT
2.78931	C_bivalent	WT
0.20569	D_tissue	WT
1.43629	D_tissue	WT
2.71884	D_tissue	WT
1.23245	D_tissue	WT
0.827576	D_tissue	WT
2.58069	C_bivalent	WT
0.60268	C_bivalent	WT
0.368953	D_tissue	WT
2.35412	C_bivalent	WT
2.04409	D_tissue	WT
3.10009	C_bivalent	WT
2.33793	C_bivalent	WT
2.26919	C_bivalent	WT
0.610626	C_bivalent	WT
0.502467	D_tissue	WT
0.325087	D_tissue	WT
0.552701	D_tissue	WT
0.585358	C_bivalent	WT
0.911172	C_bivalent	WT
0.399495	D_tissue	WT
0.376636	D_tissue	WT
0.916738	D_tissue	WT
0.892695	D_tissue	WT
1.25173	C_bivalent	WT
1.26549	C_bivalent	WT
1.42604	C_bivalent	WT
1.45648	C_bivalent	WT
0.474945	D_tissue	WT
0.838866	A_house	WT
0.647004	C_bivalent	WT
0.567811	C_bivalent	WT
0.48304	A_house	WT
0.89607	C_bivalent	WT
0.947203	C_bivalent	WT
1.10818	C_bivalent	WT
1.45589	C_bivalent	WT
0.543642	D_tissue	WT
1.06071	D_tissue	WT
1.28746	A_house	WT
1.02473	A_house	WT
1.24624	C_bivalent	WT
0.3873	C_bivalent	WT
1.39981	D_tissue	WT
2.28521	C_bivalent	WT
1.80743	C_bivalent	WT
1.34958	C_bivalent	WT
0.358906	C_bivalent	WT
1.57088	C_bivalent	WT
1.19679	C_bivalent	WT
1.10394	C_bivalent	WT
1.26948	C_bivalent	WT
0.504372	C_bivalent	WT
0.649956	D_tissue	WT
1.23551	D_tissue	WT
1.02033	D_tissue	WT
2.14941	C_bivalent	WT
0.96731	C_bivalent	WT
1.48346	C_bivalent	WT
0.466246	D_tissue	WT
2.01695	D_tissue	WT
2.22593	A_house	WT
0.805618	D_tissue	WT
0.897478	D_tissue	WT
1.4634	D_tissue	WT
1.02719	D_tissue	WT
1.74734	D_tissue	WT
1.5886	D_tissue	WT
1.39589	D_tissue	WT
1.72328	D_tissue	WT
1.5353	D_tissue	WT
1.14217	D_tissue	WT
1.31304	C_bivalent	WT
0.322798	A_house	WT
1.59483	B_ES	WT
2.76949	B_ES	WT
1.60637	C_bivalent	WT
2.37955	C_bivalent	WT
1.7446	A_house	WT
3.31378	C_bivalent	WT
0.913683	C_bivalent	WT
0.585088	C_bivalent	WT
3.59208	C_bivalent	WT
0.274646	D_tissue	WT
0.393912	D_tissue	WT
0.863299	D_tissue	WT
2.22354	D_tissue	WT
1.09505	C_bivalent	WT
1.45182	C_bivalent	WT
1.26982	C_bivalent	WT
2.42031	D_tissue	WT
1.80718	C_bivalent	WT
0.811189	C_bivalent	WT
1.07897	C_bivalent	WT
1.37965	C_bivalent	WT
1.0626	D_tissue	WT
1.42934	D_tissue	WT
0.419816	A_house	WT
1.63782	C_bivalent	WT
1.10403	D_tissue	WT
0.669816	C_bivalent	WT
0.860739	C_bivalent	WT
0.730754	C_bivalent	WT
0.714795	A_house	WT
1.18764	C_bivalent	WT
1.57848	C_bivalent	WT
1.36445	C_bivalent	WT
1.74687	C_bivalent	WT
1.33571	C_bivalent	WT
1.5302	C_bivalent	WT
0.912242	C_bivalent	WT
0.740597	D_tissue	WT
0.9932	C_bivalent	WT
1.03758	C_bivalent	WT
0.717733	A_house	WT
2.09147	D_tissue	WT
2.11484	D_tissue	WT
0.565191	D_tissue	WT
1.13748	B_ES	WT
1.15733	B_ES	WT
0.89264	D_tissue	WT
0.715823	C_bivalent	WT
1.02259	D_tissue	WT
1.20496	D_tissue	WT
0.873371	C_bivalent	WT
1.25222	C_bivalent	WT
1.17798	D_tissue	WT
0.883069	A_house	WT
1.20874	D_tissue	WT
0.996731	D_tissue	WT
2.95061	C_bivalent	WT
1.28921	C_bivalent	WT
0.580657	D_tissue	WT
2.3542	C_bivalent	WT
2.51585	C_bivalent	WT
2.44563	C_bivalent	WT
2.65167	C_bivalent	WT
0.89812	A_house	WT
0.459154	C_bivalent	WT
1.63617	D_tissue	WT
1.52826	C_bivalent	WT
2.03151	C_bivalent	WT
2.10274	C_bivalent	WT
1.60361	C_bivalent	WT
1.06911	C_bivalent	WT
0.439855	D_tissue	WT
2.8207	C_bivalent	WT
0.802751	C_bivalent	WT
2.18621	D_tissue	WT
2.46019	D_tissue	WT
2.32985	C_bivalent	WT
2.08493	D_tissue	WT
1.20479	C_bivalent	WT
0.776295	C_bivalent	WT
2.81531	C_bivalent	WT
0.989354	D_tissue	WT
1.19669	A_house	WT
0.910392	C_bivalent	WT
2.63918	C_bivalent	WT
0.831954	C_bivalent	WT
1.43731	C_bivalent	WT
0.999795	C_bivalent	WT
0.923649	D_tissue	WT
1.0699	D_tissue	WT
1.24822	D_tissue	WT
3.10375	B_ES	WT
1.68879	C_bivalent	WT
0.864815	D_tissue	WT
1.11888	C_bivalent	WT
0.772894	C_bivalent	WT
1.57191	C_bivalent	WT
1.24672	C_bivalent	WT
2.08807	D_tissue	WT
1.32352	C_bivalent	WT
0.629255	C_bivalent	WT
0.92997	C_bivalent	WT
0.513103	C_bivalent	WT
2.53091	C_bivalent	WT
3.51684	C_bivalent	WT
0.652909	C_bivalent	WT
1.40873	B_ES	WT
1.72139	B_ES	WT
2.32474	C_bivalent	WT
0.681351	B_ES	WT
0.880002	B_ES	WT
1.5334	C_bivalent	WT
1.8627	C_bivalent	WT
1.81585	D_tissue	WT
0.951178	D_tissue	WT
1.31017	C_bivalent	WT
1.69592	C_bivalent	WT
0.743465	C_bivalent	WT
1.04074	C_bivalent	WT
0.857643	D_tissue	WT
3.80951	C_bivalent	WT
1.49689	C_bivalent	WT
0.583519	D_tissue	WT
1.28971	C_bivalent	WT
2.11048	C_bivalent	WT
0.952676	D_tissue	WT
1.1051	C_bivalent	WT
1.16395	C_bivalent	WT
1.20099	C_bivalent	WT
1.10332	C_bivalent	WT
0.880308	C_bivalent	WT
1.59841	C_bivalent	WT
0.928084	D_tissue	WT
1.2592	D_tissue	WT
1.6439	D_tissue	WT
0.980051	D_tissue	WT
0.737439	C_bivalent	WT
1.43314	C_bivalent	WT
1.37443	C_bivalent	WT
1.24984	D_tissue	WT
2.20815	C_bivalent	WT
2.05364	D_tissue	WT
1.53928	C_bivalent	WT
1.03988	C_bivalent	WT
0.862823	C_bivalent	WT
0.605596	C_bivalent	WT
2.1227	C_bivalent	WT
1.60066	C_bivalent	WT
0.60675	C_bivalent	WT
2.12607	C_bivalent	WT
1.04573	C_bivalent	WT
1.37382	C_bivalent	WT
0.582144	A_house	WT
0.572585	A_house	WT
2.38145	A_house	WT
1.71669	C_bivalent	WT
1.75541	C_bivalent	WT
0.758291	C_bivalent	WT
1.21967	D_tissue	WT
0.807862	C_bivalent	WT
0.943273	D_tissue	WT
1.30988	D_tissue	WT
0.994504	C_bivalent	WT
1.82226	C_bivalent	WT
1.85258	C_bivalent	WT
1.31856	D_tissue	WT
1.97837	B_ES	WT
1.39516	C_bivalent	WT
1.45696	C_bivalent	WT
1.67329	C_bivalent	WT
1.52771	C_bivalent	WT
2.77312	C_bivalent	WT
1.05232	A_house	WT
0.863735	C_bivalent	WT
0.262869	C_bivalent	WT
0.560657	C_bivalent	WT
0.282805	D_tissue	WT
2.33391	C_bivalent	WT
1.27202	D_tissue	WT
0.345829	D_tissue	WT
0.428298	A_house	WT
1.40558	C_bivalent	WT
1.62255	C_bivalent	WT
1.92531	C_bivalent	WT
1.90748	C_bivalent	WT
2.10352	D_tissue	WT
1.6524	D_tissue	WT
1.83749	D_tissue	WT
0.64637	C_bivalent	WT
0.644804	C_bivalent	WT
2.10553	D_tissue	WT
1.33903	D_tissue	WT
1.97983	C_bivalent	WT
0.565156	A_house	WT
0.649897	A_house	WT
0.760065	A_house	WT
1.17879	D_tissue	WT
1.26595	C_bivalent	WT
0.603958	C_bivalent	WT
1.28232	C_bivalent	WT
1.79535	C_bivalent	WT
0.329554	A_house	WT
0.591856	A_house	WT
1.38516	D_tissue	WT
1.23765	D_tissue	WT
0.460189	D_tissue	WT
0.617699	C_bivalent	WT
1.86173	D_tissue	WT
2.47102	D_tissue	WT
0.509956	A_house	WT
1.93372	C_bivalent	WT
1.54051	D_tissue	WT
1.90072	D_tissue	WT
0.659972	C_bivalent	WT
2.26774	C_bivalent	WT
2.23916	C_bivalent	WT
1.01062	A_house	WT
2.09057	C_bivalent	WT
0.75018	D_tissue	WT
0.802092	D_tissue	WT
0.856839	C_bivalent	WT
1.74716	C_bivalent	WT
1.7811	C_bivalent	WT
1.11915	D_tissue	WT
0.955289	D_tissue	WT
0.587856	C_bivalent	WT
1.44709	D_tissue	WT
0.544116	C_bivalent	WT
0.429545	C_bivalent	WT
1.12031	C_bivalent	WT
0.896754	D_tissue	WT
0.840559	D_tissue	WT
1.66752	C_bivalent	WT
1.20087	C_bivalent	WT
1.40237	C_bivalent	WT
2.14394	C_bivalent	WT
1.46824	C_bivalent	WT
1.58367	C_bivalent	WT
2.77172	D_tissue	WT
1.15389	C_bivalent	WT
1.39722	C_bivalent	WT
1.65598	D_tissue	WT
2.64419	D_tissue	WT
0.929403	C_bivalent	WT
0.5553	C_bivalent	WT
1.7	D_tissue	WT
2.70118	C_bivalent	WT
1.5252	D_tissue	WT
1.33486	C_bivalent	WT
1.25438	C_bivalent	WT
1.77597	C_bivalent	WT
0.662056	C_bivalent	WT
2.28393	C_bivalent	WT
1.68996	D_tissue	WT
0.990562	C_bivalent	WT
1.26257	C_bivalent	WT
1.63048	C_bivalent	WT
2.66968	C_bivalent	WT
0.457679	D_tissue	WT
1.30316	D_tissue	WT
0.838444	D_tissue	WT
2.45103	C_bivalent	WT
1.03925	D_tissue	WT
0.85466	C_bivalent	WT
0.704327	C_bivalent	WT
1.90511	C_bivalent	WT
2.18175	C_bivalent	WT
1.57349	C_bivalent	WT
3.75594	C_bivalent	WT
0.676367	A_house	WT
0.509369	A_house	WT
0.445854	C_bivalent	WT
1.57621	C_bivalent	WT
1.02471	D_tissue	WT
0.808987	D_tissue	WT
0.443951	A_house	WT
2.14005	C_bivalent	WT
1.35545	D_tissue	WT
0.827913	D_tissue	WT
1.00061	C_bivalent	WT
2.05923	C_bivalent	WT
0.629469	C_bivalent	WT
2.39487	C_bivalent	WT
2.20702	C_bivalent	WT
1.31218	D_tissue	WT
0.586308	D_tissue	WT
2.52575	D_tissue	WT
2.6591	D_tissue	WT
0.971531	C_bivalent	WT
1.01832	C_bivalent	WT
0.704316	C_bivalent	WT
0.602255	C_bivalent	WT
0.638523	A_house	WT
0.935345	C_bivalent	WT
1.46521	D_tissue	WT
0.480169	A_house	WT
0.956734	D_tissue	WT
1.25182	C_bivalent	WT
1.92258	D_tissue	WT
0.736563	A_house	WT
0.707477	A_house	WT
0.880797	D_tissue	WT
1.11796	C_bivalent	WT
0.577178	A_house	WT
1.0602	C_bivalent	WT
1.07578	C_bivalent	WT
1.56833	C_bivalent	WT
0.904536	C_bivalent	WT
0.439824	A_house	WT
1.3289	C_bivalent	WT
1.47208	D_tissue	WT
0.33613	D_tissue	WT
1.65763	C_bivalent	WT
1.84665	C_bivalent	WT
0.892407	C_bivalent	WT
0.136648	A_house	WT
0.808028	C_bivalent	WT
1.78386	C_bivalent	WT
1.01882	C_bivalent	WT
1.01847	C_bivalent	WT
1.28918	C_bivalent	WT
1.66283	C_bivalent	WT
1.47731	D_tissue	WT
1.50234	D_tissue	WT
0.550583	D_tissue	WT
1.1432	D_tissue	WT
0.468247	D_tissue	WT
1.24864	C_bivalent	WT
0.629116	C_bivalent	WT
0.380571	C_bivalent	WT
1.16434	C_bivalent	WT
1.47529	D_tissue	WT
1.36428	C_bivalent	WT
1.2888	C_bivalent	WT
1.23873	C_bivalent	WT
0.938366	C_bivalent	WT
2.18379	C_bivalent	WT
0.515256	A_house	WT
2.19853	C_bivalent	WT
1.88913	C_bivalent	WT
2.07244	C_bivalent	WT
1.8494	C_bivalent	WT
1.20638	C_bivalent	WT
0.973476	C_bivalent	WT
1.35741	C_bivalent	WT
2.55628	C_bivalent	WT
0.773604	D_tissue	WT
1.58	C_bivalent	WT
0.574982	A_house	WT
2.03948	C_bivalent	WT
0.597911	D_tissue	WT
0.631435	C_bivalent	WT
0.636439	C_bivalent	WT
1.8601	C_bivalent	WT
1.29034	C_bivalent	WT
0.845271	C_bivalent	WT
1.1487	C_bivalent	WT
1.488	C_bivalent	WT
1.80488	C_bivalent	WT
1.91556	C_bivalent	WT
1.09255	C_bivalent	WT
1.07984	C_bivalent	WT
0.959545	C_bivalent	WT
1.56054	C_bivalent	WT
0.951384	C_bivalent	WT
0.899572	C_bivalent	WT
2.11458	C_bivalent	WT
2.08221	C_bivalent	WT
2.35222	D_tissue	WT
0.853754	D_tissue	WT
0.923586	C_bivalent	WT
0.873201	C_bivalent	WT
0.120428	C_bivalent	WT
1.49334	C_bivalent	WT
1.65707	D_tissue	WT
1.29673	D_tissue	WT
2.46666	D_tissue	WT
2.09017	C_bivalent	WT
0.776975	C_bivalent	WT
1.02161	D_tissue	WT
0.775492	D_tissue	WT
2.84781	D_tissue	WT
0.430266	D_tissue	WT
1.10631	C_bivalent	WT
1.04927	C_bivalent	WT
0.697915	C_bivalent	WT
2.07886	C_bivalent	WT
1.55103	C_bivalent	WT
0.328339	A_house	WT
0.518856	D_tissue	WT
0.515299	D_tissue	WT
0.816808	D_tissue	WT
0.238154	C_bivalent	WT
0.0902946	D_tissue	WT
0.100792	D_tissue	WT
0.105606	D_tissue	WT
0.105606	D_tissue	WT
0.585202	D_tissue	WT
0.715326	D_tissue	WT
3.11472	D_tissue	WT
2.87871	D_tissue	WT
1.99319	D_tissue	WT
1.45332	D_tissue	WT
0.815968	C_bivalent	WT
0.743142	C_bivalent	WT
1.48888	D_tissue	WT
0.828202	D_tissue	WT
0.972452	D_tissue	WT
1.16544	C_bivalent	WT
0.836461	D_tissue	WT
0.649068	C_bivalent	WT
0.849168	C_bivalent	WT
1.03851	D_tissue	WT
1.73973	C_bivalent	WT
1.52786	D_tissue	WT
0.369897	D_tissue	WT
1.02747	D_tissue	WT
1.28471	C_bivalent	WT
1.66589	C_bivalent	WT
1.34872	C_bivalent	WT
0.589563	A_house	WT
0.605682	C_bivalent	WT
1.19448	C_bivalent	WT
1.51671	D_tissue	WT
1.08718	D_tissue	WT
0.367351	D_tissue	WT
1.16729	C_bivalent	WT
0.846516	C_bivalent	WT
1.48287	C_bivalent	WT
1.16483	C_bivalent	WT
1.13303	C_bivalent	WT
1.88933	D_tissue	WT
0.445635	D_tissue	WT
0.533508	A_house	WT
0.836714	C_bivalent	WT
1.21731	C_bivalent	WT
1.68229	D_tissue	WT
1.70554	D_tissue	WT
1.96356	C_bivalent	WT
0.847159	D_tissue	WT
1.74249	C_bivalent	WT
1.96727	C_bivalent	WT
1.65053	C_bivalent	WT
1.67416	D_tissue	WT
1.27616	D_tissue	WT
1.13232	D_tissue	WT
0.440253	C_bivalent	WT
0.343143	C_bivalent	WT
1.05007	C_bivalent	WT
0.650966	C_bivalent	WT
1.70085	D_tissue	WT
0.408694	D_tissue	WT
1.48432	D_tissue	WT
1.02644	D_tissue	WT
0.83696	C_bivalent	WT
0.829038	C_bivalent	WT
2.28364	B_ES	WT
1.98756	D_tissue	WT
0.413309	A_house	WT
0.923746	A_house	WT
1.01999	A_house	WT
1.12551	C_bivalent	WT
0.801873	B_ES	WT
2.12807	D_tissue	WT
0.474925	C_bivalent	WT
1.39711	C_bivalent	WT
0.576572	C_bivalent	WT
0.996822	D_tissue	WT
0.895481	D_tissue	WT
1.62782	D_tissue	WT
0.917253	C_bivalent	WT
0.954321	C_bivalent	WT
1.48479	C_bivalent	WT
0.591995	C_bivalent	WT
1.70552	C_bivalent	WT
1.53893	C_bivalent	WT
1.67724	C_bivalent	WT
1.65273	C_bivalent	WT
1.71149	C_bivalent	WT
1.14458	C_bivalent	WT
0.901381	C_bivalent	WT
1.92395	C_bivalent	WT
1.9141	C_bivalent	WT
1.90515	C_bivalent	WT
1.40813	C_bivalent	WT
0.874937	C_bivalent	WT
0.511042	C_bivalent	WT
0.6222	C_bivalent	WT
0.775048	C_bivalent	WT
0.522909	C_bivalent	WT
1.05396	C_bivalent	WT
0.87166	C_bivalent	WT
0.794116	C_bivalent	WT
0.72045	C_bivalent	WT
0.612274	C_bivalent	WT
0.570681	C_bivalent	WT
0.619182	C_bivalent	WT
0.477867	D_tissue	WT
1.49989	C_bivalent	WT
2.60257	C_bivalent	WT
1.06969	C_bivalent	WT
0.647157	C_bivalent	WT
0.930428	D_tissue	WT
1.29572	C_bivalent	WT
1.80779	C_bivalent	WT
1.31017	C_bivalent	WT
1.00208	C_bivalent	WT
1.49978	C_bivalent	WT
1.70614	C_bivalent	WT
0.413688	D_tissue	WT
2.16375	B_ES	WT
1.51424	C_bivalent	WT
1.56041	C_bivalent	WT
1.66606	C_bivalent	WT
1.11272	C_bivalent	WT
1.19384	C_bivalent	WT
1.16072	C_bivalent	WT
1.51508	C_bivalent	WT
0.245981	B_ES	WT
0.745966	C_bivalent	WT
1.61068	C_bivalent	WT
2.25017	C_bivalent	WT
1.38954	C_bivalent	WT
1.89982	C_bivalent	WT
1.95198	C_bivalent	WT
1.45612	C_bivalent	WT
0.832735	C_bivalent	WT
1.78621	D_tissue	WT
2.03151	D_tissue	WT
0.472413	C_bivalent	WT
0.705728	C_bivalent	WT
0.880885	C_bivalent	WT
0.43629	D_tissue	WT
1.57275	C_bivalent	WT
1.37511	C_bivalent	WT
1.38192	C_bivalent	WT
1.71733	C_bivalent	WT
1.25324	C_bivalent	WT
1.58269	C_bivalent	WT
3.4127	D_tissue	WT
0.481837	D_tissue	WT
1.38146	C_bivalent	WT
0.387453	D_tissue	WT
1.49903	C_bivalent	WT
0.643295	C_bivalent	WT
0.826712	C_bivalent	WT
2.0416	D_tissue	WT
0.580056	C_bivalent	WT
0.506981	C_bivalent	WT
1.145	C_bivalent	WT
1.145	C_bivalent	WT
0.18818	C_bivalent	WT
1.45004	D_tissue	WT
0.253742	A_house	WT
1.42441	D_tissue	WT
1.4694	D_tissue	WT
0.965041	C_bivalent	WT
0.919248	C_bivalent	WT
0.273488	C_bivalent	WT
1.35149	C_bivalent	WT
1.18271	C_bivalent	WT
1.33526	D_tissue	WT
1.44336	C_bivalent	WT
2.10544	C_bivalent	WT
0.887211	C_bivalent	WT
1.53204	C_bivalent	WT
1.62477	C_bivalent	WT
1.05389	C_bivalent	WT
0.883384	D_tissue	WT
2.1096	D_tissue	WT
1.90675	C_bivalent	WT
1.20761	D_tissue	WT
0.680296	C_bivalent	WT
0.763684	C_bivalent	WT
0.790487	C_bivalent	WT
0.117295	D_tissue	WT
0.908303	C_bivalent	WT
1.81658	C_bivalent	WT
1.19472	D_tissue	WT
0.451904	D_tissue	WT
1.04863	C_bivalent	WT
1.06664	C_bivalent	WT
0.839267	C_bivalent	WT
1.56177	C_bivalent	WT
1.41817	C_bivalent	WT
1.16341	D_tissue	WT
2.04517	C_bivalent	WT
1.00412	C_bivalent	WT
1.62836	C_bivalent	WT
1.60809	C_bivalent	WT
0.605329	C_bivalent	WT
1.52992	C_bivalent	WT
1.74142	C_bivalent	WT
1.68553	C_bivalent	WT
1.03683	C_bivalent	WT
1.17455	C_bivalent	WT
1.08986	C_bivalent	WT
0.516113	D_tissue	WT
0.208182	A_house	WT
1.25797	C_bivalent	WT
1.01748	C_bivalent	WT
1.78317	D_tissue	WT
2.78926	C_bivalent	WT
0.785916	A_house	WT
0.778775	A_house	WT
1.58367	C_bivalent	WT
1.4101	C_bivalent	WT
1.27448	C_bivalent	WT
2.0336	C_bivalent	WT
1.23863	A_house	WT
0.490377	A_house	WT
1.73365	B_ES	WT
1.18488	D_tissue	WT
1.6533	C_bivalent	WT
1.64288	C_bivalent	WT
1.33112	B_ES	WT
1.86141	C_bivalent	WT
1.02743	C_bivalent	WT
2.33583	D_tissue	WT
1.15974	D_tissue	WT
0.996139	D_tissue	WT
1.12149	D_tissue	WT
0.846127	C_bivalent	WT
2.92597	C_bivalent	WT
2.17015	D_tissue	WT
0.872493	C_bivalent	WT
1.65649	C_bivalent	WT
2.51821	C_bivalent	WT
1.53232	C_bivalent	WT
2.03263	C_bivalent	WT
1.00663	D_tissue	WT
0.453529	A_house	WT
2.7149	C_bivalent	WT
1.62384	D_tissue	WT
1.50637	C_bivalent	WT
2.47709	C_bivalent	WT
2.11292	D_tissue	WT
2.96734	D_tissue	WT
2.46537	D_tissue	WT
1.18998	A_house	WT
1.23931	A_house	WT
1.20773	A_house	WT
1.28467	C_bivalent	WT
1.38764	C_bivalent	WT
1.82003	C_bivalent	WT
2.53221	C_bivalent	WT
1.07447	D_tissue	WT
0.419186	C_bivalent	WT
0.493956	D_tissue	WT
1.97198	D_tissue	WT
1.04629	C_bivalent	WT
1.36309	D_tissue	WT
1.45396	D_tissue	WT
1.34124	C_bivalent	WT
1.40198	C_bivalent	WT
2.29506	A_house	WT
1.35949	A_house	WT
1.73989	A_house	WT
1.77979	A_house	WT
2.1974	D_tissue	WT
1.62548	D_tissue	WT
1.91199	D_tissue	WT
1.17536	D_tissue	WT
1.79285	C_bivalent	WT
0.926038	D_tissue	WT
1.33101	C_bivalent	WT
0.973187	D_tissue	WT
0.841488	D_tissue	WT
1.13755	C_bivalent	WT
0.969062	C_bivalent	WT
0.325651	D_tissue	WT
2.52676	D_tissue	WT
1.22197	C_bivalent	WT
0.72718	C_bivalent	WT
1.47896	D_tissue	WT
0.98083	D_tissue	WT
0.866785	D_tissue	WT
1.33714	D_tissue	WT
1.29112	D_tissue	WT
0.68759	A_house	WT
0.635473	A_house	WT
2.032	C_bivalent	WT
2.55517	C_bivalent	WT
2.10383	C_bivalent	WT
1.61064	C_bivalent	WT
1.141	D_tissue	WT
0.658425	D_tissue	WT
1.85704	C_bivalent	WT
1.66508	C_bivalent	WT
1.58946	C_bivalent	WT
0.835909	D_tissue	WT
0.766016	D_tissue	WT
0.930079	D_tissue	WT
1.06002	C_bivalent	WT
1.55906	D_tissue	WT
1.57282	D_tissue	WT
1.58708	D_tissue	WT
1.39478	D_tissue	WT
1.1086	A_house	WT
0.202338	A_house	WT
0.518096	C_bivalent	WT
2.67038	A_house	WT
3.01485	C_bivalent	WT
2.40479	C_bivalent	WT
2.03794	C_bivalent	WT
0.161294	C_bivalent	WT
1.04654	C_bivalent	WT
0.461402	A_house	WT
0.622215	C_bivalent	WT
0.936909	C_bivalent	WT
0.953418	C_bivalent	WT
0.949829	A_house	WT
2.02021	D_tissue	WT
0.639131	D_tissue	WT
1.85712	C_bivalent	WT
0.986926	D_tissue	WT
1.13134	D_tissue	WT
2.27878	C_bivalent	WT
0.603571	C_bivalent	WT
1.4583	D_tissue	WT
1.76257	D_tissue	WT
0.969952	C_bivalent	WT
1.0987	D_tissue	WT
2.21237	C_bivalent	WT
1.20564	C_bivalent	WT
1.89708	C_bivalent	WT
1.14117	A_house	WT
1.62599	D_tissue	WT
0.182603	D_tissue	WT
1.11548	D_tissue	WT
1.62119	C_bivalent	WT
1.69833	C_bivalent	WT
1.67037	D_tissue	WT
0.949295	D_tissue	WT
0.681672	C_bivalent	WT
0.404935	D_tissue	WT
0.406192	A_house	WT
1.21868	C_bivalent	WT
1.53032	C_bivalent	WT
2.13861	C_bivalent	WT
3.06604	C_bivalent	WT
1.16062	C_bivalent	WT
1.44143	C_bivalent	WT
2.76012	C_bivalent	WT
2.16692	C_bivalent	WT
1.10351	D_tissue	WT
2.6391	D_tissue	WT
2.09126	C_bivalent	WT
0.812746	C_bivalent	WT
1.09429	C_bivalent	WT
1.01856	C_bivalent	WT
2.10964	D_tissue	WT
0.589598	A_house	WT
1.90687	C_bivalent	WT
0.207681	A_house	WT
2.23516	D_tissue	WT
1.31579	C_bivalent	WT
1.57202	C_bivalent	WT
1.55457	D_tissue	WT
1.74805	D_tissue	WT
1.9734	D_tissue	WT
1.89344	D_tissue	WT
1.91379	D_tissue	WT
2.1122	D_tissue	WT
1.75522	C_bivalent	WT
3.0106	C_bivalent	WT
0.60925	C_bivalent	WT
0.671122	C_bivalent	WT
0.524157	C_bivalent	WT
1.8859	C_bivalent	WT
4.55622	D_tissue	WT
6.04371	D_tissue	WT
11.5503	D_tissue	WT
15.1382	D_tissue	WT
0.318021	A_house	WT
0.304432	A_house	WT
0.221414	D_tissue	WT
1.41345	D_tissue	WT
1.20723	C_bivalent	WT
1.726	C_bivalent	WT
1.89236	D_tissue	WT
1.50735	C_bivalent	WT
0.989344	B_ES	WT
1.27276	D_tissue	WT
1.24471	C_bivalent	WT
0.36806	A_house	WT
0.489929	D_tissue	WT
1.96519	C_bivalent	WT
1.30357	C_bivalent	WT
1.25934	C_bivalent	WT
2.23034	C_bivalent	WT
1.56468	C_bivalent	WT
0.795836	C_bivalent	WT
1.94344	C_bivalent	WT
1.17795	C_bivalent	WT
0.671449	A_house	WT
3.2871	C_bivalent	WT
2.4383	C_bivalent	WT
1.75581	C_bivalent	WT
0.455961	A_house	WT
0.877687	C_bivalent	WT
1.93759	C_bivalent	WT
1.86229	C_bivalent	WT
1.12981	C_bivalent	WT
2.15488	C_bivalent	WT
1.33603	D_tissue	WT
1.10506	C_bivalent	WT
1.15253	C_bivalent	WT
1.37882	C_bivalent	WT
0.503016	C_bivalent	WT
2.10195	C_bivalent	WT
2.01997	D_tissue	WT
0.689436	D_tissue	WT
1.28208	C_bivalent	WT
0.747472	C_bivalent	WT
1.19128	C_bivalent	WT
1.09728	C_bivalent	WT
3.23249	D_tissue	WT
1.0686	C_bivalent	WT
0.962065	C_bivalent	WT
0.891567	C_bivalent	WT
1.73211	C_bivalent	WT
1.45459	C_bivalent	WT
0.965882	C_bivalent	WT
0.349303	D_tissue	WT
0.622445	C_bivalent	WT
0.976988	D_tissue	WT
1.00831	D_tissue	WT
1.42222	C_bivalent	WT
1.2305	D_tissue	WT
1.79187	D_tissue	WT
2.11602	D_tissue	WT
1.32841	D_tissue	WT
1.52604	B_ES	WT
1.62108	C_bivalent	WT
1.00943	D_tissue	WT
0.196984	B_ES	WT
1.43552	C_bivalent	WT
1.28906	D_tissue	WT
1.50745	D_tissue	WT
1.53439	C_bivalent	WT
0.648327	D_tissue	WT
1.96436	D_tissue	WT
1.41435	D_tissue	WT
0.745018	D_tissue	WT
1.23463	D_tissue	WT
1.27952	D_tissue	WT
1.35532	D_tissue	WT
1.05214	D_tissue	WT
0.435421	D_tissue	WT
1.05918	D_tissue	WT
1.22528	D_tissue	WT
0.784128	D_tissue	WT
0.731913	C_bivalent	WT
1.609	D_tissue	WT
1.35612	C_bivalent	WT
2.14774	C_bivalent	WT
0.737728	A_house	WT
1.73733	C_bivalent	WT
0.282192	D_tissue	WT
0.314522	A_house	WT
0.964219	C_bivalent	WT
1.60603	C_bivalent	WT
1.6712	C_bivalent	WT
1.1764	D_tissue	WT
1.42691	D_tissue	WT
0.528077	D_tissue	WT
1.37167	C_bivalent	WT
1.23086	C_bivalent	WT
1.14144	C_bivalent	WT
0.534905	A_house	WT
1.2665	D_tissue	WT
2.13777	D_tissue	WT
2.3777	D_tissue	WT
0.930243	D_tissue	WT
1.64552	D_tissue	WT
1.53909	D_tissue	WT
0.528218	D_tissue	WT
1.70744	D_tissue	WT
1.66005	D_tissue	WT
1.3349	C_bivalent	WT
0.890622	C_bivalent	WT
1.75042	C_bivalent	WT
1.74907	C_bivalent	WT
0.369493	D_tissue	WT
0.677405	A_house	WT
0.514334	D_tissue	WT
1.81475	D_tissue	WT
1.40491	C_bivalent	WT
1.41313	C_bivalent	WT
1.21588	C_bivalent	WT
1.10099	C_bivalent	WT
1.12099	C_bivalent	WT
1.6078	D_tissue	WT
1.24103	D_tissue	WT
1.48877	C_bivalent	WT
1.52922	C_bivalent	WT
1.17567	C_bivalent	WT
1.93762	D_tissue	WT
1.98346	C_bivalent	WT
1.84787	C_bivalent	WT
0.610975	C_bivalent	WT
1.33564	C_bivalent	WT
1.46311	C_bivalent	WT
1.04136	C_bivalent	WT
0.969332	C_bivalent	WT
0.835041	C_bivalent	WT
1.95032	C_bivalent	WT
0.462682	D_tissue	WT
1.84124	A_house	WT
1.80677	A_house	WT
1.69748	C_bivalent	WT
0.939092	A_house	WT
0.943648	D_tissue	WT
0.848874	C_bivalent	WT
1.26025	C_bivalent	WT
1.86995	A_house	WT
1.49211	A_house	WT
0.965472	C_bivalent	WT
0.48175	D_tissue	WT
0.57219	D_tissue	WT
0.223951	D_tissue	WT
0.84798	D_tissue	WT
1.73545	D_tissue	WT
0.607229	D_tissue	WT
1.36667	D_tissue	WT
0.553613	C_bivalent	WT
1.55771	D_tissue	WT
1.75953	C_bivalent	WT
1.15381	C_bivalent	WT
2.08187	D_tissue	WT
0.745742	C_bivalent	WT
0.541754	C_bivalent	WT
1.962	D_tissue	WT
0.746621	D_tissue	WT
1.36775	D_tissue	WT
1.00794	D_tissue	WT
0.930362	C_bivalent	WT
0.913851	C_bivalent	WT
1.53801	C_bivalent	WT
1.17856	D_tissue	WT
0.969522	D_tissue	WT
0.969368	D_tissue	WT
1.79045	D_tissue	WT
1.19976	A_house	WT
1.16559	A_house	WT
1.38923	C_bivalent	WT
2.08375	C_bivalent	WT
1.28643	D_tissue	WT
1.63006	C_bivalent	WT
1.10691	C_bivalent	WT
1.09057	C_bivalent	WT
0.87949	C_bivalent	WT
0.634514	C_bivalent	WT
0.732504	D_tissue	WT
1.53994	C_bivalent	WT
1.624	C_bivalent	WT
0.490532	D_tissue	WT
1.56695	C_bivalent	WT
1.12401	C_bivalent	WT
1.41559	C_bivalent	WT
0.916897	C_bivalent	WT
1.92723	D_tissue	WT
1.65527	D_tissue	WT
1.09296	D_tissue	WT
1.05656	D_tissue	WT
1.55617	C_bivalent	WT
1.47508	D_tissue	WT
1.68781	D_tissue	WT
1.62944	D_tissue	WT
2.03154	A_house	WT
1.50518	C_bivalent	WT
1.02104	C_bivalent	WT
1.3207	C_bivalent	WT
0.706146	C_bivalent	WT
0.656622	C_bivalent	WT
1.49038	C_bivalent	WT
1.13212	C_bivalent	WT
0.841662	B_ES	WT
1.46877	C_bivalent	WT
0.707491	C_bivalent	WT
0.815049	C_bivalent	WT
1.95174	C_bivalent	WT
1.36443	C_bivalent	WT
1.04247	C_bivalent	WT
0.638639	C_bivalent	WT
0.971989	C_bivalent	WT
1.04279	C_bivalent	WT
1.3654	D_tissue	WT
1.74633	D_tissue	WT
1.61459	C_bivalent	WT
0.605482	D_tissue	WT
0.761685	C_bivalent	WT
1.20062	C_bivalent	WT
1.72755	C_bivalent	WT
1.79407	D_tissue	WT
1.06258	A_house	WT
1.72859	C_bivalent	WT
1.69163	C_bivalent	WT
1.39364	D_tissue	WT
1.77166	C_bivalent	WT
0.773266	D_tissue	WT
2.2043	D_tissue	WT
2.18093	D_tissue	WT
1.83128	C_bivalent	WT
1.85741	C_bivalent	WT
1.61476	C_bivalent	WT
1.52086	C_bivalent	WT
2.319	C_bivalent	WT
1.92617	D_tissue	WT
1.51882	D_tissue	WT
1.75804	D_tissue	WT
0.623891	C_bivalent	WT
0.886132	C_bivalent	WT
0.847555	C_bivalent	WT
0.433914	D_tissue	WT
1.60673	C_bivalent	WT
1.98628	D_tissue	WT
2.03757	C_bivalent	WT
0.524058	C_bivalent	WT
1.25972	C_bivalent	WT
0.709648	C_bivalent	WT
1.7237	C_bivalent	WT
1.62059	D_tissue	WT
2.20153	C_bivalent	WT
1.419	D_tissue	WT
0.456454	B_ES	WT
1.71498	C_bivalent	WT
1.04602	D_tissue	WT
1.02751	C_bivalent	WT
1.08305	C_bivalent	WT
1.65408	D_tissue	WT
1.07114	C_bivalent	WT
0.492046	D_tissue	WT
1.59247	C_bivalent	WT
1.79782	C_bivalent	WT
0.865415	D_tissue	WT
0.927761	C_bivalent	WT
0.567898	C_bivalent	WT
0.757319	C_bivalent	WT
0.874644	C_bivalent	WT
0.956406	C_bivalent	WT
0.213585	A_house	WT
0.837805	D_tissue	WT
1.40776	C_bivalent	WT
1.0029	D_tissue	WT
1.17983	C_bivalent	WT
1.25503	C_bivalent	WT
1.2464	D_tissue	WT
2.08426	C_bivalent	WT
2.16595	C_bivalent	WT
1.59195	C_bivalent	WT
0.795272	D_tissue	WT
1.02882	D_tissue	WT
0.951786	D_tissue	WT
1.80067	C_bivalent	WT
0.945255	C_bivalent	WT
1.87201	C_bivalent	WT
2.82978	C_bivalent	WT
1.2459	D_tissue	WT
0.390888	D_tissue	WT
0.484163	D_tissue	WT
0.753923	D_tissue	WT
0.342258	C_bivalent	WT
0.603582	A_house	WT
0.88261	C_bivalent	WT
1.55018	C_bivalent	WT
1.73269	D_tissue	WT
0.926423	D_tissue	WT
1.033	D_tissue	WT
1.18512	C_bivalent	WT
1.13743	C_bivalent	WT
0.963894	C_bivalent	WT
1.91999	D_tissue	WT
1.22657	C_bivalent	WT
1.28239	C_bivalent	WT
1.58915	C_bivalent	WT
1.94313	C_bivalent	WT
0.605899	A_house	WT
1.76329	D_tissue	WT
1.09875	C_bivalent	WT
0.98	C_bivalent	WT
0.985794	C_bivalent	WT
1.5541	C_bivalent	WT
1.38422	C_bivalent	WT
1.67154	C_bivalent	WT
0.905285	A_house	WT
2.22564	D_tissue	WT
1.68678	D_tissue	WT
1.65087	D_tissue	WT
1.88355	D_tissue	WT
1.60404	C_bivalent	WT
0.924359	D_tissue	WT
0.395154	D_tissue	WT
2.17259	C_bivalent	WT
2.07062	C_bivalent	WT
0.782245	C_bivalent	WT
0.618527	C_bivalent	WT
1.39122	C_bivalent	WT
1.24323	D_tissue	WT
1.36678	D_tissue	WT
0.332814	C_bivalent	WT
1.42508	C_bivalent	WT
1.18644	A_house	WT
1.3636	A_house	WT
0.919923	C_bivalent	WT
0.912723	C_bivalent	WT
0.797705	C_bivalent	WT
0.919886	C_bivalent	WT
1.72085	A_house	WT
0.810253	C_bivalent	WT
1.00442	C_bivalent	WT
0.67114	B_ES	WT
0.478173	C_bivalent	WT
0.81395	C_bivalent	WT
0.961705	C_bivalent	WT
1.12369	A_house	WT
1.16867	A_house	WT
1.17862	C_bivalent	WT
1.30152	C_bivalent	WT
0.924168	C_bivalent	WT
0.822877	C_bivalent	WT
0.948734	C_bivalent	WT
1.05389	C_bivalent	WT
1.10862	C_bivalent	WT
2.8551	C_bivalent	WT
0.845083	C_bivalent	WT
0.91643	C_bivalent	WT
1.83502	C_bivalent	WT
0.5935	A_house	WT
0.576922	A_house	WT
1.4118	C_bivalent	WT
1.40861	C_bivalent	WT
2.79131	C_bivalent	WT
1.84993	C_bivalent	WT
1.86943	C_bivalent	WT
0.466953	C_bivalent	WT
2.70769	D_tissue	WT
0.799326	A_house	WT
0.695107	C_bivalent	WT
2.12754	C_bivalent	WT
1.39282	C_bivalent	WT
1.17111	C_bivalent	WT
0.452091	A_house	WT
0.903894	C_bivalent	WT
1.01031	C_bivalent	WT
0.924323	C_bivalent	WT
0.832831	C_bivalent	WT
1.01479	C_bivalent	WT
1.36651	C_bivalent	WT
0.850873	C_bivalent	WT
2.72085	C_bivalent	WT
0.693013	C_bivalent	WT
1.11909	D_tissue	WT
1.37328	C_bivalent	WT
0.868252	D_tissue	WT
1.99391	C_bivalent	WT
1.6488	B_ES	WT
1.54803	B_ES	WT
1.80677	B_ES	WT
1.08878	C_bivalent	WT
2.3655	C_bivalent	WT
1.8373	C_bivalent	WT
0.52	C_bivalent	WT
1.4283	C_bivalent	WT
0.966569	C_bivalent	WT
0.299993	A_house	WT
2.19793	C_bivalent	WT
0.584713	C_bivalent	WT
0.826458	C_bivalent	WT
1.86618	C_bivalent	WT
1.72699	C_bivalent	WT
1.26813	C_bivalent	WT
1.00602	A_house	WT
0.904215	C_bivalent	WT
1.35273	C_bivalent	WT
0.795057	A_house	WT
1.84392	D_tissue	WT
1.62971	C_bivalent	WT
0.701444	D_tissue	WT
1.49638	D_tissue	WT
1.00371	D_tissue	WT
1.01743	C_bivalent	WT
1.62196	D_tissue	WT
0.837212	C_bivalent	WT
0.0694096	C_bivalent	WT
0.918617	C_bivalent	WT
1.08678	C_bivalent	WT
1.86806	C_bivalent	WT
0.972631	C_bivalent	WT
1.40436	D_tissue	WT
0.540871	D_tissue	WT
0.683373	D_tissue	WT
0.683137	D_tissue	WT
1.33628	C_bivalent	WT
0.450101	D_tissue	WT
0.441567	D_tissue	WT
0.566878	C_bivalent	WT
2.23944	D_tissue	WT
0.681016	D_tissue	WT
0.800601	C_bivalent	WT
0.840128	A_house	WT
1.51655	D_tissue	WT
0.824331	C_bivalent	WT
2.43024	C_bivalent	WT
2.45758	C_bivalent	WT
0.71641	D_tissue	WT
2.70273	C_bivalent	WT
1.69422	D_tissue	WT
1.64212	C_bivalent	WT
2.47623	D_tissue	WT
0.0211691	A_house	WT
0.946243	C_bivalent	WT
0.389902	D_tissue	WT
0.724731	C_bivalent	WT
2.37292	D_tissue	WT
0.869842	C_bivalent	WT
1.06024	C_bivalent	WT
1.28817	C_bivalent	WT
1.10467	C_bivalent	WT
2.92635	D_tissue	WT
1.58358	C_bivalent	WT
1.33269	C_bivalent	WT
0.287375	A_house	WT
1.43948	C_bivalent	WT
0.822514	C_bivalent	WT
0.812715	D_tissue	WT
1.40966	D_tissue	WT
0.796724	D_tissue	WT
1.50513	C_bivalent	WT
0.587557	C_bivalent	WT
0.236903	D_tissue	WT
0.216114	D_tissue	WT
2.08797	C_bivalent	WT
1.93704	C_bivalent	WT
1.1795	C_bivalent	WT
1.15119	D_tissue	WT
0.412121	A_house	WT
1.27034	D_tissue	WT
1.91887	C_bivalent	WT
1.76256	D_tissue	WT
0.586632	A_house	WT
0.271643	C_bivalent	WT
2.01493	C_bivalent	WT
1.91127	D_tissue	WT
1.5105	C_bivalent	WT
0.93103	C_bivalent	WT
0.935215	C_bivalent	WT
0.522772	D_tissue	WT
0.521939	D_tissue	WT
1.38812	D_tissue	WT
1.63198	D_tissue	WT
1.54944	C_bivalent	WT
1.42875	C_bivalent	WT
0.701003	C_bivalent	WT
1.95496	D_tissue	WT
1.98834	D_tissue	WT
1.03974	D_tissue	WT
1.20134	C_bivalent	WT
1.8714	A_house	WT
0.524495	A_house	WT
0.544565	D_tissue	WT
0.975702	D_tissue	WT
0.507225	D_tissue	WT
1.33703	A_house	WT
1.75668	A_house	WT
1.75596	C_bivalent	WT
0.921713	D_tissue	WT
1.1658	C_bivalent	WT
1.49462	D_tissue	WT
1.27056	D_tissue	WT
0.518795	D_tissue	WT
2.06078	C_bivalent	WT
1.74494	B_ES	WT
1.82259	B_ES	WT
2.26744	C_bivalent	WT
0.555565	D_tissue	WT
0.688448	D_tissue	WT
1.22615	D_tissue	WT
2.12946	C_bivalent	WT
1.32995	D_tissue	WT
2.12295	D_tissue	WT
1.1361	C_bivalent	WT
0.32034	C_bivalent	WT
0.66407	D_tissue	WT
1.21691	C_bivalent	WT
1.17088	C_bivalent	WT
1.15188	C_bivalent	WT
1.24897	D_tissue	WT
0.969263	C_bivalent	WT
1.19038	C_bivalent	WT
1.38415	C_bivalent	WT
1.2576	C_bivalent	WT
0.942673	C_bivalent	WT
1.41922	C_bivalent	WT
2.09465	C_bivalent	WT
0.117023	A_house	WT
1.54719	C_bivalent	WT
0.706969	D_tissue	WT
0.272677	A_house	WT
1.39181	C_bivalent	WT
0.699253	C_bivalent	WT
0.772731	C_bivalent	WT
0.68646	C_bivalent	WT
0.654537	C_bivalent	WT
1.0123	D_tissue	WT
1.14577	D_tissue	WT
1.29716	C_bivalent	WT
1.43667	C_bivalent	WT
0.7382	D_tissue	WT
1.12629	D_tissue	WT
0.830834	D_tissue	WT
0.607353	D_tissue	WT
1.61942	D_tissue	WT
0.927553	D_tissue	WT
1.09351	D_tissue	WT
1.19717	D_tissue	WT
1.24155	D_tissue	WT
1.57302	D_tissue	WT
1.46425	D_tissue	WT
2.46486	D_tissue	WT
0.306134	B_ES	WT
0.606859	D_tissue	WT
1.54542	C_bivalent	WT
2.50515	C_bivalent	WT
1.73685	C_bivalent	WT
0.879512	C_bivalent	WT
0.76278	D_tissue	WT
0.482483	A_house	WT
1.81322	B_ES	WT
1.72439	D_tissue	WT
1.32615	C_bivalent	WT
0.177346	C_bivalent	WT
0.17316	C_bivalent	WT
0.472991	D_tissue	WT
0.475119	D_tissue	WT
0.524694	D_tissue	WT
0.680072	A_house	WT
2.19554	C_bivalent	WT
2.61641	C_bivalent	WT
0.760874	C_bivalent	WT
0.347747	D_tissue	WT
1.06501	C_bivalent	WT
0.794088	D_tissue	WT
0.949123	D_tissue	WT
2.15047	D_tissue	WT
2.39064	D_tissue	WT
1.6318	C_bivalent	WT
0.815112	C_bivalent	WT
2.31173	D_tissue	WT
0.995306	D_tissue	WT
0.880297	D_tissue	WT
1.97691	D_tissue	WT
1.12747	C_bivalent	WT
0.987847	C_bivalent	WT
1.3881	C_bivalent	WT
1.45779	C_bivalent	WT
1.37242	C_bivalent	WT
0.815526	D_tissue	WT
2.25474	D_tissue	WT
0.847505	A_house	WT
1.62318	A_house	WT
0.76827	C_bivalent	WT
0.541355	A_house	WT
0.495811	A_house	WT
0.715827	D_tissue	WT
1.8075	B_ES	WT
1.47466	D_tissue	WT
0.777502	D_tissue	WT
1.59338	C_bivalent	WT
1.54615	C_bivalent	WT
0.519996	D_tissue	WT
1.51883	D_tissue	WT
0.929387	C_bivalent	WT
1.14664	D_tissue	WT
1.97854	D_tissue	WT
0.801293	C_bivalent	WT
2.17272	D_tissue	WT
0.469967	C_bivalent	WT
1.5613	C_bivalent	WT
0.819527	C_bivalent	WT
0.610962	D_tissue	WT
0.872717	C_bivalent	WT
1.19129	C_bivalent	WT
1.12027	C_bivalent	WT
1.03087	C_bivalent	WT
1.21918	C_bivalent	WT
1.20498	C_bivalent	WT
1.01337	D_tissue	WT
1.34997	C_bivalent	WT
1.21355	D_tissue	WT
0.919412	C_bivalent	WT
1.55085	A_house	WT
1.18047	D_tissue	WT
1.4718	D_tissue	WT
1.42652	C_bivalent	WT
1.30391	A_house	WT
1.10627	C_bivalent	WT
1.20075	C_bivalent	WT
1.47887	C_bivalent	WT
1.31454	C_bivalent	WT
1.5904	C_bivalent	WT
0.836541	C_bivalent	WT
1.66009	C_bivalent	WT
1.84024	C_bivalent	WT
1.62791	C_bivalent	WT
0.968389	C_bivalent	WT
0.926009	C_bivalent	WT
1.26664	C_bivalent	WT
1.59744	D_tissue	WT
1.76437	D_tissue	WT
0.4218	D_tissue	WT
1.47857	A_house	WT
1.90565	A_house	WT
0.761501	D_tissue	WT
0.942818	C_bivalent	WT
1.21069	D_tissue	WT
0.628412	C_bivalent	WT
0.997598	D_tissue	WT
0.724731	D_tissue	WT
1.38044	D_tissue	WT
0.371061	C_bivalent	WT
0.910786	C_bivalent	WT
0.899406	C_bivalent	WT
1.77977	B_ES	WT
2.30677	D_tissue	WT
2.77774	D_tissue	WT
2.33151	D_tissue	WT
1.59299	D_tissue	WT
1.84865	C_bivalent	WT
0.912546	C_bivalent	WT
0.906062	C_bivalent	WT
1.53173	C_bivalent	WT
1.40073	A_house	WT
1.85766	C_bivalent	WT
1.47694	C_bivalent	WT
1.35881	C_bivalent	WT
0.624931	C_bivalent	WT
0.732963	D_tissue	WT
0.296527	C_bivalent	WT
1.11417	C_bivalent	WT
1.22333	C_bivalent	WT
1.8374	C_bivalent	WT
0.311619	A_house	WT
1.04722	C_bivalent	WT
0.919725	C_bivalent	WT
1.82633	C_bivalent	WT
0.757489	C_bivalent	WT
0.731978	C_bivalent	WT
0.723322	D_tissue	WT
0.693827	D_tissue	WT
0.738593	D_tissue	WT
0.627261	D_tissue	WT
0.655936	D_tissue	WT
2.55518	C_bivalent	WT
1.2032	C_bivalent	WT
1.46815	D_tissue	WT
1.78597	C_bivalent	WT
1.35894	C_bivalent	WT
0.592492	D_tissue	WT
1.5732	C_bivalent	WT
1.72504	C_bivalent	WT
1.21021	C_bivalent	WT
1.93122	D_tissue	WT
2.18632	C_bivalent	WT
1.84125	C_bivalent	WT
2.39865	C_bivalent	WT
0.705838	C_bivalent	WT
0.390327	C_bivalent	WT
1.06978	D_tissue	WT
0.614405	C_bivalent	WT
1.24409	C_bivalent	WT
1.46399	C_bivalent	WT
0.3547	C_bivalent	WT
1.66838	D_tissue	WT
1.6246	C_bivalent	WT
0.370484	D_tissue	WT
1.286	D_tissue	WT
1.3384	D_tissue	WT
1.32918	D_tissue	WT
1.60449	D_tissue	WT
1.38833	D_tissue	WT
0.520857	D_tissue	WT
2.21284	C_bivalent	WT
1.14257	C_bivalent	WT
1.16982	D_tissue	WT
1.39198	C_bivalent	WT
1.04552	C_bivalent	WT
0.956079	D_tissue	WT
1.72422	C_bivalent	WT
0.909729	C_bivalent	WT
0.772138	C_bivalent	WT
0.81169	D_tissue	WT
1.21002	C_bivalent	WT
2.06066	D_tissue	WT
0.70708	B_ES	WT
1.45997	D_tissue	WT
0.665654	D_tissue	WT
1.49779	C_bivalent	WT
2.29376	D_tissue	WT
1.97504	C_bivalent	WT
1.01144	D_tissue	WT
1.35038	D_tissue	WT
1.58762	C_bivalent	WT
1.22736	C_bivalent	WT
0.732398	D_tissue	WT
1.26885	D_tissue	WT
0.182713	C_bivalent	WT
1.19251	C_bivalent	WT
1.67078	C_bivalent	WT
0.531324	D_tissue	WT
2.22525	A_house	WT
2.34956	D_tissue	WT
0.764053	A_house	WT
0.597934	A_house	WT
0.569261	A_house	WT
2.28677	D_tissue	WT
2.45835	D_tissue	WT
0.876903	C_bivalent	WT
0.86769	C_bivalent	WT
0.789433	C_bivalent	WT
2.3029	C_bivalent	WT
0.333702	D_tissue	WT
0.716048	C_bivalent	WT
0.527694	C_bivalent	WT
0.568936	A_house	WT
0.985513	A_house	WT
1.72146	A_house	WT
2.0785	D_tissue	WT
0.971623	D_tissue	WT
1.71825	C_bivalent	WT
1.52383	D_tissue	WT
0.628313	D_tissue	WT
0.749494	D_tissue	WT
1.69643	C_bivalent	WT
1.19785	D_tissue	WT
0.519908	D_tissue	WT
1.28621	D_tissue	WT
1.84011	C_bivalent	WT
0.729495	D_tissue	WT
1.11166	D_tissue	WT
0.262011	D_tissue	WT
0.959999	D_tissue	WT
0.837286	A_house	WT
0.751819	C_bivalent	WT
1.7218	C_bivalent	WT
1.68655	D_tissue	WT
1.4751	D_tissue	WT
0.762993	C_bivalent	WT
1.53066	C_bivalent	WT
1.33569	C_bivalent	WT
1.32398	C_bivalent	WT
1.5024	C_bivalent	WT
2.01669	C_bivalent	WT
1.97671	C_bivalent	WT
1.39859	C_bivalent	WT
1.1924	C_bivalent	WT
1.76383	C_bivalent	WT
1.31998	C_bivalent	WT
0.299174	C_bivalent	WT
1.17835	D_tissue	WT
0.827475	D_tissue	WT
1.63265	D_tissue	WT
1.18841	D_tissue	WT
1.60561	D_tissue	WT
1.52077	D_tissue	WT
0.625594	D_tissue	WT
0.646957	D_tissue	WT
0.72799	D_tissue	WT
0.126494	C_bivalent	WT
1.1725	D_tissue	WT
1.16671	D_tissue	WT
1.16227	D_tissue	WT
1.43844	A_house	WT
0.692916	C_bivalent	WT
0.767843	C_bivalent	WT
1.44803	C_bivalent	WT
1.22158	C_bivalent	WT
0.740101	D_tissue	WT
0.839256	D_tissue	WT
1.08238	C_bivalent	WT
1.40822	C_bivalent	WT
1.03684	C_bivalent	WT
1.32838	C_bivalent	WT
1.3371	D_tissue	WT
1.60333	D_tissue	WT
1.06186	D_tissue	WT
1.33077	C_bivalent	WT
1.23627	C_bivalent	WT
1.15523	C_bivalent	WT
1.16418	C_bivalent	WT
0.951789	C_bivalent	WT
0.698536	C_bivalent	WT
0.302717	A_house	WT
0.580306	C_bivalent	WT
0.667786	C_bivalent	WT
1.94458	C_bivalent	WT
1.57538	C_bivalent	WT
1.70166	C_bivalent	WT
1.53747	C_bivalent	WT
1.50603	C_bivalent	WT
1.28738	C_bivalent	WT
1.87137	C_bivalent	WT
1.29415	C_bivalent	WT
1.31705	D_tissue	WT
0.971834	D_tissue	WT
1.1194	D_tissue	WT
1.70014	C_bivalent	WT
1.06842	C_bivalent	WT
1.27001	C_bivalent	WT
1.43412	C_bivalent	WT
0.844433	D_tissue	WT
1.44959	D_tissue	WT
1.05896	C_bivalent	WT
1.03661	C_bivalent	WT
1.28526	C_bivalent	WT
0.956921	C_bivalent	WT
1.29458	C_bivalent	WT
1.8364	C_bivalent	WT
1.89666	C_bivalent	WT
0.787732	C_bivalent	WT
1.15621	C_bivalent	WT
1.54658	C_bivalent	WT
1.11156	D_tissue	WT
0.87029	D_tissue	WT
1.21986	D_tissue	WT
1.28302	D_tissue	WT
0.474546	C_bivalent	WT
1.43999	C_bivalent	WT
0.986167	C_bivalent	WT
1.22368	C_bivalent	WT
1.28359	C_bivalent	WT
2.24156	D_tissue	WT
0.903788	A_house	WT
[truncated: 3,237 more rows]

## Sheet: Fig.S5h
peak	H3K27me3 fold change class	RR_WT	RR_TKO	RR fold change
MACS_peak_2712	A	0.0453755	0.00750158	0.165322
MACS_peak_5934	A	0.151976	-0.0224962	-0.148025
MACS_peak_4415	A	0.452091	0.346209	0.765795
MACS_peak_4519	A	0.0694096	0.116304	1.67561
MACS_peak_2549	A	0.267504	0.0715519	0.26748
MACS_peak_1522	A	0.258149	0.151504	0.586886
MACS_peak_3652	A	0.772051	0.154551	0.200182
MACS_peak_6255	A	0.598714	0.185472	0.309783
MACS_peak_6175	A	0.351928	0.01248	0.0354618
MACS_peak_689	A	1.11246	0.104758	0.0941678
MACS_peak_2984	A	0.412159	-0.0243542	-0.0590893
MACS_peak_1185	A	0.734435	-0.076214	-0.103772
MACS_peak_4485	A	0.347014	0.0642063	0.185025
MACS_peak_6256	A	0.680591	0.198361	0.291455
MACS_peak_6258	A	0.629584	0.156724	0.248933
MACS_peak_6537	A	1.72322	0.405146	0.23511
MACS_peak_1595	A	0.219617	1.89531	8.6301
MACS_peak_4414	A	0.526809	0.315213	0.598343
MACS_peak_1172	A	0.427621	0.144951	0.338971
MACS_peak_6746	A	0.173949	0.0505134	0.290392
MACS_peak_3865	A	0.462682	0.178003	0.38472
MACS_peak_6257	A	0.715338	0.230776	0.322612
MACS_peak_6191	A	1.28294	0.322568	0.25143
MACS_peak_5064	A	0.517577	-0.0136942	-0.0264583
MACS_peak_1778	A	0.805618	0.109588	0.13603
MACS_peak_1784	A	0.458042	0.102488	0.223752
MACS_peak_1013	A	0.199519	0.124823	0.625617
MACS_peak_995	A	0.644188	0.18285	0.283846
MACS_peak_2618	A	0.597911	0.0960224	0.160597
MACS_peak_5746	A	0.190612	-0.0637532	-0.334466
MACS_peak_6535	A	0.455521	0.152659	0.33513
MACS_peak_2853	A	0.395461	0.0939734	0.23763
MACS_peak_2426	A	0.0647236	0.046876	0.724248
MACS_peak_5851	A	1.14362	0.380716	0.332903
MACS_peak_1269	A	0.572911	0.0400309	0.0698729
MACS_peak_5738	A	0.52055	-0.0631446	-0.121304
MACS_peak_6190	A	1.1809	0.205894	0.174353
MACS_peak_6536	A	1.3957	0.478744	0.343014
MACS_peak_5111	A	0.414301	0.14663	0.353922
MACS_peak_4666	A	0.391111	0.0209806	0.0536437
MACS_peak_591	A	0.232464	0.0524717	0.22572
MACS_peak_5910	A	0.420676	0.115692	0.275015
MACS_peak_3500	A	0.185352	0.0923015	0.49798
MACS_peak_4541	A	0.450101	0.0730213	0.162233
MACS_peak_5739	A	0.630032	-0.0227092	-0.0360445
MACS_peak_1474	A	0.55675	0.0200428	0.0359996
MACS_peak_5717	A	0.52531	0.0797165	0.151751
MACS_peak_2280	A	1.21944	0.414929	0.340261
MACS_peak_5900	A	0.51125	0.0782265	0.15301
MACS_peak_2356	A	1.21233	0.522195	0.430738
MACS_peak_3979	A	0.596372	0.218523	0.36642
MACS_peak_2364	A	0.5553	0.186589	0.336015
MACS_peak_2629	A	0.263698	0.0328533	0.124587
MACS_peak_3226	A	0.253464	0.177219	0.699189
MACS_peak_5988	A	0.60975	0.137944	0.226231
MACS_peak_5036	A	0.325935	-0.0336622	-0.103279
MACS_peak_1590	A	0.645416	0.0495582	0.0767848
MACS_peak_4606	A	0.275402	0.018707	0.0679261
MACS_peak_4347	A	0.363412	0.30535	0.84023
MACS_peak_2390	A	0.457679	0.0513978	0.112301
MACS_peak_2733	A	2.56115	0.0849092	0.0331528
MACS_peak_6176	A	0.382861	0.292477	0.763925
MACS_peak_5887	A	0.454414	0.0851133	0.187304
MACS_peak_5718	A	0.495499	0.0936159	0.188933
MACS_peak_3811	A	0.677405	0.264403	0.390318
MACS_peak_2992	A	0.474889	0.162583	0.34236
MACS_peak_2865	A	0.787556	0.1056	0.134086
MACS_peak_3639	A	0.503016	0.106966	0.212649
MACS_peak_1290	A	1.27076	0.305867	0.240695
MACS_peak_3090	A	0.889717	0.141076	0.158563
MACS_peak_1416	A	1.09899	0.163808	0.149053
MACS_peak_679	A	0.719423	0.0732054	0.101756
MACS_peak_609	A	1.00935	0.0659978	0.0653862
MACS_peak_1892	A	0.180196	0.25312	1.40469
MACS_peak_690	A	1.30988	0.0933623	0.0712753
MACS_peak_3523	A	0.37295	0.0073679	0.0197557
MACS_peak_2946	A	0.543668	0.12206	0.224512
MACS_peak_1707	A	1.03333	0.550491	0.532735
MACS_peak_5993	A	0.766388	0.250096	0.326331
MACS_peak_2327	A	0.45437	0.186587	0.410651
MACS_peak_1729	A	0.418747	0.0122835	0.0293338
MACS_peak_4947	A	0.760874	0.220632	0.289972
MACS_peak_1563	A	0.311065	0.00319142	0.0102597
MACS_peak_955	A	0.986578	0.273803	0.277528
MACS_peak_4630	A	0.536698	0.0697734	0.130005
MACS_peak_2810	A	0.79603	0.233566	0.293413
MACS_peak_2811	A	0.684925	0.224236	0.327388
MACS_peak_2488	A	0.480169	0.169964	0.353967
MACS_peak_3978	A	0.798709	0.317461	0.397467
MACS_peak_4948	A	0.756142	0.17487	0.231267
MACS_peak_2055	A	0.762424	0.216594	0.284086
MACS_peak_2418	A	0.823157	0.439364	0.533755
MACS_peak_4230	A	0.397342	0.163745	0.412102
MACS_peak_3162	A	0.511545	0.118519	0.231688
MACS_peak_4142	A	1.11388	0.324854	0.291641
MACS_peak_1567	A	0.365743	0.261243	0.71428
MACS_peak_2626	A	0.574896	0.119758	0.208313
MACS_peak_3609	A	0.795836	0.0493067	0.0619559
MACS_peak_3017	A	0.245981	0.0516821	0.210106
MACS_peak_1159	A	0.671821	0.185039	0.275429
MACS_peak_1298	A	1.16494	0.0449046	0.0385468
MACS_peak_1631	A	1.438	0.436496	0.303544
MACS_peak_4558	A	0.23673	0.0560599	0.236809
MACS_peak_1905	A	0.511804	0.0787541	0.153875
MACS_peak_6438	A	0.391721	0.115371	0.294523
MACS_peak_5804	A	0.336478	0.0471604	0.140159
MACS_peak_4473	A	0.299993	0.0992749	0.330925
MACS_peak_6009	A	1.54597	0.532419	0.344391
MACS_peak_6189	A	1.43868	0.371888	0.258493
MACS_peak_2121	A	0.864092	0.129027	0.149321
MACS_peak_5042	A	0.76109	0.204729	0.268995
MACS_peak_2803	A	0.733806	0.282433	0.384888
MACS_peak_1584	A	0.839519	0.237114	0.28244
MACS_peak_4191	A	0.307646	-0.0875776	-0.28467
MACS_peak_2572	A	0.380571	0.133054	0.349616
MACS_peak_2592	A	0.609474	0.361314	0.592829
MACS_peak_4054	A	0.533118	0.108181	0.202921
MACS_peak_3040	A	0.472413	0.0652201	0.138057
MACS_peak_2924	A	0.320102	-0.00916467	-0.0286305
MACS_peak_1289	A	1.25744	0.370437	0.294595
MACS_peak_6057	A	0.785885	0.28452	0.362037
MACS_peak_2407	A	0.790379	0.0541529	0.0685151
MACS_peak_5140	A	0.881201	0.298589	0.338843
MACS_peak_6760	A	0.119883	-0.0132941	-0.110892
MACS_peak_6761	A	0.119883	-0.0132941	-0.110892
MACS_peak_6283	A	0.725839	0.12645	0.174212
MACS_peak_6914	A	0.729207	0.286019	0.392234
MACS_peak_2704	A	0.328339	0.201822	0.614677
MACS_peak_6216	A	0.641952	0.231388	0.360444
MACS_peak_6098	A	0.420223	0.0617786	0.147014
MACS_peak_5992	A	0.590322	0.145864	0.247093
MACS_peak_826	A	0.629159	-0.00844079	-0.013416
MACS_peak_6019	A	0.996145	0.299586	0.300745
MACS_peak_6254	A	1.44063	0.641463	0.445265
MACS_peak_3549	A	0.797523	0.400566	0.502262
MACS_peak_3548	A	0.808746	0.522495	0.646056
MACS_peak_2500	A	0.133229	-0.129505	-0.972052
MACS_peak_4047	A	0.605482	0.149984	0.24771
MACS_peak_3614	A	0.671449	0.197954	0.294816
MACS_peak_775	A	0.537434	0.325792	0.606198
MACS_peak_4123	A	0.991464	0.406868	0.410371
MACS_peak_4105	A	0.489038	0.135483	0.277041
MACS_peak_620	A	0.649937	0.172875	0.265987
MACS_peak_2951	A	0.461987	0.179401	0.388324
MACS_peak_4712	A	0.509498	0.00831649	0.0163229
MACS_peak_5451	A	0.678454	0.188048	0.277171
MACS_peak_4299	A	0.603988	0.204466	0.338527
MACS_peak_1370	A	1.01498	0.144286	0.142157
MACS_peak_776	A	0.549549	0.349462	0.635907
MACS_peak_5867	A	1.36802	0.644699	0.471265
MACS_peak_1156	A	0.244975	0.115464	0.471331
MACS_peak_2455	A	0.789101	0.277483	0.351645
MACS_peak_3622	A	0.455961	0.123241	0.270288
MACS_peak_3600	A	0.184688	0.0932877	0.50511
MACS_peak_1454	A	0.781329	0.197856	0.25323
MACS_peak_1422	A	0.112224	0.00780311	0.0695317
MACS_peak_1860	A	0.730754	0.100764	0.13789
MACS_peak_2557	A	0.649502	0.322331	0.496274
MACS_peak_1086	A	0.290099	0.146457	0.50485
MACS_peak_6346	A	0.791062	0.258562	0.326854
MACS_peak_1760	A	0.567563	0.208768	0.367832
MACS_peak_2684	A	0.776975	0.104293	0.134229
MACS_peak_2203	A	0.428298	-0.197453	-0.461017
MACS_peak_2903	A	0.324834	0.157876	0.48602
MACS_peak_2534	A	0.33613	-0.0201144	-0.0598412
MACS_peak_3041	A	0.705728	0.168873	0.239288
MACS_peak_5688	A	0.458404	0.145235	0.316828
MACS_peak_4168	A	0.213585	0.0310876	0.145551
MACS_peak_6209	A	1.12296	0.224486	0.199906
MACS_peak_731	A	0.573899	0.6671	1.1624
MACS_peak_2925	A	0.405168	0.0214899	0.0530393
MACS_peak_1288	A	0.945132	0.275906	0.291924
MACS_peak_5927	A	1.82257	0.496473	0.272403
MACS_peak_6108	A	0.618408	0.263887	0.42672
MACS_peak_2511	A	0.428138	0.129926	0.303468
MACS_peak_2947	A	0.724091	0.210536	0.290759
MACS_peak_6663	A	0.254693	0.146203	0.574036
MACS_peak_5417	A	0.971623	0.239254	0.246241
MACS_peak_5120	A	0.926009	0.361236	0.3901
MACS_peak_5127	A	0.500813	0.0833391	0.166408
MACS_peak_5388	A	0.887778	0.175908	0.198144
MACS_peak_2960	A	0.522909	0.476276	0.91082
MACS_peak_4294	A	0.395154	0.0132491	0.033529
MACS_peak_4866	A	1.13455	0.25491	0.224679
MACS_peak_2485	A	0.935345	0.0821763	0.0878566
MACS_peak_2820	A	0.445635	0.098433	0.220883
MACS_peak_3284	A	0.305773	-0.0761863	-0.249159
MACS_peak_5131	A	0.277084	0.0169069	0.0610172
MACS_peak_5950	A	0.877491	0.444272	0.506298
MACS_peak_6149	A	0.510791	0.112713	0.220664
MACS_peak_2860	A	0.408694	-0.0938163	-0.229552
MACS_peak_5175	A	1.40073	0.34974	0.249684
MACS_peak_6504	A	0.683698	0.392919	0.574696
MACS_peak_2127	A	1.37382	0.150194	0.109326
MACS_peak_5503	A	0.375497	0.277897	0.740078
MACS_peak_4638	A	1.10467	0.130356	0.118005
MACS_peak_4292	A	0.562496	0.118367	0.210431
MACS_peak_4876	A	0.607353	0.0749775	0.12345
MACS_peak_4629	A	0.663161	0.0800172	0.12066
MACS_peak_1779	A	0.897478	0.41318	0.460378
MACS_peak_6503	A	0.670039	0.308903	0.461021
MACS_peak_1409	A	0.877562	0.310814	0.354179
MACS_peak_4869	A	0.305286	0.129907	0.425525
MACS_peak_6467	A	1.17934	0.251754	0.21347
MACS_peak_4119	A	0.514123	0.238282	0.463474
MACS_peak_4507	A	1.00808	0.497126	0.493143
MACS_peak_333	A	0.493956	0.0832546	0.168547
MACS_peak_2095	A	1.5428	0.055959	0.0362711
MACS_peak_932	A	0.394912	-0.121266	-0.307072
MACS_peak_5853	A	0.473827	0.105183	0.221986
MACS_peak_1378	A	0.467638	0.106064	0.226808
MACS_peak_3283	A	0.454948	0.0635763	0.139744
MACS_peak_6018	A	0.863497	0.291182	0.337212
MACS_peak_762	A	0.0934385	0.0573744	0.614033
MACS_peak_2198	A	0.282805	0.0720695	0.254839
MACS_peak_4903	A	0.755772	0.329468	0.435936
MACS_peak_5475	A	0.721297	0.243827	0.33804
MACS_peak_6020	A	0.995856	0.325569	0.326924
MACS_peak_5852	A	0.261218	0.0744578	0.28504
MACS_peak_2253	A	0.439892	0.0556332	0.12647
MACS_peak_2155	A	0.895813	0.514719	0.574583
MACS_peak_6282	A	0.84368	0.138876	0.164607
MACS_peak_1571	A	1.02243	0.227757	0.222761
MACS_peak_5980	A	0.451112	0.125454	0.278098
MACS_peak_2590	A	0.98381	0.0244404	0.0248426
MACS_peak_2419	A	0.682744	0.300725	0.440466
MACS_peak_4736	A	0.957595	0.165354	0.172676
MACS_peak_2476	A	0.704316	0.608405	0.863824
MACS_peak_1464	A	0.759832	0.12835	0.168919
MACS_peak_5369	A	0.934831	0.219987	0.235323
MACS_peak_5371	A	0.764053	0.339742	0.444658
MACS_peak_2999	A	0.413688	0.0965175	0.23331
MACS_peak_1592	A	1.16095	0.249465	0.21488
MACS_peak_1680	A	0.690866	0.220255	0.318809
MACS_peak_5635	A	0.638891	0.379103	0.593376
MACS_peak_6000	A	0.333635	0.142375	0.42674
MACS_peak_3946	A	0.670613	0.249624	0.372232
MACS_peak_5119	A	0.968389	0.288895	0.298325
MACS_peak_6900	A	0.799753	0.206634	0.258372
MACS_peak_6014	A	2.06824	0.43871	0.212118
MACS_peak_1462	A	1.7722	0.477918	0.269675
MACS_peak_6610	A	0.417799	0.235599	0.563904
MACS_peak_1649	A	0.552871	0.269915	0.488207
MACS_peak_5722	A	0.666846	0.179573	0.269287
MACS_peak_4287	A	0.924359	0.048063	0.0519961
MACS_peak_1363	A	0.572034	0.191285	0.334394
MACS_peak_5240	A	0.827629	0.463457	0.559981
MACS_peak_5379	A	0.506954	0.0690718	0.136249
MACS_peak_1503	A	0.652753	-0.0347681	-0.0532639
MACS_peak_4092	A	0.623891	0.269227	0.431528
MACS_peak_907	A	0.832767	0.28067	0.337033
MACS_peak_5878	A	1.22027	0.49723	0.407475
MACS_peak_5279	A	0.407408	0.126937	0.311572
MACS_peak_2945	A	0.691599	0.152513	0.220523
MACS_peak_5915	A	0.364617	0.0380749	0.104424
MACS_peak_6612	A	0.59918	0.155079	0.258819
MACS_peak_5876	A	0.609194	0.279555	0.458893
MACS_peak_4687	A	0.216114	0.107436	0.497129
MACS_peak_1042	A	0.722181	0.305595	0.423155
MACS_peak_1264	A	0.629328	0.104541	0.166115
MACS_peak_4938	A	0.475119	0.159426	0.33555
MACS_peak_6729	A	0.626536	0.24102	0.384687
MACS_peak_4964	A	1.02138	0.277938	0.27212
MACS_peak_782	A	0.444661	0.155414	0.349511
MACS_peak_1836	A	0.811189	0.35135	0.433129
MACS_peak_6298	A	1.09175	0.153079	0.140214
MACS_peak_3086	A	0.31683	0.280435	0.885128
MACS_peak_2553	A	0.45122	0.00179982	0.00398878
MACS_peak_2554	A	0.434707	0.00179982	0.0041403
MACS_peak_1805	A	0.570097	0.22351	0.392057
MACS_peak_1639	A	0.610626	0.0790436	0.129447
MACS_peak_1504	A	0.668445	-0.0295318	-0.0441798
MACS_peak_1541	A	0.746516	0.389253	0.521427
MACS_peak_3357	A	1.07884	0.581136	0.538666
MACS_peak_6227	A	0.65263	0.207518	0.317971
MACS_peak_4411	A	0.789661	0.2564	0.324696
MACS_peak_2683	A	0.519543	0.306794	0.590507
MACS_peak_4438	A	1.73441	0.465466	0.268372
MACS_peak_5636	A	0.787732	0.30767	0.390578
MACS_peak_3190	A	0.898619	0.241911	0.269203
MACS_peak_6008	A	1.06603	0.385068	0.361216
MACS_peak_2098	A	0.928084	0.461549	0.497314
MACS_peak_6609	A	0.371301	0.16459	0.44328
MACS_peak_58	A	0.390319	0.0138684	0.035531
MACS_peak_4937	A	0.472991	0.138938	0.293744
MACS_peak_4848	A	0.68646	0.102326	0.149063
MACS_peak_2638	A	0.845271	0.359582	0.425404
MACS_peak_5543	A	1.16418	0.160939	0.138242
MACS_peak_1889	A	0.717733	0.227443	0.31689
MACS_peak_341	A	0.930079	0.0777185	0.0835611
MACS_peak_2755	A	0.566869	0.201418	0.355317
MACS_peak_695	A	0.95162	0.275734	0.289752
MACS_peak_1234	A	0.903001	0.612669	0.678481
MACS_peak_1683	A	0.215848	0.114488	0.530408
MACS_peak_5748	A	0.224196	0.0528898	0.235909
MACS_peak_5719	A	0.399473	0.161249	0.403655
MACS_peak_2959	A	0.775048	0.247328	0.319114
MACS_peak_2120	A	0.60675	0.0732439	0.120715
MACS_peak_6026	A	1.07928	0.23422	0.217016
MACS_peak_3435	A	0.161294	0.0654363	0.405695
MACS_peak_2713	A	0.121607	0.0384364	0.31607
MACS_peak_5672	A	0.627562	0.209946	0.334543
MACS_peak_3199	A	1.78317	0.410926	0.230447
MACS_peak_803	A	0.577932	0.127638	0.220854
MACS_peak_4627	A	0.0997165	0.21468	2.1529
MACS_peak_1340	A	0.431318	0.20725	0.480504
MACS_peak_881	A	0.457877	0.205243	0.448248
MACS_peak_4413	A	0.183331	0.163191	0.890147
MACS_peak_1702	A	0.481646	0.274891	0.570732
MACS_peak_2975	A	0.604523	0.108935	0.1802
MACS_peak_2158	A	0.327962	0.0194524	0.0593131
MACS_peak_5141	A	0.263716	0.0392771	0.148937
MACS_peak_3351	A	1.31781	0.381709	0.289653
MACS_peak_1304	A	0.940991	0.198557	0.211009
MACS_peak_561	A	0.731649	0.239698	0.327614
MACS_peak_2517	A	0.441221	0.196827	0.446095
MACS_peak_6623	A	0.870843	0.398202	0.45726
MACS_peak_1297	A	1.12811	0.197975	0.175492
MACS_peak_5336	A	1.18021	0.216327	0.183295
MACS_peak_6611	A	0.599514	0.293352	0.489316
MACS_peak_1589	A	1.91876	0.565911	0.294936
MACS_peak_3807	A	0.744365	0.256782	0.344967
MACS_peak_1233	A	0.908615	0.719188	0.791521
MACS_peak_3184	A	0.25218	0.186496	0.739535
MACS_peak_6170	A	0.564593	0.192259	0.340526
MACS_peak_5977	A	1.10633	0.0388148	0.0350842
MACS_peak_1900	A	0.103775	0.0940001	0.905807
MACS_peak_2129	A	0.572585	0.297214	0.519074
MACS_peak_4015	A	0.841662	0.261367	0.310536
MACS_peak_1398	A	0.67698	0.187993	0.277693
MACS_peak_1074	A	1.44159	0.515002	0.357246
MACS_peak_3586	A	1.24471	0.545217	0.438029
MACS_peak_4258	A	0.425468	0.189065	0.44437
MACS_peak_3053	A	0.158595	-0.0521884	-0.329068
MACS_peak_5928	A	1.98675	0.357531	0.179958
MACS_peak_3010	A	0.206442	0.100775	0.488153
MACS_peak_5737	A	1.65779	0.638112	0.384917
MACS_peak_5002	A	0.533322	0.592725	1.11138
MACS_peak_1359	A	0.125449	0.135309	1.0786
MACS_peak_2444	A	0.576694	0.031495	0.054613
MACS_peak_4984	A	0.533288	0.245822	0.460957
MACS_peak_6192	A	0.37375	0.0248224	0.0664145
MACS_peak_1377	A	0.766411	0.137662	0.179619
MACS_peak_4889	A	0.350043	0.193073	0.551568
MACS_peak_6004	A	0.718274	0.153503	0.213711
MACS_peak_6767	A	0.960008	0.386759	0.402871
MACS_peak_5978	A	0.622739	0.443677	0.712461
MACS_peak_2254	A	0.643761	-0.0223937	-0.0347858
MACS_peak_1493	A	1.57934	0.167861	0.106285
MACS_peak_6468	A	0.960578	0.266624	0.277567
MACS_peak_924	A	0.49489	0.129328	0.261328
MACS_peak_5136	A	0.771805	0.161037	0.20865
MACS_peak_1640	A	0.325087	0.0999123	0.30734
MACS_peak_3000	A	1.51424	0.682659	0.450827
MACS_peak_2958	A	0.6222	0.0771229	0.123952
MACS_peak_3719	A	1.30083	0.24938	0.191707
MACS_peak_3926	A	0.746621	0.318511	0.426604
MACS_peak_832	A	0.766528	0.125445	0.163653
MACS_peak_6470	A	0.524638	0.0428181	0.0816146
MACS_peak_3399	A	0.658425	0.355008	0.539177
MACS_peak_5542	A	1.15523	0.243721	0.210971
MACS_peak_5038	A	0.0562504	-0.0235274	-0.418261
MACS_peak_3619	A	0.751445	0.405798	0.540023
MACS_peak_5798	A	0.616938	0.0906054	0.146863
MACS_peak_1066	A	0.382289	0.0967101	0.252976
MACS_peak_2630	A	0.631435	0.374295	0.592769
MACS_peak_4227	A	0.803599	0.249628	0.310637
MACS_peak_6924	A	0.618032	0.495261	0.801351
MACS_peak_208	A	0.952676	0.246596	0.258845
MACS_peak_6250	A	0.946644	0.0988243	0.104394
MACS_peak_1385	A	1.05304	0.228744	0.217223
MACS_peak_6105	A	0.580139	0.199677	0.344188
MACS_peak_5404	A	0.333702	0.157554	0.47214
MACS_peak_6016	A	0.634451	0.184976	0.291554
MACS_peak_2682	A	0.222447	0.128429	0.577346
MACS_peak_5300	A	0.529483	0.104701	0.197741
MACS_peak_1382	A	0.843114	0.186536	0.221246
MACS_peak_2313	A	0.75018	0.368749	0.491547
MACS_peak_1461	A	0.630864	0.0365837	0.0579898
MACS_peak_5236	A	0.372498	0.0210169	0.0564215
MACS_peak_4291	A	0.592693	0.132627	0.22377
MACS_peak_2224	A	0.410462	0.281075	0.684777
MACS_peak_1435	A	1.99796	0.359247	0.179807
MACS_peak_847	A	0.536711	0.368672	0.686909
MACS_peak_4197	A	0.319499	0.225186	0.704811
MACS_peak_6017	A	0.551787	0.311207	0.563999
MACS_peak_1896	A	0.859474	0.316048	0.367723
MACS_peak_6230	A	0.651414	0.400349	0.614584
MACS_peak_2429	A	0.405793	0.162778	0.401134
MACS_peak_3655	A	0.537149	0.093355	0.173797
MACS_peak_4115	A	1.25972	0.237951	0.188891
MACS_peak_3611	A	0.531977	0.245183	0.460891
MACS_peak_4941	A	0.605478	0.224046	0.370032
MACS_peak_3243	A	1.15974	0.265545	0.228969
MACS_peak_1263	A	0.604501	0.106802	0.176678
MACS_peak_3558	A	0.483391	0.107072	0.221501
MACS_peak_2558	A	1.07572	0.468925	0.435919
MACS_peak_5892	A	0.37624	-0.0279187	-0.0742045
MACS_peak_6187	A	0.468223	0.374879	0.800643
MACS_peak_1381	A	0.809992	0.296958	0.366619
MACS_peak_1415	A	0.711359	0.0883326	0.124174
MACS_peak_1686	A	0.356702	0.234562	0.657585
MACS_peak_6608	A	0.27613	0.0481734	0.174459
MACS_peak_6339	A	1.71981	0.484886	0.281942
MACS_peak_6341	A	1.14438	0.230872	0.201744
MACS_peak_4677	A	0.97229	0.490106	0.504074
MACS_peak_2948	A	0.967535	0.343957	0.355498
MACS_peak_822	A	0.229202	0.0074706	0.032594
MACS_peak_5328	A	1.35483	0.156383	0.115427
MACS_peak_4393	A	1.18749	0.221505	0.186533
MACS_peak_2539	A	0.47516	-0.0217146	-0.0456996
MACS_peak_4653	A	0.642292	0.166762	0.259635
MACS_peak_5897	A	0.539187	0.173896	0.322516
MACS_peak_3082	A	0.18818	0.124839	0.6634
MACS_peak_2896	A	0.909503	0.0576255	0.0633593
MACS_peak_4557	A	0.225479	0.0255861	0.113474
MACS_peak_4847	A	0.772731	0.130045	0.168292
MACS_peak_2128	A	0.582144	0.381923	0.656063
MACS_peak_312	A	0.604665	0.115275	0.190642
MACS_peak_2776	A	0.523743	0.147904	0.282397
MACS_peak_1720	A	0.67808	0.220923	0.325807
MACS_peak_925	A	0.798142	0.15426	0.193274
MACS_peak_3159	A	1.24032	0.109891	0.088599
MACS_peak_2201	A	0.419076	0.0838651	0.200119
MACS_peak_4923	A	0.506512	0.0938246	0.185237
MACS_peak_6233	A	0.261238	0.215071	0.823276
MACS_peak_4595	A	0.666384	0.242826	0.364393
MACS_peak_80	A	0.497862	0.13244	0.266017
MACS_peak_1389	A	1.96793	0.652478	0.331555
MACS_peak_228	A	1.0625	0.219111	0.206223
MACS_peak_5442	A	0.262011	0.128382	0.489987
MACS_peak_5235	A	0.301565	-0.00548041	-0.0181732
MACS_peak_6561	A	1.10408	0.32039	0.290188
MACS_peak_1780	A	1.4634	0.570443	0.389807
MACS_peak_4060	A	0.548083	0.0220908	0.0403056
MACS_peak_966	A	0.154984	0.0227903	0.14705
MACS_peak_997	A	0.476265	0.0786161	0.165068
MACS_peak_3288	A	0.1468	0.0995583	0.678192
MACS_peak_3225	A	0.788099	-0.0639542	-0.08115
MACS_peak_6349	A	1.33372	0.122939	0.0921778
MACS_peak_169	A	0.362115	0.141376	0.390419
MACS_peak_3042	A	0.851991	0.26613	0.312363
MACS_peak_2154	A	0.860823	0.401655	0.466594
MACS_peak_6144	A	1.29977	0.488433	0.375785
MACS_peak_5001	A	0.544352	0.584755	1.07422
MACS_peak_1591	A	1.2554	0.38726	0.308474
MACS_peak_759	A	1.08281	0.303547	0.280334
MACS_peak_4554	A	0.0590799	1.80883	30.6167
MACS_peak_2615	A	0.543205	0.0215711	0.0397107
MACS_peak_899	A	0.282236	0.118991	0.421603
MACS_peak_6217	A	0.876332	0.199524	0.227681
MACS_peak_2430	A	1.37529	0.471103	0.342548
MACS_peak_6420	A	0.754231	0.0885945	0.117463
MACS_peak_5206	A	0.687821	0.0406821	0.0591463
MACS_peak_5644	A	0.361351	0.0942728	0.26089
MACS_peak_2974	A	1.29585	0.478996	0.369638
MACS_peak_6134	A	0.379751	0.252492	0.664889
MACS_peak_4150	A	0.96006	0.378601	0.394351
MACS_peak_6247	A	1.03611	0.144881	0.139831
MACS_peak_314	A	0.722753	0.0839668	0.116176
MACS_peak_6166	A	1.20823	0.286708	0.237296
MACS_peak_1819	A	0.286076	0.0343978	0.12024
MACS_peak_2493	A	0.67076	0.352743	0.525886
MACS_peak_4340	A	0.519827	0.372203	0.716014
MACS_peak_3406	A	0.927603	0.452018	0.487297
MACS_peak_1425	A	1.18654	0.217357	0.183185
MACS_peak_1146	A	0.486483	0.276704	0.568784
MACS_peak_1555	A	1.29004	0.434723	0.336984
MACS_peak_5364	A	0.328795	0.120476	0.366416
MACS_peak_5931	A	2.0289	0.791784	0.390253
MACS_peak_6956	A	0.194066	0.0483904	0.249349
MACS_peak_4046	A	0.517601	0.0644063	0.124432
MACS_peak_6359	A	2.13296	1.09942	0.515446
MACS_peak_2512	A	1.26919	0.511648	0.403128
MACS_peak_3321	A	1.07447	0.211285	0.196641
MACS_peak_2752	A	0.743142	0.196165	0.263967
MACS_peak_1478	A	0.669752	0.0924824	0.138085
MACS_peak_1492	A	0.757033	0.340397	0.449646
MACS_peak_5989	A	0.530659	0.17807	0.335563
MACS_peak_5985	A	2.28949	0.755096	0.32981
MACS_peak_6332	A	0.516563	0.195995	0.379421
MACS_peak_880	A	0.522951	0.160692	0.307279
MACS_peak_1148	A	0.282357	0.122661	0.434418
MACS_peak_3642	A	0.188946	1.65232	8.74492
MACS_peak_3341	A	1.40198	0.506799	0.361488
MACS_peak_1612	A	0.855709	0.449117	0.524848
MACS_peak_661	A	0.0932509	0.0118717	0.127309
MACS_peak_6003	A	0.465909	0.286847	0.615671
MACS_peak_5622	A	0.827661	0.118476	0.143145
MACS_peak_6579	A	0.547048	0.190559	0.348341
MACS_peak_2622	A	0.633484	0.0466491	0.0736391
MACS_peak_5859	A	0.388363	0.147631	0.380137
MACS_peak_4920	A	0.76278	0.19377	0.254031
MACS_peak_6168	A	0.544961	-0.0720076	-0.132134
MACS_peak_816	A	0.627621	0.120704	0.192319
MACS_peak_5030	A	0.413903	0.177086	0.427843
MACS_peak_131	A	0.351106	0.0497818	0.141786
MACS_peak_2013	A	0.308872	0.0441977	0.143094
MACS_peak_3612	A	0.985888	0.367979	0.373247
MACS_peak_1685	A	0.343136	0.318671	0.928701
MACS_peak_4949	A	0.25848	0.11546	0.446688
MACS_peak_1629	A	0.60268	0.161375	0.267763
MACS_peak_1655	A	0.0990697	1.43394	14.4741
MACS_peak_2898	A	0.996822	0.178648	0.179218
MACS_peak_1186	A	1.05611	0.935774	0.88606
MACS_peak_4012	A	1.24982	0.507444	0.406013
MACS_peak_1390	A	1.88051	0.619391	0.329374
MACS_peak_839	A	0.364143	0.100955	0.27724
MACS_peak_1494	A	1.41614	0.150449	0.106239
MACS_peak_4942	A	0.60371	0.131615	0.21801
MACS_peak_6253	A	1.27008	0.603829	0.475427
MACS_peak_1387	A	1.67154	0.388096	0.232178
MACS_peak_4394	A	1.30959	0.321953	0.245843
MACS_peak_3740	A	1.12035	0.683806	0.61035
MACS_peak_6639	A	0.694834	0.146418	0.210724
MACS_peak_683	A	0.344678	0.00516361	0.014981
MACS_peak_2973	A	1.365	0.431266	0.315945
MACS_peak_5947	A	0.495581	0.201633	0.406863
MACS_peak_3198	A	1.65719	0.136097	0.0821254
MACS_peak_2950	A	1.30635	0.342245	0.261986
MACS_peak_1585	A	1.97922	0.367147	0.185501
MACS_peak_3340	A	0.322588	0.153599	0.476146
MACS_peak_4439	A	0.377481	0.0355967	0.0943007
MACS_peak_4063	A	0.852943	0.299472	0.351104
MACS_peak_1557	A	1.72335	0.310136	0.179961
MACS_peak_4836	A	0.373532	0.125806	0.336802
MACS_peak_5784	A	0.569603	0.337085	0.591789
MACS_peak_5245	A	1.93122	0.647623	0.335344
MACS_peak_3443	A	0.667776	0.320992	0.480689
MACS_peak_5860	A	0.238602	-0.00196368	-0.00822993
MACS_peak_3805	A	1.06427	0.480466	0.451452
MACS_peak_4370	A	0.845083	0.248014	0.293479
MACS_peak_5858	A	0.346848	0.0219999	0.0634282
MACS_peak_3239	A	0.678654	0.15542	0.229013
MACS_peak_1895	A	0.868283	0.296954	0.342001
MACS_peak_2855	A	0.440253	0.142934	0.324663
MACS_peak_300	A	0.421957	0.125055	0.296368
MACS_peak_3880	A	0.355579	0.183352	0.515643
MACS_peak_2134	A	0.238577	0.132168	0.553985
MACS_peak_2882	A	0.276056	0.0278555	0.100905
MACS_peak_5949	A	0.408484	0.0483871	0.118455
MACS_peak_3829	A	1.21588	0.833862	0.685808
MACS_peak_6721	A	1.10974	0.45013	0.405619
MACS_peak_1447	A	1.01576	0.085108	0.0837874
MACS_peak_2575	A	0.672641	0.18092	0.268969
MACS_peak_4442	A	1.11909	0.405759	0.362579
MACS_peak_1976	A	0.724697	0.2008	0.277081
MACS_peak_947	A	0.186048	0.0167187	0.0898623
MACS_peak_1436	A	1.35981	0.245718	0.1807
MACS_peak_3060	A	0.481837	0.17893	0.371351
MACS_peak_5850	A	0.45236	0.0347818	0.0768897
MACS_peak_5619	A	1.20664	1.00734	0.83483
MACS_peak_1479	A	0.679746	0.242612	0.356915
MACS_peak_3739	A	1.21463	0.656817	0.540754
MACS_peak_1568	A	0.616724	0.15228	0.246918
MACS_peak_4165	A	0.719361	0.166461	0.231401
MACS_peak_5327	A	0.8505	0.384614	0.452221
MACS_peak_6038	A	1.00777	0.36672	0.363893
MACS_peak_1894	A	0.852078	0.298526	0.350351
MACS_peak_5930	A	1.76502	0.650135	0.368344
MACS_peak_3925	A	0.563798	0.176695	0.313401
MACS_peak_5063	A	1.12027	0.202083	0.180388
MACS_peak_2956	A	0.511042	0.410526	0.803312
MACS_peak_6338	A	2.05192	0.512807	0.249916
MACS_peak_2172	A	0.49311	0.0533218	0.108134
MACS_peak_2126	A	1.04573	0.181665	0.173721
MACS_peak_5166	A	1.16818	0.407993	0.349257
MACS_peak_3756	A	0.737728	0.294337	0.398978
MACS_peak_5984	A	0.71983	0.140482	0.19516
MACS_peak_623	A	0.485992	0.107678	0.221563
MACS_peak_5833	A	0.637913	0.0439475	0.0688925
MACS_peak_3453	A	0.639131	0.0341098	0.0533691
MACS_peak_6342	A	1.03369	0.260772	0.252274
MACS_peak_956	A	1.12199	0.5919	0.527545
MACS_peak_5845	A	0.357392	0.115044	0.321898
MACS_peak_5126	A	1.73992	-0.00226482	-0.00130168
MACS_peak_4788	A	0.599132	0.464305	0.774962
MACS_peak_1677	A	0.997673	0.316505	0.317243
MACS_peak_4106	A	0.545434	0.230788	0.423128
MACS_peak_5913	A	1.05483	0.235685	0.223433
MACS_peak_6238	A	1.49829	0.429913	0.286936
MACS_peak_6562	A	1.22528	0.615625	0.502436
MACS_peak_5027	A	0.524497	0.27223	0.51903
MACS_peak_6905	A	0.465365	0.209861	0.45096
MACS_peak_5559	A	0.45269	0.0796331	0.175911
MACS_peak_3160	A	1.17809	0.176434	0.149763
MACS_peak_6021	A	1.16638	0.575307	0.493243
MACS_peak_3020	A	0.170433	0.0903069	0.529866
MACS_peak_2167	A	0.21951	0.0265849	0.12111
MACS_peak_2779	A	0.33583	-0.00898077	-0.026742
MACS_peak_4036	A	0.444914	0.0345069	0.0775585
MACS_peak_1556	A	1.06226	0.181349	0.170719
MACS_peak_1520	A	1.95551	0.711617	0.363904
MACS_peak_2701	A	0.228026	0.0331765	0.145494
MACS_peak_5508	A	0.692916	0.341326	0.492594
MACS_peak_1498	A	1.27041	0.476037	0.374711
MACS_peak_2005	A	0.897945	0.339709	0.378319
MACS_peak_2631	A	0.636439	0.382451	0.600924
MACS_peak_5023	A	0.513504	0.274911	0.535364
MACS_peak_2034	A	1.68968	0.346647	0.205155
MACS_peak_4175	A	0.700504	0.276225	0.394323
MACS_peak_4353	A	0.81395	0.360434	0.442821
MACS_peak_1843	A	1.2171	-0.00405054	-0.00332804
MACS_peak_1893	A	0.850648	0.273489	0.321507
MACS_peak_5025	A	0.394785	0.209492	0.530649
MACS_peak_6624	A	0.535168	0.116506	0.217699
MACS_peak_2205	A	1.40558	0.508551	0.361809
MACS_peak_3785	A	0.528218	0.391403	0.740988
MACS_peak_659	A	2.50145	2.08641	0.83408
MACS_peak_5763	A	0.797604	0.191638	0.240268
MACS_peak_5191	A	0.296527	0.248892	0.839359
MACS_peak_6486	A	1.3307	0.801219	0.602102
MACS_peak_1441	A	0.455322	0.159601	0.350523
MACS_peak_5849	A	0.496901	0.204261	0.41107
MACS_peak_3035	A	0.832735	0.0673248	0.0808478
MACS_peak_2194	A	0.560657	0.108741	0.193953
MACS_peak_1002	A	0.368664	0.203921	0.553134
MACS_peak_3631	A	1.22236	0.542025	0.443424
MACS_peak_1197	A	0.360764	0.192917	0.534744
MACS_peak_6531	A	0.530618	0.166343	0.31349
MACS_peak_6461	A	1.01187	0.248946	0.246026
MACS_peak_6405	A	0.504037	0.148908	0.295431
MACS_peak_4646	A	0.840745	0.347369	0.413168
MACS_peak_1682	A	0.235675	0.132717	0.563135
MACS_peak_1871	A	0.985319	0.63531	0.644776
MACS_peak_5324	A	0.510379	0.152527	0.298851
MACS_peak_2168	A	0.946367	0.331716	0.350516
MACS_peak_6343	A	1.06074	0.342549	0.322933
MACS_peak_1904	A	0.980228	0.383583	0.39132
MACS_peak_5895	A	2.97111	1.45349	0.489209
MACS_peak_5169	A	1.24174	0.0963257	0.077573
MACS_peak_2971	A	1.14682	0.254952	0.222311
MACS_peak_5509	A	0.767843	0.328037	0.427219
MACS_peak_6104	A	0.753138	0.351107	0.466192
MACS_peak_2899	A	0.895481	0.172941	0.193126
MACS_peak_1270	A	0.427239	0.240686	0.563351
MACS_peak_5933	A	0.728767	0.0811305	0.111326
MACS_peak_4114	A	1.36647	0.298973	0.218792
MACS_peak_6645	A	0.623298	0.0407038	0.0653039
MACS_peak_2206	A	1.62255	0.574987	0.354373
MACS_peak_1325	A	1.30527	0.59669	0.457137
MACS_peak_3894	A	0.84798	0.30739	0.362497
MACS_peak_3112	A	0.942551	0.238235	0.252756
MACS_peak_2623	A	0.648979	0.0723177	0.111433
MACS_peak_1542	A	1.72093	0.344787	0.200349
MACS_peak_3954	A	0.634514	-0.0787466	-0.124105
MACS_peak_6476	A	1.22843	0.660998	0.538084
MACS_peak_3011	A	0.228591	0.128025	0.560059
MACS_peak_3265	A	1.00264	0.445166	0.443995
MACS_peak_5906	A	3.16377	1.81108	0.572443
MACS_peak_6299	A	0.613735	0.201869	0.328919
MACS_peak_3832	A	0.833089	0.050758	0.0609274
MACS_peak_750	A	1.4705	0.340398	0.231485
MACS_peak_2522	A	0.31284	0.0839292	0.268282
MACS_peak_6644	A	0.406247	-0.269866	-0.664289
MACS_peak_4013	A	1.13212	0.418048	0.369261
MACS_peak_1709	A	1.02473	0.397987	0.388383
MACS_peak_4935	A	0.177346	0.133802	0.75447
MACS_peak_6259	A	0.389636	0.102362	0.26271
MACS_peak_1558	A	1.39554	0.29325	0.210133
MACS_peak_6358	A	1.7638	0.912535	0.517367
MACS_peak_4342	A	0.810253	0.271278	0.334806
MACS_peak_5677	A	1.07976	0.13038	0.120749
MACS_peak_4371	A	0.91643	0.237179	0.258807
MACS_peak_1497	A	1.29435	0.556115	0.42965
MACS_peak_5080	A	1.14943	0.495757	0.431307
MACS_peak_5762	A	0.722833	0.329396	0.455701
MACS_peak_1544	A	1.65526	0.99991	0.604079
MACS_peak_4120	A	0.694526	0.0911498	0.13124
MACS_peak_730	A	0.518086	0.854785	1.64989
MACS_peak_4676	A	0.796724	0.40014	0.502231
MACS_peak_5628	A	0.961693	0.0195331	0.0203111
MACS_peak_6199	A	0.630925	0.156053	0.247339
MACS_peak_1684	A	0.32309	0.361111	1.11768
MACS_peak_2904	A	0.689162	0.0783988	0.11376
MACS_peak_2422	A	0.676367	0.741637	1.0965
MACS_peak_2902	A	1.20922	0.249269	0.206141
MACS_peak_6957	A	0.552782	0.21431	0.387693
MACS_peak_3668	A	0.825182	0.108765	0.131807
MACS_peak_1903	A	0.346175	0.152753	0.441259
MACS_peak_5372	A	0.401973	0.142729	0.355072
MACS_peak_4464	A	0.52	0.154235	0.296606
MACS_peak_5668	A	1.07726	0.5355	0.497093
MACS_peak_5922	A	0.626786	0.075694	0.120765
MACS_peak_5269	A	0.323806	-0.0282675	-0.0872977
MACS_peak_1360	A	0.413306	0.0371401	0.0898609
MACS_peak_1433	A	1.6566	0.188983	0.114079
MACS_peak_6487	A	1.20388	0.69587	0.578022
MACS_peak_1130	A	0.621153	0.176092	0.283492
MACS_peak_5954	A	1.1374	0.365018	0.320923
MACS_peak_1490	A	0.493987	0.129495	0.262143
MACS_peak_1260	A	0.615364	0.274865	0.446671
MACS_peak_6251	A	0.671153	0.266054	0.396414
MACS_peak_3272	A	1.62384	0.662765	0.408146
MACS_peak_6087	A	1.35854	0.498072	0.366623
MACS_peak_2854	A	0.715003	0.421877	0.590035
MACS_peak_5882	A	0.639724	0.135643	0.212033
MACS_peak_2595	A	0.515256	0.128697	0.249774
MACS_peak_5370	A	1.30583	0.356326	0.272874
MACS_peak_6320	A	0.403188	0.0149698	0.0371287
MACS_peak_4154	A	0.468472	-0.00414039	-0.00883807
MACS_peak_2251	A	0.460189	0.127137	0.276271
MACS_peak_2774	A	1.80298	1.34336	0.745081
MACS_peak_1600	A	0.557267	0.101419	0.181994
MACS_peak_798	A	0.744744	0.339209	0.455471
MACS_peak_5016	A	0.715827	0.437958	0.611822
MACS_peak_2162	A	0.808656	0.309935	0.383271
MACS_peak_1956	A	0.439855	0.235749	0.53597
MACS_peak_6350	A	1.12496	0.157935	0.140391
MACS_peak_5089	A	0.600543	0.116545	0.194067
MACS_peak_3971	A	1.12401	0.838949	0.746389
MACS_peak_2551	A	0.678371	0.346699	0.511076
MACS_peak_6398	A	0.0197209	-0.026169	-1.32697
MACS_peak_4204	A	0.951786	0.298968	0.314112
MACS_peak_3794	A	0.63883	0.246782	0.386303
MACS_peak_6702	A	0.100994	-0.00224067	-0.0221861
MACS_peak_1891	A	0.394136	0.193936	0.492053
MACS_peak_2378	A	0.662056	0.469575	0.709268
MACS_peak_3828	A	1.41313	0.719255	0.508982
MACS_peak_3418	A	0.527215	0.175228	0.332365
MACS_peak_2546	A	0.136648	0.186112	1.36198
MACS_peak_802	A	0.56401	0.302343	0.53606
MACS_peak_5948	A	0.635151	0.263026	0.414115
MACS_peak_4582	A	0.782052	0.368102	0.470687
MACS_peak_6766	A	1.11606	0.49213	0.440954
MACS_peak_951	A	0.300565	0.130647	0.434672
MACS_peak_2365	A	1.7	0.555946	0.327027
MACS_peak_4530	A	0.439904	0.172455	0.39203
MACS_peak_758	A	1.10857	0.302702	0.273057
MACS_peak_3788	A	0.557335	0.120624	0.216429
MACS_peak_1434	A	1.79604	0.318264	0.177204
MACS_peak_6765	A	0.717108	-0.0254012	-0.0354217
MACS_peak_1457	A	2.309	0.68957	0.298645
MACS_peak_3696	A	0.98097	0.318343	0.324519
MACS_peak_1372	A	0.648111	0.238811	0.368472
MACS_peak_3630	A	1.24708	0.614999	0.49315
MACS_peak_5932	A	0.61343	0.256225	0.417692
MACS_peak_2567	A	1.1432	0.821053	0.718204
MACS_peak_3940	A	0.695393	0.231199	0.332472
MACS_peak_4140	A	1.02751	0.294855	0.286962
MACS_peak_6111	A	1.08224	0.463913	0.428661
MACS_peak_2550	A	0.868214	0.447329	0.515229
MACS_peak_6409	A	0.476743	0.127156	0.266719
MACS_peak_2070	A	1.1508	0.38138	0.331405
MACS_peak_1560	A	1.63066	0.615068	0.377189
MACS_peak_5830	A	0.873911	0.682361	0.780814
MACS_peak_1886	A	0.777243	0.376669	0.484621
MACS_peak_1630	A	1.54971	0.393898	0.254176
MACS_peak_2099	A	1.2592	0.492662	0.391249
MACS_peak_3188	A	0.516113	0.292251	0.566255
MACS_peak_4366	A	0.948734	0.0956214	0.100788
MACS_peak_4633	A	0.910766	0.267222	0.293404
MACS_peak_6543	A	0.581289	0.141995	0.244275
MACS_peak_6931	A	0.149363	0.0766834	0.513402
MACS_peak_1734	A	0.591549	0.123349	0.208519
MACS_peak_6099	A	2.13811	0.852509	0.39872
MACS_peak_1662	A	0.283375	0.124647	0.439866
MACS_peak_6301	A	0.913115	-0.192465	-0.210778
MACS_peak_2425	A	1.57621	0.520768	0.330394
MACS_peak_3936	A	1.39874	0.533155	0.381168
MACS_peak_662	A	0.120249	0.0712952	0.592898
MACS_peak_3036	A	0.955067	0.138551	0.14507
MACS_peak_2745	A	1.45332	0.382872	0.263446
MACS_peak_6164	A	2.02886	1.31802	0.649635
MACS_peak_5097	A	0.54431	0.213305	0.391881
MACS_peak_2420	A	1.33372	0.512877	0.384546
MACS_peak_835	A	1.7198	0.74236	0.431654
MACS_peak_4594	A	0.337576	0.0757529	0.224403
MACS_peak_1570	A	1.67757	0.591729	0.352729
MACS_peak_4939	A	0.524694	0.295089	0.562401
MACS_peak_5946	A	0.659302	0.0448214	0.067983
MACS_peak_3149	A	1.72301	0.84565	0.490798
MACS_peak_2192	A	0.863735	0.467435	0.541179
MACS_peak_6669	A	1.2109	0.620581	0.512495
MACS_peak_3155	A	0.998961	0.279747	0.280038
MACS_peak_5998	A	0.772691	0.00141677	0.00183355
MACS_peak_1506	A	0.900457	0.569778	0.632765
MACS_peak_5221	A	0.677651	0.0371604	0.054837
MACS_peak_6598	A	0.789521	0.200799	0.25433
MACS_peak_3136	A	0.790487	0.707024	0.894416
MACS_peak_2193	A	0.262869	0.12808	0.487239
MACS_peak_3154	A	1.19682	0.524572	0.438307
MACS_peak_2941	A	0.683465	0.28344	0.41471
MACS_peak_5632	A	0.489352	0.137436	0.280853
MACS_peak_6500	A	1.23521	0.575291	0.465742
MACS_peak_3804	A	1.22064	0.313964	0.257212
MACS_peak_1915	A	0.715823	0.0479508	0.0669869
MACS_peak_1230	A	1.41096	0.661082	0.468534
MACS_peak_2789	A	0.41483	0.176233	0.424832
MACS_peak_1669	A	0.178264	0.0294268	0.165074
MACS_peak_6441	A	0.650786	0.184212	0.28306
MACS_peak_2053	A	0.561122	0.265862	0.473803
MACS_peak_4750	A	1.03974	0.748703	0.720088
MACS_peak_3969	A	0.331656	0.00146185	0.00440772
MACS_peak_6081	A	0.504439	0.0483968	0.0959419
MACS_peak_1623	A	1.62975	0.622404	0.381901
MACS_peak_4224	A	0.590575	0.326272	0.552465
MACS_peak_3830	A	1.10099	0.405234	0.368063
MACS_peak_2533	A	0.492826	0.0951701	0.193111
MACS_peak_3153	A	1.11578	0.452385	0.405442
MACS_peak_5434	A	1.34202	0.836363	0.623213
MACS_peak_1426	A	1.37468	0.566427	0.412042
MACS_peak_472	A	1.80108	0.764877	0.424677
MACS_peak_3403	A	2.17522	1.34335	0.61757
MACS_peak_5433	A	1.96852	1.08971	0.553567
MACS_peak_3613	A	1.01763	0.120593	0.118504
MACS_peak_1386	A	1.60902	0.291695	0.181287
MACS_peak_1885	A	0.740597	0.421923	0.569707
MACS_peak_5003	A	0.904777	0.348066	0.384699
MACS_peak_3046	A	0.449598	0.0153518	0.0341455
MACS_peak_604	A	0.302168	0.0504749	0.167042
MACS_peak_1216	A	0.462954	0.265168	0.572774
MACS_peak_2832	A	1.25959	0.349739	0.277661
MACS_peak_4392	A	0.652416	0.16389	0.251205
MACS_peak_4259	A	1.81093	0.800387	0.441975
MACS_peak_2531	A	1.45194	0.307759	0.211963
MACS_peak_658	A	1.11426	0.221277	0.198587
MACS_peak_4823	A	1.19038	0.307411	0.258246
MACS_peak_5365	A	1.06066	0.411997	0.388434
MACS_peak_75	A	1.26221	0.523116	0.414445
MACS_peak_6563	A	1.30911	0.610721	0.466516
MACS_peak_6112	A	1.1004	0.425528	0.386703
MACS_peak_1424	A	1.65352	0.651876	0.394236
MACS_peak_2972	A	0.933004	0.39034	0.418369
MACS_peak_5952	A	0.907946	0.480006	0.528673
MACS_peak_6444	A	1.20419	0.444169	0.368854
MACS_peak_576	A	0.492243	0.0967145	0.196477
MACS_peak_3656	A	0.409413	0.165842	0.405072
MACS_peak_4771	A	0.921713	0.313955	0.340621
MACS_peak_1439	A	2.14624	0.964938	0.449594
MACS_peak_2552	A	0.533588	0.209454	0.392539
MACS_peak_1229	A	1.25089	0.515226	0.411887
MACS_peak_6024	A	1.89222	0.416742	0.220239
MACS_peak_5490	A	1.18841	0.567631	0.477639
MACS_peak_6064	A	1.93189	0.996314	0.515721
MACS_peak_5110	A	0.481836	0.166605	0.345772
MACS_peak_1535	A	0.712515	0.250105	0.351017
MACS_peak_5626	A	0.378517	0.161373	0.42633
MACS_peak_5275	A	0.811792	0.0421718	0.0519491
MACS_peak_1098	A	1.06852	-0.00366532	-0.00343027
MACS_peak_4936	A	0.17316	0.147536	0.852019
MACS_peak_6248	A	1.1945	0.181681	0.152098
MACS_peak_5007	A	1.62318	0.630199	0.38825
MACS_peak_5973	A	1.66386	1.21755	0.73176
MACS_peak_5826	A	1.37212	0.241098	0.175712
MACS_peak_2078	A	0.762162	0.274432	0.36007
MACS_peak_4816	A	0.909814	0.0378416	0.0415927
MACS_peak_6140	A	1.11674	0.419974	0.376072
MACS_peak_2812	A	0.589162	0.132613	0.225087
MACS_peak_1085	A	0.315945	0.0553142	0.175075
MACS_peak_2207	A	1.92531	0.635089	0.329863
MACS_peak_3813	A	0.514334	0.0781016	0.15185
MACS_peak_3703	A	0.744147	0.00370227	0.00497518
MACS_peak_1582	A	0.512577	0.116744	0.22776
MACS_peak_4723	A	0.521939	0.192988	0.369752
MACS_peak_3904	A	0.363964	0.0537541	0.147691
MACS_peak_6025	A	1.50904	0.615665	0.407984
MACS_peak_6926	A	0.795467	0.332841	0.418421
MACS_peak_674	A	0.700949	0.361939	0.516356
MACS_peak_2297	A	0.659972	0.420488	0.63713
MACS_peak_756	A	0.564025	0.205726	0.364747
MACS_peak_3932	A	0.913851	0.424248	0.464242
MACS_peak_5880	A	0.604755	0.306258	0.506416
MACS_peak_605	A	0.25407	0.00248538	0.00978226
MACS_peak_6211	A	0.381914	0.213419	0.558814
MACS_peak_1545	A	1.99841	0.846571	0.423621
MACS_peak_6223	A	0.888528	0.413279	0.465128
MACS_peak_1231	A	1.30382	0.625275	0.479572
MACS_peak_4096	A	0.847555	0.563318	0.664638
MACS_peak_4099	A	0.917868	0.206189	0.224639
MACS_peak_2384	A	1.26257	0.578652	0.458314
MACS_peak_1576	A	0.710489	0.409458	0.576304
MACS_peak_1687	A	0.393527	0.0640171	0.162675
MACS_peak_1926	A	0.883069	0.0590105	0.0668243
MACS_peak_5276	A	0.726207	0.17169	0.236421
MACS_peak_581	A	0.257451	0.171885	0.66764
MACS_peak_1681	A	1.36341	0.383357	0.281175
MACS_peak_2189	A	1.495	0.384098	0.256922
MACS_peak_1641	A	1.13919	0.425042	0.373108
MACS_peak_4203	A	1.02882	0.314538	0.305726
MACS_peak_1190	A	2.31003	0.927102	0.401338
MACS_peak_4420	A	0.992609	0.0454598	0.0457983
MACS_peak_2561	A	0.554518	0.0755829	0.136304
MACS_peak_2079	A	0.581122	0.10158	0.1748
MACS_peak_5262	A	0.705838	0.332675	0.471319
MACS_peak_4190	A	0.690708	0.437996	0.634126
MACS_peak_2581	A	0.621302	0.246819	0.39726
MACS_peak_2100	A	1.6439	0.360272	0.219157
MACS_peak_2312	A	0.284769	0.00265241	0.00931425
MACS_peak_6072	A	0.637628	0.19471	0.305367
MACS_peak_3316	A	0.401001	0.00217529	0.00542465
MACS_peak_3498	A	0.999495	0.146033	0.146107
MACS_peak_1373	A	0.4594	-0.0682644	-0.148595
MACS_peak_2668	A	0.301518	0.0584587	0.193881
MACS_peak_795	A	0.769524	0.296113	0.3848
MACS_peak_6326	A	1.00537	0.291615	0.290057
MACS_peak_1365	A	0.958564	0.629205	0.656403
MACS_peak_1266	A	0.938759	0.586712	0.624987
MACS_peak_348	A	0.943532	0.398454	0.422301
MACS_peak_6249	A	0.621333	0.209168	0.336644
MACS_peak_6354	A	1.19474	0.197886	0.165632
MACS_peak_2526	A	0.280769	0.0620129	0.220868
MACS_peak_5916	A	1.8465	1.19405	0.646654
MACS_peak_5618	A	1.1175	0.872365	0.780643
MACS_peak_5070	A	1.09638	0.358282	0.326787
MACS_peak_4975	A	0.548492	0.187578	0.341988
MACS_peak_1638	A	0.203492	0.0613401	0.301438
MACS_peak_1531	A	0.760415	0.398785	0.524431
MACS_peak_2614	A	0.574982	0.173014	0.300903
MACS_peak_3168	A	1.16341	0.477005	0.410005
MACS_peak_142	A	1.07914	0.770633	0.714117
MACS_peak_5263	A	0.323713	0.206872	0.639059
MACS_peak_5811	A	0.846844	0.358295	0.423095
MACS_peak_3264	A	1.03872	0.442954	0.426441
MACS_peak_4989	A	1.9271	0.72247	0.3749
MACS_peak_3815	A	0.958803	0.612177	0.63848
MACS_peak_5914	A	1.31211	0.332365	0.253306
MACS_peak_4410	A	0.625595	0.159414	0.254819
MACS_peak_1364	A	0.971081	0.631171	0.649967
MACS_peak_3984	A	0.761786	0.331464	0.435114
MACS_peak_1771	A	0.941871	0.484151	0.514031
MACS_peak_812	A	0.912611	0.545414	0.597642
MACS_peak_5168	A	1.70616	0.280072	0.164154
MACS_peak_2949	A	1.34416	0.424177	0.315571
MACS_peak_671	A	0.490749	0.074461	0.151729
MACS_peak_2568	A	0.468247	0.186366	0.398008
MACS_peak_3120	A	1.53204	0.596163	0.389129
MACS_peak_2003	A	1.11888	0.722435	0.645677
MACS_peak_1029	A	0.400848	0.477525	1.19129
MACS_peak_3710	A	1.00718	0.21309	0.211571
MACS_peak_3667	A	0.740186	0.0801795	0.108323
MACS_peak_6484	A	1.17826	0.285927	0.242669
MACS_peak_379	A	0.463399	0.107812	0.232654
MACS_peak_3715	A	1.62108	0.498348	0.307417
MACS_peak_4806	A	1.1361	0.088818	0.0781778
MACS_peak_948	A	0.347448	0.0755903	0.217558
MACS_peak_2069	A	1.31271	0.405095	0.308594
MACS_peak_3709	A	1.14201	0.317476	0.277998
MACS_peak_5986	A	2.07601	0.691672	0.333174
MACS_peak_1122	A	1.86901	0.817281	0.437281
MACS_peak_1931	A	1.20459	0.110636	0.0918455
MACS_peak_6313	A	0.805046	0.25961	0.322478
MACS_peak_6012	A	0.512283	0.191744	0.374293
MACS_peak_3356	A	0.714649	0.0566289	0.0792401
MACS_peak_6260	A	0.761117	0.187499	0.246347
MACS_peak_2944	A	0.693896	0.395178	0.569505
MACS_peak_5836	A	0.685143	0.0931198	0.135913
MACS_peak_5799	A	1.38338	0.764204	0.552416
MACS_peak_1671	A	1.26549	0.399056	0.315337
MACS_peak_1624	A	1.23245	0.781555	0.634145
MACS_peak_3479	A	0.555814	0.0776308	0.139671
MACS_peak_1473	A	0.712803	0.292329	0.410112
MACS_peak_1388	A	0.39339	0.0166094	0.0422213
MACS_peak_2116	A	1.03988	0.407386	0.391762
MACS_peak_6355	A	1.5075	0.202145	0.134093
MACS_peak_1094	A	0.646747	0.167063	0.258313
MACS_peak_2525	A	0.604655	0.0226393	0.0374417
MACS_peak_710	A	1.19695	0.843627	0.704814
MACS_peak_986	A	0.835548	0.18068	0.216242
MACS_peak_3931	A	0.930362	0.36018	0.387139
MACS_peak_5698	A	1.00179	0.28626	0.285747
MACS_peak_5550	A	1.11893	0.177693	0.158806
MACS_peak_2610	A	0.773604	0.248294	0.320958
MACS_peak_657	A	1.02264	0.155987	0.152534
MACS_peak_5607	A	0.844433	-0.0462805	-0.0548066
MACS_peak_4796	A	0.555565	0.0512556	0.0922585
MACS_peak_985	A	0.233957	0.0792556	0.338761
MACS_peak_1762	A	0.366867	0.209456	0.570931
MACS_peak_2871	A	0.413309	0.299728	0.725192
MACS_peak_1031	A	0.156792	0.296408	1.89046
MACS_peak_2955	A	0.504511	0.000627695	0.00124416
MACS_peak_5065	A	1.03087	0.203413	0.197322
MACS_peak_4418	A	1.21745	0.133467	0.109629
MACS_peak_5180	A	0.413168	0.135783	0.328638
MACS_peak_6602	A	1.60902	0.274638	0.170687
MACS_peak_3359	A	1.05853	0.402674	0.38041
MACS_peak_4901	A	0.306134	0.050387	0.164591
MACS_peak_2780	A	0.649068	0.215213	0.331572
MACS_peak_1470	A	1.10046	0.290368	0.263862
MACS_peak_5785	A	0.767503	0.263139	0.342851
MACS_peak_2593	A	0.409095	0.161108	0.393815
MACS_peak_1084	A	0.290848	0.0272083	0.0935481
MACS_peak_3189	A	0.208182	0.0371614	0.178505
MACS_peak_910	A	1.64994	0.402236	0.243788
MACS_peak_5721	A	0.637125	0.390341	0.61266
MACS_peak_4122	A	0.709648	0.234091	0.329869
MACS_peak_4581	A	1.54714	0.550618	0.355895
MACS_peak_619	A	1.11152	0.688697	0.6196
MACS_peak_4402	A	0.695107	0.274571	0.395006
MACS_peak_1925	A	1.17798	0.265666	0.225527
MACS_peak_2247	A	0.679407	0.399987	0.58873
MACS_peak_5810	A	0.931061	0.492943	0.529443
MACS_peak_1942	A	1.20455	0.738463	0.613064
MACS_peak_5896	A	3.43008	1.43165	0.417382
MACS_peak_4953	A	2.00216	0.564203	0.281798
MACS_peak_2394	A	1.31631	0.358872	0.272635
MACS_peak_6416	A	1.46553	0.586655	0.400303
MACS_peak_5348	A	1.49744	0.658366	0.439662
MACS_peak_957	A	1.72951	0.453251	0.26207
MACS_peak_2524	A	0.604655	0.0100446	0.0166122
MACS_peak_4213	A	0.390888	0.0563837	0.144245
MACS_peak_1650	A	1.04485	0.276369	0.264505
MACS_peak_1559	A	1.47901	0.612141	0.413886
MACS_peak_4534	A	0.683373	0.19177	0.280622
MACS_peak_796	A	2.0095	0.766253	0.381314
MACS_peak_2115	A	0.933913	0.420245	0.449983
MACS_peak_5557	A	0.580306	-0.0185638	-0.0319897
MACS_peak_6206	A	1.27941	0.480724	0.375737
MACS_peak_3424	A	1.1086	0.232403	0.209637
MACS_peak_5893	A	0.548397	0.293697	0.535556
MACS_peak_3240	A	0.255967	0.207329	0.809983
MACS_peak_3485	A	0.56417	0.134732	0.238815
MACS_peak_791	A	0.740177	0.197332	0.266602
MACS_peak_1399	A	0.390233	0.0729755	0.187005
MACS_peak_3127	A	0.666244	0.349932	0.52523
MACS_peak_5588	A	1.16842	0.421669	0.360888
MACS_peak_2383	A	0.990562	0.287933	0.290676
MACS_peak_3779	A	0.837406	0.659669	0.787753
MACS_peak_1133	A	0.815622	-0.000296305	-0.000363288
MACS_peak_5450	A	0.319568	0.133451	0.417599
MACS_peak_2792	A	0.18169	0.0828117	0.455785
MACS_peak_1764	A	1.23551	0.27759	0.224676
MACS_peak_3150	A	0.952765	0.291953	0.306427
MACS_peak_548	A	0.81487	0.229564	0.281718
MACS_peak_5558	A	0.667786	-0.00920875	-0.01379
MACS_peak_4880	A	1.32537	0.767247	0.578891
MACS_peak_6281	A	1.06841	0.0462469	0.0432859
MACS_peak_6215	A	0.478973	0.204073	0.426063
MACS_peak_6510	A	0.490077	0.244828	0.499571
MACS_peak_6532	A	0.610292	0.248112	0.406547
MACS_peak_6094	A	1.51698	0.721367	0.475529
MACS_peak_4100	A	1.25578	-0.0382731	-0.0304775
MACS_peak_747	A	1.13459	0.35565	0.313462
MACS_peak_6118	A	1.58205	0.531429	0.335912
MACS_peak_1727	A	0.483457	0.122128	0.252614
MACS_peak_1625	A	0.827576	0.544425	0.657856
MACS_peak_1636	A	2.33793	0.74815	0.320005
MACS_peak_4071	A	1.39364	0.589568	0.42304
MACS_peak_1757	A	0.993635	0.256765	0.258409
MACS_peak_2968	A	0.570681	0.480396	0.841793
MACS_peak_2451	A	0.629469	0.470103	0.746825
MACS_peak_6923	A	0.620614	0.0964094	0.155345
MACS_peak_2880	A	0.434613	0.0592117	0.13624
MACS_peak_5866	A	0.268719	0.113878	0.423781
MACS_peak_6319	A	0.672846	0.194088	0.288458
MACS_peak_1125	A	1.2178	0.320026	0.26279
MACS_peak_3140	A	1.23753	0.521171	0.421139
MACS_peak_4814	A	0.437402	0.0807635	0.184644
MACS_peak_5202	A	0.473787	0.172493	0.364073
MACS_peak_6193	A	0.487716	0.240277	0.492658
MACS_peak_6668	A	1.30339	0.640507	0.491417
MACS_peak_618	A	1.2021	0.697212	0.579996
MACS_peak_2953	A	0.816236	0.217903	0.26696
MACS_peak_592	A	0.755774	0.197719	0.261611
MACS_peak_3624	A	0.877687	0.326064	0.371504
MACS_peak_654	A	1.06781	0.226578	0.212188
MACS_peak_1366	A	0.829832	0.597394	0.719897
MACS_peak_1749	A	0.304111	0.0916289	0.301301
MACS_peak_365	A	0.689436	0.264791	0.384069
MACS_peak_5232	A	1.2518	0.55873	0.446341
MACS_peak_5693	A	0.576704	0.439891	0.762767
MACS_peak_3126	A	0.796465	0.277846	0.348849
MACS_peak_3912	A	0.651354	0.162125	0.248904
MACS_peak_6086	A	1.72705	0.427498	0.247531
MACS_peak_307	A	0.643295	0.241822	0.375911
MACS_peak_4095	A	0.886132	0.570931	0.644295
MACS_peak_5771	A	0.953872	0.144005	0.150969
MACS_peak_3820	A	0.786102	0.348308	0.443082
MACS_peak_4489	A	1.00602	0.171631	0.170603
MACS_peak_4308	A	1.24323	0.204354	0.164373
MACS_peak_5511	A	1.01991	0.243517	0.238764
MACS_peak_1837	A	1.07897	0.528779	0.490076
MACS_peak_5427	A	0.749494	0.0925411	0.123471
MACS_peak_3752	A	1.609	0.793484	0.493153
MACS_peak_6578	A	0.660201	0.250527	0.379471
MACS_peak_3488	A	0.949295	0.465884	0.490768
MACS_peak_1598	A	0.596782	0.145971	0.244597
MACS_peak_304	A	0.819515	0.218892	0.267099
MACS_peak_1533	A	0.830284	0.297978	0.358887
MACS_peak_5337	A	1.97504	0.278979	0.141253
MACS_peak_6930	A	0.863491	0.220554	0.255421
MACS_peak_3778	A	0.794716	0.692576	0.871476
MACS_peak_1721	A	0.3873	0.0928962	0.239856
MACS_peak_1030	A	0.200823	0.365442	1.81972
MACS_peak_1241	A	1.01307	0.533637	0.52675
MACS_peak_6096	A	1.45974	0.70688	0.484251
MACS_peak_4613	A	0.413529	0.138166	0.334114
MACS_peak_6315	A	0.544861	0.155458	0.285316
MACS_peak_2226	A	0.644804	0.0319143	0.0494946
MACS_peak_2723	A	0.585202	0.167826	0.286782
MACS_peak_3770	A	1.1764	0.399545	0.339634
MACS_peak_1845	A	1.11097	0.879845	0.791964
MACS_peak_2421	A	1.34573	0.491712	0.365386
MACS_peak_1919	A	0.873371	0.383246	0.438812
MACS_peak_1708	A	1.28746	0.372363	0.289223
MACS_peak_2887	A	0.306073	0.0937605	0.306333
MACS_peak_5455	A	0.653546	0.237956	0.3641
MACS_peak_5972	A	2.20319	1.35693	0.615892
MACS_peak_1405	A	2.48875	0.912793	0.366768
MACS_peak_3554	A	0.671122	0.272882	0.406606
MACS_peak_2685	A	0.708463	0.238127	0.336118
MACS_peak_4329	A	0.307814	0.10454	0.339621
MACS_peak_5642	A	1.11156	0.41277	0.371343
MACS_peak_5022	A	0.726984	0.282081	0.388015
MACS_peak_1484	A	0.574979	0.138548	0.240961
MACS_peak_1491	A	1.86508	0.229306	0.122947
MACS_peak_1083	A	0.288793	0.0678394	0.234907
MACS_peak_2377	A	1.50815	0.960506	0.636878
MACS_peak_2734	A	0.140632	-0.0252471	-0.179527
MACS_peak_6148	A	1.16434	0.227829	0.195671
MACS_peak_4808	A	0.335201	0.164605	0.491065
MACS_peak_6293	A	1.18453	0.834458	0.704463
MACS_peak_6139	A	1.13342	0.522064	0.46061
MACS_peak_1965	A	0.585156	0.0590032	0.100833
MACS_peak_3505	A	0.361593	0.168739	0.466655
MACS_peak_3481	A	0.182603	0.164123	0.898796
MACS_peak_6648	A	1.35478	0.55063	0.406436
MACS_peak_2006	A	1.03127	0.188005	0.182304
MACS_peak_1543	A	1.68075	0.538097	0.320153
MACS_peak_5795	A	1.12139	0.71168	0.634642
MACS_peak_1374	A	0.594171	-0.0100311	-0.0168825
MACS_peak_3990	A	1.09296	0.535794	0.490221
MACS_peak_1908	A	0.707198	0.101423	0.143416
MACS_peak_1645	A	2.41348	0.724566	0.300217
MACS_peak_2724	A	0.715326	0.167763	0.234526
MACS_peak_3776	A	0.534905	0.300858	0.562451
MACS_peak_3598	A	0.954119	0.572666	0.600204
MACS_peak_3718	A	1.24543	0.308039	0.247335
MACS_peak_2720	A	0.105606	0.0208662	0.197585
MACS_peak_2049	A	0.857643	0.297107	0.346422
MACS_peak_4364	A	0.441825	0.0581625	0.131641
MACS_peak_4958	A	0.794088	0.313318	0.394563
MACS_peak_2376	A	2.37158	1.01953	0.429893
MACS_peak_3121	A	0.447695	0.0892588	0.199374
MACS_peak_5894	A	2.82661	1.7892	0.632984
MACS_peak_3156	A	0.723365	0.269558	0.372645
MACS_peak_5848	A	0.296485	0.147154	0.496328
MACS_peak_5831	A	0.79772	0.725599	0.909591
MACS_peak_1507	A	1.02048	0.522393	0.511908
MACS_peak_1573	A	0.626604	0.0515455	0.0822617
MACS_peak_5019	A	1.33491	0.361142	0.270536
MACS_peak_6142	A	2.9736	1.99061	0.669428
MACS_peak_2884	A	0.801873	0.236348	0.294745
MACS_peak_6929	A	0.579237	0.583668	1.00765
MACS_peak_2177	A	1.08072	0.331899	0.307108
MACS_peak_3492	A	0.593832	0.196023	0.330099
MACS_peak_4244	A	1.13743	0.51253	0.450605
MACS_peak_248	A	0.638523	-0.0735465	-0.115182
MACS_peak_1715	A	0.665876	-0.0456655	-0.0685796
MACS_peak_2164	A	0.760674	0.354553	0.466104
MACS_peak_1452	A	2.68134	1.63381	0.609324
MACS_peak_4533	A	0.540871	0.191873	0.354747
MACS_peak_2492	A	1.18111	0.779046	0.659587
MACS_peak_6029	A	0.681652	0.0887497	0.130198
MACS_peak_4343	A	1.00442	0.407095	0.405302
MACS_peak_6939	A	0.540834	0.11421	0.211173
MACS_peak_1414	A	1.93925	0.429312	0.22138
MACS_peak_6178	A	2.06434	0.749017	0.362836
MACS_peak_5079	A	1.18854	0.32378	0.272417
MACS_peak_1626	A	2.52837	0.864729	0.34201
MACS_peak_1918	A	1.00346	0.0129357	0.0128911
MACS_peak_6495	A	0.632106	0.462612	0.731858
MACS_peak_3095	A	0.253742	0.204056	0.804184
MACS_peak_4740	A	1.26495	0.274824	0.217261
MACS_peak_2411	A	1.17278	0.599824	0.511453
MACS_peak_5983	A	0.379243	0.0788577	0.207935
MACS_peak_1395	A	1.88804	0.804387	0.426044
MACS_peak_6568	A	0.58846	0.193531	0.328876
MACS_peak_2184	A	0.795951	0.0386587	0.0485692
MACS_peak_2915	A	1.70552	0.0936093	0.0548861
MACS_peak_1049	A	0.751937	0.197019	0.262016
MACS_peak_1268	A	1.86379	0.98485	0.528413
MACS_peak_4722	A	0.522772	0.162438	0.310725
MACS_peak_6088	A	1.39859	0.595812	0.42601
MACS_peak_1258	A	1.14408	0.670909	0.586419
MACS_peak_6653	A	0.709212	0.0996715	0.140538
MACS_peak_1532	A	0.74434	0.33486	0.449875
MACS_peak_1566	A	1.17331	0.117184	0.0998747
MACS_peak_5149	A	0.392548	0.181801	0.463131
MACS_peak_5066	A	0.310201	0.0303369	0.0977975
MACS_peak_2943	A	0.545594	0.280701	0.514486
MACS_peak_2135	A	0.774702	0.240995	0.311081
MACS_peak_4651	A	0.68732	0.481923	0.701162
MACS_peak_4117	A	1.24669	0.368755	0.295786
MACS_peak_5062	A	1.19129	0.30333	0.254624
MACS_peak_3920	A	0.663381	0.305324	0.460254
MACS_peak_2385	A	1.07365	0.644108	0.599924
MACS_peak_2773	A	0.899296	0.348919	0.387991
MACS_peak_3524	A	0.589598	0.132539	0.224795
MACS_peak_4590	A	1.66605	0.941378	0.565034
MACS_peak_6559	A	0.758333	0.220491	0.290757
MACS_peak_3888	A	0.358678	0.427513	1.19191
MACS_peak_1160	A	1.22175	0.582753	0.476983
MACS_peak_1001	A	0.254169	0.233053	0.916922
MACS_peak_5233	A	1.35894	0.206349	0.151846
MACS_peak_1213	A	1.56516	0.484869	0.309789
MACS_peak_5077	A	1.61054	0.392809	0.243899
MACS_peak_1419	A	1.20372	0.424731	0.352849
MACS_peak_1569	A	1.84945	0.579435	0.313301
MACS_peak_4288	A	0.256683	0.0399883	0.155789
MACS_peak_3262	A	1.41181	0.416492	0.295007
MACS_peak_410	A	0.433914	0.0432247	0.0996156
MACS_peak_3414	A	1.30947	0.504563	0.38532
MACS_peak_5566	A	0.700423	0.0396589	0.0566213
MACS_peak_2498	A	1.20935	0.392949	0.324927
MACS_peak_4760	A	0.544565	0.077586	0.142473
MACS_peak_4176	A	1.0029	0.084448	0.0842038
MACS_peak_6066	A	1.13828	0.548817	0.482145
MACS_peak_1371	A	1.47834	0.154378	0.104427
MACS_peak_2695	A	1.18389	0.660647	0.558028
MACS_peak_5137	A	1.21069	0.0822339	0.0679232
MACS_peak_1897	A	1.67303	0.634609	0.379318
MACS_peak_5808	A	0.661187	0.531405	0.803714
MACS_peak_1644	A	2.09795	0.649165	0.309429
MACS_peak_3812	A	1.15375	0.34596	0.299857
MACS_peak_1508	A	1.40743	0.37431	0.265954
MACS_peak_4843	A	0.272677	0.116845	0.42851
MACS_peak_3928	A	0.746977	0.54814	0.733811
MACS_peak_6454	A	0.78243	0.580255	0.741607
MACS_peak_323	A	1.33112	0.758214	0.569607
MACS_peak_6052	A	0.126273	0.0494546	0.391648
MACS_peak_6053	A	0.12548	0.0494546	0.394123
MACS_peak_5096	A	1.20075	0.598707	0.49861
MACS_peak_3455	A	0.986926	0.442969	0.448837
MACS_peak_2823	A	0.569703	0.284847	0.499992
MACS_peak_1770	A	0.922964	0.390191	0.422759
MACS_peak_6413	A	0.160543	0.04623	0.28796
MACS_peak_920	A	0.670368	0.0709208	0.105794
MACS_peak_656	A	1.17037	0.267534	0.228589
MACS_peak_1126	A	1.32965	0.282275	0.212292
MACS_peak_6085	A	1.31161	0.436302	0.332646
MACS_peak_1948	A	1.63617	0.505773	0.30912
MACS_peak_1743	A	1.4965	1.125	0.751749
MACS_peak_2246	A	0.329554	0.370235	1.12344
MACS_peak_5329	A	1.45997	0.350403	0.240006
MACS_peak_5539	A	1.44812	0.828508	0.572127
MACS_peak_6942	A	0.671941	0.186919	0.278177
MACS_peak_4973	A	0.413084	0.442703	1.0717
MACS_peak_3565	A	0.470212	-0.0273712	-0.0582103
MACS_peak_722	A	0.47129	0.088912	0.188657
MACS_peak_3151	A	0.803111	0.198906	0.247669
MACS_peak_6080	A	0.409145	0.0768833	0.187912
MACS_peak_1693	A	0.48304	0.104115	0.215542
MACS_peak_2743	A	0.790596	0.36049	0.455972
MACS_peak_3658	A	1.19128	0.71915	0.603678
MACS_peak_4479	A	0.826458	0.70191	0.849299
MACS_peak_3905	A	0.684433	0.17459	0.255088
MACS_peak_4910	A	1.73685	0.790458	0.455111
MACS_peak_2231	A	0.662429	0.205176	0.309733
MACS_peak_638	A	1.30766	0.549379	0.420124
MACS_peak_3991	A	1.05656	0.531294	0.502853
MACS_peak_5612	A	1.44959	0.45478	0.31373
MACS_peak_301	A	0.414207	0.10616	0.256298
MACS_peak_1396	A	2.01635	0.989094	0.490536
MACS_peak_841	A	1.22599	0.329395	0.268677
MACS_peak_6180	A	0.772126	0.498589	0.645735
MACS_peak_889	A	0.705406	0.311587	0.441713
MACS_peak_655	A	1.05484	0.209369	0.198483
MACS_peak_6034	A	3.03638	1.6533	0.544496
MACS_peak_4407	A	1.39282	0.358603	0.257465
MACS_peak_3923	A	0.245481	0.0490118	0.199656
MACS_peak_5589	A	0.978069	0.386926	0.395602
MACS_peak_4221	A	0.680746	0.164054	0.240992
MACS_peak_2879	A	0.162628	0.133304	0.819687
MACS_peak_1800	A	0.989578	0.517064	0.522509
MACS_peak_4403	A	0.648294	0.259275	0.399934
MACS_peak_1423	A	1.65384	0.668708	0.404337
MACS_peak_5102	A	0.592793	0.103335	0.174318
MACS_peak_3015	A	0.50883	0.200626	0.394288
MACS_peak_6488	A	0.767737	0.286408	0.373055
MACS_peak_4954	A	1.87558	0.641546	0.342052
MACS_peak_4995	A	0.337263	0.0312288	0.0925947
MACS_peak_5999	A	0.83746	0.283687	0.338746
MACS_peak_2501	A	0.74099	0.5045	0.680846
MACS_peak_5462	A	0.302972	0.0398266	0.131453
MACS_peak_6294	A	1.29308	0.62696	0.484858
MACS_peak_6662	A	0.598372	0.398214	0.665495
MACS_peak_3540	A	0.400534	0.0282256	0.0704699
MACS_peak_5512	A	0.740101	0.503091	0.679759
MACS_peak_993	A	0.717499	0.285638	0.398103
MACS_peak_2730	A	0.181608	0.0641144	0.353038
MACS_peak_233	A	1.44709	0.398383	0.2753
MACS_peak_5154	A	0.2752	0.159445	0.579378
MACS_peak_771	A	1.06579	0.121781	0.114264
MACS_peak_6284	A	1.84456	0.64943	0.352079
MACS_peak_4214	A	0.484163	0.254992	0.526666
MACS_peak_6403	A	1.17518	0.490589	0.417458
MACS_peak_3194	A	1.25797	0.600341	0.47723
MACS_peak_709	A	1.39893	0.907291	0.64856
MACS_peak_4419	A	1.06786	0.13871	0.129895
MACS_peak_911	A	2.65812	0.664195	0.249874
MACS_peak_3935	A	0.969522	0.0257568	0.0265665
MACS_peak_5041	A	1.26162	0.141533	0.112184
MACS_peak_5987	A	0.59322	0.110808	0.186792
MACS_peak_1149	A	1.03271	0.593297	0.574503
MACS_peak_842	A	0.374662	0.214005	0.571196
MACS_peak_4476	A	1.05172	0.784527	0.745948
MACS_peak_6311	A	0.654785	0.430434	0.657368
MACS_peak_4878	A	1.29518	0.801817	0.61908
MACS_peak_5816	A	0.355727	0.0476802	0.134036
MACS_peak_2230	A	0.561227	0.249327	0.444253
MACS_peak_2001	A	0.864815	0.681359	0.787867
MACS_peak_5581	A	1.55779	0.852622	0.547327
MACS_peak_6684	A	0.7215	0.208992	0.289663
MACS_peak_4537	A	1.46868	0.550732	0.374984
MACS_peak_2606	A	1.35741	0.642715	0.473486
MACS_peak_6095	A	1.6887	0.802594	0.475273
MACS_peak_3317	A	0.410961	-0.0113274	-0.0275632
MACS_peak_6791	A	0.873706	0.375388	0.429651
MACS_peak_6336	A	1.26293	0.276693	0.219088
MACS_peak_5902	A	1.59647	0.831496	0.520835
MACS_peak_3910	A	0.694603	0.231303	0.333001
MACS_peak_1672	A	1.42604	0.45655	0.320152
MACS_peak_2460	A	1.37161	0.502488	0.36635
MACS_peak_51	A	0.610869	0.624041	1.02156
MACS_peak_5121	A	1.26664	0.349563	0.275976
MACS_peak_1000	A	0.254804	0.270865	1.06303
MACS_peak_5871	A	0.875793	0.67298	0.768423
MACS_peak_3489	A	0.892943	0.393914	0.441142
MACS_peak_3640	A	0.421308	0.400575	0.95079
MACS_peak_6436	A	0.624913	0.173311	0.277336
MACS_peak_2718	A	0.0902946	0.0394844	0.437284
MACS_peak_3266	A	0.327001	0.137066	0.419161
MACS_peak_1259	A	0.895261	0.301077	0.336301
MACS_peak_1208	A	0.626101	0.921567	1.47191
MACS_peak_900	A	1.02144	0.187744	0.183803
MACS_peak_4549	A	0.29607	0.0934908	0.315773
MACS_peak_6428	A	1.19286	0.258079	0.216353
MACS_peak_3196	A	1.11156	0.582033	0.523617
MACS_peak_6726	A	1.49925	0.567985	0.378847
MACS_peak_6417	A	0.358665	0.0988225	0.275529
MACS_peak_6037	A	2.76054	1.2766	0.462446
MACS_peak_1617	A	1.27942	0.34629	0.270661
MACS_peak_3632	A	1.33603	0.645372	0.483053
MACS_peak_1438	A	0.696046	0.0647957	0.0930911
MACS_peak_4121	A	1.03163	0.237347	0.23007
MACS_peak_1858	A	0.603126	0.174417	0.289188
MACS_peak_624	A	1.62656	0.394733	0.24268
MACS_peak_1114	A	1.33884	0.392015	0.292803
MACS_peak_2543	A	0.892407	0.699768	0.784136
MACS_peak_2985	A	0.897152	0.432637	0.482234
MACS_peak_1055	A	0.644785	0.096369	0.149459
MACS_peak_5252	A	1.50214	0.670888	0.446621
MACS_peak_5115	A	0.836541	0.0350918	0.0419486
MACS_peak_5620	A	0.831705	0.130071	0.156391
MACS_peak_5935	A	1.82063	0.670037	0.368024
MACS_peak_766	A	0.638159	0.328751	0.515155
MACS_peak_5069	A	1.01337	0.224478	0.221515
MACS_peak_5573	A	1.28738	0.417094	0.323987
MACS_peak_5676	A	1.27301	0.0511824	0.0402056
MACS_peak_6418	A	0.371316	0.151035	0.406756
MACS_peak_2703	A	1.02144	0.159513	0.156165
MACS_peak_1456	A	2.09773	0.764391	0.364389
MACS_peak_5981	A	1.83895	0.712786	0.387605
MACS_peak_4548	A	0.3354	0.0944342	0.281557
MACS_peak_2667	A	0.882076	0.601379	0.681776
MACS_peak_1140	A	0.663591	0.173706	0.261767
MACS_peak_1511	A	0.472429	0.251964	0.533336
MACS_peak_4805	A	1.09113	0.354346	0.324752
MACS_peak_2204	A	0.953166	0.121953	0.127945
MACS_peak_2821	A	0.533508	0.115628	0.216731
MACS_peak_3589	A	0.935677	0.479587	0.512556
MACS_peak_2032	A	0.681351	0.142777	0.20955
MACS_peak_2031	A	0.977627	0.520936	0.532858
MACS_peak_2907	A	0.870142	0.20967	0.240961
MACS_peak_4809	A	0.66407	0.325557	0.490245
MACS_peak_5078	A	1.84336	0.428971	0.232712
MACS_peak_6790	A	0.876828	0.375388	0.428121
MACS_peak_1123	A	1.91922	1.06257	0.55365
MACS_peak_2467	A	0.64588	0.187371	0.290102
MACS_peak_4996	A	0.342634	0.0341636	0.0997086
MACS_peak_5982	A	1.75134	0.63841	0.364527
MACS_peak_3515	A	0.812746	0.45565	0.560631
MACS_peak_830	A	0.495558	0.146902	0.296437
MACS_peak_1175	A	0.4146	0.265009	0.639191
MACS_peak_5979	A	0.500388	0.291752	0.583051
MACS_peak_6533	A	1.70797	0.351517	0.205811
MACS_peak_4688	A	1.68853	0.479946	0.284238
MACS_peak_4321	A	0.354843	-0.042644	-0.120177
MACS_peak_4429	A	0.809275	0.409637	0.506178
MACS_peak_574	A	0.595158	0.275597	0.463066
MACS_peak_1245	A	0.960046	0.367683	0.382985
MACS_peak_2988	A	0.665737	0.38884	0.584075
MACS_peak_1834	A	1.80718	0.886846	0.490734
MACS_peak_5905	A	0.922295	0.604659	0.655602
MACS_peak_1979	A	1.35127	0.167761	0.124151
MACS_peak_5969	A	1.63113	0.45434	0.278543
MACS_peak_2491	A	0.640118	0.323492	0.505362
MACS_peak_2130	A	1.67702	0.525378	0.31328
MACS_peak_4673	A	0.131375	-0.00679466	-0.0517195
MACS_peak_2197	A	0.537066	0.118719	0.22105
MACS_peak_2502	A	0.736563	0.462193	0.627499
MACS_peak_4652	A	0.587621	0.45006	0.765901
MACS_peak_1586	A	1.02956	0.345005	0.3351
MACS_peak_4153	A	0.451742	0.00862205	0.0190862
MACS_peak_5685	A	0.849185	0.242586	0.285669
MACS_peak_1313	A	1.68919	0.315335	0.186678
MACS_peak_1459	A	0.690055	0.0202245	0.0293086
MACS_peak_2387	A	1.55017	0.520667	0.335878
MACS_peak_6091	A	0.327066	0.0799272	0.244376
MACS_peak_5306	A	0.98781	0.217475	0.220158
MACS_peak_5692	A	0.644094	0.452383	0.702355
MACS_peak_5638	A	0.695248	0.191984	0.276137
MACS_peak_1678	A	1.19942	-0.0241682	-0.0201499
MACS_peak_821	A	0.227488	0.125783	0.55292
MACS_peak_1695	A	0.947203	0.945182	0.997866
MACS_peak_3585	A	1.27276	0.433409	0.340528
MACS_peak_5478	A	0.299174	0.00977411	0.0326703
MACS_peak_4908	A	1.54542	0.88747	0.57426
MACS_peak_4332	A	1.28314	1.60991	1.25466
MACS_peak_6654	A	0.707404	0.0318905	0.0450811
MACS_peak_1657	A	0.399495	0.108673	0.272025
MACS_peak_5823	A	1.80519	0.956047	0.529609
MACS_peak_2435	A	0.713575	0.227443	0.318737
MACS_peak_2275	A	2.30396	1.0597	0.45995
MACS_peak_2721	A	0.105606	0.0208662	0.197585
MACS_peak_6402	A	1.84404	0.889604	0.482421
MACS_peak_1343	A	0.197839	0.152516	0.770911
MACS_peak_1392	A	1.09931	0.573645	0.521823
MACS_peak_6490	A	0.653108	0.252282	0.38628
MACS_peak_3607	A	1.63176	0.470888	0.288576
MACS_peak_86	A	0.444164	0.0104587	0.023547
MACS_peak_6323	A	1.14948	0.565414	0.491885
MACS_peak_3758	A	0.282192	0.0570587	0.202198
MACS_peak_4846	A	0.162054	0.157037	0.969043
MACS_peak_1505	A	2.51451	1.01389	0.403217
MACS_peak_6169	A	0.241884	0.0335904	0.13887
MACS_peak_2054	A	0.614535	0.182088	0.296303
MACS_peak_1348	A	0.782605	0.567227	0.724793
MACS_peak_6219	A	0.810523	0.552679	0.68188
MACS_peak_5477	A	1.31998	0.469651	0.355803
MACS_peak_1070	A	0.817253	-0.199691	-0.244345
MACS_peak_3988	A	1.92723	0.57839	0.300115
MACS_peak_2370	A	1.1107	0.529133	0.476394
MACS_peak_909	A	1.63065	0.382549	0.234599
MACS_peak_2537	A	0.390041	0.090061	0.230902
MACS_peak_2806	A	0.0909946	0.0622653	0.684275
MACS_peak_1648	A	1.96861	0.67299	0.341861
MACS_peak_2719	A	0.100792	0.0263421	0.261352
MACS_peak_4360	A	1.16144	0.981095	0.844723
MACS_peak_1646	A	2.22273	0.67341	0.302965
MACS_peak_2178	A	0.856479	0.281128	0.328237
MACS_peak_4672	A	0.197919	-0.0503722	-0.25451
MACS_peak_3415	A	1.28186	0.351042	0.273854
MACS_peak_1244	A	0.854836	0.283147	0.33123
MACS_peak_1737	A	0.358906	0.234978	0.654706
MACS_peak_1334	A	1.13144	0.463786	0.409907
MACS_peak_1694	A	0.89607	0.51187	0.571239
MACS_peak_6228	A	1.42802	0.450433	0.315424
MACS_peak_1189	A	2.54519	1.75123	0.688054
MACS_peak_6337	A	1.44084	0.421354	0.292435
MACS_peak_6157	A	0.542658	0.122794	0.226283
MACS_peak_78	A	0.781776	0.202351	0.258835
MACS_peak_4749	A	1.05014	0.79286	0.755006
MACS_peak_5209	A	0.731978	0.558094	0.762446
MACS_peak_1402	A	0.699277	0.0876512	0.125345
MACS_peak_558	A	1.05908	0.525192	0.495894
MACS_peak_6159	A	2.11057	1.249	0.591784
MACS_peak_3343	A	0.221246	0.15945	0.720693
MACS_peak_2786	A	1.73973	0.585914	0.336785
MACS_peak_1437	A	2.30398	0.730596	0.317102
MACS_peak_2258	A	1.05078	0.858119	0.816647
MACS_peak_2200	A	0.345829	0.197	0.569647
MACS_peak_4671	A	0.267356	0.0664268	0.248458
MACS_peak_4833	A	1.29245	0.351789	0.272188
MACS_peak_4879	A	1.28044	0.782224	0.610901
MACS_peak_6093	A	1.94578	0.920056	0.472846
MACS_peak_4487	A	0.309542	0.11282	0.364475
MACS_peak_2161	A	1.34414	0.696639	0.518277
MACS_peak_2962	A	0.602945	0.31462	0.521806
MACS_peak_3911	A	0.712256	0.208859	0.293235
MACS_peak_1361	A	2.1493	0.633824	0.294898
MACS_peak_6160	A	2.62878	1.52698	0.580869
MACS_peak_3570	A	0.318021	0.189862	0.59701
MACS_peak_2521	A	0.439824	0.11151	0.253533
MACS_peak_6827	A	1.06885	0.925328	0.86572
MACS_peak_6828	A	1.15186	0.573777	0.498132
MACS_peak_83	A	0.653231	0.182441	0.27929
MACS_peak_806	A	0.290891	0.167499	0.575812
MACS_peak_6825	A	0.458261	0.229257	0.500275
MACS_peak_302	A	0.866306	0.14029	0.16194
MACS_peak_3471	A	0.929791	0.299378	0.321985
MACS_peak_6443	A	1.14936	0.486655	0.423415
MACS_peak_4783	A	0.664153	0.305738	0.460342
MACS_peak_4362	A	0.924168	0.0381934	0.0413273
MACS_peak_716	A	0.64047	0.282459	0.441018
MACS_peak_6278	A	0.721747	0.0248063	0.0343698
MACS_peak_2620	A	1.14438	0.354668	0.309923
MACS_peak_675	A	0.97646	0.64278	0.658275
MACS_peak_5901	A	1.99327	1.02162	0.512532
MACS_peak_4872	A	1.12629	0.557489	0.494978
MACS_peak_4395	A	1.19218	0.540405	0.453292
MACS_peak_1152	A	0.814895	0.216599	0.2658
MACS_peak_1587	A	2.02437	0.729923	0.360568
MACS_peak_6210	A	0.603514	0.0777893	0.128894
MACS_peak_3892	A	0.581929	0.100972	0.173513
MACS_peak_6106	A	1.21472	0.320338	0.263713
MACS_peak_3955	A	0.665186	0.0100928	0.0151728
MACS_peak_1115	A	1.56232	0.70272	0.449791
MACS_peak_3672	A	1.38302	0.471924	0.341227
MACS_peak_6297	A	1.17494	0.575125	0.489491
MACS_peak_3164	A	0.283163	0.216756	0.765482
MACS_peak_5940	A	1.85828	0.547703	0.294737
MACS_peak_2343	A	0.305625	0.156741	0.512854
MACS_peak_6097	A	0.351688	0.0976866	0.277765
MACS_peak_557	A	1.39647	0.630282	0.45134
MACS_peak_3315	A	0.395252	-0.00896051	-0.0226703
MACS_peak_4014	A	2.23364	0.279419	0.125096
MACS_peak_4363	A	0.822877	0.0867389	0.105409
MACS_peak_6071	A	2.67976	1.92128	0.716957
MACS_peak_990	A	1.29443	0.904473	0.698743
MACS_peak_3987	A	1.01112	0.293123	0.2899
MACS_peak_4488	A	0.492339	0.237176	0.481733
MACS_peak_4678	A	1.54385	0.540002	0.349775
MACS_peak_6898	A	0.845686	0.475607	0.562393
MACS_peak_6218	A	0.896508	0.60596	0.675912
MACS_peak_4352	A	0.478173	0.204625	0.427931
MACS_peak_3959	A	0.191765	0.160493	0.836925
MACS_peak_5744	A	1.33467	0.460338	0.344908
MACS_peak_598	A	1.38222	0.481626	0.348444
MACS_peak_6172	A	1.53699	0.676646	0.44024
MACS_peak_2911	A	2.17037	1.30772	0.602533
MACS_peak_2211	A	1.90748	0.90817	0.47611
MACS_peak_3047	A	0.43629	0.15119	0.346537
MACS_peak_2018	A	0.551502	0.178721	0.324062
MACS_peak_6681	A	1.02372	0.269483	0.263239
MACS_peak_3504	A	1.44143	0.561205	0.389339
MACS_peak_6901	A	0.720425	0.331144	0.459651
MACS_peak_4985	A	0.661101	0.259482	0.3925
MACS_peak_4535	A	0.683137	0.182112	0.266582
MACS_peak_2183	A	1.39516	0.275942	0.197785
MACS_peak_5943	A	0.830442	0.0946434	0.113968
MACS_peak_4035	A	1.3654	0.597153	0.437348
MACS_peak_3986	A	1.12842	0.273329	0.242222
MACS_peak_2866	A	0.280305	0.0709743	0.253204
MACS_peak_3497	A	0.964679	0.135814	0.140786
MACS_peak_6356	A	1.11371	0.221783	0.199139
MACS_peak_2410	A	1.37697	0.562387	0.408423
MACS_peak_3930	A	1.00794	0.217466	0.215753
MACS_peak_3325	A	0.411131	0.11275	0.274243
MACS_peak_4785	A	2.06078	0.652867	0.316806
MACS_peak_2375	A	1.80266	0.684624	0.379785
MACS_peak_5837	A	0.375032	0.14936	0.39826
MACS_peak_2969	A	0.619182	0.35812	0.578375
MACS_peak_2456	A	0.588746	0.0239924	0.0407518
MACS_peak_1611	A	1.07525	0.371844	0.345822
MACS_peak_5655	A	0.82762	0.360244	0.435277
MACS_peak_6110	A	1.40004	0.595943	0.425662
MACS_peak_4187	A	2.50395	0.538642	0.215117
MACS_peak_6526	A	0.814821	0.241671	0.296594
MACS_peak_3077	A	0.371553	0.107616	0.289639
MACS_peak_3197	A	1.01748	0.210379	0.206764
MACS_peak_4052	A	0.491353	0.0829475	0.168814
MACS_peak_1274	A	0.0922949	0.158093	1.71291
MACS_peak_4873	A	1.14496	0.333551	0.291322
MACS_peak_5100	A	0.88049	0.460844	0.523395
MACS_peak_4717	A	0.962015	0.122073	0.126892
MACS_peak_1666	A	1.6447	0.132608	0.0806273
MACS_peak_5040	A	1.47393	0.154545	0.104852
MACS_peak_4164	A	0.819284	0.0931946	0.113751
MACS_peak_6792	A	0.872803	0.375388	0.430095
MACS_peak_1080	A	2.17626	1.16672	0.536113
MACS_peak_5936	A	1.89373	1.01261	0.534717
MACS_peak_939	A	0.982727	0.650114	0.661541
MACS_peak_5929	A	0.597797	0.460351	0.770079
MACS_peak_617	A	1.34171	0.736949	0.549259
MACS_peak_2480	A	0.424531	0.0942482	0.222006
MACS_peak_1986	A	1.19669	0.493445	0.412341
MACS_peak_6599	A	1.37304	0.883674	0.643591
MACS_peak_3711	A	0.976505	0.198776	0.203558
MACS_peak_5637	A	0.743568	0.229872	0.309147
MACS_peak_634	A	0.975075	0.4085	0.418942
MACS_peak_1335	A	2.10845	1.2644	0.599683
MACS_peak_5414	A	0.760628	0.406249	0.534097
MACS_peak_2497	A	1.34605	0.254955	0.189409
MACS_peak_6361	A	0.920517	2.25093	2.44529
MACS_peak_6437	A	0.479235	-0.0375256	-0.0783031
MACS_peak_6481	A	0.820684	0.227367	0.277046
MACS_peak_4359	A	1.30152	0.933252	0.71705
MACS_peak_6179	A	1.70804	0.353822	0.207151
MACS_peak_6214	A	0.575728	0.0571401	0.0992484
MACS_peak_3890	A	1.60111	0.0175661	0.0109712
MACS_peak_1413	A	1.75408	1.13506	0.647099
MACS_peak_3889	A	0.48175	0.462688	0.960431
MACS_peak_1256	A	0.364991	0.126005	0.345229
MACS_peak_3195	A	1.17596	0.599107	0.50946
MACS_peak_1026	A	0.704522	0.0692296	0.0982646
MACS_peak_3369	A	0.969062	0.251773	0.259811
MACS_peak_1453	A	2.29868	1.30834	0.56917
MACS_peak_4450	A	0.519788	0.0725614	0.139598
MACS_peak_1417	A	1.53045	0.525312	0.343239
MACS_peak_4386	A	0.466953	0.0366118	0.0784057
MACS_peak_1752	A	1.07009	-0.0761277	-0.0711413
MACS_peak_567	A	0.499138	0.371431	0.744145
MACS_peak_1137	A	0.439368	0.301871	0.687057
MACS_peak_2283	A	0.954071	0.582447	0.610486
MACS_peak_5904	A	1.05782	0.271831	0.256973
MACS_peak_4067	A	0.25292	0.0908342	0.359142
MACS_peak_3717	A	1.00943	0.47685	0.472394
MACS_peak_5350	A	1.22736	0.448114	0.365104
MACS_peak_6439	A	1.59746	0.586328	0.367038
MACS_peak_4428	A	0.848788	0.403707	0.475627
MACS_peak_6245	A	1.10792	0.752392	0.679105
MACS_peak_6163	A	2.74284	0.653928	0.238412
MACS_peak_6335	A	1.86163	0.558584	0.300052
MACS_peak_4277	A	2.22564	0.983935	0.442092
MACS_peak_1384	A	1.83418	0.243547	0.132782
MACS_peak_3634	A	1.15253	0.395234	0.342926
MACS_peak_3761	A	1.26785	0.353553	0.278861
MACS_peak_6300	A	0.970264	0.964839	0.994409
MACS_peak_3831	A	1.12099	0.285499	0.254684
MACS_peak_1596	A	2.37452	0.961851	0.405072
MACS_peak_4966	A	1.84915	0.956398	0.517208
MACS_peak_2340	A	0.589634	0.135975	0.23061
MACS_peak_1358	A	2.23057	0.504682	0.226257
MACS_peak_2700	A	1.09483	0.82226	0.751036
MACS_peak_4644	A	1.33269	0.418063	0.313698
MACS_peak_2388	A	1.42586	0.573635	0.402307
MACS_peak_5128	A	1.47857	0.32433	0.219355
MACS_peak_2447	A	1.46944	0.619771	0.421774
MACS_peak_3838	A	1.52922	0.595231	0.389239
MACS_peak_4116	A	0.351735	0.0690749	0.196383
MACS_peak_1271	A	1.30935	0.46388	0.354283
MACS_peak_3659	A	1.09728	0.573713	0.522852
MACS_peak_934	A	0.574959	0.484475	0.842626
MACS_peak_1200	A	1.45644	0.768506	0.527661
MACS_peak_627	A	0.659546	0.168641	0.255692
MACS_peak_1073	A	1.15912	0.304498	0.262699
MACS_peak_1136	A	1.07796	0.0992557	0.0920777
MACS_peak_4716	A	0.874794	0.104449	0.119398
MACS_peak_5406	A	0.527694	0.11265	0.213476
MACS_peak_2795	A	0.589563	0.152002	0.257822
MACS_peak_5246	A	0.432341	0.277094	0.640916
MACS_peak_3834	A	1.24103	0.220917	0.178011
MACS_peak_5039	A	1.73715	2.58815	1.48988
MACS_peak_3721	A	1.60684	0.113013	0.0703326
MACS_peak_6364	A	0.472602	0.105102	0.222389
MACS_peak_6448	A	0.884597	0.269651	0.304829
MACS_peak_351	A	0.663458	0.173423	0.261392
MACS_peak_6657	A	1.10824	0.296522	0.267561
MACS_peak_4752	A	0.336613	0.00881602	0.0261904
MACS_peak_2905	A	0.917253	0.565292	0.616288
MACS_peak_5817	A	0.69225	0.227003	0.327921
MACS_peak_628	A	0.509696	0.0251485	0.0493403
MACS_peak_3995	A	1.68781	0.604757	0.358308
MACS_peak_1869	A	1.08802	0.557389	0.512295
MACS_peak_4141	A	1.49161	0.248342	0.166493
MACS_peak_4098	A	0.817521	0.219081	0.267983
MACS_peak_593	A	0.735477	0.235608	0.320347
MACS_peak_5052	A	1.46314	0.550091	0.375966
MACS_peak_987	A	0.793078	0.147343	0.185787
MACS_peak_2516	A	1.09158	0.387439	0.354934
MACS_peak_6152	A	0.181427	0.0456492	0.251611
MACS_peak_6483	A	1.1581	0.24384	0.210552
MACS_peak_1761	A	0.916445	0.142736	0.155749
MACS_peak_5944	A	0.910757	0.0889771	0.0976957
MACS_peak_286	A	0.467376	0.0850225	0.181915
MACS_peak_4207	A	0.870328	0.128091	0.147175
MACS_peak_2339	A	0.468184	0.244587	0.522417
MACS_peak_5680	A	0.46585	-0.0235997	-0.0506594
MACS_peak_1549	A	0.59304	0.183911	0.310116
MACS_peak_1605	A	1.19062	0.587758	0.493658
MACS_peak_1690	A	0.838866	0.268412	0.31997
MACS_peak_6446	A	0.577354	0.124477	0.215599
MACS_peak_3999	A	1.50518	0.532987	0.354102
MACS_peak_3050	A	0.618635	0.274068	0.443021
MACS_peak_5974	A	1.70046	0.951488	0.559546
MACS_peak_1082	A	1.17376	0.91196	0.776959
MACS_peak_4871	A	0.704383	0.301172	0.427569
MACS_peak_1610	A	1.02819	0.356413	0.34664
MACS_peak_2452	A	0.513658	0.184439	0.35907
MACS_peak_6089	A	1.02399	0.450428	0.439876
MACS_peak_4396	A	1.39222	0.680095	0.488497
MACS_peak_4217	A	0.312761	0.264756	0.846512
MACS_peak_2061	A	0.426031	0.321813	0.755374
MACS_peak_1305	A	1.05013	0.820679	0.781501
MACS_peak_4689	A	1.05176	0.337518	0.32091
MACS_peak_2393	A	1.13172	0.450095	0.397708
MACS_peak_1581	A	1.64492	0.344798	0.209614
MACS_peak_4139	A	1.06732	-0.00815759	-0.00764307
MACS_peak_3588	A	1.01925	0.205556	0.201673
MACS_peak_1400	A	0.5498	0.256705	0.466906
MACS_peak_3216	A	0.379004	0.195425	0.515626
MACS_peak_1765	A	1.02033	0.255129	0.250045
MACS_peak_2440	A	1.35545	0.4133	0.304918
MACS_peak_1196	A	2.0937	0.827943	0.395445
MACS_peak_5208	A	0.757489	0.488088	0.64435
MACS_peak_2506	A	1.27467	0.397937	0.312188
MACS_peak_2965	A	0.794116	0.451683	0.568788
MACS_peak_5237	A	1.64814	0.814946	0.494464
MACS_peak_5330	A	0.665654	0.250809	0.376785
MACS_peak_2587	A	0.938366	0.53294	0.567945
MACS_peak_5796	A	0.747428	0.261857	0.350344
MACS_peak_6794	A	0.390323	0.039339	0.100786
MACS_peak_5544	A	0.519305	-0.0553766	-0.106636
MACS_peak_1201	A	1.04651	0.293388	0.280349
MACS_peak_6404	A	0.887929	0.13062	0.147106
MACS_peak_3989	A	1.65527	0.535284	0.323382
MACS_peak_2009	A	1.24672	0.487997	0.391424
MACS_peak_337	A	0.325651	0.0231304	0.0710282
MACS_peak_3592	A	1.49337	0.562743	0.376828
MACS_peak_4239	A	1.47108	0.539991	0.367072
MACS_peak_2282	A	2.62099	1.4709	0.5612
MACS_peak_3724	A	1.50745	0.74737	0.495784
MACS_peak_4405	A	2.12754	1.33458	0.627289
MACS_peak_2966	A	0.72045	0.346977	0.481612
MACS_peak_3564	A	0.768944	0.323311	0.420462
MACS_peak_1410	A	0.205293	0.0587583	0.286218
MACS_peak_2424	A	0.445854	0.0985806	0.221105
MACS_peak_5524	A	1.23079	0.60143	0.488653
MACS_peak_748	A	0.236808	0.205205	0.866546
MACS_peak_1632	A	2.35412	0.878224	0.373058
MACS_peak_4253	A	0.219672	0.0549059	0.249945
MACS_peak_1501	A	1.42868	0.597256	0.418048
MACS_peak_963	A	0.760484	0.242923	0.319432
MACS_peak_1232	A	1.2936	0.57205	0.442214
MACS_peak_1463	A	0.681816	0.0940845	0.137991
MACS_peak_6222	A	0.983514	0.408729	0.41558
MACS_peak_3409	A	0.766016	0.305481	0.398792
MACS_peak_1089	A	0.721165	0.265861	0.368655
MACS_peak_757	A	1.7451	0.394995	0.226345
MACS_peak_1613	A	1.84786	0.996905	0.53949
MACS_peak_2571	A	0.629116	0.518008	0.823389
MACS_peak_3713	A	0.538438	0.528278	0.98113
MACS_peak_6640	A	0.416048	0.0738225	0.177437
MACS_peak_5807	A	0.714669	0.566513	0.792693
MACS_peak_6567	A	1.25539	0.334086	0.266121
MACS_peak_2997	A	1.49978	0.404903	0.269976
MACS_peak_1105	A	0.88238	0.158143	0.179223
MACS_peak_4579	A	1.70179	0.719134	0.422574
MACS_peak_4924	A	0.799588	0.124763	0.156035
MACS_peak_3324	A	0.419186	0.0670535	0.159961
MACS_peak_1391	A	0.841184	0.638558	0.759118
MACS_peak_824	A	0.641642	0.249154	0.388307
MACS_peak_6910	A	0.630601	0.439987	0.697726
MACS_peak_5178	A	0.1749	0.0553936	0.316717
MACS_peak_5099	A	1.22828	0.552936	0.450172
MACS_peak_6507	A	1.11444	0.616207	0.55293
MACS_peak_2489	A	0.53052	0.101263	0.190875
MACS_peak_6440	B	1.85392	0.655179	0.353401
MACS_peak_6479	B	1.08529	0.23404	0.215647
MACS_peak_5008	B	0.966608	0.261929	0.270978
MACS_peak_1637	B	2.26919	0.554384	0.244309
MACS_peak_927	B	1.19998	0.728174	0.606821
MACS_peak_3380	B	1.47896	0.328392	0.222042
MACS_peak_1955	B	1.06911	0.46154	0.431705
MACS_peak_6576	B	1.77021	0.77016	0.435067
MACS_peak_4314	B	1.65974	0.594646	0.358277
MACS_peak_4791	B	1.27782	1.27499	0.997787
MACS_peak_1303	B	0.816745	0.317468	0.3887
MACS_peak_1295	B	1.52667	1.11527	0.730525
MACS_peak_3762	B	1.23326	0.354643	0.287566
MACS_peak_4345	B	1.77979	0.571952	0.32136
MACS_peak_2490	B	0.956734	0.49113	0.51334
MACS_peak_2544	B	0.764042	0.592605	0.775619
MACS_peak_4186	B	1.16372	0.608291	0.522713
MACS_peak_1224	B	1.84158	0.814611	0.442344
MACS_peak_2056	B	0.758721	0.148436	0.19564
MACS_peak_989	B	1.64854	1.12746	0.683915
MACS_peak_1418	B	1.70361	0.587811	0.345039
MACS_peak_2912	B	1.20185	0.565597	0.470605
MACS_peak_4441	B	0.344709	0.091863	0.266495
MACS_peak_4146	B	0.842148	0.209574	0.248856
MACS_peak_5561	B	0.427396	0.0865744	0.202562
MACS_peak_74	B	1.87906	0.524375	0.279063
MACS_peak_1124	B	1.11473	0.318979	0.28615
MACS_peak_6165	B	1.86992	0.976729	0.522337
MACS_peak_1045	B	1.86363	0.872057	0.467934
MACS_peak_1096	B	1.2854	0.522746	0.406678
MACS_peak_5361	B	0.890538	0.414018	0.464908
MACS_peak_6286	B	0.725777	0.350932	0.483526
MACS_peak_5390	B	0.799515	0.044633	0.0558251
MACS_peak_5239	B	0.984653	0.301528	0.306227
MACS_peak_813	B	0.998373	0.461316	0.462067
MACS_peak_2007	B	1.07936	0.312843	0.28984
MACS_peak_1574	B	2.70319	0.837806	0.309933
MACS_peak_5990	B	1.06134	0.423767	0.399275
MACS_peak_5964	B	0.677266	0.139301	0.205682
MACS_peak_1870	B	1.10867	0.489799	0.441789
MACS_peak_4870	B	0.7382	0.233684	0.31656
MACS_peak_752	B	1.03126	0.174136	0.168858
MACS_peak_3542	B	0.395642	0.175515	0.443622
MACS_peak_1701	B	0.817222	0.310924	0.380464
MACS_peak_4107	B	0.960256	0.462654	0.481803
MACS_peak_5211	B	0.723322	0.243682	0.336893
MACS_peak_1840	B	1.1803	0.513484	0.435044
MACS_peak_1397	B	2.00617	1.0167	0.506784
MACS_peak_2404	B	1.03925	0.231175	0.222444
MACS_peak_6065	B	1.44372	0.695178	0.481518
MACS_peak_2382	B	1.30404	0.465613	0.357055
MACS_peak_1901	B	0.565191	0.377467	0.667858
MACS_peak_470	B	0.658564	0.326196	0.495315
MACS_peak_5567	B	0.669677	0.220936	0.329914
MACS_peak_6195	B	2.61522	0.863079	0.330022
MACS_peak_1205	B	2.43326	1.8842	0.774349
MACS_peak_6906	B	0.519267	0.391754	0.754436
MACS_peak_5586	B	1.15875	0.221088	0.190799
MACS_peak_4225	B	0.199676	0.0488438	0.244615
MACS_peak_2740	B	0.118421	-0.0199091	-0.168121
MACS_peak_2954	B	0.5891	0.162816	0.276381
MACS_peak_5029	B	0.428714	0.0584332	0.136299
MACS_peak_413	B	1.62059	0.389454	0.240317
MACS_peak_4950	B	0.347747	-0.0373681	-0.107458
MACS_peak_4900	B	0.783375	0.328703	0.419598
MACS_peak_968	B	1.31248	0.794966	0.605698
MACS_peak_6596	B	0.598697	0.512275	0.85565
MACS_peak_3579	B	0.43462	0.100155	0.230442
MACS_peak_4365	B	1.15216	0.752405	0.653042
MACS_peak_5587	B	1.31705	0.488999	0.371284
MACS_peak_4108	B	0.999261	0.43017	0.430488
MACS_peak_3450	B	1.31077	0.4855	0.370392
MACS_peak_1326	B	1.33039	0.61314	0.460873
MACS_peak_5788	B	1.37929	0.589577	0.427451
MACS_peak_2176	B	0.855865	0.099712	0.116504
MACS_peak_4789	B	1.50009	0.486208	0.324119
MACS_peak_5639	B	0.421323	0.319521	0.758375
MACS_peak_1296	B	1.19356	0.81209	0.680392
MACS_peak_2600	B	0.661224	0.434612	0.657284
MACS_peak_4612	B	0.573848	0.0720062	0.125479
MACS_peak_3171	B	1.62836	0.479715	0.294601
MACS_peak_4034	B	0.791391	4.59e-05	5.79991e-05
MACS_peak_5197	B	0.824376	0.61055	0.740621
MACS_peak_1483	B	0.678336	0.194161	0.286231
MACS_peak_2503	B	0.707477	0.39795	0.562491
MACS_peak_2119	B	2.1227	1.05235	0.49576
MACS_peak_6613	B	1.38616	0.534485	0.385586
MACS_peak_6360	B	0.424753	0.0581016	0.136789
MACS_peak_4803	B	1.32995	0.596127	0.448232
MACS_peak_2750	B	0.96453	0.32506	0.337013
MACS_peak_3247	B	0.846127	0.284579	0.336331
MACS_peak_5076	B	1.21355	0.502294	0.413903
MACS_peak_3650	B	1.08885	0.48065	0.44143
MACS_peak_3671	B	1.04319	0.490627	0.470315
MACS_peak_1665	B	1.76928	0.253675	0.143378
MACS_peak_5519	B	1.87654	0.258231	0.13761
MACS_peak_4157	B	0.430318	0.246102	0.571907
MACS_peak_4241	B	0.774635	0.424015	0.547374
MACS_peak_2863	B	0.83696	0.000849988	0.00101557
MACS_peak_153	B	0.343624	0.102969	0.299656
MACS_peak_2742	B	0.145945	0.0660781	0.45276
MACS_peak_928	B	1.20979	0.976457	0.807126
MACS_peak_5457	B	1.7218	0.423766	0.246118
MACS_peak_5196	B	1.05001	0.645125	0.614399
MACS_peak_1142	B	1.3132	0.49376	0.375997
MACS_peak_3530	B	1.31579	0.346756	0.263533
MACS_peak_3605	B	2.84303	1.43104	0.503351
MACS_peak_133	B	2.20771	0.612047	0.277231
MACS_peak_2836	B	1.74249	0.811246	0.465566
MACS_peak_3186	B	1.08986	0.0973643	0.0893367
MACS_peak_4391	B	1.02336	0.387527	0.378681
MACS_peak_6588	B	0.827814	0.192861	0.232976
MACS_peak_4951	B	0.679839	0.222202	0.326845
MACS_peak_5938	B	1.12889	0.290314	0.257167
MACS_peak_5652	B	0.935406	0.431493	0.46129
MACS_peak_3329	B	1.3056	0.868378	0.665119
MACS_peak_700	B	0.466128	0.279204	0.598986
MACS_peak_1161	B	0.447029	0.563927	1.2615
MACS_peak_5253	B	1.84125	0.837908	0.455076
MACS_peak_2169	B	0.800036	0.125865	0.157324
MACS_peak_3688	B	0.622445	0.305581	0.490936
MACS_peak_4946	B	1.0544	0.480087	0.455318
MACS_peak_3629	B	0.476733	0.0721421	0.151326
MACS_peak_1859	B	0.860739	0.261826	0.304187
MACS_peak_3462	B	1.32006	0.594652	0.450474
MACS_peak_3113	B	1.44336	0.430316	0.298135
MACS_peak_5466	B	1.33569	0.635404	0.475714
MACS_peak_2825	B	1.21731	1.14375	0.939566
MACS_peak_6237	B	1.86601	1.01713	0.545083
MACS_peak_2281	B	2.52789	1.18893	0.470327
MACS_peak_4354	B	0.961705	0.332957	0.346215
MACS_peak_5873	B	0.79505	0.298833	0.375867
MACS_peak_5342	B	1.35038	0.415974	0.308043
MACS_peak_2540	B	0.783374	0.32956	0.420694
MACS_peak_2405	B	0.85466	0.590036	0.690375
MACS_peak_4849	B	0.711745	0.279902	0.393262
MACS_peak_278	B	0.342867	-0.0436119	-0.127198
MACS_peak_5295	B	1.44358	0.430254	0.298047
MACS_peak_6273	B	1.31072	0.354213	0.270242
MACS_peak_5095	B	1.10627	0.591172	0.534384
MACS_peak_5920	B	2.41006	0.946416	0.392693
MACS_peak_1272	B	1.37009	-0.0894977	-0.0653227
MACS_peak_6213	B	1.34682	0.656673	0.487571
MACS_peak_6090	B	1.37231	0.244825	0.178404
MACS_peak_6747	B	0.633888	0.148744	0.234654
MACS_peak_2518	B	0.788008	0.261425	0.331754
MACS_peak_6646	B	0.383621	0.179946	0.469074
MACS_peak_3376	B	0.72718	0.165464	0.227542
MACS_peak_4215	B	0.753923	0.335095	0.444469
MACS_peak_4079	B	2.18093	0.875194	0.401295
MACS_peak_2852	B	0.619799	0.206486	0.333149
MACS_peak_5691	B	0.618621	0.646688	1.04537
MACS_peak_5468	B	1.5024	0.867868	0.577655
MACS_peak_6509	B	0.74368	0.456373	0.613669
MACS_peak_6502	B	1.77937	0.72898	0.409685
MACS_peak_35	B	0.564074	0.00445446	0.00789694
MACS_peak_315	B	2.06091	0.468415	0.227286
MACS_peak_836	B	2.00892	0.769002	0.382793
MACS_peak_5572	B	1.50603	0.332199	0.220579
MACS_peak_134	B	2.36715	0.789649	0.333587
MACS_peak_5420	B	1.52383	0.591753	0.388333
MACS_peak_5363	B	0.534897	0.224336	0.4194
MACS_peak_3544	B	0.577437	0.464568	0.804534
MACS_peak_4088	B	1.65925	0.490577	0.295661
MACS_peak_3290	B	1.46687	0.808104	0.550903
MACS_peak_4285	B	0.280173	0.0899069	0.320898
MACS_peak_840	B	1.19902	0.100965	0.0842065
MACS_peak_1588	B	2.746	0.817431	0.29768
MACS_peak_1202	B	1.00538	0.295388	0.293808
MACS_peak_653	B	0.848145	0.46315	0.546074
MACS_peak_5838	B	0.355804	0.123744	0.347788
MACS_peak_3712	B	0.211072	-0.0199862	-0.0946887
MACS_peak_2123	B	1.34922	0.543077	0.402513
MACS_peak_751	B	0.877262	0.253694	0.289188
MACS_peak_5613	B	1.33417	0.270874	0.203028
MACS_peak_492	B	1.32441	0.785115	0.592805
MACS_peak_5875	B	0.807493	0.584866	0.724299
MACS_peak_1401	B	0.248472	0.0402353	0.161931
MACS_peak_4409	B	1.17111	0.133675	0.114144
MACS_peak_1980	B	1.6753	0.293996	0.175488
MACS_peak_4517	B	0.918682	0.413163	0.449734
MACS_peak_2828	B	1.96356	0.314177	0.160003
MACS_peak_5690	B	1.45804	0.843081	0.578228
MACS_peak_3723	B	1.28906	0.741746	0.575415
MACS_peak_3559	B	0.422607	0.0567817	0.13436
MACS_peak_1564	B	1.43987	0.373711	0.259546
MACS_peak_1704	B	0.543642	0.13957	0.256731
MACS_peak_6601	B	1.46485	0.747549	0.510324
MACS_peak_1661	B	0.288954	0.10434	0.361096
MACS_peak_1368	B	2.34018	1.06339	0.454406
MACS_peak_1283	B	1.04158	0.492343	0.472691
MACS_peak_4344	B	1.28252	0.641663	0.500315
MACS_peak_2350	B	0.272606	0.157421	0.577467
MACS_peak_3657	B	0.747472	0.420955	0.563172
MACS_peak_3602	B	1.25934	0.459431	0.364819
MACS_peak_3215	B	0.490377	0.177006	0.36096
MACS_peak_3587	B	1.13128	0.0819119	0.0724061
MACS_peak_1838	B	0.48888	0.219242	0.448458
MACS_peak_608	B	1.32249	0.197065	0.14901
MACS_peak_3571	B	0.304432	0.241338	0.792748
MACS_peak_879	B	0.779765	0.312029	0.400157
MACS_peak_119	B	0.421095	0.0950428	0.225704
MACS_peak_5349	B	1.32902	0.360634	0.271354
MACS_peak_6480	B	1.08504	0.238465	0.219775
MACS_peak_2748	B	17.7443	7.06968	0.398419
MACS_peak_4309	B	1.36678	0.18859	0.137981
MACS_peak_2872	B	0.923746	0.560464	0.606729
MACS_peak_3798	B	0.874437	0.481146	0.550236
MACS_peak_5176	B	1.1738	0.267284	0.227709
MACS_peak_1495	B	0.222964	0.0351744	0.157758
MACS_peak_765	B	0.780319	0.393204	0.503902
MACS_peak_4897	B	1.57302	0.401074	0.254971
MACS_peak_4667	B	1.26776	0.836666	0.659959
MACS_peak_2877	B	0.21655	0.215371	0.994558
MACS_peak_2475	B	0.866892	0.373779	0.431171
MACS_peak_6153	B	2.4654	0.857142	0.347669
MACS_peak_2103	B	0.737439	0.127867	0.173394
MACS_peak_5890	B	0.673696	0.161615	0.239893
MACS_peak_316	B	1.09151	0.139855	0.12813
MACS_peak_5456	B	0.705283	0.326824	0.463395
MACS_peak_3970	B	0.671925	0.255462	0.380194
MACS_peak_1099	B	0.593506	0.0255637	0.0430723
MACS_peak_176	B	1.38629	0.531204	0.383185
MACS_peak_6520	B	1.69178	0.562577	0.332536
MACS_peak_3339	B	1.34124	0.43092	0.321284
MACS_peak_6036	B	2.34601	0.996309	0.424683
MACS_peak_904	B	1.3157	0.456323	0.346829
MACS_peak_6143	B	0.673524	0.163416	0.242628
MACS_peak_1873	B	0.580477	0.256329	0.441584
MACS_peak_3541	B	0.421796	0.160558	0.380654
MACS_peak_3994	B	1.47508	0.592122	0.401416
MACS_peak_4472	B	1.19335	0.475764	0.398681
MACS_peak_5568	B	2.1422	0.764215	0.356742
MACS_peak_1444	B	2.83878	1.11446	0.392586
MACS_peak_5147	B	0.960417	0.347912	0.362251
MACS_peak_2008	B	1.57191	0.648539	0.412579
MACS_peak_6649	B	1.18042	0.654065	0.554094
MACS_peak_6145	B	2.09353	0.545245	0.260442
MACS_peak_1041	B	0.753939	0.12362	0.163965
MACS_peak_6523	B	1.90225	0.868256	0.456437
MACS_peak_967	B	0.393541	0.147231	0.374119
MACS_peak_4166	B	0.956406	0.0498317	0.0521031
MACS_peak_1518	B	0.674541	0.127937	0.189665
MACS_peak_4006	B	0.0845628	0.0685797	0.810991
MACS_peak_640	B	1.20006	0.643515	0.536234
MACS_peak_569	B	1.01596	0.116635	0.114803
MACS_peak_3921	B	0.327293	-0.120434	-0.367972
MACS_peak_1448	B	1.74899	1.22144	0.69837
MACS_peak_1962	B	1.05356	0.535085	0.507881
MACS_peak_2494	B	0.359142	-0.00798187	-0.0222248
MACS_peak_6717	B	0.384653	0.100871	0.262238
MACS_peak_4004	B	1.3207	0.545919	0.413354
MACS_peak_3545	B	0.757346	0.384595	0.507819
MACS_peak_5112	B	0.232472	0.00991009	0.0426292
MACS_peak_2431	B	1.24162	0.843572	0.67941
MACS_peak_2039	B	0.41428	0.00800193	0.0193153
MACS_peak_4700	B	1.27034	0.216325	0.170289
MACS_peak_2859	B	1.70085	0.452546	0.266071
MACS_peak_575	B	0.630482	0.268694	0.426172
MACS_peak_6482	B	0.889877	0.142445	0.160073
[truncated: 4,958 more rows]
