# Supplementary material for: Histone H1 facilitates restoration of H3K27me3 during DNA replication by chromatin compaction
Source: Nat Commun. 2023 Jul 10;14:4081. doi: 10.1038/s41467-023-39846-y (PMC10333366; doi:10.1038/s41467-023-39846-y)
Supplement: Supplementary file 4 — Source Data [file 41467_2023_39846_MOESM4_ESM.zip › Source data/Figure S4.xlsx]

## Sheet: Fig.S4e
peak	TKO_T0	TKO_T2	TKO_T4	TKO_T6
MACS_peak_1	2.357	4.13	3.522	4.262
MACS_peak_10	3.778	4.663	6.336	7.449
MACS_peak_100	0.619	0.921	1.444	2.336
MACS_peak_1000	1.175	1.116	1.914	2.149
MACS_peak_1001	1.215	1.224	2.063	1.895
MACS_peak_1002	1.355	1.308	2.063	1.836
MACS_peak_1003	1.738	1.576	3.493	2.467
MACS_peak_1004	1.281	1.128	2.444	1.763
MACS_peak_1005	0.775	0.734	1.207	1.544
MACS_peak_101	1.15	0.815	2.285	1.501
MACS_peak_1013	0.174	0.162	0.48	0.151
MACS_peak_1014	0.313	0.678	1.083	0.918
MACS_peak_1018	1.085	1.295	2.009	2.051
MACS_peak_102	2.525	2.835	5.24	5.318
MACS_peak_1022	0.938	0.889	1.427	1.763
MACS_peak_1023	0.965	0.871	1.268	1.622
MACS_peak_1024	1.171	1.032	3.41	3.316
MACS_peak_1025	0.764	0.649	3.057	2.82
MACS_peak_1026	1.451	1.512	2.874	3.158
MACS_peak_1027	2.263	2.563	3.226	3.376
MACS_peak_1028	2.513	3.347	3.771	4.109
MACS_peak_1029	1.365	2.019	2.317	3.17
MACS_peak_103	2.543	3.419	5.563	5.876
MACS_peak_1030	1.27	1.913	2.119	2.921
MACS_peak_1031	1.213	1.916	1.911	2.798
MACS_peak_1032	3.163	3.313	5.118	6.397
MACS_peak_1035	1.774	2.671	3.306	4.253
MACS_peak_1038	0.506	0.193	0.7	1.101
MACS_peak_104	0.511	0.649	1.033	1.393
MACS_peak_1045	1.551	2.078	3.324	3.184
MACS_peak_1046	0.591	0.492	0.705	1.627
MACS_peak_1047	0.531	0.58	0.725	1.349
MACS_peak_1048	0.602	0.439	0.696	1.668
MACS_peak_105	3.098	3.761	6.407	8.101
MACS_peak_1055	0.492	0.291	0.755	0.584
MACS_peak_1056	1.355	0.825	2.77	2.483
MACS_peak_1057	1.117	0.912	2.743	2.614
MACS_peak_1058	1.017	0.649	2.35	1.77
MACS_peak_1059	1.001	0.649	2.32	1.72
MACS_peak_106	0.944	1.568	1.294	1.912
MACS_peak_1060	1.189	1.343	2.203	1.738
MACS_peak_1061	0.313	0.372	0.581	0.714
MACS_peak_1062	1.019	0.78	1.802	1.736
MACS_peak_1063	0.603	0.598	0.673	0.748
MACS_peak_1064	0.799	0.628	0.685	0.971
MACS_peak_1065	0.798	0.635	0.765	0.987
MACS_peak_1067	1.946	2.828	3.477	4.449
MACS_peak_1068	0.624	0.649	0.956	1.498
MACS_peak_107	3.108	5.01	7.014	8.331
MACS_peak_1073	2.125	3.359	4.718	4.159
MACS_peak_1074	1.423	2.32	2.841	2.976
MACS_peak_1078	0.708	0.871	1.344	1.305
MACS_peak_108	3.101	4.311	6.447	7.967
MACS_peak_109	1.694	2.251	3.767	4.039
MACS_peak_1092	1.041	0.753	2.641	2.88
MACS_peak_1093	0.66	0.78	1.161	1.369
MACS_peak_1097	0.485	0.517	0.727	0.602
MACS_peak_1098	0.561	1.035	1.039	1.185
MACS_peak_1099	0.208	0.543	0.46	0.153
MACS_peak_110	1.797	2.267	3.967	4.316
MACS_peak_1108	0.869	0.574	2.094	2.239
MACS_peak_1109	0.694	0.54	1.787	2.183
MACS_peak_111	4.456	5.513	7.605	8.412
MACS_peak_1110	1.523	1.756	2.748	3.776
MACS_peak_1111	1.004	1.259	2.672	2.79
MACS_peak_1112	1.127	0.933	2.809	2.969
MACS_peak_1116	0.882	1.153	1.663	1.751
MACS_peak_1117	2.132	2.842	5.06	4.978
MACS_peak_1119	2.82	4.039	5.595	6.319
MACS_peak_112	1.077	1.222	1.272	1.807
MACS_peak_1120	3.103	4.579	5.696	6.614
MACS_peak_1121	0.996	1.142	1.93	2.538
MACS_peak_1122	1.551	1.345	2.3	2.474
MACS_peak_1123	1.797	1.896	2.888	3.343
MACS_peak_1124	1.539	0.977	1.256	1.887
MACS_peak_1125	0.967	0.973	2.184	1.66
MACS_peak_1126	1.025	1.17	2.58	1.997
MACS_peak_113	1.78	1.982	3.909	3.951
MACS_peak_1130	0.813	0.598	1.321	1.842
MACS_peak_1132	1.693	1.934	3.512	4.004
MACS_peak_1135	1.307	0.954	2.424	3.138
MACS_peak_1136	1.181	1.096	1.263	1.976
MACS_peak_1138	2.497	1.643	3.48	4.417
MACS_peak_1139	2.269	2.403	4.843	4.524
MACS_peak_114	1.306	1.412	2.321	1.875
MACS_peak_1140	1.102	0.828	2.171	2.394
MACS_peak_1141	1.535	1.602	2.699	2.131
MACS_peak_1143	1.53	0.959	2.563	2.82
MACS_peak_1144	1.597	0.856	2.474	2.8
MACS_peak_1145	1.446	0.826	2.034	2.443
MACS_peak_1146	0.828	0.704	1.147	1.369
MACS_peak_1147	1.324	1.797	2.285	3.272
MACS_peak_115	3.29	3.732	6.022	6.312
MACS_peak_1153	2.216	3.618	4.276	4.424
MACS_peak_1154	2.076	2.685	3.461	3.931
MACS_peak_1155	2.421	4.004	4.637	5.383
MACS_peak_1157	2.59	3.013	3.631	4.431
MACS_peak_1159	0.463	0.131	0.862	0.9
MACS_peak_116	1.054	1.78	1.678	1.984
MACS_peak_1160	0.99	1.023	2.28	2.057
MACS_peak_1161	0.313	0.27	0.307	0.352
MACS_peak_1167	1.08	1.515	2.137	1.645
MACS_peak_1168	0.916	1.231	1.107	1.182
MACS_peak_117	4.205	7.02	8.692	13.38
MACS_peak_118	4.521	6.962	9.327	11.369
MACS_peak_119	0.727	1.255	1.44	1.609
MACS_peak_1191	1.106	1.431	1.559	2.305
MACS_peak_120	4.046	5.893	9.062	9.888
MACS_peak_121	2.772	4.046	7.236	6.497
MACS_peak_1210	0.938	1.446	1.696	2.345
MACS_peak_122	2.908	3.888	6.988	6.29
MACS_peak_1220	0.889	0.775	1.391	1.579
MACS_peak_1221	0.627	0.598	0.879	1.042
MACS_peak_123	4.419	5.127	9.717	9.598
MACS_peak_124	2.846	3.657	5.972	6.041
MACS_peak_1246	1.376	1.469	2.983	4.084
MACS_peak_1247	1.705	1.776	4.304	4.782
MACS_peak_1248	1.417	1.651	2.854	3.078
MACS_peak_1249	1.173	0.808	2.285	2.393
MACS_peak_125	2.641	3.582	6.15	6.46
MACS_peak_1250	1.926	1.438	3.515	2.723
MACS_peak_1251	1.458	1.422	3.07	3.857
MACS_peak_1252	0.956	1.101	1.888	1.237
MACS_peak_1253	1.774	1.72	3.032	2.937
MACS_peak_1258	1.703	1.695	2.317	3.935
MACS_peak_1259	1.593	2.717	3.591	3.671
MACS_peak_126	2.332	3.433	5.832	5.585
MACS_peak_1260	0.911	1.032	1.984	2.348
MACS_peak_1261	1.246	1.155	1.312	1.586
MACS_peak_1262	1.114	1.151	1.216	1.497
MACS_peak_1263	0.927	0.636	1.289	1.742
MACS_peak_1265	1.369	1.477	2.424	3.718
MACS_peak_1266	1.782	1.145	3.603	3.959
MACS_peak_1267	1.311	2.433	2.848	3.082
MACS_peak_1268	2.155	1.671	2.693	3.351
MACS_peak_1269	0.615	0.584	0.717	1.103
MACS_peak_127	1.211	1.775	1.747	2.797
MACS_peak_1270	0.891	0.639	1.585	1.117
MACS_peak_1271	1.913	1.987	2.097	2.472
MACS_peak_1272	1.075	2.055	1.925	2.636
MACS_peak_1274	0.942	1.554	1.094	1.397
MACS_peak_1275	2.499	3.146	4.876	5.734
MACS_peak_1276	1.178	1.468	2.021	2.68
MACS_peak_1279	2.85	4.591	6.37	6.698
MACS_peak_128	1.474	2.001	2.094	2.354
MACS_peak_1280	2.578	3.164	5.344	5.403
MACS_peak_1288	0.915	0.742	2.437	1.602
MACS_peak_1289	1.117	0.868	2.638	1.778
MACS_peak_1290	1.068	0.957	2.683	1.976
MACS_peak_1292	0.938	1.428	1.538	1.07
MACS_peak_1307	0.325	0.285	0.303	0.369
MACS_peak_131	0.521	1.005	0.173	0.813
MACS_peak_1310	0.452	0.106	0.935	0.612
MACS_peak_1311	1.617	1.467	2.247	2.156
MACS_peak_1312	1.585	2.403	2.915	2.852
MACS_peak_1313	0.831	1.275	2.145	2.095
MACS_peak_1314	0.556	0.49	0.564	1.41
MACS_peak_1315	0.556	0.49	0.564	1.41
MACS_peak_1316	0.556	0.49	0.564	1.41
MACS_peak_132	0.347	0.28	0.69	0.599
MACS_peak_1320	1.111	1.54	2.067	3.1
MACS_peak_1321	1.194	1.089	2.588	3.485
MACS_peak_1322	2.198	1.902	5.322	4.67
MACS_peak_1325	0.538	0.81	0.941	1.068
MACS_peak_133	2.353	3.479	3.753	3.465
MACS_peak_134	2.28	3.264	4.011	3.907
MACS_peak_1344	1.469	1.729	3.114	3.694
MACS_peak_1347	2.374	2.268	4.287	5.358
MACS_peak_1348	1.507	2.297	3.52	2.883
MACS_peak_1349	0.78	0.597	0.921	0.875
MACS_peak_135	2.201	3.355	3.418	4.034
MACS_peak_1350	4.171	6.521	6.286	6.039
MACS_peak_1351	0.664	1.411	1.897	2.229
MACS_peak_1352	0.676	1.464	1.823	2.193
MACS_peak_1353	0.66	1.535	1.961	2.231
MACS_peak_1355	1.138	1.398	3.007	2.397
MACS_peak_1358	2.849	3.071	4.962	4.461
MACS_peak_1359	0.791	0.573	0.926	0.998
MACS_peak_136	1.448	3.104	3.486	3.603
MACS_peak_1360	0.554	0.815	0.933	1.318
MACS_peak_1361	2.918	4.099	7.24	8.312
MACS_peak_1362	3.294	5.058	7.904	8.468
MACS_peak_1364	1.425	3.423	3.859	3.17
MACS_peak_1365	1.625	3.276	3.875	3.434
MACS_peak_1366	1.564	3.229	3.777	3.463
MACS_peak_1368	4.019	5.472	8.066	7.689
MACS_peak_1369	1.208	1.862	1.616	3.416
MACS_peak_137	1.812	3.349	4.115	4.327
MACS_peak_1370	1.786	3.307	2.459	3.55
MACS_peak_1371	1.511	3.306	2.094	3.378
MACS_peak_1372	1.008	1.717	1.236	1.643
MACS_peak_1374	0.697	0.46	1.238	1.343
MACS_peak_1376	0.767	0.851	2.051	1.763
MACS_peak_1377	0.45	1.111	0.719	1.113
MACS_peak_1378	1.17	1.237	0.926	1.132
MACS_peak_1379	2.524	2.769	3.856	5.146
MACS_peak_138	1.361	1.754	1.516	2.545
MACS_peak_1380	0.831	1.661	1.189	1.647
MACS_peak_1381	1.655	1.391	1.364	2.277
MACS_peak_1382	1.295	1.396	1.636	1.528
MACS_peak_1383	1.572	1.359	1.379	1.655
MACS_peak_1384	1.915	2.389	3.841	3.947
MACS_peak_1385	0.73	0.491	1.948	1.483
MACS_peak_1386	1.413	1.674	2.711	2.679
MACS_peak_1389	2.185	2.499	4.262	4.965
MACS_peak_139	1.292	1.197	2.116	2.076
MACS_peak_1390	1.633	1.355	3.005	2.628
MACS_peak_1391	0.712	0.901	1.543	1.724
MACS_peak_1392	0.944	1.184	1.789	1.782
MACS_peak_1393	0.487	0.868	0.568	0.66
MACS_peak_1394	0.536	0.232	0.696	0.711
MACS_peak_1398	0.382	0.379	0.437	1.02
MACS_peak_1399	0.303	0.326	0.424	0.607
MACS_peak_140	1.215	1.503	1.274	1.883
MACS_peak_1400	1.325	1.321	2.704	2.639
MACS_peak_1401	0.625	1.235	1.313	1.652
MACS_peak_1402	0.728	1.144	1.147	1.517
MACS_peak_1403	0.278	0.638	0.358	0.255
MACS_peak_1404	1.804	2.042	3.626	4.124
MACS_peak_1405	2.949	4.867	6.534	6.781
MACS_peak_1406	1.425	1.511	2.425	3.555
MACS_peak_1407	1.522	1.91	3.413	2.897
MACS_peak_1408	1.609	1.898	3.392	3.377
MACS_peak_1409	1.633	2.537	2.076	3.071
MACS_peak_141	2.444	3.855	4.73	4.937
MACS_peak_1410	0.245	0.463	0.249	0.837
MACS_peak_1411	3.033	4.133	5.49	5.393
MACS_peak_1412	2.583	3.286	4.957	5.008
MACS_peak_1413	2.665	4.419	4.825	6.012
MACS_peak_1414	3.411	4.164	5.867	6.602
MACS_peak_1415	0.968	1.423	1.887	2.324
MACS_peak_1416	1.051	1.858	1.729	2.504
MACS_peak_1418	1.76	2.931	3.331	4.581
MACS_peak_1419	2.174	2.632	4.035	4.454
MACS_peak_142	1.125	1.151	1.444	1.923
MACS_peak_1420	0.746	0.974	1.701	2.001
MACS_peak_1421	0.67	0.289	0.57	0.746
MACS_peak_1423	1.534	2.635	2.637	3.539
MACS_peak_1424	1.769	2.63	3.022	4.119
MACS_peak_1425	1.362	1.649	1.236	2.363
MACS_peak_1426	1.86	2.436	2.53	2.558
MACS_peak_1427	0.382	0.432	0.457	0.914
MACS_peak_1428	1.13	1.151	0.95	0.913
MACS_peak_1429	2.727	3.538	4.786	4.119
MACS_peak_1430	2.752	5.282	6.217	6.611
MACS_peak_1431	2.255	3.37	3.669	3.315
MACS_peak_1432	2.25	3.37	3.818	4.109
MACS_peak_1434	1.389	2.352	2.166	3.077
MACS_peak_1435	1.709	2.386	2.236	2.823
MACS_peak_1436	1.223	1.914	1.857	1.733
MACS_peak_1438	0.5	0.86	0.733	1.104
MACS_peak_1439	2.66	4.129	6.359	6.353
MACS_peak_144	2.219	3.207	4.404	5.429
MACS_peak_1440	3.219	5.247	7.335	7.89
MACS_peak_1441	1.491	1.936	1.603	2.428
MACS_peak_1442	1.334	1.568	1.952	2.435
MACS_peak_1443	1.478	1.663	2.001	2.323
MACS_peak_1445	1.046	1.382	1.982	2.329
MACS_peak_1446	2.381	4.668	5.909	6.899
MACS_peak_1447	1.251	1.824	2.092	2.746
MACS_peak_1448	3.824	6.45	6.11	7.03
MACS_peak_1449	4.045	5.414	8.475	9.845
MACS_peak_145	2.363	1.961	2.691	4.855
MACS_peak_1450	3.423	3.947	5.458	6.97
MACS_peak_1451	2.485	4.192	5.663	5.992
MACS_peak_1452	3.746	6.004	7.189	8.655
MACS_peak_1453	3.83	6.528	6.658	8.491
MACS_peak_1454	1.131	1.234	2.035	1.569
MACS_peak_1455	2.555	3.139	4.83	5.37
MACS_peak_1456	3.371	2.792	6.198	5.829
MACS_peak_1457	2.239	3.985	5.643	6.407
MACS_peak_1458	2.468	3.211	3.756	3.715
MACS_peak_1459	1.044	1.348	1.22	2.174
MACS_peak_146	2.914	3.318	4.82	6.96
MACS_peak_1461	1.582	2.325	2.785	3.929
MACS_peak_1462	2.108	2.297	3.766	3.602
MACS_peak_1463	1.043	1.542	0.988	1.497
MACS_peak_1464	0.602	0.876	0.825	0.83
MACS_peak_1465	0.47	0.532	0.827	0.867
MACS_peak_1466	0.402	0.593	0.982	0.822
MACS_peak_1469	0.4	0.871	1.028	0.625
MACS_peak_147	1.147	2.368	1.818	2.094
MACS_peak_1470	0.717	0.74	1.267	1.476
MACS_peak_1472	0.881	0.539	1.294	1.34
MACS_peak_1473	1.068	1.251	1.682	1.833
MACS_peak_1474	0.509	0.318	0.793	0.867
MACS_peak_1475	1.542	1.636	2.578	3.772
MACS_peak_1476	2.609	2.77	4.638	6.033
MACS_peak_1477	2.523	2.216	4.302	5.44
MACS_peak_1478	1.172	1.442	2.631	2.362
MACS_peak_1479	1.342	1.751	1.708	2.172
MACS_peak_148	1.201	2.567	1.964	2.22
MACS_peak_1480	1.509	1.664	3.204	2.661
MACS_peak_1481	1.285	1.506	2.662	2.69
MACS_peak_1482	1.797	2.302	3.773	4.073
MACS_peak_1483	1.203	0.976	1.826	1.9
MACS_peak_1484	0.845	0.719	1.296	1.398
MACS_peak_1485	1.452	1.405	2.386	1.954
MACS_peak_1486	1.453	2.272	3.243	2.813
MACS_peak_1488	2.239	4.938	5.555	7.456
MACS_peak_1489	2.277	4.319	5.415	7.272
MACS_peak_149	0.963	1.211	1.465	1.983
MACS_peak_1490	0.782	1.091	0.932	1.016
MACS_peak_1491	2.148	3.638	4.566	6.272
MACS_peak_1492	1.16	0.994	1.587	1.206
MACS_peak_1493	1.661	3.168	3.768	4.043
MACS_peak_1494	1.66	3.028	3.176	3.522
MACS_peak_1495	0.425	0.689	0.309	0.497
MACS_peak_1496	0.452	0.711	0.391	0.505
MACS_peak_1497	1.907	3.397	3.172	3.671
MACS_peak_1498	2.183	3.234	3.798	4.439
MACS_peak_1499	0.486	0.839	1.154	0.943
MACS_peak_15	3.704	6.662	8.897	8.262
MACS_peak_150	4.23	5.863	7.854	7.15
MACS_peak_1500	1.117	1.072	1.566	1.377
MACS_peak_1501	1.691	1.648	2.258	2.356
MACS_peak_1508	0.832	0.748	1.789	2.615
MACS_peak_1509	0.739	0.996	0.682	1.795
MACS_peak_151	1.312	1.381	2.076	2.486
MACS_peak_1510	0.904	0.911	0.928	0.911
MACS_peak_1512	1.772	1.578	2.278	3.115
MACS_peak_1513	1.509	1.192	1.313	1.963
MACS_peak_1514	1.291	1.303	2.613	3.135
MACS_peak_152	2.511	3.089	2.695	3.327
MACS_peak_1521	1.691	1.728	3.354	3.082
MACS_peak_1522	0.284	0.362	0.628	0.357
MACS_peak_1523	3.969	4.867	9.058	8.311
MACS_peak_1524	1.537	1.509	1.999	2.248
MACS_peak_1525	3.891	5.575	9.966	11.866
MACS_peak_1526	1.556	1.919	1.899	2.769
MACS_peak_1527	4.757	7.334	8.9	11.102
MACS_peak_1528	4.732	7.367	7.901	11.104
MACS_peak_1529	2.32	2.162	1.86	3.258
MACS_peak_153	0.966	0.884	1.057	0.862
MACS_peak_1530	1.827	1.692	1.836	2.439
MACS_peak_1538	0.799	0.492	0.995	1.112
MACS_peak_1545	1.375	1.477	2.839	2.927
MACS_peak_1547	0.752	0.588	1.573	1.498
MACS_peak_1548	0.713	0.458	0.836	1.313
MACS_peak_1549	0.831	0.912	1.393	1.67
MACS_peak_1550	1.282	0.766	1.334	2.451
MACS_peak_1551	1.279	0.644	1.67	2.426
MACS_peak_1552	1.175	0.899	2.045	2.121
MACS_peak_1562	1.004	0.76	0.928	1.419
MACS_peak_1563	0.66	0.871	1.083	1.831
MACS_peak_1564	2.433	3.352	4.074	3.203
MACS_peak_1566	2.612	1.546	3.022	2.616
MACS_peak_1568	0.665	0.787	1.045	1.962
MACS_peak_1569	1.921	2.183	2.587	2.616
MACS_peak_1570	1.487	1.464	2.175	2.104
MACS_peak_1571	0.925	2.088	2.048	2.201
MACS_peak_1572	1.193	1.847	2.335	2.608
MACS_peak_1573	0.626	1.282	0.589	1.302
MACS_peak_1574	3.196	4.362	6.588	7.649
MACS_peak_1575	4.584	7.341	11.571	12.743
MACS_peak_1576	1.289	1.404	2.652	2.685
MACS_peak_1577	1.271	1.502	2.848	2.513
MACS_peak_1578	1.216	1.692	2.831	2.987
MACS_peak_158	0.66	0.694	1.139	1.363
MACS_peak_1581	1.772	2.362	3.215	4.037
MACS_peak_1582	0.521	0.359	0.481	0.689
MACS_peak_1583	1.594	1.372	1.826	2.56
MACS_peak_1584	1.031	1.131	1.277	0.873
MACS_peak_1585	2.412	3.825	4.005	3.918
MACS_peak_1586	1.927	2.512	3.214	3.503
MACS_peak_1587	1.983	2.969	4.103	5.519
MACS_peak_1588	2.372	3.585	5.573	6.887
MACS_peak_1589	1.786	1.073	2.401	2.649
MACS_peak_159	2.638	3.415	4.991	6.377
MACS_peak_1590	0.452	0.598	0.822	0.91
MACS_peak_1591	1.878	2.055	3.096	3.041
MACS_peak_1592	2.172	2.475	4.002	5.788
MACS_peak_1593	1.964	3.286	4.228	4.946
MACS_peak_1594	1.795	3.081	3.94	4.907
MACS_peak_1596	1.789	2.272	3.923	4.989
MACS_peak_1597	1.285	0.719	2.052	2.121
MACS_peak_1598	0.638	0.702	0.407	1.298
MACS_peak_1599	0.773	1.095	1.493	2.305
MACS_peak_16	3.917	5.796	6.206	6.572
MACS_peak_160	2.863	3.073	4.831	6.083
MACS_peak_1600	0.497	0.534	0.671	1.064
MACS_peak_1602	3.548	3.637	6.214	6.313
MACS_peak_1603	4.458	4.333	7.786	8.105
MACS_peak_1604	2.958	2.406	5.693	6.751
MACS_peak_1605	1.349	1.925	3.215	3.444
MACS_peak_1606	0.928	1.124	1.502	1.355
MACS_peak_161	1.378	2.191	2.486	2.859
MACS_peak_1615	0.799	1.305	1.34	2.03
MACS_peak_162	3.877	5.21	6.221	7.785
MACS_peak_1621	2.79	3.602	6.96	8.005
MACS_peak_1622	2.616	4.526	6.641	7.67
MACS_peak_1623	2.004	1.853	5.459	5.394
MACS_peak_1624	3.032	3.854	5.768	7.74
MACS_peak_1625	1.891	2.626	4.897	5.996
MACS_peak_1626	2.745	3.74	6.029	6.494
MACS_peak_1627	2.4	3.224	5.243	5.585
MACS_peak_1628	2.94	2.345	5.544	5.84
MACS_peak_163	0.456	0.685	0.772	0.894
MACS_peak_1630	1.166	0.867	1.583	2.333
MACS_peak_1631	1.072	1.1	1.101	1.886
MACS_peak_1641	0.869	0.704	1.695	1.342
MACS_peak_1642	1.961	2.131	5.29	5.411
MACS_peak_1643	2.042	2.288	4.917	5.451
MACS_peak_1644	2.242	1.389	3.794	4.056
MACS_peak_1645	2.294	1.506	4.045	4.226
MACS_peak_1646	1.606	1.321	3.138	3.825
MACS_peak_1648	0.991	1.03	1.744	2.394
MACS_peak_1656	0.32	0.273	0.409	0.385
MACS_peak_1658	0.626	0.994	0.643	1.52
MACS_peak_1659	0.799	1.795	0.672	0.966
MACS_peak_166	2.238	2.899	3.41	4.14
MACS_peak_1660	0.799	1.795	0.672	0.966
MACS_peak_1661	0.733	0.914	1.301	1.253
MACS_peak_1662	0.382	1.027	0.721	0.507
MACS_peak_1664	2.249	3.179	1.756	4.113
MACS_peak_1665	2.734	3.162	2.333	4.006
MACS_peak_1666	2.766	3.316	2.833	4.448
MACS_peak_1667	3.057	3.467	3.543	5.105
MACS_peak_1668	2.408	2.605	2.866	4.111
MACS_peak_167	1.221	1.649	2.063	2.693
MACS_peak_1670	2.696	3.355	3.877	6.118
MACS_peak_1671	2.357	3.024	3.01	4.825
MACS_peak_1672	2.21	2.933	2.678	4.929
MACS_peak_1673	3.824	4.768	7.915	8.587
MACS_peak_1674	4.344	5.49	6.631	9.308
MACS_peak_1675	3.399	3.325	7.972	9.474
MACS_peak_1676	2.779	3.458	6.128	7.527
MACS_peak_1678	2.061	3.782	4.434	4.319
MACS_peak_1679	1.984	4.274	5.401	5.771
MACS_peak_168	1.834	2.773	2.574	3.14
MACS_peak_1680	0.571	1.156	1.012	0.958
MACS_peak_1681	1.612	2.534	2.876	2.864
MACS_peak_1682	0.731	1.083	1.544	1.58
MACS_peak_1683	0.526	0.994	1.439	1.368
MACS_peak_1684	1.14	1.737	1.583	2.269
MACS_peak_1685	1.011	1.588	1.501	2.078
MACS_peak_1688	0.598	0.809	0.348	0.626
MACS_peak_1689	0.915	1.202	1.318	1.726
MACS_peak_169	1.251	1.626	1.751	1.821
MACS_peak_1691	1.208	0.919	1.513	2.256
MACS_peak_1692	1.177	0.919	1.442	1.874
MACS_peak_1693	1.229	1.239	1.967	1.326
MACS_peak_1696	1.321	0.596	1.76	2.254
MACS_peak_1697	1.123	0.381	1.668	1.906
MACS_peak_1698	1.788	1.94	2.745	3.859
MACS_peak_17	0.417	0.316	0.411	0.16
MACS_peak_170	0.644	0.596	0.953	1.315
MACS_peak_1700	2.353	2.269	3.871	4.364
MACS_peak_1704	0.487	0.714	1.007	0.811
MACS_peak_1706	0.896	1.346	1.743	1.673
MACS_peak_1708	1.178	1.684	2.18	2.134
MACS_peak_1709	0.743	1.098	1.802	1.657
MACS_peak_171	3.142	4.292	5.817	7.231
MACS_peak_1710	0.202		0.157	0.102
MACS_peak_1713	0.181	0.106	0.152	0.179
MACS_peak_1714	0.139	0.106	0.051	0.051
MACS_peak_1715	1.903	2.039	3.991	4.344
MACS_peak_1716	2.687	2.563	5.905	5.946
MACS_peak_1717	2.824	2.342	6.173	6.071
MACS_peak_1719	3.33	5.248	5.93	7.237
MACS_peak_172	0.823	1.006	0.992	1.139
MACS_peak_1720	1.639	2.115	2.826	3.064
MACS_peak_1722	3.073	4.511	5.619	8.493
MACS_peak_1723	1.182	1.038	1.444	2.36
MACS_peak_1724	4.983	6.234	8.999	10.798
MACS_peak_1725	3.425	4.261	6.864	8.209
MACS_peak_1726	3.772	5.08	8.501	9.213
MACS_peak_1727	0.945	1.04	2.2	2.484
MACS_peak_1728	1.018	1.4	1.473	2.091
MACS_peak_1729	0.75	1.103	1.054	1.567
MACS_peak_173	1.702	1.768	2.708	2.79
MACS_peak_1730	2.598	2.255	4.376	4.99
MACS_peak_1732	2.795	4.08	5.359	7.119
MACS_peak_1733	3.786	5.562	8.095	10.461
MACS_peak_1734	1.515	1.393	2.371	3.525
MACS_peak_1735	2.155	2.214	3.926	4.715
MACS_peak_1736	3.069	3.807	4.524	4.993
MACS_peak_1737	0.526	0.689	1.35	0.975
MACS_peak_1739	2.373	1.793	5.582	5.217
MACS_peak_174	2.549	3.138	3.923	4.585
MACS_peak_1745	2.215	2.094	3.049	4.389
MACS_peak_1746	2.219	2.295	3.514	4.613
MACS_peak_1747	2.223	2.431	4.038	4.435
MACS_peak_1748	2.229	2.721	2.91	4.536
MACS_peak_1749	0.593	0.654	0.479	0.585
MACS_peak_175	2.135	2.603	3.781	4.382
MACS_peak_1750	2.475	3.453	4.986	6.377
MACS_peak_1751	2.738	3.731	5.058	5.743
MACS_peak_1752	2.636	3.697	5.109	5.845
MACS_peak_1753	2.34	2.393	4.746	5.112
MACS_peak_1754	1.118	1.465	2.004	2.538
MACS_peak_1755	1.075	1.141	1.469	1.91
MACS_peak_1756	1.43	1.192	1.979	2.494
MACS_peak_1757	1.741	1.894	3.663	3.352
MACS_peak_1759	0.695	0.54	1.871	2.234
MACS_peak_176	3.489	4.192	4.4	4.228
MACS_peak_1760	0.869	0.578	1.097	1.578
MACS_peak_1761	0.862	0.565	1.556	0.754
MACS_peak_1762	0.684	1.104	0.93	1.12
MACS_peak_1763	0.688	0.485	1.236	1.109
MACS_peak_1764	0.765	1.05	1.818	1.758
MACS_peak_1765	0.871	1.035	1.753	1.772
MACS_peak_1766	2.064	1.874	3.856	3.88
MACS_peak_1767	1.4	1.308	2.56	2.73
MACS_peak_1768	0.648	0.448	0.96	1.391
MACS_peak_177	0.336	0.475	0.791	1.109
MACS_peak_1772	1.599	1.747	2.943	3.647
MACS_peak_1773	2.439	2.807	4.937	5.815
MACS_peak_1776	1.267	1.873	3.131	3.277
MACS_peak_1777	1.392	1.946	3.58	3.435
MACS_peak_1778	0.695	0.601	0.981	1.145
MACS_peak_1779	0.985	0.844	2.118	1.363
MACS_peak_178	0.998	1.356	0.723	1.357
MACS_peak_1780	1.339	1.271	2.302	1.632
MACS_peak_1781	1.39	1.709	3.052	4.239
MACS_peak_1782	1.16	0.654	1.667	1.645
MACS_peak_179	2.355	3.599	6.709	6.623
MACS_peak_1794	0.842	0.793	1.84	1.655
MACS_peak_1796	2.1	2.757	4.872	4.891
MACS_peak_1798	2.384	2.163	5.017	4.502
MACS_peak_1799	2.074	2.199	4.333	3.795
MACS_peak_18	0.417	0.273	0.452	0.15
MACS_peak_180	1.622	2.121	2.803	2.772
MACS_peak_1800	3.327	3.633	5.536	6.744
MACS_peak_1801	3.517	3.731	7.943	7.562
MACS_peak_1802	0.837	1.506	1.656	2.486
MACS_peak_1804	2.941	3.158	6.791	7.896
MACS_peak_1806	1.567	3.31	3.953	5.712
MACS_peak_1807	1.307	1.736	2.394	3.446
MACS_peak_1808	2.86	4.278	6.022	7.491
MACS_peak_1809	1.12	1.381	2.039	2.833
MACS_peak_181	2.41	3.08	6.118	6.16
MACS_peak_1810	1.753	2.971	3.168	4.399
MACS_peak_1811	1.044	1.363	2.05	2.614
MACS_peak_1812	1.112	1.958	1.393	2.817
MACS_peak_1813	1.425	0.985	1.919	1.93
MACS_peak_1814	2.603	2.271	5.215	4.893
MACS_peak_1815	0.625	1.02	1.172	1.394
MACS_peak_1816	0.799	1.075	1.652	1.509
MACS_peak_1819	0.917	1.137	2.017	1.861
MACS_peak_182	2.85	3.448	8.205	7.643
MACS_peak_1820	0.597	0.893	1.08	1.417
MACS_peak_1821	1.197	1.425	1.712	2.517
MACS_peak_1822	2.322	2.947	3.471	4.342
MACS_peak_1823	2.374	4.004	7.878	7.181
MACS_peak_1824	2.446	4.717	8.45	7.382
MACS_peak_1825	2.029	2.178	2.76	4.585
MACS_peak_1826	3.044	4.497	6.264	7.118
MACS_peak_1827	2.864	3.248	4.168	5.048
MACS_peak_1828	2.796	4.106	4.374	5.401
MACS_peak_1829	2.767	4.198	6.111	6.819
MACS_peak_183	0.917	0.618	1.333	1.334
MACS_peak_1830	3.474	3.753	8.078	7.913
MACS_peak_1831	3.929	6.005	8.492	9.978
MACS_peak_1833	0.748	0.631	0.824	0.943
MACS_peak_1834	1.228	1.853	2.813	3.103
MACS_peak_1835	1.879	1.352	3.612	4.135
MACS_peak_1836	1.513	1.442	3.112	3.796
MACS_peak_1838	0.795	1.271	1.233	1.037
MACS_peak_1839	2.187	2.979	3.591	3.893
MACS_peak_184	0.96	0.645	1.241	1.145
MACS_peak_1840	2.398	3.218	3.139	4.104
MACS_peak_1841	2.528	3.964	2.855	4.663
MACS_peak_1842	0.883	1.732	0.708	1.086
MACS_peak_1843	1.425	2.064	2.729	3.261
MACS_peak_1844	2.668	4.4	5.825	5.432
MACS_peak_1845	1.332	2.194	3.076	2.665
MACS_peak_1846	3.143	4.594	6.436	8.258
MACS_peak_1847	1.546	2.162	3.391	3.605
MACS_peak_1848	2.668	4.126	5.098	5.933
MACS_peak_1849	2.892	3.586	5.155	5.314
MACS_peak_1850	2.331	4.49	6.085	7.424
MACS_peak_1851	1.877	2.048	2.725	3.073
MACS_peak_1852	1.378	1.839	1.756	2.3
MACS_peak_1853	2.107	3.921	5.15	5.697
MACS_peak_1854	1.703	1.671	3.284	3.58
MACS_peak_1855	1.836	1.816	2.38	2.971
MACS_peak_1856	2.009	2.992	4.479	5.381
MACS_peak_1857	1.947	1.86	3.258	4.121
MACS_peak_1858	1.709	1.882	3.181	4.317
MACS_peak_1859	2.069	2.593	2.906	3.871
MACS_peak_1860	1.309	2.532	2.355	3.302
MACS_peak_1861	3.571	3.69	6.97	7.309
MACS_peak_1862	1.468	1.563	3.287	2.262
MACS_peak_1863	0.86	0.926	2.135	1.571
MACS_peak_1864	1.272	2.138	2.722	2.017
MACS_peak_1865	1.48	1.295	2.633	3.12
MACS_peak_1866	1.3	1.708	3.608	3.079
MACS_peak_1867	1.992	2.333	3.756	3.772
MACS_peak_1868	1.718	1.934	3.956	3.634
MACS_peak_1869	0.889	1.113	2.154	3.045
MACS_peak_1870	1.063	1.091	2.04	2.995
MACS_peak_1871	1.4	1.514	1.644	3.251
MACS_peak_1872	1.187	1.542	1.211	1.754
MACS_peak_1876	1.323	1.682	2.569	2.977
MACS_peak_1877	1.691	1.815	3.018	3.451
MACS_peak_1878	1.539	2.354	4.847	3.555
MACS_peak_1879	1.829	2.496	3.981	3.728
MACS_peak_188	1.599	2.123	3.038	2.925
MACS_peak_1880	1.564	1.682	3.054	4.247
MACS_peak_1881	1.772	1.911	3.439	4.359
MACS_peak_1882	1.9	1.97	3.505	4.527
MACS_peak_1883	1.64	1.449	2.837	4.317
MACS_peak_1884	0.624	1.21	2.126	1.516
MACS_peak_1885	1.774	2.068	3.383	3.75
MACS_peak_1886	1.822	2.209	3.262	3.91
MACS_peak_1888	1.606	1.231	2.515	1.896
MACS_peak_1889	0.894	1.138	1.287	1.571
MACS_peak_189	1.593	2.054	2.972	2.826
MACS_peak_1890	2.35	2.733	4.247	4.492
MACS_peak_1891	0.935	0.741	1.615	1.188
MACS_peak_1892	0.452	0.326	0.785	1.139
MACS_peak_1893	0.876	0.922	1.157	1.066
MACS_peak_1894	0.97	0.979	1.278	1.066
MACS_peak_1895	0.975	0.979	1.291	1.071
MACS_peak_1896	1.032	1.004	1.337	1.155
MACS_peak_1897	2.635	2.459	3.768	4.108
MACS_peak_1898	2.893	3.551	5.867	7.114
MACS_peak_1899	2.841	3.954	5.255	7.058
MACS_peak_19	1.523	2.374	2.648	2.907
MACS_peak_190	1.552	1.964	2.832	2.777
MACS_peak_1900	0.591	1.146	1.112	1.921
MACS_peak_1901	1.547	2.202	3.358	2.978
MACS_peak_1903	0.298	0.937	1.587	1.056
MACS_peak_1904	0.842	1.258	1.709	1.333
MACS_peak_1905	0.865	1.129	1.252	1.521
MACS_peak_1906	1.171	1.207	2.31	3.045
MACS_peak_1907	1.15	1.116	2.424	3.373
MACS_peak_1909	0.871	0.323	1.341	1.373
MACS_peak_1912	1.217	2.018	2.973	2.578
MACS_peak_1913	1.251	2.118	3.046	2.836
MACS_peak_1914	0.976	1.412	2.581	2.224
MACS_peak_1915	0.626	0.815	1.624	1.624
MACS_peak_1916	1.16	0.712	1.797	1.767
MACS_peak_1917	1.011	0.674	1.82	1.415
MACS_peak_1918	1.61	2.363	2.481	3.331
MACS_peak_1919	1.916	2.447	2.45	3.107
MACS_peak_1921	2.8	4.635	5.115	6.223
MACS_peak_1922	2.795	4.048	5.25	4.923
MACS_peak_1923	2.641	4.496	5.986	5.437
MACS_peak_1925	1.585	1.925	1.81	2.193
MACS_peak_1926	0.781	0.593	0.962	1.017
MACS_peak_1928	2.218	2.247	4.144	4.317
MACS_peak_1929	2.512	2.109	4.522	5.045
MACS_peak_1930	1.329	1.469	1.999	2.419
MACS_peak_1933	1.693	2.502	3.615	3.647
MACS_peak_1936	2.681	4.382	7.088	6.972
MACS_peak_1937	2.901	4.154	6.527	7.143
MACS_peak_1938	2.572	4.103	6.461	6.852
MACS_peak_1939	0.591	0.987	1.216	1.675
MACS_peak_194	1.354	1.311	1.409	1.449
MACS_peak_1940	3.489	3.558	6.81	7.338
MACS_peak_1941	1.819	2.545	3.592	4.885
MACS_peak_1942	1.33	1.227	2.625	2.566
MACS_peak_1946	0.368	0.053	0.206	0.306
MACS_peak_1947	0.894	1.67	1.391	2.398
MACS_peak_1948	2.107	2.639	4.111	3.756
MACS_peak_1949	1.874	2.683	3.861	5.729
MACS_peak_1950	1.94	2.799	4.016	5.558
MACS_peak_1951	1.922	2.72	4.354	5.368
MACS_peak_1952	1.973	3.283	4.858	6.931
MACS_peak_1953	1.617	2.759	4.124	5.848
MACS_peak_1955	0.866	1.242	2.233	2.576
MACS_peak_1958	1.232	0.979	2.547	2.463
MACS_peak_1959	2.152	2.446	4.14	5.087
MACS_peak_1960	3.09	3.54	6.509	7.081
MACS_peak_1961	3.363	6.132	7.979	9.546
MACS_peak_1962	2.588	4.256	5.257	7.235
MACS_peak_1963	1.349	1.812	2.566	3.632
MACS_peak_1964	2.287	2.726	4.016	4.363
MACS_peak_1965	0.49	0.624	0.473	1.229
MACS_peak_1968	1.672	2.251	4.343	2.868
MACS_peak_1969	1.759	1.943	3.783	3.313
MACS_peak_1970	1.342	1.956	3.434	4.437
MACS_peak_1971	2.143	2.969	3.657	4.213
MACS_peak_1973	1.724	3.601	4.399	5.922
MACS_peak_1974	1.668	2.66	3.753	3.916
MACS_peak_1976	1.984	2.057	2.077	2.872
MACS_peak_1977	1.457	2.345	2.141	3.627
MACS_peak_1978	0.577	0.54	0.928	1.049
MACS_peak_1979	1.299	1.255	2.282	3.24
MACS_peak_1980	1.481	1.214	2.85	3.903
MACS_peak_1981	0.865	0.754	1.468	2.349
MACS_peak_1985	0.844	1.61	2.95	2.697
MACS_peak_1991	0.425	0.754	1.237	1.023
MACS_peak_1994	0.286	0.76	1.526	1.071
MACS_peak_1995	0.378	0.85	1.442	1.172
MACS_peak_1996	0.696	0.861	1.56	1.231
MACS_peak_1997	0.84	0.875	1.744	1.231
MACS_peak_1998	1.041	0.947	1.578	1.451
MACS_peak_2	4.154	4.638	6.68	8.658
MACS_peak_20	1.82	2.317	4.155	3.746
MACS_peak_2001	1.028	1.187	1.437	1.298
MACS_peak_2006	1.266	1.585	2.565	3.271
MACS_peak_2007	1.299	1.717	3.063	3.586
MACS_peak_2008	2.184	2.45	4.854	3.99
MACS_peak_2009	1.451	1.612	3.577	2.832
MACS_peak_2010	2.607	3.054	5.668	7.039
MACS_peak_2011	2.612	2.986	6.094	6.807
MACS_peak_2012	2.508	3.002	4.433	6.903
MACS_peak_2018	0.811	0.704	0.984	0.785
MACS_peak_2019	2.829	3.67	5.866	5.894
MACS_peak_2020	1.273	1.724	2.398	2.274
MACS_peak_2021	2.507	2.881	4.086	4.551
MACS_peak_2022	3.123	4.355	7.597	8.707
MACS_peak_2023	1.92	1.482	3.496	3.756
MACS_peak_2024	1.754	1.022	3.252	3.22
MACS_peak_2025	2.98	2.846	5.235	5.561
MACS_peak_2026	3.083	4.832	7.52	6.744
MACS_peak_2027	1.878	1.384	2.948	3.688
MACS_peak_2028	1.623	1.843	3.421	3.651
MACS_peak_2029	1.834	1.061	2.102	2.782
MACS_peak_2030	0.779	0.69	1.186	1.693
MACS_peak_2031	0.958	0.716	1.703	2.363
MACS_peak_2032	1.341	0.952	2.171	1.842
MACS_peak_2033	1.321	1.308	2.627	2.468
MACS_peak_2035	2.441	1.943	4.651	4.509
MACS_peak_2036	3.024	4.06	4.906	5.498
MACS_peak_2037	2.499	3.971	5.18	5.903
MACS_peak_2038	1.126	1.354	1.088	1.686
MACS_peak_2039	1.12	0.939	1.514	2.499
MACS_peak_2040	3.503	4.488	6.214	6.417
MACS_peak_2041	1.848	2.533	3.098	2.751
MACS_peak_2042	3.645	3.907	6.311	7.8
MACS_peak_2043	3.488	6.08	8.077	8.896
MACS_peak_2044	2.949	3.11	4.706	6.92
MACS_peak_2045	1.966	2.118	2.63	3.184
MACS_peak_2047	1.45	0.729	2.233	2.364
MACS_peak_2048	0.898	1.076	1.473	1.883
MACS_peak_2053	1.952	3.335	3.919	4.448
MACS_peak_2054	1.72	3.097	3.639	4.497
MACS_peak_2055	0.854	1.652	1.859	1.667
MACS_peak_2056	1.812	3.189	3.016	4.639
MACS_peak_2057	1.707	1.706	3.145	3.01
MACS_peak_2059	1.019	1.25	1.519	2.129
MACS_peak_2063	1.297	1.717	2.606	3.493
MACS_peak_2064	1.147	1.595	2.591	2.705
MACS_peak_2065	2.865	2.873	5.929	7.735
MACS_peak_2066	3.012	2.991	6.677	7.885
MACS_peak_2067	1.085	1.18	2.102	2.458
MACS_peak_2068	0.591	0.405	1.073	0.919
MACS_peak_2069	1.493	2.739	3.587	4.68
MACS_peak_2070	1.351	2.43	3.17	4.502
MACS_peak_2071	3.448	4.233	8.043	7.981
MACS_peak_2072	3.3	4.123	7.558	8.573
MACS_peak_2073	1.564	1.904	2.792	3.031
MACS_peak_2075	2.782	4.673	5.4	6.72
MACS_peak_2076	1.008	2.285	2.121	2.341
MACS_peak_2081	2.332	3.599	3.13	4.517
MACS_peak_2082	2.363	3.867	3.216	5.014
MACS_peak_2085	1.173	1.061	2.22	2.51
MACS_peak_2086	1.32	1.466	2.431	2.328
MACS_peak_2087	1.151	1.411	2.563	2.255
MACS_peak_2088	1.334	1.229	1.627	1.969
MACS_peak_2089	1.575	1.378	2.73	2.957
MACS_peak_2090	1.25	1.371	2.419	2.887
MACS_peak_2091	1.377	2.695	2.057	2.95
MACS_peak_2092	1.987	2.26	5.063	4.183
MACS_peak_2093	2.149	2.887	3.528	5.205
MACS_peak_2094	3.033	5.65	7.12	6.028
MACS_peak_2095	1.564	3.152	2.894	2.965
MACS_peak_2097	3.159	4.021	4.982	5.495
MACS_peak_2098	1.862	2.878	2.021	2.915
MACS_peak_2099	2.16	3.303	4.173	4.015
MACS_peak_21	1.785	2.376	4.216	3.421
MACS_peak_2101	2.244	4.45	4.246	5.979
MACS_peak_2102	3.449	6.402	7.084	9.329
MACS_peak_2103	1.446	1.324	2.288	3.514
MACS_peak_2104	2.367	2.639	4.293	5.255
MACS_peak_2105	2.052	2.57	3.604	3.708
MACS_peak_2107	0.66	0.672	1.125	1.211
MACS_peak_2108	2.572	2.786	4.397	4.651
MACS_peak_2109	2.615	3.406	4.905	5.091
MACS_peak_211	0.73	0.975	1.352	1.369
MACS_peak_2110	3.414	5.14	5.895	7.562
MACS_peak_2111	1.167	1.845	2.997	3.18
MACS_peak_2112	0.696	0.7	1.519	1.305
MACS_peak_2113	2.066	2.461	4.013	4.979
MACS_peak_2114	2.174	3.276	4.716	5.526
MACS_peak_2117	3.06	2.341	4.115	5.555
MACS_peak_2118	2.66	1.717	3.394	4.224
MACS_peak_2119	2.294	2.81	5.317	5.409
MACS_peak_212	0.686	1.03	1.325	1.297
MACS_peak_2120	1.19	2.069	2.008	2.221
MACS_peak_2121	0.888	1.586	1.714	2.3
MACS_peak_2122	2.216	1.981	3.151	5.006
MACS_peak_2123	2.386	3.614	3.74	5.551
MACS_peak_2124	2.934	3.881	6.841	7.062
MACS_peak_2125	3.663	7.348	9.931	10.653
MACS_peak_2126	1.382	1.289	1.898	2.153
MACS_peak_2127	1.692	1.556	2.661	2.592
MACS_peak_2130	2.851	3.988	5.294	6.69
MACS_peak_2131	2.866	3.725	4.469	6.099
MACS_peak_2132	3.525	4.17	6.058	7.518
MACS_peak_2133	0.617	1.434	0.824	0.897
MACS_peak_2134	0.938	1.465	1.488	1.364
MACS_peak_2136	1.16	1.608	2.114	1.81
MACS_peak_2137	1.657	3.213	2.629	3.621
MACS_peak_2138	2.031	3.547	3.043	4.021
MACS_peak_2139	1.603	2.154	3.124	3.969
MACS_peak_2140	2.305	2.921	4.6	4.44
MACS_peak_2141	1.397	1.335	3.109	2.966
MACS_peak_2142	1.628	1.792	2.839	3.325
MACS_peak_2143	0.574	0.74	0.717	1.432
MACS_peak_2144	1.553	1.455	2.416	2.185
MACS_peak_2145	0.877	1.282	2.032	1.522
MACS_peak_2147	1.048	1.038	1.325	1.68
MACS_peak_2148	2.31	3.997	5.322	5.828
MACS_peak_2149	2.657	3.656	6.51	6.145
MACS_peak_2150	1.181	1.057	1.675	2.737
MACS_peak_2152	1.737	1.391	2.392	3.463
MACS_peak_2156	2.523	3.19	5.707	5.138
MACS_peak_2157	1.959	2.714	4.912	4.147
MACS_peak_2158	0.527	0.451	0.39	1.026
MACS_peak_2159	1.468	1.57	2.368	3.545
MACS_peak_2160	0.673	0.646	1.081	1.316
MACS_peak_2161	1.791	1.874	4.134	3.663
MACS_peak_2162	0.78	1.266	2.021	1.479
MACS_peak_2163	1.088	1.06	2.055	2.287
MACS_peak_2164	2.087	2.819	4.045	4.537
MACS_peak_2167	0.577	0.704	1.437	1.663
MACS_peak_2168	1.477	2.262	2.997	3.613
MACS_peak_2169	0.744	1.324	2.145	2.174
MACS_peak_217	1.807	2.075	2.981	3.494
MACS_peak_2170	1.455	1.089	3.678	2.987
MACS_peak_2171	0.39	0.502	0.362	0.757
MACS_peak_2172	0.756	1.315	0.976	1.965
MACS_peak_2173	0.834	1.204	1.599	2.18
MACS_peak_2174	2.494	3.916	5.038	5.139
MACS_peak_2175	2.443	3.936	4.741	5.318
MACS_peak_2176	2.004	3.251	3.147	3.996
MACS_peak_2177	2.499	3.158	3.284	3.828
MACS_peak_2178	1.729	2.551	2.566	3.103
MACS_peak_218	6.287	6.618	11.569	13.978
MACS_peak_2182	0.792	0.915	1.007	1.1
MACS_peak_2183	2.079	2.841	3.331	4.155
MACS_peak_2185	2.13	3.158	5.093	4.443
MACS_peak_2188	2.156	3.516	4.482	5.154
MACS_peak_2189	2.112	3.409	3.924	4.198
MACS_peak_219	4.318	4.589	8.285	8.906
MACS_peak_2190	1.053	1.24	1.123	1.626
MACS_peak_2191	0.806	1.368	1.568	1.663
MACS_peak_2192	0.959	1.181	1.965	2.151
MACS_peak_2194	0.846	0.678	0.606	1.152
MACS_peak_2195	0.776	1.302	1.398	1.817
MACS_peak_2196	2.025	1.737	2.967	2.733
MACS_peak_2197	1.354	2.09	1.43	2.05
MACS_peak_2198	0.834	0.707	0.725	1.02
MACS_peak_22	1.772	2.435	4.322	3.958
MACS_peak_220	1.478	1.325	3.637	4.01
MACS_peak_2200	1.029	1.317	1.415	2.364
MACS_peak_2202	2.228	2.999	4.749	5.774
MACS_peak_2203	1.594	1.308	1.592	1.92
MACS_peak_2204	1.42	2.072	3.264	3.315
MACS_peak_2205	2.2	2.562	3.303	4.031
MACS_peak_2206	2.515	3.123	3.651	4.56
MACS_peak_2207	2.596	4.28	4.946	6.144
MACS_peak_2209	3.043	3.319	5.848	6.782
MACS_peak_221	1.429	1.626	3.959	4.591
MACS_peak_2210	3.207	4.182	5.304	7.265
MACS_peak_2211	2.294	3.729	3.608	5.733
MACS_peak_2212	1.479	0.798	2.087	2.415
MACS_peak_2216	0.968	0.962	1.702	1.578
MACS_peak_2218	1.157	0.974	1.134	1.068
MACS_peak_2219	1.147	0.974	1.134	1.068
MACS_peak_222	2.515	3.244	3.829	4.492
MACS_peak_2220	1.147	0.96	1.007	0.966
MACS_peak_2221	1.112	0.813	0.931	0.916
MACS_peak_2222	2.146	1.812	4.185	4.317
MACS_peak_2223	1.868	1.544	3.426	3.704
MACS_peak_2224	0.338	0.326	0.623	0.655
MACS_peak_2225	0.813	0.823	0.848	0.964
MACS_peak_223	3.477	3.777	5.054	7.435
MACS_peak_2239	1.251	0.924	1.972	1.818
MACS_peak_224	1.774	2.636	2.826	3.317
MACS_peak_2240	1.035	0.959	2.152	1.833
MACS_peak_2242	0.66	0.389	0.959	1.135
MACS_peak_2246	0.502	0.545	0.517	0.916
MACS_peak_225	2.446	1.257	3.849	3.446
MACS_peak_2250	1.175	1.207	3.011	3.724
MACS_peak_2251	1.147	1.044	1.65	1.956
MACS_peak_2252	1.097	0.755	2.306	2.764
MACS_peak_2253	0.64	0.709	1.076	1.147
MACS_peak_2254	0.887	1.068	1.599	1.814
MACS_peak_2255	1.107	1.016	2.636	2.236
MACS_peak_2257	1.018	1.685	2.271	2.031
MACS_peak_2258	0.757	1.381	1.517	1.499
MACS_peak_226	2.45	1.911	3.366	4.042
MACS_peak_227	3.148	4.097	5.123	6.989
MACS_peak_2275	1.139	0.938	2.222	1.428
MACS_peak_2276	0.82	0.808	1.808	1.523
MACS_peak_2277	1.632	1.565	2.852	3.806
MACS_peak_2285	0.813	0.954	1.099	2.014
MACS_peak_229	0.799	0.939	0.979	1.109
MACS_peak_2290	1.917	2.379	4.07	3.911
MACS_peak_23	2.22	2.35	5.122	5.707
MACS_peak_2308	0.799	0.702	1.52	1.243
MACS_peak_231	2.205	2.518	4.442	6.372
MACS_peak_2312	0.645	0.427	0.822	1.17
MACS_peak_2315	0.818	1.011	1.688	1.802
MACS_peak_2321	0.882	0.704	0.972	1.119
MACS_peak_2322	1.253	1.506	2.061	2.459
MACS_peak_2324	1.427	1.391	2.492	2.429
MACS_peak_2327	0.524	0.654	0.829	0.609
MACS_peak_2328	0.835	1.158	1.052	1.364
MACS_peak_2331	2.323	4.387	4.88	7.574
MACS_peak_2333	1.182	1.145	1.135	1.579
MACS_peak_2334	3.765	4.03	7.715	9.327
MACS_peak_2335	1.443	1.876	2.161	2.546
MACS_peak_2336	2.131	3.279	4.043	5.146
MACS_peak_2337	1.878	2.958	3.745	4.338
MACS_peak_2338	2.256	2.422	3.187	3.117
MACS_peak_2339	1.582	2.683	2.631	4.011
MACS_peak_2340	1.206	1.441	1.961	3.02
MACS_peak_2341	2.468	3.865	4.781	5.794
MACS_peak_2342	1.397	2.926	2.633	3.281
MACS_peak_2343	1.195	0.974	1.353	2.089
MACS_peak_2344	4.59	5.661	8.67	8.018
MACS_peak_2345	3.646	4.943	5.701	7.456
MACS_peak_2346	4.584	6.053	10.32	11.23
MACS_peak_2347	2.465	5.073	4.65	6.565
MACS_peak_2348	2.48	3.277	3.719	5.085
MACS_peak_2349	2.949	3.736	4.721	6.111
MACS_peak_235	2.568	2.608	5.066	5.615
MACS_peak_2350	1.258	1.133	1.786	2.491
MACS_peak_2353	2.328	3.034	4.979	6.342
MACS_peak_2354	0.452	0.434	0.931	0.993
MACS_peak_2355	1.061	2.07	2.747	2.534
MACS_peak_2356	1.337	1.729	2.244	3.174
MACS_peak_2357	1.033	0.866	1.726	2.346
MACS_peak_2358	1.216	1.051	1.664	2.445
MACS_peak_236	2.276	2.628	4.701	5.033
MACS_peak_2361	1.123	1.52	2.524	3.651
MACS_peak_2362	1.153	1.391	2.377	3.395
MACS_peak_237	2.396	2.85	5.588	4.996
MACS_peak_2389	0.449	0.403	1.068	0.611
MACS_peak_2391	0.606	0.495	0.827	1.17
MACS_peak_2399	1.835	1.418	3.417	2.558
MACS_peak_24	2.241	2.873	5.415	6.328
MACS_peak_240	1.764	1.007	3.152	3.109
MACS_peak_2401	1.568	2.248	3.992	3.213
MACS_peak_2402	0.762	0.804	0.74	1.373
MACS_peak_2403	1.184	1.562	2.43	2.832
MACS_peak_2404	2.027	2.863	4.089	4.131
MACS_peak_2409	0.85	0.745	0.853	1.086
MACS_peak_242	1.671	1.646	2.97	3.663
MACS_peak_2422	0.242	0.414	0.606	0.742
MACS_peak_2425	1.304	1.256	2.981	3.063
MACS_peak_2427	0.422	0.328	0.644	0.66
MACS_peak_2428	1.117	1.232	2.618	2.241
MACS_peak_2429	0.417	0.54	0.819	0.964
MACS_peak_243	0.665	0.618	1.095	1.154
MACS_peak_2430	1.724	1.636	3.487	3.902
MACS_peak_2431	2.663	3.644	5.454	5.804
MACS_peak_2432	2.623	3.317	4.611	5.616
MACS_peak_2433	1.984	2.747	3.502	4.147
MACS_peak_2434	0.788	1.155	1.151	1.328
MACS_peak_2435	1.037	1.086	1.738	1.796
MACS_peak_2436	1.602	1.768	3.027	2.761
MACS_peak_2439	0.869	0.867	1.601	1.08
MACS_peak_244	1.169	1.272	1.671	1.396
MACS_peak_2440	2.114	2.912	4.69	5.821
MACS_peak_2441	1.4	1.355	3.451	3.766
MACS_peak_2442	1.191	1.358	3.217	3.968
MACS_peak_2443	1.07	1.236	1.934	2.514
MACS_peak_2447	2.496	3.431	5.905	7.1
MACS_peak_2448	3.643	3.426	7.318	7.146
MACS_peak_2449	1.181	0.823	1.55	2.188
MACS_peak_245	1.37	1.287	1.78	1.479
MACS_peak_2450	1.126	0.847	1.407	2.179
MACS_peak_2451	1.445	2.267	2.7	3.43
MACS_peak_2452	0.869	1.517	1.542	1.279
MACS_peak_2454	0.491	1.135	1.258	1.668
MACS_peak_2458	1.244	1.292	2.833	2.296
MACS_peak_2459	1.317	1.066	2.235	2.116
MACS_peak_246	2.376	2.366	4.246	3.592
MACS_peak_2460	0.996	0.722	0.656	0.808
MACS_peak_2461	1.096	0.901	1.345	1.779
MACS_peak_2462	1.126	0.894	1.657	2.211
MACS_peak_2463	1.171	1.196	1.869	1.627
MACS_peak_2465	1.095	1.103	2.256	2.323
MACS_peak_2469	1.151	1.129	1.631	1.75
MACS_peak_247	2.454	2.845	5.186	5.056
MACS_peak_2474	1.185	0.651	1.694	2.07
MACS_peak_2475	1.061	0.608	1.539	1.764
MACS_peak_2479	1.672	2.55	4.221	4.283
MACS_peak_248	0.682	0.868	0.881	1.513
MACS_peak_2481	1.339	1.338	1.983	3.086
MACS_peak_2482	1.762	1.363	2.638	3.879
MACS_peak_2483	1.571	2.388	2.756	4.414
MACS_peak_2484	1.657	2.908	2.871	4.142
MACS_peak_2485	0.877	1.08	1.394	1.673
MACS_peak_2487	1.81	2.577	3.421	4.403
MACS_peak_2488	0.208	0.503	0.411	0.611
MACS_peak_249	0.952	1.3	1.364	1.809
MACS_peak_2491	0.778	0.598	1.128	1.015
MACS_peak_2495	0.73	0.629	0.612	1.156
MACS_peak_2496	2.075	2.747	4.454	4.98
MACS_peak_2497	1.509	1.802	4.044	4.339
MACS_peak_2498	1.524	1.633	3.424	3.968
MACS_peak_2499	1.461	1.409	2.477	2.797
MACS_peak_25	1.516	1.759	2.63	2.309
MACS_peak_250	4.197	3.928	6.385	7.832
MACS_peak_2503	0.963	0.651	1.64	1.346
MACS_peak_2504	1.117	1.746	2.109	2.431
MACS_peak_2505	1.124	1.803	3.667	3.578
MACS_peak_2506	1.416	1.78	4.416	4.183
MACS_peak_2507	1.467	2.269	1.557	3.01
MACS_peak_2508	0.751	0.84	0.532	1.399
MACS_peak_2509	1.602	1.621	2.637	3.547
MACS_peak_251	1.915	2.733	3.839	4.644
MACS_peak_2511	0.626	0.868	1.397	1.366
MACS_peak_2512	2.029	3.434	3.974	5.067
MACS_peak_2513	3.39	3.489	6.168	7.079
MACS_peak_2514	1.902	2.191	2.813	3.35
MACS_peak_2515	2.356	2.663	4.49	4.268
MACS_peak_2516	2.395	2.152	4.25	5.558
MACS_peak_2517	1.598	1.979	2.768	3.467
MACS_peak_2518	1.594	1.207	2.174	2.781
MACS_peak_2519	1.536	0.982	1.841	2.775
MACS_peak_252	2.663	2.721	4.288	5.04
MACS_peak_2520	1.428	2.412	3.206	3.778
MACS_peak_2521	1.287	1.726	1.874	2.544
MACS_peak_2522	1.453	2.1	1.258	1.989
MACS_peak_2523	2.69	3.97	5.113	6.363
MACS_peak_2524	1.112	1.674	2.217	2.281
MACS_peak_2525	1.112	1.674	2.156	2.231
MACS_peak_2526	1.038	1.11	0.765	1.071
MACS_peak_2527	0.324	0.167	0.212	0.794
MACS_peak_2528	0.278	0.008	0.203	0.469
MACS_peak_2529	0.66	1.292	1.562	1.873
MACS_peak_253	2.838	1.7	4.754	5.243
MACS_peak_2530	0.469	0.695	0.541	1.205
MACS_peak_2531	1.616	1.524	2.37	2.765
MACS_peak_2532	2.031	2.076	2.95	3.695
MACS_peak_2533	0.496	0.888	0.735	0.511
MACS_peak_2534	0.609	0.779	0.51	0.331
MACS_peak_2537	0.382	0.869	0.907	0.813
MACS_peak_2538	2.077	3.215	4.107	3.94
MACS_peak_254	1.809	1.796	2.226	3.083
MACS_peak_2540	1.214	1.68	2.128	1.876
MACS_peak_2541	1.776	3.179	3.5	3.292
MACS_peak_2542	1.327	2.774	3.219	3.23
MACS_peak_2543	1.678	3.092	2.824	3.766
MACS_peak_2545	1.682	3.047	2.653	3.396
MACS_peak_2546	0.98	1.077	0.721	1.27
MACS_peak_2548	1.239	1.837	2.649	3.345
MACS_peak_2553	0.869	0.982	1.493	2.092
MACS_peak_2554	0.869	1.135	1.549	2.24
MACS_peak_2556	2.432	2.892	3.882	4.208
MACS_peak_2557	1.57	1.754	2.313	2.378
MACS_peak_2558	1.519	1.311	1.781	2.028
MACS_peak_2561	1.672	1.272	2.15	2.847
MACS_peak_2562	2.855	3.843	6.291	5.466
MACS_peak_2563	2.293	2.576	5.518	6.488
MACS_peak_2564	2.234	2.278	5.496	4.635
MACS_peak_2565	0.973	1.292	1.809	1.63
MACS_peak_2567	3.146	4.566	5.42	7.513
MACS_peak_2568	1.223	1.206	2.67	2.331
MACS_peak_2569	2.692	3.699	4.459	4.4
MACS_peak_257	0.807	0.81	1.216	1.997
MACS_peak_2570	2.678	2.813	4.083	5.568
MACS_peak_2579	0.534	0.813	0.694	1.351
MACS_peak_2580	2.312	2.449	3.647	5.451
MACS_peak_2582	1.944	3.626	5.676	6.384
MACS_peak_2583	2.771	3.541	6.241	6.846
MACS_peak_2584	3.229	4.692	7.156	6.653
MACS_peak_2585	3.433	4.678	7.318	7.286
MACS_peak_2586	3.404	4.492	6.68	7.216
MACS_peak_2587	2.272	2.595	3.122	4.491
MACS_peak_2590	1.664	1.504	2.589	3.24
MACS_peak_2591	2.952	3.901	4.824	5.832
MACS_peak_2592	1.436	1.85	1.934	2.245
MACS_peak_2593	1.219	0.975	1.352	2.074
MACS_peak_2594	0.986	1.189	2.334	2.034
MACS_peak_2595	0.73	0.517	0.628	0.813
MACS_peak_2596	1.244	1.459	2.048	2.38
MACS_peak_2597	1.293	2.338	3.247	3.11
MACS_peak_2599	1.041	1.061	2.373	2.488
MACS_peak_26	1.63	1.85	2.851	2.336
MACS_peak_2600	0.738	0.631	1.545	1.678
MACS_peak_2601	1.559	0.846	2.261	3.488
MACS_peak_2602	1.865	2.231	2.527	3.73
MACS_peak_2603	2.462	2.177	4.871	4.962
MACS_peak_2604	2.876	4.327	5.39	7.168
MACS_peak_2605	1.591	1.135	2.546	2.73
MACS_peak_2606	1.607	1.446	2.973	3.615
MACS_peak_2609	4.025	5.812	8.256	10.117
MACS_peak_261	2.131	1.997	3.321	3.432
MACS_peak_2611	1.92	1.921	4.252	4.065
MACS_peak_2612	0.764	1.192	1.632	1.063
MACS_peak_2613	0.521	1.134	1.206	0.658
MACS_peak_2614	0.888	0.853	1.548	1.476
MACS_peak_2615	0.838	1.75	2.159	2.371
MACS_peak_2616	2.734	4.453	5.847	6.734
MACS_peak_2617	2.746	4.425	5.351	6.432
MACS_peak_2618	0.313	0.434	0.36	0.413
MACS_peak_2619	2.952	3.292	5.133	6.83
MACS_peak_262	4.534	4.039	7.822	9.102
MACS_peak_2620	2.864	2.873	4.069	6.018
MACS_peak_2621	0.347	0.644	0.409	0.5
MACS_peak_2622	1.427	2.208	1.776	1.864
MACS_peak_2623	1.262	2.014	1.676	1.953
MACS_peak_2624	2.722	4.33	5.843	6.025
MACS_peak_2626	0.525	0.583	0.66	0.795
MACS_peak_2627	0.487	0.926	0.67	1.173
MACS_peak_2629	0.766	0.827	1.321	0.673
MACS_peak_263	4.837	4.776	7.836	9.166
MACS_peak_2636	0.716	0.573	1.128	1.8
MACS_peak_2637	0.717	0.683	1.376	1.907
MACS_peak_2638	0.486	0.814	0.771	0.711
MACS_peak_264	3.087	3.225	4.91	6.015
MACS_peak_265	2.193	1.854	5.737	6.989
MACS_peak_266	1.253	1.093	2.727	1.946
MACS_peak_2662	1.893	2.8	4.106	5.243
MACS_peak_2663	2.807	2.618	3.802	5.48
MACS_peak_267	1.369	1.202	2.146	2.549
MACS_peak_268	5.701	4.969	12.143	9.986
MACS_peak_2682	0.357	0.159	0.267	0.352
MACS_peak_2683	0.661	0.812	1.504	1.447
MACS_peak_2689	0.938	0.931	1.236	1.195
MACS_peak_269	5.391	6.178	12.549	11.331
MACS_peak_2693	1.049	1.242	2.18	1.997
MACS_peak_2694	1.195	1.303	2.222	2.378
MACS_peak_2695	1.499	1.374	3.273	3.15
MACS_peak_2697	1.054	1.245	2.257	2.429
MACS_peak_2698	0.625	0.868	0.672	1.015
MACS_peak_27	1.368	1.793	2.461	2.035
MACS_peak_270	1.441	1.266	2.492	3.07
MACS_peak_271	0.626	0.492	1.262	1.323
MACS_peak_272	1.226	1.333	3.375	3.236
MACS_peak_2741	3.577	2.661	6.367	7
MACS_peak_2743	1.703	1.932	3.145	3.334
MACS_peak_2748	5.874	5.049	4.549	4.407
MACS_peak_2749	1.554	1.732	0.999	1.413
MACS_peak_275	0.763	1.003	0.973	0.925
MACS_peak_2750	1.67	2.754	2.631	2.742
MACS_peak_2752	0.99	0.632	0.811	1.033
MACS_peak_2753	3.768	3.51	8.34	8.661
MACS_peak_2754	1.815	1.29	4.189	4.95
MACS_peak_2755	2.131	2.912	3.605	4.158
MACS_peak_2756	3.071	3.11	5.886	6.283
MACS_peak_2757	2.535	4.63	4.679	5.658
MACS_peak_276	0.878	0.806	1.231	1.878
MACS_peak_2760	0.369	0.109	0.754	0.864
MACS_peak_277	0.556	1.628	1.2	1.98
MACS_peak_2772	0.591	0.691	0.64	0.639
MACS_peak_2776	1.006	1.49	1.384	1.908
MACS_peak_2777	1.891	2.414	3.712	4.046
MACS_peak_2779	0.139	0.697	1.175	0.772
MACS_peak_278	0.505	1.002	0.464	1.121
MACS_peak_2780	1.077	1.697	1.305	1.247
MACS_peak_2781	1.964	3.475	2.975	4.594
MACS_peak_279	1.816	2.47	3.065	3.805
MACS_peak_2792	0.764	1.55	1.299	1.376
MACS_peak_2793	2.299	5.014	3.978	6.189
MACS_peak_2794	2.369	3.427	3.174	5.27
MACS_peak_2795	0.973	1.42	1.774	1.499
MACS_peak_2796	0.821	1.51	1.037	1.528
MACS_peak_2797	0.824	1.371	1.674	1.777
MACS_peak_2799	2.787	3.788	3.712	4.353
MACS_peak_28	2.125	3.262	4.613	6.24
MACS_peak_280	0.73	1.174	0.672	0.502
MACS_peak_2800	2.528	4.795	4.784	5.823
MACS_peak_2801	2.89	3.961	5.892	6.796
MACS_peak_2802	1.617	1.376	1.782	2.777
MACS_peak_2803	1.869	2.055	2.125	3.805
MACS_peak_2804	2.43	2.68	2.846	3.448
MACS_peak_2805	1.364	1.156	1.906	2.955
MACS_peak_2807	1.112	1.2	2.277	2.347
MACS_peak_2808	1.422	1.531	3.481	2.702
MACS_peak_281	1.194	1	0.984	1.183
MACS_peak_2810	1.274	0.718	2.564	2.198
MACS_peak_2811	1.349	0.762	2.356	2.104
MACS_peak_2812	0.765	0.701	1.814	1.46
MACS_peak_2813	2.063	2.383	3.54	4.134
MACS_peak_2814	2.175	2.643	4.957	5.1
MACS_peak_2816	3.615	3.585	7.223	6.875
MACS_peak_2817	1.781	1.738	3.715	2.596
MACS_peak_2818	2.325	3.865	6.197	5.717
MACS_peak_2819	2.658	3.875	5.491	6.019
MACS_peak_282	3.01	4.416	4.511	5.941
MACS_peak_2820	0.367	0.543	0.844	0.574
MACS_peak_2821	1.058	1.313	0.828	1.505
MACS_peak_2823	0.678	0.535	1.942	1.963
MACS_peak_2825	2.672	2.323	3.56	4.632
MACS_peak_2826	1.359	1.614	3.633	3.55
MACS_peak_2827	1.278	1.338	3.344	3.382
MACS_peak_2828	2.633	2.935	5.116	4.897
MACS_peak_283	2.784	3.9	4.045	5.21
MACS_peak_2830	2.754	3.469	5.37	6.721
MACS_peak_2831	0.855	0.768	1.163	1.261
MACS_peak_2832	1.111	1.343	2.379	1.963
MACS_peak_2833	1.73	2.163	3.825	3.841
MACS_peak_2838	1.299	1.245	2.477	2.366
MACS_peak_2839	2.573	3.503	3.721	6.151
MACS_peak_284	1.312	2.126	2.944	3.815
MACS_peak_2840	2.328	3.374	4.154	4.037
MACS_peak_2841	2.29	3.051	3.585	3.597
MACS_peak_2842	2.499	3.241	4.535	5.355
MACS_peak_2843	2.497	3.511	4.122	6.441
MACS_peak_2844	2.201	2.961	3.566	5.567
MACS_peak_2845	0.695	0.818	0.718	1.015
MACS_peak_2846	0.74	0.877	0.804	0.996
MACS_peak_2847	5.387	7.909	8.366	9.441
MACS_peak_2848	5.561	7.863	8.491	9.535
MACS_peak_2849	5.212	7.195	8.092	8.944
MACS_peak_285	1.425	2.45	2.977	4.556
MACS_peak_2851	1.373	1.628	2.724	3.047
MACS_peak_2852	0.66	0.84	0.877	1.383
MACS_peak_2853	0.754	0.543	0.665	1.286
MACS_peak_2854	1.768	2.028	3.125	4.176
MACS_peak_2855	0.722	1.694	0.916	1.144
MACS_peak_2856	1.811	2.548	2.523	2.307
MACS_peak_2857	2.051	1.936	4.001	4.054
MACS_peak_2858	1.455	1.513	3.003	2.083
MACS_peak_2859	2.199	1.502	3.151	4.325
MACS_peak_286	0.611	0.42	0.76	1.337
MACS_peak_2860	0.583	0.789	0.594	0.812
MACS_peak_2861	3.518	4.687	6.558	6.533
MACS_peak_2862	2.266	4.001	4.547	5.302
MACS_peak_2863	1.028	1.192	1.012	1.687
MACS_peak_2864	1.008	1.194	1.032	1.943
MACS_peak_2865	0.846	0.553	1.201	1.221
MACS_peak_2866	0.814	0.796	0.778	1.265
MACS_peak_2867	3.121	4.791	7.389	9.916
MACS_peak_2868	3.047	4.615	6.762	7.406
MACS_peak_2869	1.322	3.341	3.46	4.454
MACS_peak_287	2.963	3.458	4.832	5.736
MACS_peak_2870	1.451	1.601	3.039	3.177
MACS_peak_2871	0.765	0.543	1.34	1.234
MACS_peak_2872	1.302	1.415	3.063	2.629
MACS_peak_2873	1.251	1.848	3.061	2.747
MACS_peak_2874	1.163	1.772	2.742	2.507
MACS_peak_2875	1.219	1.314	2.956	2.727
MACS_peak_2876	1.178	1.425	2.684	2.693
MACS_peak_2877	0.521	0.435	0.677	0.808
MACS_peak_2878	0.963	1.517	2.451	2.381
MACS_peak_288	2.245	4.499	4.703	5.414
MACS_peak_2880	1.005	1.004	1.614	1.367
MACS_peak_2881	2.341	2.234	3.667	4.28
MACS_peak_2882	0.399	0.767	0.614	0.403
MACS_peak_2883	2.404	2.322	2.466	3.915
MACS_peak_2884	1.633	1.533	1.185	2.194
MACS_peak_2885	1.686	2.665	2.631	3.382
MACS_peak_2887	0.521	0.68	0.617	1.108
MACS_peak_2888	2.232	2.444	4.092	5.159
MACS_peak_2889	1.558	1.972	2.216	2.389
MACS_peak_289	1.324	1.56	1.416	0.991
MACS_peak_2890	2.527	3.38	4.092	5.243
MACS_peak_2892	2.346	3.925	3.886	5.701
MACS_peak_2893	0.73	1.843	1.499	2.273
MACS_peak_2894	2.036	2.312	3.807	3.536
MACS_peak_2895	2.266	2.64	4.553	4.506
MACS_peak_2896	0.815	0.767	1.319	1.088
MACS_peak_2897	0.599	0.341	0.794	1.472
MACS_peak_2898	1.379	1.759	3.071	3.389
MACS_peak_2899	1.239	1.717	2.914	3.265
MACS_peak_29	1.542	1.215	2.403	3.342
MACS_peak_290	0.883	1.365	1.929	2.169
MACS_peak_2900	3.548	3.985	6.557	8.38
MACS_peak_2901	2.545	3.617	4.635	5.427
MACS_peak_2902	1.57	1.696	2.531	3.918
MACS_peak_2903	0.967	1.082	1.476	2.078
MACS_peak_2904	1.999	2.663	2.941	3.292
MACS_peak_2905	1.599	2.694	2.81	4.198
MACS_peak_2906	1.704	2.438	2.993	4.308
MACS_peak_291	3.093	3.675	6.696	7.21
MACS_peak_2913	1.112	1.303	1.54	2.811
MACS_peak_2916	1.505	3.113	3.154	3.774
MACS_peak_2917	2.05	2.388	3.115	4.136
MACS_peak_2918	2.132	2.646	3.425	4.022
MACS_peak_2919	1.841	3.599	4.296	5.128
MACS_peak_292	2.787	4.171	5.983	7.468
MACS_peak_2920	2.119	4.641	5.022	5.683
MACS_peak_2921	2.174	4.817	6.215	7.753
MACS_peak_2922	1.888	2.617	2.924	3.515
MACS_peak_2925	0.614	1.434	0.473	0.567
MACS_peak_2926	1.199	1.483	1.406	2.564
MACS_peak_2927	2.366	4.077	5.512	4.8
MACS_peak_2928	2.054	4.022	5.492	5.405
MACS_peak_2929	2.341	4.249	5.619	5.583
MACS_peak_293	3.243	3.984	6.378	7.904
MACS_peak_2930	2.014	4.146	4.668	5.032
MACS_peak_2931	1.985	4.346	5.581	5.7
MACS_peak_2932	2.89	5.04	5.909	7.425
MACS_peak_2933	3.151	6.367	7.261	8.345
MACS_peak_2934	2.033	2.905	4.132	5.128
MACS_peak_2935	1.687	2.408	3.561	4.798
MACS_peak_2936	2.956	4.57	7.296	7.343
MACS_peak_2937	3.078	4.252	7.581	6.854
MACS_peak_2938	2.982	4.362	6.44	7.755
MACS_peak_2939	1.644	2.109	3.635	4.446
MACS_peak_294	2.722	3.25	4.764	6.532
MACS_peak_2940	2.037	3.138	4.432	5.978
MACS_peak_2941	1.968	2.645	3.601	4.333
MACS_peak_2942	1.522	2.406	3.642	3.744
MACS_peak_2943	1.008	1.606	2.531	2.586
MACS_peak_2945	1.416	2.033	3.671	2.662
MACS_peak_2946	1.087	1.642	2.065	2.594
MACS_peak_2947	1.473	1.99	2.437	3.917
MACS_peak_2948	2.11	2.717	3.887	4.33
MACS_peak_2949	1.993	2.779	3.637	4.387
MACS_peak_2950	1.843	2.702	3.231	4.662
MACS_peak_2951	1.614	1.798	3.125	3.343
MACS_peak_2952	1.374	1.956	3.54	3.327
MACS_peak_2953	1.223	2.499	2.421	3.842
MACS_peak_2954	0.577	1.452	1.515	2.133
MACS_peak_2955	0.654	0.812	1.218	0.953
MACS_peak_2956	1.216	1.813	2.471	3.3
MACS_peak_2957	1.425	1.537	2.702	3.573
MACS_peak_2958	1.222	1.324	2.514	3.11
MACS_peak_2959	1.425	1.116	1.906	2.921
MACS_peak_296	1.414	2.14	2.606	3.913
MACS_peak_2960	0.905	1.632	2.195	2.68
MACS_peak_2961	0.915	1.047	2.205	2.993
MACS_peak_2962	1.056	0.956	2.563	3.342
MACS_peak_2963	1.68	2.842	4.438	5.232
MACS_peak_2965	1.665	2.027	3.134	3.235
MACS_peak_2968	0.801	0.89	1.884	1.728
MACS_peak_2969	1.018	0.986	2.208	2.005
MACS_peak_297	1.555	1.685	2.371	3.436
MACS_peak_2970	0.9	1.133	1.38	1.933
MACS_peak_2976	1.046	1.934	2.6	3.284
MACS_peak_2977	1.189	2.291	2.691	3.907
MACS_peak_2978	0.915	0.561	1.237	1.588
MACS_peak_298	2.296	4.378	4.46	5.103
MACS_peak_2980	1.364	1.137	2.373	2.529
MACS_peak_2981	1.378	1.593	2.876	3.431
MACS_peak_2982	2.547	3.294	4.058	4.919
MACS_peak_2983	1.291	1.83	2.321	4.095
MACS_peak_2984	0.625	1.016	1.008	1.338
MACS_peak_2985	1.152	1.439	1.897	2.221
MACS_peak_2986	1.514	1.666	2.187	2.194
MACS_peak_2987	1.919	2.392	3.831	3.709
MACS_peak_2988	1.271	1.275	1.725	1.548
MACS_peak_2989	3.343	5.209	6.055	6.94
MACS_peak_299	2.746	4.209	5.409	6.498
MACS_peak_2990	3.455	4.973	5.305	7.138
MACS_peak_2991	2.871	3.062	4.197	5.468
MACS_peak_2992	0.79	1.572	1.705	1.805
MACS_peak_2993	2.86	4.292	5.395	6.402
MACS_peak_2994	2.73	4.302	5.347	6.369
MACS_peak_2995	1.489	3.274	3.279	3.851
MACS_peak_2996	1.665	3.134	3.348	3.59
MACS_peak_2997	1.733	3.307	4.72	4.824
MACS_peak_2998	1.944	3.888	4.985	5.193
MACS_peak_2999	0.628	1.275	0.908	1.367
MACS_peak_3	2.053	2.255	2.204	2.354
MACS_peak_30	1.464	1.189	2.317	3.249
MACS_peak_300	1.043	1.091	1.026	1.061
MACS_peak_3000	1.726	2.701	2.657	3.461
MACS_peak_3001	2.816	3.532	5.569	5.877
MACS_peak_3002	2.593	4.226	6.264	6.5
MACS_peak_3003	2.65	3.506	4.051	5.144
MACS_peak_3004	3.188	5.479	7.114	8.039
MACS_peak_3005	0.356	0.654	0.557	1.308
MACS_peak_3006	1.299	1.28	2.262	2.578
MACS_peak_3008	0.592	0.449	1.109	1.217
MACS_peak_3009	1.764	2.009	2.154	4.207
MACS_peak_301	0.617	0.953	0.597	1.643
MACS_peak_3010	0.329	0.998	0.645	1.011
MACS_peak_3013	0.59	1.096	1.185	1.03
MACS_peak_3015	0.687	0.844	1.34	1.562
MACS_peak_3018	1.668	1.646	2.822	3.925
MACS_peak_3019	2.289	2.805	4.223	4.399
MACS_peak_302	1.448	2.388	1.368	2.034
MACS_peak_3020	0.83	1.074	1.035	1.121
MACS_peak_3021	2.971	4.192	4.173	5.424
MACS_peak_3022	3.058	3.689	4.18	5.55
MACS_peak_3023	2.477	3.085	5.896	6.757
MACS_peak_3024	2.336	2.96	5.092	6.311
MACS_peak_3025	2.489	3.272	4.894	5.228
MACS_peak_3026	3.183	4.084	4.802	5.264
MACS_peak_3027	2.774	4.467	5.83	7.49
MACS_peak_3028	2.646	4.525	5.712	6.563
MACS_peak_3029	2.39	4.254	5.221	6.284
MACS_peak_303	0.733	1.093	0.942	1.119
MACS_peak_3030	1.102	1.004	3.248	3.206
MACS_peak_3031	1.329	1.032	3.612	3.129
MACS_peak_3032	2.075	1.631	3.003	3.471
MACS_peak_3033	4.122	5.044	6.941	7.025
MACS_peak_3034	0.914	0.882	1.393	1.571
MACS_peak_3035	1.498	2.169	3.343	4.034
MACS_peak_3036	1.724	2.272	3.715	4.468
MACS_peak_3037	1.713	2.331	4.129	3.575
MACS_peak_3038	1.875	2.523	5.409	4.244
MACS_peak_3039	1.786	1.804	3.447	3.44
MACS_peak_3045	0.256	0.353	0.694	0.476
MACS_peak_3046	0.938	1.257	1.29	2.011
MACS_peak_3047	1.054	1.497	0.957	1.731
MACS_peak_3048	2.529	2.91	3.005	3.77
MACS_peak_3049	0.403	1.03	0.64	0.561
MACS_peak_305	2.227	1.825	5.02	3.403
MACS_peak_3051	1.321	2.08	2.367	3.705
MACS_peak_3052	0.851	1.584	1.682	2.955
MACS_peak_3053	0.518	0.573	1.07	1.043
MACS_peak_3054	2.553	4.465	4.436	5.952
MACS_peak_3055	2.191	4.19	5.333	6.17
MACS_peak_3056	1.191	1.05	1.545	1.576
MACS_peak_3059	0.571	1.105	1.142	1.715
MACS_peak_306	3.993	4.542	9.117	9.452
MACS_peak_3061	2.624	2.598	4.932	4.644
MACS_peak_3062	2.277	3.584	5.519	5.78
MACS_peak_3063	2.547	3.008	5.043	5.146
MACS_peak_3067	0.971	0.671	0.93	1.188
MACS_peak_3068	1.166	0.9	1.387	1.423
MACS_peak_3069	1.12	1.108	1.647	1.667
MACS_peak_307	1.429	1.739	3.066	2.325
MACS_peak_3070	2.811	3.885	8.671	8.278
MACS_peak_3071	3.174	3.78	8.447	8.074
MACS_peak_3072	1.256	0.999	1.802	1.996
MACS_peak_3075	1.505	1.451	3.254	3.134
MACS_peak_3076	2.955	4.19	6.781	8.568
MACS_peak_3077	1.042	1.079	2.264	2.258
MACS_peak_3078	0.569	1.038	1.683	1.387
MACS_peak_3079	1.618	1.663	3.033	3.468
MACS_peak_308	1.246	1.032	1.709	1.989
MACS_peak_3080	1.321	2.108	2.579	3.088
MACS_peak_3081	1.321	2.108	2.579	3.088
MACS_peak_3082	0.509	0.534	0.499	0.479
MACS_peak_3083	3.503	4.001	8.038	10.113
MACS_peak_3084	3.725	3.759	7.098	9.434
MACS_peak_3085	3.244	4.609	7.161	8.213
MACS_peak_3086	0.965	0.543	1.937	1.685
MACS_peak_3087	1.277	1.24	2.261	3.317
MACS_peak_3088	2.267	3.38	5.339	5.455
MACS_peak_3089	1.588	1.515	3.763	3.135
MACS_peak_309	3.169	3.885	5.437	6.732
MACS_peak_3090	1.613	1.696	1.337	2.483
MACS_peak_3092	1.924	2.142	3.455	4.185
MACS_peak_3095	1.568	1.792	1.785	1.896
MACS_peak_3097	1.865	2.888	3.105	4.424
MACS_peak_31	2.106	3.074	4.113	4.913
MACS_peak_310	3.361	4.425	6.23	7.094
MACS_peak_311	3.582	4.615	5.93	7.66
MACS_peak_3110	1.236	0.993	1.646	1.447
MACS_peak_3111	1.522	0.883	2.107	1.932
MACS_peak_3119	0.616	0.331	1.025	0.619
MACS_peak_312	1.384	1.55	2.268	2.864
MACS_peak_3120	0.864	0.798	1.34	1.142
MACS_peak_313	3.987	3.509	6.742	7.797
MACS_peak_314	0.66	1.994	1.251	1.422
MACS_peak_3140	0.849	1.111	2.377	2.088
MACS_peak_315	2.612	3.701	4.553	6.105
MACS_peak_3152	1.529	2.163	2.557	2.792
MACS_peak_3153	2.154	3.597	3.834	4.518
MACS_peak_3154	2.352	3.302	3.556	3.951
MACS_peak_3155	2.677	3.216	3.274	3.91
MACS_peak_3156	0.692	0.615	1.559	1.391
MACS_peak_3158	1.738	2.232	4.077	3.628
MACS_peak_3159	1.844	2.726	3.178	3.509
MACS_peak_3160	1.766	3.125	3.262	3.656
MACS_peak_3161	1.537	1.33	3.287	2.429
MACS_peak_3162	0.594	0.76	0.862	1.354
MACS_peak_3163	2.838	3.65	5.037	5.809
MACS_peak_3164	1.049	1.144	1.689	1.745
MACS_peak_3166	2.416	2.516	4.84	4.947
MACS_peak_3167	2.01	2.492	4.446	4.261
MACS_peak_3168	2.768	3.961	4.087	5.423
MACS_peak_3169	1.36	1.287	2.093	2.507
MACS_peak_317	3.27	4.328	5.735	6.147
MACS_peak_3170	2.085	2.301	3.972	3.926
MACS_peak_3171	2.164	2.961	4.701	5.43
MACS_peak_3172	2.689	3.184	5.695	6.472
MACS_peak_3175	1.797	2.018	3.438	3.4
MACS_peak_3176	2.523	3.092	4.808	5.49
MACS_peak_3177	2.855	3.729	4.935	5.494
MACS_peak_3178	2.305	3.542	6.419	6.643
MACS_peak_3179	2.305	2.121	5.426	6.013
MACS_peak_318	1.463	3.345	2.627	4.007
MACS_peak_3180	2.885	3.565	5.597	6.399
MACS_peak_3181	1.923	2.053	3.881	3.366
MACS_peak_3182	2.867	3.357	4.919	6.68
MACS_peak_3183	2.372	3.268	4.949	6.138
MACS_peak_3184	0.999	1.515	1.608	2.6
MACS_peak_3185	1.537	1.508	3.537	3.495
MACS_peak_3186	1.593	1.916	2.628	3.265
MACS_peak_3187	1.529	1.465	2.254	3.189
MACS_peak_3188	0.973	0.497	1.038	1.673
MACS_peak_3189	0.47	0.437	0.404	0.459
MACS_peak_319	3.446	4.688	5.56	6.511
MACS_peak_3190	0.382	0.649	1.048	1.384
MACS_peak_3191	2.593	1.887	4.332	4.643
MACS_peak_3192	3.059	2.589	6.242	6.291
MACS_peak_3193	3.014	3.078	6.566	7.104
MACS_peak_3194	2.926	4.386	4.683	4.908
MACS_peak_3195	2.705	3.864	4.221	4.394
MACS_peak_3196	2.777	3.294	4.081	4.118
MACS_peak_3197	2.331	2.563	2.957	3.514
MACS_peak_3198	1.563	2.807	3.028	3.91
MACS_peak_3199	1.986	2.617	2.713	3.366
MACS_peak_32	2.548	3.204	4.437	5.302
MACS_peak_320	4.085	6.451	7.658	9.475
MACS_peak_3200	0.601	0.767	1.174	1.015
MACS_peak_3201	0.545	0.589	1.035	0.98
MACS_peak_3203	1.703	1.704	1.875	2.833
MACS_peak_3205	3.385	4.16	5.911	6.166
MACS_peak_3206	3.217	3.639	5.817	5.926
MACS_peak_3207	2.536	3.641	6.239	5.596
MACS_peak_3208	2.718	4.291	5.867	7.98
MACS_peak_3209	3.076	4.49	5.505	7.751
MACS_peak_321	3.319	4.316	5.273	6.866
MACS_peak_3210	2.589	3.499	4.35	6.295
MACS_peak_3211	2.109	3.72	4.46	5.689
MACS_peak_3212	1.83	3.575	3.943	5.225
MACS_peak_3213	0.591	0.442	0.871	1.248
MACS_peak_3214	0.548	0.453	0.772	1.037
MACS_peak_3217	2.602	3.015	5.282	6.411
MACS_peak_322	2.725	3.911	3.738	4.841
MACS_peak_3225	1.331	1.377	2.2	2.85
MACS_peak_3226	0.903	0.76	1.726	2.185
MACS_peak_3227	2.343	1.915	3.942	4.942
MACS_peak_3229	1.41	1.419	4.157	4.623
MACS_peak_323	2.276	3.269	3.624	4.162
MACS_peak_3231	1.674	1.7	3.084	2.381
MACS_peak_3232	1.271	0.909	1.546	2.377
MACS_peak_324	3.175	4.131	3.699	7.128
MACS_peak_3240	0.686	0.651	0.774	1.01
MACS_peak_3241	2.384	3.228	4.47	5.009
MACS_peak_3242	2.445	3.354	5.04	5.573
MACS_peak_3243	2.037	2.451	3.512	4.302
MACS_peak_3244	1.003	1.039	1.931	2.371
MACS_peak_3245	1.1	1.034	1.907	2.564
MACS_peak_3246	1.26	0.871	2.082	2.749
MACS_peak_325	2.785	4.194	4.204	7.434
MACS_peak_3252	0.781	0.492	0.915	1.119
MACS_peak_326	0.763	1.184	1.29	1.455
MACS_peak_3269	0.625	0.952	1.041	1.216
MACS_peak_327	0.575	0.788	1.123	1.471
MACS_peak_3270	0.587	0.798	0.881	1.093
MACS_peak_3276	0.382	0.307	0.37	0.607
MACS_peak_328	2.103	2.747	3.126	3.984
MACS_peak_3281	0.591	0.49	0.723	1.17
MACS_peak_3284	0.702	0.379	0.811	1.509
MACS_peak_3286	3.364	4.48	6.252	8.03
MACS_peak_3287	3.124	4.762	6.126	7.511
MACS_peak_3288	0.799	0.921	0.921	1.49
MACS_peak_3289	0.663	0.351	1.677	0.68
MACS_peak_329	4.107	5.763	6.693	8.35
MACS_peak_3291	3.799	5.883	7.62	9.158
MACS_peak_3292	1.972	1.837	2.626	3.235
MACS_peak_3293	4.475	6.112	7.257	9.601
MACS_peak_3294	2.282	2.979	4.749	6.561
MACS_peak_3295	2.41	3.035	5.251	6.894
MACS_peak_3296	1.431	0.954	3.702	3.42
MACS_peak_3297	2.526	2.941	5.92	6.502
MACS_peak_3298	2.413	2.793	5.827	6.462
MACS_peak_3299	2.305	2.591	5.708	6.443
MACS_peak_33	0.955	1.192	1.845	1.938
MACS_peak_3300	2.128	2.32	4.921	5.789
MACS_peak_3301	3.169	3.288	6.187	7.478
MACS_peak_3302	0.631	0.604	1.238	1.026
MACS_peak_3303	1.369	2.086	2.302	3.927
MACS_peak_3304	1.306	1.892	3.642	3.755
MACS_peak_3305	1.818	1.302	2.938	2.867
MACS_peak_3306	3.841	4.153	5.686	6.651
MACS_peak_3307	2.21	3.357	3.997	4.482
MACS_peak_3308	2.613	2.502	6.022	6.944
MACS_peak_3309	1.77	2.773	4.346	5.053
MACS_peak_3310	3.019	3.16	5.13	6.178
MACS_peak_3311	3.754	5.304	8.899	8.631
MACS_peak_3312	1.147	1.237	1.815	2.524
MACS_peak_3313	3.464	4.937	6.912	9.345
MACS_peak_3314	4.022	5.554	7.76	9.281
MACS_peak_3315	0.487	0.449	0.566	0.405
MACS_peak_3316	0.516	0.535	0.617	0.364
MACS_peak_3317	0.521	0.535	0.617	0.357
MACS_peak_3318	0.466	0.89	0.551	1.26
MACS_peak_332	2.215	2.182	3.634	3.357
MACS_peak_3320	1.22	1.906	1.198	1.645
MACS_peak_3321	1.11	1.296	2.292	2.796
MACS_peak_3322	2.286	2.624	3.418	4.179
MACS_peak_3323	1.382	1.161	1.647	2.222
MACS_peak_3324	0.66	0.542	0.566	0.839
MACS_peak_3329	2.336	2.297	3.023	3.281
MACS_peak_333	0.295	0.487	0.833	0.815
MACS_peak_3330	2.134	2.201	3.046	3.518
MACS_peak_3331	2.463	3.188	4.261	5.445
MACS_peak_3332	2.34	1.768	3.72	4.628
MACS_peak_3333	1.606	1.742	2.885	3.51
MACS_peak_3334	2.442	3.646	4.729	5.143
MACS_peak_3335	2.949	3.475	4.756	5.167
MACS_peak_3336	3.32	4.122	5.555	7.171
MACS_peak_3337	2.59	3.552	4.381	5.223
MACS_peak_3338	2.522	2.731	4.187	5.202
MACS_peak_334	0.536	0.771	1.363	1.126
MACS_peak_3340	1.006	0.651	0.621	0.91
MACS_peak_3341	1.831	1.537	2.503	2.518
MACS_peak_3342	1.045	1.027	1.539	1.288
MACS_peak_3343	0.249	0.376	0.337	0.303
MACS_peak_3344	0.855	0.957	1.306	1.724
MACS_peak_3345	2.113	3.062	5.36	4.887
MACS_peak_3346	2.177	3.266	4.496	5.044
MACS_peak_3347	3.336	4.478	6.817	6.556
MACS_peak_3348	3.065	3.585	6.693	7.215
MACS_peak_3349	3.089	3.721	6.282	7.199
MACS_peak_3350	3.516	4.291	5.478	6.138
MACS_peak_3351	2.113	2.052	3.599	4.465
MACS_peak_3352	3.742	4.486	6.584	8.191
MACS_peak_3353	3.817	4.367	6.029	7.411
MACS_peak_3354	2.774	4.453	7.329	7.09
MACS_peak_3355	3.097	5.566	7.8	7.986
MACS_peak_3356	1.451	1.206	1.993	1.956
MACS_peak_3357	2.187	2.702	3.432	4.34
MACS_peak_3358	2.534	3.908	3.635	5.778
MACS_peak_3359	2.457	3.618	4.529	5.164
MACS_peak_3360	3.483	4.491	6.311	7.405
MACS_peak_3362	2.239	4.404	5.001	6.59
MACS_peak_3363	1.009	1.58	3	2.583
MACS_peak_3364	1.194	1.951	3.237	2.991
MACS_peak_3365	1.862	2.774	3.372	3.238
MACS_peak_3366	2.55	3.985	4.414	6.752
MACS_peak_3367	2.207	2.438	3.435	3.522
MACS_peak_3368	3.126	3.488	5.214	7.123
MACS_peak_3369	1.52	2.055	2.234	3.16
MACS_peak_3370	2.262	1.857	4.599	4.87
MACS_peak_3371	1.409	1.662	2.257	2.108
MACS_peak_3372	0.713	0.644	0.922	0.85
MACS_peak_3378	1.534	1.674	3.013	3.879
MACS_peak_3379	0.602	0.736	1.136	1.042
MACS_peak_3380	1.147	0.646	2.319	2.528
MACS_peak_3381	0.984	0.444	1.909	1.976
MACS_peak_3383	1.221	0.861	2.273	2.017
MACS_peak_3384	1.038	0.868	1.695	2.373
MACS_peak_3385	0.972	0.789	1.679	1.938
MACS_peak_3389	0.18	0.162	0.307	0.324
MACS_peak_339	0.977	1.147	1.464	1.781
MACS_peak_3394	1.238	1.696	3.036	3.766
MACS_peak_3395	1.358	1.65	2.634	3.532
MACS_peak_3397	1.759	1.469	2.595	3.392
MACS_peak_3398	1.731	1.783	2.917	3.606
MACS_peak_340	1.193	1.197	1.266	1.653
MACS_peak_3412	0.889	0.969	1.46	2.013
MACS_peak_3429	0.871	1.657	1.865	1.755
MACS_peak_3435	0.34	0.472	0.541	0.758
MACS_peak_3436	0.67	0.537	0.665	0.713
MACS_peak_3437	1.103	1.216	2.509	2.098
MACS_peak_3443	0.764	0.268	1.203	0.996
MACS_peak_3444	0.899	0.639	1.258	1.549
MACS_peak_3445	0.925	1.08	2.109	1.935
MACS_peak_3453	0.486	0.933	0.788	0.49
MACS_peak_3455	1.208	1.522	1.591	2.347
MACS_peak_3458	2.099	2.877	3.867	4.439
MACS_peak_3459	2.353	3.129	3.819	5.602
MACS_peak_346	1.863	1.514	3.331	3.14
MACS_peak_3460	1.776	2.047	2.395	3.366
MACS_peak_3462	3.085	4.456	7.411	8.865
MACS_peak_3463	1.008	0.827	2.129	2.075
MACS_peak_3464	1.45	1.946	3.275	3.9
MACS_peak_3465	1.577	2.143	3.376	4.642
MACS_peak_3466	1.471	1.714	2.458	2.781
MACS_peak_3468	2.059	2.391	3.609	4.231
MACS_peak_3469	3.83	6.358	8.713	9.587
MACS_peak_3470	2.585	3.092	4.883	7.283
MACS_peak_3471	1.322	1.373	1.913	3.177
MACS_peak_3472	1.188	1.713	2.37	2.134
MACS_peak_3474	1.36	2.572	3.333	3.922
MACS_peak_3477	1.411	1.458	3.469	3.787
MACS_peak_3478	3.425	6.194	8.089	9.842
MACS_peak_3479	1.19	1.264	1.667	2.206
MACS_peak_348	0.575	0.465	1.2	1.974
MACS_peak_3480	0.88	1.393	1.309	0.998
MACS_peak_3482	1.998	1.519	2.968	3.845
MACS_peak_3483	1.201	2.03	2.187	2.921
MACS_peak_3484	2.151	2.951	3.75	4.545
MACS_peak_3485	1.079	1.467	1.78	2.425
MACS_peak_3486	2.644	3.452	4.841	6.237
MACS_peak_3487	2.319	2.235	3.806	4.473
MACS_peak_3489	1.357	1.388	1.875	1.826
MACS_peak_349	0.978	0.563	1.026	1.752
MACS_peak_3490	0.447	0.772	0.829	0.811
MACS_peak_3492	1.21	1.461	1.811	1.708
MACS_peak_3493	1.392	1.358	1.549	2.68
MACS_peak_3494	2.262	1.732	4.08	3.582
MACS_peak_3495	2.219	3.588	4.085	5.022
MACS_peak_3496	2.365	2.042	4.118	4.256
MACS_peak_3498	0.837	0.921	1.892	1.068
MACS_peak_35	1.24	2.129	2.856	2.78
MACS_peak_350	1.772	1.801	2.701	2.709
MACS_peak_3505	0.404	0.376	0.709	0.507
MACS_peak_3506	0.538	0.74	1.012	1.007
MACS_peak_3507	1.876	1.772	4.259	4.684
MACS_peak_3508	2.167	1.441	3.489	2.727
MACS_peak_3512	1.996	2.165	4.523	4.247
MACS_peak_3513	1.915	1.929	4.217	2.92
MACS_peak_3514	0.786	0.87	1.722	1.977
MACS_peak_3515	1.913	2.172	3.721	3.404
MACS_peak_3516	2.402	3.828	4.653	5.879
MACS_peak_3517	2.294	3.81	3.926	4.974
MACS_peak_3518	1.301	2.247	2.234	2.631
MACS_peak_3519	2.574	5.598	6.597	6.887
MACS_peak_3522	1.605	2.893	4.62	3.536
MACS_peak_3523	0.738	1.165	1.314	1.173
MACS_peak_3524	1.377	1.237	1.789	1.688
MACS_peak_3525	2.731	3.858	5.27	6.19
MACS_peak_3526	1.688	2.878	3.556	3.933
MACS_peak_3527	1.82	3.272	3.655	4.641
MACS_peak_3528	1.686	2.997	3.238	3.915
MACS_peak_3529	0.069	0.056	0.307	0.051
MACS_peak_3533	1.264	1.984	2.193	2.638
MACS_peak_3534	1.78	1.691	2.468	2.366
MACS_peak_3536	0.989	0.919	1.864	1.485
MACS_peak_3537	1.008	1.827	1.68	1.885
MACS_peak_3540	0.521	0.379	0.788	0.913
MACS_peak_3545	1.086	1.457	1.556	2.076
MACS_peak_3546	0.953	1.393	1.594	2.019
MACS_peak_3550	1.182	0.967	1.633	1.841
MACS_peak_3552	1.018	1.338	1.362	1.74
MACS_peak_3553	0.607	0.409	1.38	1.734
MACS_peak_3554	1.554	1.593	2.725	3.255
MACS_peak_3555	2.361	3.413	4.045	6.398
MACS_peak_3556	1.07	1.14	2.679	3.361
MACS_peak_3557	0.903	1.151	1.678	2.099
MACS_peak_3558	1.329	1.131	2.321	2.933
MACS_peak_3559	0.893	1.285	2.228	1.767
MACS_peak_3560	1.887	2.057	3.261	3.745
MACS_peak_3561	1.552	1.882	2.94	2.507
MACS_peak_3565	0.243	0.762	0.67	0.642
MACS_peak_3566	6.083	9.497	8.708	7.416
MACS_peak_3567	7.751	12.327	11.596	9.446
MACS_peak_3568	15.779	26.19	23.622	20.691
MACS_peak_3569	19.281	31.073	27.409	25.22
MACS_peak_357	1.242	0.381	2.043	2.3
MACS_peak_3570	0.834	0.704	1.24	1.496
MACS_peak_3571	0.929	0.804	1.226	1.364
MACS_peak_3572	0.429	0.326	0.513	0.444
MACS_peak_3573	2.544	3.269	3.859	5.748
MACS_peak_3574	2.989	4.351	4.74	7.021
MACS_peak_3575	2.423	4.123	4.461	6.829
MACS_peak_3576	1.511	1.204	2.711	2.52
MACS_peak_3577	1.719	1.547	2.836	3.852
MACS_peak_3578	2.5	4.416	7.573	7.338
MACS_peak_3579	2.259	1.889	4.84	4.879
MACS_peak_3580	2.307	2.918	4.6	5.496
MACS_peak_3581	1.808	2.369	3.189	3.412
MACS_peak_3582	1.135	0.935	1.838	1.678
MACS_peak_3583	1.34	1.406	2.812	2.351
MACS_peak_3584	0.417	0.654	0.307	0.969
MACS_peak_3586	2.392	3.321	4.893	4.394
MACS_peak_3587	1.717	3.203	3.28	3.966
MACS_peak_3588	1.843	3.131	3.333	4.163
MACS_peak_3589	2.134	3.218	2.112	2.782
MACS_peak_3590	0.799	1.313	0.927	1.675
MACS_peak_3591	2.598	3.412	4.979	5.23
MACS_peak_3592	1.69	2.909	4.115	4.204
MACS_peak_3594	2.632	4.034	6.319	5.621
MACS_peak_3595	3.593	3.882	6.235	7.829
MACS_peak_3596	2.446	4.382	5.814	6.045
MACS_peak_3597	2.924	3.324	4.852	5.488
MACS_peak_3598	2.274	2.918	3.647	4.431
MACS_peak_3599	3.935	5.686	6.679	6.592
MACS_peak_36	2.335	3.458	3.66	3.925
MACS_peak_3601	2.513	2.196	3.707	4.542
MACS_peak_3602	2.637	2.772	3.69	6.08
MACS_peak_3603	1.837	2.461	4.049	4.473
MACS_peak_3604	1.19	1.184	1.176	2.144
MACS_peak_3605	1.446	1.315	2.322	3.828
MACS_peak_3608	0.914	0.828	1.424	1.392
MACS_peak_3609	0.654	0.293	1.472	1.328
MACS_peak_3622	0.448	0.321	0.407	0.539
MACS_peak_3624	1.077	0.642	0.723	0.777
MACS_peak_3625	1.864	1.835	3.767	3.818
MACS_peak_3626	1.764	2.035	4.567	4.297
MACS_peak_3627	1.42	0.813	2.008	2.869
MACS_peak_3628	1.638	0.849	2.039	3.032
MACS_peak_3629	0.609	0.81	1.831	1.92
MACS_peak_3630	1.397	2.353	1.521	3.077
MACS_peak_3631	1.41	2.858	2.201	2.987
MACS_peak_3632	1.92	2.953	3.652	4.684
MACS_peak_3633	1.757	2.276	2.957	4.622
MACS_peak_3634	2.045	2.551	3.218	4.743
MACS_peak_3635	2.062	2.596	3.007	4.457
MACS_peak_3636	1.939	4.096	3.716	4.282
MACS_peak_3637	1.816	2.65	3.743	5.019
MACS_peak_3638	1.809	2.375	4.407	5.151
MACS_peak_3639	0.73	0.922	1.225	1.46
MACS_peak_3640	1.008	1.416	2.339	2.714
MACS_peak_3641	0.764	1.223	1.059	1.655
MACS_peak_3644	0.988	1.718	3.075	3.067
MACS_peak_3645	1.398	0.743	2.314	2.246
MACS_peak_3646	1.703	0.914	2.754	2.741
MACS_peak_3647	1.332	1.796	2.149	2.84
MACS_peak_3648	1.304	1.581	2.162	2.935
MACS_peak_365	0.585	0.651	1.6	1.358
MACS_peak_3650	0.7	1.506	2.371	1.866
MACS_peak_3655	0.499	0.632	0.916	0.694
MACS_peak_3658	1.657	1.526	1.24	1.768
MACS_peak_3659	1.51	1.335	1.312	1.892
MACS_peak_366	2.955	2.466	4.737	4.304
MACS_peak_3662	1.043	1.104	2.094	3.129
MACS_peak_3663	1.181	1.194	2.607	2.341
MACS_peak_3669	0.444	0.257	0.36	0.354
MACS_peak_367	2.282	3.324	5.035	6.419
MACS_peak_3670	1.291	1.704	2.298	2.194
MACS_peak_3671	2.015	1.78	4.144	4.56
MACS_peak_3672	2.35	2.362	4.911	5.331
MACS_peak_3673	3.309	2.983	5.824	6.821
MACS_peak_3676	2.396	2.196	3.399	3.986
MACS_peak_3677	1.464	2.18	2.583	3.574
MACS_peak_3678	1.306	2.172	2.435	3.444
MACS_peak_3679	2.539	2.962	3.844	4.253
MACS_peak_368	2.125	2.268	3.806	4.481
MACS_peak_3680	1.774	2.468	3.344	4.663
MACS_peak_3682	0.854	0.957	1.588	2.168
MACS_peak_3684	2.224	4.647	4.85	5.714
MACS_peak_3685	2.078	2.419	3.982	3.97
MACS_peak_3686	1.982	3.293	3.684	4.689
MACS_peak_3687	1.968	3.971	3.83	5.368
MACS_peak_3688	1.001	1.532	1.554	2.671
MACS_peak_3689	1.167	1.007	2.132	2.029
MACS_peak_369	1.602	2.61	3.925	3.772
MACS_peak_3691	0.857	0.758	1.233	1.508
MACS_peak_3692	1.74	1.997	2.984	4.091
MACS_peak_3693	1.835	1.789	2.707	4.104
MACS_peak_3694	2.34	3.067	4.699	5.424
MACS_peak_3695	2.579	3.722	5.079	6.52
MACS_peak_3696	1.78	1.684	3.214	3.685
MACS_peak_3697	1.106	1.362	2.23	1.838
MACS_peak_3698	1.28	1.448	2.399	2.744
MACS_peak_3699	2.1	2.606	4.974	4.776
MACS_peak_37	4.289	6.775	6.231	9.19
MACS_peak_3700	2.439	3.032	5.641	5.209
MACS_peak_3701	2.427	3.889	4.074	5.699
MACS_peak_3702	2.797	3.254	5.375	6.709
MACS_peak_3703	2.064	1.913	3.077	4.141
MACS_peak_3704	3.739	3.75	6.887	6.371
MACS_peak_3705	3.212	5.174	7.251	7.448
MACS_peak_3706	2.702	3.628	6.799	6.3
MACS_peak_3709	1.346	2.419	2.476	2.535
MACS_peak_3710	1.321	2.604	2.351	2.333
MACS_peak_3711	1.518	2.722	2.525	2.479
MACS_peak_3713	1.647	1.482	2.309	2.237
MACS_peak_3714	0.525	0.646	1.027	1.342
MACS_peak_3715	1.701	1.757	4.117	3.426
MACS_peak_3717	1.931	1.457	2.813	2.805
MACS_peak_3718	1.811	1.456	3.076	3.151
MACS_peak_3719	0.977	1.138	1.745	2.577
MACS_peak_3720	2.079	2.159	3.885	4.677
MACS_peak_3721	2.25	2.073	4.192	5.137
MACS_peak_373	0.908	0.765	1.176	1.488
MACS_peak_3736	0.663	0.686	0.926	0.835
MACS_peak_374	4.823	7.184	9.343	10.467
MACS_peak_375	3.826	4.811	6.392	6.42
MACS_peak_3752	1.279	1.525	2.419	1.679
MACS_peak_3753	1.755	2.108	2.767	2.846
MACS_peak_3754	2.61	2.878	5.984	5.954
MACS_peak_3755	4.902	7.053	10.711	11.676
MACS_peak_3756	0.549	0.641	0.97	0.801
MACS_peak_3757	1.777	2.26	3.83	4.416
MACS_peak_3758	0.904	1.313	1.218	1.788
MACS_peak_3759	2.564	3.144	5.086	6.022
MACS_peak_376	0.355	0.27	0.434	0.561
MACS_peak_3760	0.986	1.207	3.337	3.654
MACS_peak_3761	1.376	0.965	2.794	2.22
MACS_peak_3762	1.353	0.671	2.666	2.44
MACS_peak_3763	0.984	1.247	2.008	2.405
MACS_peak_3766	1.457	1.863	4.312	3.67
MACS_peak_3767	0.878	1.255	3.586	3.617
MACS_peak_3768	2.145	3.085	5.155	5.899
MACS_peak_3769	0.722	0.656	0.769	1.109
MACS_peak_377	2.634	3.561	3.858	3.364
MACS_peak_3770	0.994	0.841	1.876	2.126
MACS_peak_378	2.137	2.781	2.973	3.028
MACS_peak_3787	0.984	0.975	1.442	2.295
MACS_peak_3788	0.799	0.476	0.572	0.806
MACS_peak_3789	1.4	1.11	2.745	2.187
MACS_peak_379	0.278	0.866	0.617	0.304
MACS_peak_3790	1.462	0.74	1.647	2.687
MACS_peak_3791	1.254	1.303	2.826	2.632
MACS_peak_3792	1.521	1.252	3.343	3.097
MACS_peak_38	3.54	5.263	5.414	8.648
MACS_peak_380	0.519	0.767	0.358	0.996
MACS_peak_3806	0.925	0.979	1.337	1.354
MACS_peak_3807	2.575	3.026	4.486	4.818
MACS_peak_3810	1.824	1.651	2.543	2.601
MACS_peak_3811	1.057	0.757	1.753	1.856
MACS_peak_3812	1.851	1.659	2.966	4.23
MACS_peak_3813	1.678	2.123	2.763	3.563
MACS_peak_3814	2.773	3.771	5.789	6.258
MACS_peak_3815	1.332	2.433	4.899	5.018
MACS_peak_3822	1.279	0.813	2.17	3.206
MACS_peak_3823	0.828	0.401	1.39	1.454
MACS_peak_3824	1.39	1.073	2.485	3.312
MACS_peak_3825	1.39	0.958	2.296	3.226
MACS_peak_3826	1.611	2.526	3.812	4.145
MACS_peak_3828	1.583	1.617	3.725	3.969
MACS_peak_3829	1.633	1.512	2.611	3.79
MACS_peak_383	0.208	0.217	0.157	0.494
MACS_peak_3830	2.31	2.365	3.308	3.996
MACS_peak_3831	1.809	1.708	2.801	3.535
MACS_peak_3832	2.192	3.307	4.424	4.442
MACS_peak_3833	2.08	1.095	3.567	4.894
MACS_peak_3834	1.929	1.76	3.072	3.609
MACS_peak_3835	2.631	3.217	6.433	8.833
MACS_peak_3837	1.823	1.655	3.148	3.332
MACS_peak_3838	1.792	1.946	3.575	3.559
MACS_peak_3839	1.738	1.725	3.25	3.472
MACS_peak_384	0.104	0.173	0.157	0.255
MACS_peak_3849	0.698	0.361	1.475	1.701
MACS_peak_385	3.05	4.008	6.753	7.173
MACS_peak_3854	0.899	0.543	0.941	1.168
MACS_peak_386	3.03	3.74	5.985	6.801
MACS_peak_3864	0.243	0.323	0.21	0.507
MACS_peak_3866	0.934	1.365	1.845	1.418
MACS_peak_3867	0.869	1.303	1.783	1.418
MACS_peak_3868	0.834	1.194	1.608	1.367
MACS_peak_387	1.59	2.597	3.408	4.474
MACS_peak_3875	0.73	1.509	1.333	1.738
MACS_peak_3876	0.73	1.404	1.152	1.53
MACS_peak_3877	0.379	0.974	0.723	0.892
MACS_peak_3878	0.538	1.132	0.697	1.181
MACS_peak_3879	0.578	1.252	0.827	1.242
MACS_peak_3880	0.784	0.802	1.439	1.002
MACS_peak_3881	2.203	2.928	3.636	5.998
MACS_peak_3882	2.034	2.909	5.532	6.481
MACS_peak_3883	2.463	2.906	4.295	5.159
MACS_peak_3884	2.584	3.275	3.813	3.875
MACS_peak_3885	1.841	2.637	3.304	3.602
MACS_peak_3887	1.688	3.911	4.278	4.985
MACS_peak_3888	1.4	1.965	2.006	2.293
MACS_peak_3889	1.668	2.168	2.324	2.675
MACS_peak_3890	1.583	2.854	1.957	3.028
MACS_peak_3891	1.606	3.095	1.946	3.188
MACS_peak_3892	0.98	1.268	0.88	1.215
MACS_peak_3894	1.284	1.858	1.946	2.759
MACS_peak_3895	2.474	3.604	4.459	4.628
MACS_peak_3896	2.099	2.079	3.62	3.749
MACS_peak_3897	1.719	1.477	3.158	3.068
MACS_peak_3898	1.074	2.315	2.028	2.861
MACS_peak_3899	1.071	2.299	1.686	2.867
MACS_peak_39	1.128	1.411	1.889	1.926
MACS_peak_390	0.615	0.704	0.677	1.02
MACS_peak_3900	2.025	2.707	3.051	4.073
MACS_peak_3901	1.673	1.782	3.684	3.963
MACS_peak_3902	2.28	2.48	3.979	5.606
MACS_peak_3903	2.472	2.804	4.672	5.592
MACS_peak_3904	0.908	0.925	1.655	2.032
MACS_peak_3905	1.284	1.862	2.034	2.518
MACS_peak_3906	2.732	3.794	5.275	7.074
MACS_peak_3907	2.46	3.549	4.944	6.519
MACS_peak_3908	1.975	2.842	2.762	3.821
MACS_peak_3909	1.883	2.99	2.529	3.61
MACS_peak_3910	1.557	2.246	2.68	3.315
MACS_peak_3911	1.528	2.099	2.598	3.156
MACS_peak_3912	1.455	1.831	2.579	2.82
MACS_peak_3914	2.069	1.855	3.335	3.714
MACS_peak_3915	1.821	2.157	3.807	4.101
MACS_peak_3917	1.554	1.3	2.623	2.879
MACS_peak_3918	0.965	1.036	1.388	1.841
MACS_peak_3919	2.596	3.52	4.58	6.386
MACS_peak_3920	1.617	1.479	3.039	3.129
MACS_peak_3921	0.803	0.654	0.931	0.793
MACS_peak_3922	1.274	2.769	2.825	3.08
MACS_peak_3923	0.27	0.242	0.256	0.255
MACS_peak_3924	0.313	0.384	0.252	0.783
MACS_peak_3925	0.73	0.56	0.564	0.964
MACS_peak_3926	0.862	1.039	1.857	1.49
MACS_peak_3927	3.247	3.28	5.249	5.978
MACS_peak_3928	1.943	1.659	2.638	3.299
MACS_peak_3929	2.569	3.787	4.33	6.258
MACS_peak_3930	2.801	3.999	4.892	5.138
MACS_peak_3931	1.661	1.814	3.602	4.46
MACS_peak_3932	1.714	2.117	3.742	4.915
MACS_peak_3934	2.377	4.535	5.607	5.487
MACS_peak_3935	1.587	2.723	3.741	4.274
MACS_peak_3936	2.152	2.285	3.298	4.007
MACS_peak_3937	1.245	1.738	2.172	3.346
MACS_peak_3938	2.013	3.4	4.601	5.179
MACS_peak_3939	1.468	1.863	3.057	3.624
MACS_peak_394	2.147	2.413	4.474	4.764
MACS_peak_3940	1.669	3.002	2.786	3.221
MACS_peak_3943	1.7	1.3	1.993	2.222
MACS_peak_3944	0.925	0.931	1.572	1.338
MACS_peak_3945	1.602	1.954	3.381	2.872
MACS_peak_3946	1.255	1.409	2.156	2.316
MACS_peak_3947	3.328	4.81	8.406	8.537
MACS_peak_3948	4.994	7.043	11.89	15.052
MACS_peak_3949	5.546	6.967	11.708	15.827
MACS_peak_395	2.434	2.076	4.679	4.664
MACS_peak_3950	4.574	5.843	9.551	12.598
MACS_peak_3951	2.178	2.873	3.71	4.442
MACS_peak_3952	2.059	2.807	3.616	4.371
MACS_peak_3953	2.463	3.174	4.36	5.18
MACS_peak_3954	0.856	0.642	1.176	1.376
MACS_peak_3955	1.629	2.544	2.73	3.386
MACS_peak_3956	1.888	2.485	2.774	3.973
MACS_peak_3957	3.455	5.647	4.605	6.935
MACS_peak_3958	0.892	1.913	2.053	2.377
MACS_peak_3959	0.506	0.499	1.023	1.223
MACS_peak_396	2.56	4.145	6.027	7.065
MACS_peak_3960	0.141	0.22	0.329	0.456
MACS_peak_3961	0.986	1.234	1.59	1.729
MACS_peak_3962	1.776	2.314	3.532	4.423
MACS_peak_3963	2.622	3.83	4.518	6.118
MACS_peak_3964	1.619	3.196	2.827	4.007
MACS_peak_3965	1.685	3.199	2.966	4.094
MACS_peak_3966	2.395	2.688	3.35	4.379
MACS_peak_3967	2.057	2.441	2.882	3.733
[truncated: 2,187 more rows]

## Sheet: Fig.S4g
	WT	H1-TKO
A	0.2672	0.18109
B	0.33047	0.35727
C	0.40233	0.46163
