# Supplementary material for: Histone H1 facilitates restoration of H3K27me3 during DNA replication by chromatin compaction
Source: Nat Commun. 2023 Jul 10;14:4081. doi: 10.1038/s41467-023-39846-y (PMC10333366; doi:10.1038/s41467-023-39846-y)
Supplement: Supplementary file 4 — Source Data [file 41467_2023_39846_MOESM4_ESM.zip › Source data/Figure 3.xlsx]

## Sheet: Fig.3b
position	Top 0-20%	20-40%	40-60%	60-80%	80-100%
-3000	2.87554	1.79008	1.57654	1.13897	0.673851
-2990	2.8777	1.80014	1.56737	1.10645	0.670259
-2980	2.92302	1.8404	1.54354	1.10822	0.689655
-2970	2.98058	1.85406	1.53437	1.11295	0.707615
-2960	3.04388	1.86053	1.5472	1.11946	0.728448
-2950	3.06835	1.92739	1.52429	1.11768	0.715517
-2940	3.11942	1.91086	1.49221	1.12655	0.712644
-2930	3.1295	1.93098	1.49129	1.14488	0.678161
-2920	3.14029	1.92236	1.49588	1.14666	0.676724
-2910	3.18633	1.94752	1.52704	1.14134	0.681753
-2900	3.21942	1.9619	1.52704	1.13838	0.665948
-2890	3.23885	1.96549	1.55179	1.13187	0.68319
-2880	3.27266	1.97556	1.56462	1.12478	0.698994
-2870	3.27482	1.98059	1.56462	1.13956	0.716236
-2860	3.22086	1.9619	1.5527	1.13838	0.708333
-2850	3.22446	1.94177	1.54079	1.15257	0.691092
-2840	3.21151	1.9353	1.55454	1.14607	0.698276
-2830	3.18201	1.97484	1.52796	1.16144	0.695402
-2820	3.15396	2.00144	1.51696	1.16558	0.704741
-2810	3.16547	2.02013	1.54079	1.17623	0.70977
-2800	3.18273	2.03666	1.5857	1.178	0.721264
-2790	3.20216	2.05104	1.58845	1.18983	0.709052
-2780	3.21007	2.0381	1.57745	1.1916	0.714799
-2770	3.22014	1.9734	1.59853	1.19101	0.721264
-2760	3.20288	1.99209	1.62695	1.18273	0.709052
-2750	3.20791	2.00144	1.61228	1.17327	0.709052
-2740	3.22878	2.01869	1.59487	1.1573	0.70546
-2730	3.21799	2.04098	1.60495	1.17741	0.741379
-2720	3.24532	2.05176	1.57287	1.1851	0.741379
-2710	3.22878	2.09418	1.59762	1.22235	0.748563
-2700	3.29065	2.09202	1.56279	1.21467	0.76796
-2690	3.27266	2.05607	1.5802	1.23655	0.752155
-2680	3.26403	2.0798	1.55729	1.25902	0.748563
-2670	3.24532	2.04817	1.57837	1.2537	0.747126
-2660	3.20791	2.06973	1.59212	1.25843	0.744971
-2650	3.20432	2.06686	1.56645	1.24364	0.749282
-2640	3.21727	2.08483	1.5912	1.27262	0.714799
-2630	3.23525	2.1215	1.58753	1.27676	0.718391
-2620	3.24604	2.12725	1.60678	1.26907	0.72773
-2610	3.28273	2.11359	1.58753	1.29509	0.719109
-2600	3.33309	2.09346	1.56187	1.29509	0.731322
-2590	3.35827	2.05895	1.61595	1.29391	0.747845
-2580	3.41799	2.08196	1.60862	1.29568	0.757184
-2570	3.42734	2.04457	1.67003	1.27676	0.755747
-2560	3.46187	2.04889	1.63886	1.28622	0.740661
-2550	3.46403	2.03307	1.68469	1.26789	0.729885
-2540	3.44317	2.0647	1.66911	1.25961	0.725575
-2530	3.4446	2.08986	1.65628	1.23477	0.731322
-2520	3.39424	2.07549	1.67369	1.22649	0.755029
-2510	3.40216	2.09346	1.63703	1.21407	0.75431
-2500	3.4482	2.13156	1.62145	1.20166	0.762213
-2490	3.50144	2.20561	1.63245	1.22117	0.769397
-2480	3.58921	2.18692	1.64986	1.21348	0.756466
-2470	3.61511	2.18548	1.69386	1.23832	0.748563
-2460	3.61871	2.19051	1.70302	1.23359	0.738506
-2450	3.59353	2.15313	1.70852	1.24187	0.760776
-2440	3.55468	2.13156	1.71952	1.25133	0.784483
-2430	3.49065	2.10927	1.71586	1.25902	0.790948
-2420	3.38058	2.12797	1.71127	1.25961	0.780891
-2410	3.37986	2.13731	1.67461	1.26493	0.783046
-2400	3.42158	2.14306	1.65536	1.27262	0.793822
-2390	3.43022	2.19626	1.64986	1.27912	0.781609
-2380	3.47914	2.21208	1.68653	1.27853	0.759339
-2370	3.48993	2.23005	1.73969	1.27617	0.757184
-2360	3.52806	2.2207	1.73052	1.29213	0.773707
-2350	3.50935	2.22933	1.75252	1.32643	0.79023
-2340	3.53669	2.29763	1.7956	1.356	0.775862
-2330	3.60072	2.28181	1.77085	1.36901	0.784483
-2320	3.6518	2.27965	1.74885	1.39562	0.793103
-2310	3.69496	2.25953	1.76352	1.39562	0.788075
-2300	3.7777	2.2739	1.79102	1.36606	0.788075
-2290	3.8223	2.25593	1.8396	1.34299	0.778736
-2280	3.89353	2.22502	1.84785	1.3424	0.779454
-2270	3.91439	2.23149	1.87626	1.34536	0.781609
-2260	3.93022	2.24299	1.88818	1.33708	0.775862
-2250	3.93885	2.23796	1.87076	1.32466	0.784483
-2240	3.9446	2.26959	1.90651	1.3359	0.768678
-2230	3.94604	2.24515	1.88451	1.34891	0.761494
-2220	3.90432	2.26384	1.92484	1.35482	0.788793
-2210	3.87842	2.29978	1.89918	1.35719	0.800287
-2200	3.84317	2.31991	1.92576	1.35955	0.788793
-2190	3.82662	2.34939	1.89184	1.36192	0.784483
-2180	3.77338	2.37383	1.84968	1.3696	0.809626
-2170	3.81727	2.3652	1.8561	1.35305	0.780891
-2160	3.8554	2.38102	1.82126	1.33767	0.760057
-2150	3.86115	2.39612	1.84418	1.34477	0.773707
-2140	3.91511	2.39756	1.85701	1.33412	0.780172
-2130	3.93885	2.41337	1.86984	1.33471	0.774425
-2120	3.93165	2.43278	1.88176	1.35837	0.782328
-2110	3.88129	2.43278	1.88818	1.37374	0.786638
-2100	3.88849	2.43997	1.92117	1.35482	0.788075
-2090	3.86403	2.44716	1.95875	1.36606	0.784483
-2080	3.86331	2.4716	1.98075	1.39562	0.789511
-2070	3.86691	2.43638	2.0165	1.38261	0.793103
-2060	3.88129	2.42272	2.02566	1.38202	0.800287
-2050	3.82302	2.45291	2.01558	1.39385	0.8125
-2040	3.79712	2.44428	1.9725	1.42283	0.806753
-2030	3.83165	2.43925	1.95784	1.41455	0.809626
-2020	3.8446	2.45435	1.91842	1.40627	0.823994
-2010	3.84317	2.46873	1.91384	1.40686	0.818966
-2000	3.9295	2.49892	1.93126	1.41573	0.805316
-1990	4.06978	2.5363	1.93217	1.40923	0.819684
-1980	4.12302	2.54493	1.94225	1.39148	0.819684
-1970	4.13165	2.5363	1.967	1.38557	0.811782
-1960	4.16403	2.57728	2.00642	1.38025	0.795977
-1950	4.16835	2.57944	1.98075	1.38616	0.819684
-1940	4.16115	2.57584	1.96517	1.40331	0.808908
-1930	4.12806	2.57153	1.97342	1.4039	0.793103
-1920	4.10288	2.6082	2.00183	1.4317	0.788075
-1910	4.04964	2.57225	1.92851	1.44412	0.807471
-1900	4.07554	2.60173	1.92209	1.47782	0.829741
-1890	4.09496	2.63192	1.94684	1.4725	0.808908
-1880	4.07914	2.64342	1.97617	1.48729	0.798851
-1870	4.07194	2.64989	1.989	1.47723	0.813937
-1860	4.09424	2.66283	2.00825	1.47782	0.80819
-1850	4.16906	2.69806	2.02841	1.45831	0.787356
-1840	4.19137	2.65061	2.022	1.41218	0.770833
-1830	4.21727	2.63336	2.01558	1.43998	0.784483
-1820	4.18489	2.67793	2.01558	1.39089	0.79023
-1810	4.26331	2.72682	2.01925	1.3838	0.795259
-1800	4.24892	2.69446	2.04308	1.40686	0.809626
-1790	4.22806	2.6844	2.06691	1.42874	0.835489
-1780	4.18273	2.71028	2.10632	1.44589	0.854167
-1770	4.21367	2.71244	2.12282	1.41514	0.846983
-1760	4.25971	2.69231	2.10174	1.4246	0.840517
-1750	4.26115	2.65277	2.12374	1.44471	0.834052
-1740	4.28777	2.69518	2.12466	1.4589	0.827586
-1730	4.36331	2.74479	2.10541	1.466	0.835489
-1720	4.42806	2.77426	2.09624	1.48788	0.828305
-1710	4.44748	2.75988	2.12374	1.50325	0.84842
-1700	4.42662	2.75701	2.12832	1.53992	0.864943
-1690	4.42446	2.78145	2.13199	1.53637	0.876437
-1680	4.47338	2.74838	2.11824	1.53282	0.887931
-1670	4.48705	2.76851	2.16865	1.54228	0.886494
-1660	4.55108	2.77858	2.16865	1.534	0.875718
-1650	4.57842	2.82387	2.15949	1.52572	0.868534
-1640	4.6446	2.8404	2.2154	1.50503	0.849856
-1630	4.64604	2.83106	2.26673	1.51685	0.844828
-1620	4.60504	2.86413	2.29881	1.5068	0.841954
-1610	4.56187	2.87275	2.28598	1.52513	0.845546
-1600	4.50072	2.87922	2.28781	1.53814	0.865661
-1590	4.47266	2.86269	2.33547	1.55352	0.878592
-1580	4.40647	2.86916	2.27864	1.55115	0.869253
-1570	4.38273	2.9353	2.2374	1.57422	0.862069
-1560	4.38849	2.94177	2.25115	1.58013	0.860632
-1550	4.38705	2.94968	2.24748	1.60319	0.865661
-1540	4.39856	2.95543	2.25115	1.60378	0.859914
-1530	4.3964	2.96981	2.26306	1.59846	0.876437
-1520	4.41295	3.02948	2.30247	1.62626	0.883621
-1510	4.41871	2.99281	2.32906	1.61266	0.890086
-1500	4.39496	3.04242	2.31164	1.6026	0.890805
-1490	4.42806	3.08267	2.3813	1.60497	0.877874
-1480	4.4036	3.09346	2.44363	1.61502	0.875
-1470	4.4036	3.07836	2.4528	1.63572	0.862069
-1460	4.4259	3.00216	2.42255	1.62862	0.896552
-1450	4.4554	2.98994	2.44546	1.65937	0.89296
-1440	4.51655	2.97987	2.46288	1.65523	0.926006
-1430	4.59065	2.98706	2.40422	1.64991	0.925287
-1420	4.62446	2.9849	2.4088	1.67652	0.933908
-1410	4.68993	3.03091	2.42346	1.65937	0.926724
-1400	4.69424	3.07189	2.42621	1.65996	0.89727
-1390	4.68777	3.133	2.4583	1.64814	0.929598
-1380	4.70935	3.16463	2.4528	1.66588	0.909483
-1370	4.63813	3.18763	2.44271	1.65878	0.916667
-1360	4.6223	3.21567	2.48121	1.67002	0.900144
-1350	4.58777	3.19986	2.56645	1.68421	0.911638
-1340	4.59928	3.19051	2.57562	1.69486	0.916667
-1330	4.59568	3.20705	2.52521	1.70609	0.896552
-1320	4.5964	3.2128	2.52612	1.71141	0.892241
-1310	4.65683	3.26815	2.55637	1.72324	0.877874
-1300	4.70576	3.29116	2.50504	1.72738	0.859195
-1290	4.78633	3.35226	2.43996	1.76404	0.844828
-1280	4.84676	3.3573	2.46379	1.77114	0.846264
-1270	4.85755	3.34939	2.49221	1.74867	0.854885
-1260	4.8518	3.38893	2.46838	1.77114	0.87069
-1250	4.84029	3.37599	2.52979	1.77055	0.872845
-1240	4.80576	3.37886	2.57562	1.78474	0.897989
-1230	4.80791	3.4105	2.62786	1.77824	0.921695
-1220	4.78201	3.44285	2.6297	1.8356	0.932471
-1210	4.81223	3.43997	2.66544	1.86103	0.920259
-1200	4.83022	3.43853	2.72227	1.83442	0.94181
-1190	4.8705	3.42056	2.71127	1.83974	0.95977
-1180	4.89784	3.44285	2.67919	1.82614	0.957615
-1170	4.91367	3.422	2.70027	1.8149	0.954741
-1160	4.90504	3.45363	2.68011	1.8013	0.975575
-1150	4.88129	3.51114	2.67736	1.80426	0.980603
-1140	4.93309	3.52696	2.68286	1.79539	0.950431
-1130	4.9554	3.50683	2.70394	1.80781	0.936063
-1120	4.98561	3.51618	2.74427	1.83323	0.948276
-1110	5	3.49389	2.73877	1.87818	0.942529
-1100	5.00719	3.48814	2.7516	1.85748	0.952586
-1090	5.05612	3.50036	2.76352	1.89474	0.964799
-1080	5.01295	3.54421	2.78643	1.91839	0.96408
-1070	5.03381	3.54709	2.81118	1.9314	0.97342
-1060	5.06259	3.54493	2.8341	1.91425	0.992098
-1050	5.09353	3.59813	2.86984	1.89119	0.996408
-1040	5.16835	3.62114	2.93034	1.92017	1.00287
-1030	5.16978	3.61538	2.93859	1.90775	1.01293
-1020	5.18489	3.67218	3.00917	1.91839	1.02299
-1010	5.25396	3.70669	2.99908	1.93022	1.03161
-1000	5.31655	3.71531	3.02016	1.95033	1.03233
-990	5.3446	3.7225	3.0055	1.96866	1.02586
-980	5.3705	3.7491	3.03025	2.00532	0.998563
-970	5.33669	3.74407	2.989	2.00414	0.998563
-960	5.3777	3.71459	2.96425	2.01833	1.00144
-950	5.2964	3.72322	3.0055	2.04494	1.02299
-940	5.27266	3.7074	3.01283	2.06801	1.0158
-930	5.27986	3.67577	3.04675	2.08575	1.00647
-920	5.27482	3.68584	3.07333	2.09935	1.01221
-910	5.33957	3.68512	3.08983	2.13542	1.01652
-900	5.33741	3.65061	3.08249	2.15021	1.00862
-890	5.38489	3.62617	3.06599	2.14843	1.02011
-880	5.3741	3.66643	3.08983	2.18273	1.03592
-870	5.41079	3.67218	3.06508	2.20757	1.04741
-860	5.4741	3.67937	2.99725	2.2052	1.05747
-850	5.50216	3.72825	3.03116	2.21821	1.06609
-840	5.54173	3.71819	3.03025	2.20106	1.07112
-830	5.56115	3.66858	3.06599	2.21526	1.06178
-820	5.62518	3.6693	3.08983	2.2194	1.0977
-810	5.62302	3.65205	3.18698	2.18983	1.10991
-800	5.68345	3.63192	3.21815	2.22708	1.12572
-790	5.6741	3.58807	3.2429	2.25074	1.13147
-780	5.6518	3.65277	3.25848	2.29213	1.1523
-770	5.68561	3.70669	3.26031	2.29687	1.15733
-760	5.66619	3.71459	3.32722	2.29746	1.14368
-750	5.7518	3.75917	3.33456	2.32466	1.14871
-740	5.72158	3.78289	3.31622	2.32289	1.14655
-730	5.82374	3.83106	3.31531	2.34831	1.1681
-720	5.93741	3.82171	3.33364	2.38084	1.1681
-710	5.97842	3.80014	3.36572	2.4039	1.17457
-700	6.0223	3.81812	3.34647	2.4317	1.17529
-690	6.07914	3.84615	3.3428	2.4175	1.19899
-680	6.15324	3.84975	3.36114	2.45299	1.19397
-670	6.19568	3.82387	3.4033	2.46895	1.17601
-660	6.27554	3.86269	3.39322	2.42519	1.21049
-650	6.27698	3.91301	3.36205	2.43288	1.19397
-640	6.36619	3.89576	3.28231	2.44175	1.20977
-630	6.38849	3.91589	3.30064	2.47723	1.19899
-620	6.37986	3.92164	3.33089	2.45299	1.21911
-610	6.36043	3.96981	3.36664	2.44944	1.2069
-600	6.30072	4.00647	3.38222	2.46777	1.19325
-590	6.23885	3.99065	3.37672	2.49556	1.18175
-580	6.1964	4.06183	3.45555	2.51863	1.19468
-570	6.20576	4.08267	3.46471	2.51745	1.20115
-560	6.2482	4.14162	3.38772	2.4932	1.2069
-550	6.28633	4.13947	3.35197	2.54938	1.21552
-540	6.28921	4.18548	3.35655	2.58604	1.22198
-530	6.38345	4.19195	3.39872	2.57481	1.22629
-520	6.48273	4.25162	3.3978	2.60083	1.26293
-510	6.50719	4.29188	3.36847	2.62567	1.27443
-500	6.51439	4.35442	3.42988	2.66056	1.28017
-490	6.56763	4.35945	3.51971	2.65701	1.29095
-480	6.63237	4.34436	3.5417	2.64814	1.31968
-470	6.58849	4.36233	3.53162	2.68066	1.32759
-460	6.62518	4.36808	3.58203	2.63631	1.2967
-450	6.69209	4.38246	3.56829	2.65701	1.29239
-440	6.69856	4.38965	3.59028	2.65642	1.3204
-430	6.69353	4.41769	3.6242	2.67061	1.29454
-420	6.72518	4.48598	3.54995	2.70727	1.3204
-410	6.74101	4.51905	3.59212	2.7605	1.32902
-400	6.77338	4.5665	3.62603	2.81135	1.36351
-390	6.81295	4.58303	3.70486	2.83028	1.35345
-380	6.91727	4.64414	3.72319	2.86517	1.37859
-370	7.01007	4.69662	3.73327	2.85393	1.40733
-360	7.10072	4.75629	3.79377	2.85038	1.40014
-350	7.1777	4.78433	3.7791	2.82673	1.43822
-340	7.20576	4.74479	3.7791	2.8356	1.43463
-330	7.27986	4.79583	3.81027	2.82022	1.43175
-320	7.34604	4.8023	3.8231	2.84979	1.42601
-310	7.35612	4.81237	3.86159	2.87818	1.4648
-300	7.34676	4.87132	3.88543	2.87581	1.45833
-290	7.36691	4.98418	3.99633	2.90124	1.47126
-280	7.40432	5.07836	4.03391	2.95328	1.46552
-270	7.36403	5.18907	4.05775	2.98522	1.50216
-260	7.30504	5.31488	4.17874	2.98581	1.50072
-250	7.34317	5.37599	4.21815	3.03962	1.50503
-240	7.43022	5.40546	4.30156	3.13483	1.54526
-230	7.46763	5.50324	4.34922	3.20402	1.56394
-220	7.48058	5.56506	4.52154	3.21053	1.55532
-210	7.53094	5.59813	4.66911	3.29095	1.60201
-200	7.67842	5.69806	4.76994	3.40568	1.63003
-190	7.66691	5.73472	4.92942	3.48433	1.63075
-180	7.66115	5.82099	5.04858	3.56594	1.63434
-170	7.77482	5.93098	5.12649	3.67889	1.68032
-160	7.76331	5.97052	5.17232	3.84861	1.73204
-150	7.8036	6.04817	5.1494	3.99349	1.76149
-140	7.76547	6.04817	5.24106	4.12833	1.78089
-130	7.85252	6.13587	5.32814	4.29864	1.86853
-120	7.83453	6.22358	5.39138	4.39917	1.93247
-110	7.90647	6.24587	5.51971	4.53282	1.99138
-100	8.08489	6.23868	5.6077	4.6505	2.1092
-90	8.25108	6.28037	5.70577	4.76227	2.32399
-80	8.43309	6.3573	5.74885	4.9249	2.75287
-70	8.65252	6.43063	5.78918	5.06978	3.28736
-60	8.83885	6.38174	5.83318	5.22413	3.8125
-50	9.04676	6.48742	5.88543	5.3016	4.35776
-40	9.24604	6.56506	5.91934	5.44944	4.83046
-30	9.37122	6.56794	5.98533	5.53105	5.24928
-20	9.61079	6.60963	6.07699	5.6097	5.39009
-10	9.70072	6.66786	6.12007	5.63572	5.40086
0	9.69496	6.77283	6.11732	5.68421	5.43319
10	9.5482	6.72753	6.09533	5.70491	5.40876
20	9.38633	6.72178	6.09258	5.64577	5.50144
30	9.16906	6.67218	5.98533	5.6097	5.35201
40	8.89209	6.66355	5.87809	5.5204	5.08836
50	8.66043	6.58088	5.79743	5.43465	4.64799
60	8.5446	6.55068	5.73969	5.30928	4.12859
70	8.33669	6.44644	5.74702	5.1715	3.60489
80	8.15827	6.4105	5.69569	5.09166	2.95977
90	8.09496	6.30554	5.62878	4.94086	2.50072
100	7.99568	6.2624	5.60128	4.83974	2.23851
110	7.8705	6.16966	5.52521	4.70313	2.12931
120	7.7741	6.1179	5.42621	4.58782	2.03017
130	7.73309	6.06973	5.32264	4.42283	1.95259
140	7.72374	6.04745	5.32722	4.28208	1.8829
150	7.68201	6.00863	5.25665	4.13365	1.86494
160	7.6518	5.89001	5.17415	3.99823	1.80029
170	7.60504	5.82674	5.10082	3.84092	1.74641
180	7.60432	5.7642	4.99908	3.71792	1.73707
190	7.60719	5.70237	4.93309	3.6097	1.70043
200	7.57626	5.60963	4.76719	3.4932	1.68032
210	7.57986	5.57872	4.65353	3.43288	1.65445
220	7.5964	5.54134	4.59762	3.41928	1.6681
230	7.61223	5.5018	4.52337	3.36014	1.64583
240	7.53669	5.45938	4.42255	3.30101	1.60776
250	7.46043	5.41193	4.31714	3.25724	1.60417
260	7.40216	5.34436	4.27589	3.18865	1.56034
270	7.34029	5.26671	4.20623	3.09994	1.54167
280	7.26259	5.18907	4.08249	3.02484	1.52299
290	7.14173	5.12078	4.03575	3.00177	1.52658
300	7.1518	5.08267	3.98258	3.00059	1.51006
310	7.15396	5.02013	3.90009	2.98167	1.47557
320	7.14532	4.96621	3.80752	2.95151	1.47701
330	7.06187	4.92811	3.75069	2.94973	1.47629
340	7.09137	4.94896	3.71402	2.9113	1.45259
350	7.12086	4.92092	3.73052	2.88646	1.44253
360	7.07914	4.83753	3.69294	2.85452	1.42888
370	6.95683	4.79799	3.68836	2.84151	1.39655
380	6.96475	4.70022	3.63153	2.84506	1.37572
390	6.86835	4.63839	3.60587	2.81727	1.36351
400	6.82662	4.55715	3.54537	2.79539	1.3398
410	6.81799	4.50539	3.46104	2.74985	1.34195
420	6.85396	4.48382	3.48029	2.70254	1.33261
430	6.81367	4.445	3.51787	2.67652	1.3319
440	6.80288	4.45219	3.53254	2.66824	1.32615
450	6.82014	4.37958	3.50687	2.65523	1.31106
460	6.78993	4.39971	3.54629	2.68421	1.30532
470	6.73165	4.3537	3.52062	2.67948	1.30244
480	6.64532	4.3422	3.49588	2.68835	1.26006
490	6.59568	4.33501	3.40605	2.70373	1.24641
500	6.57626	4.28972	3.37764	2.72856	1.22055
510	6.56403	4.30913	3.37947	2.70905	1.21695
520	6.49928	4.30841	3.35655	2.67593	1.18319
530	6.44173	4.28037	3.35197	2.67534	1.16954
540	6.39856	4.29763	3.38313	2.6647	1.15876
550	6.36547	4.2509	3.36755	2.60142	1.17816
560	6.32158	4.22286	3.38405	2.56416	1.17457
570	6.26978	4.20776	3.34005	2.56475	1.15374
580	6.19856	4.16679	3.31347	2.53696	1.17098
590	6.18417	4.12078	3.30797	2.52572	1.19971
600	6.22086	4.09346	3.24381	2.51153	1.19756
610	6.17122	4.04817	3.21907	2.51981	1.16954
620	6.0964	4.01078	3.19157	2.49911	1.15158
630	6.0777	3.99065	3.21815	2.48551	1.16523
640	6.01151	3.95111	3.16865	2.45417	1.14511
650	5.95036	3.95327	3.16499	2.45299	1.12572
660	5.85971	3.89504	3.19615	2.43347	1.13362
670	5.81079	3.94249	3.18515	2.40568	1.12859
680	5.8223	3.95399	3.20073	2.41218	1.15661
690	5.78777	3.92883	3.20073	2.40213	1.1602
700	5.81007	3.86197	3.2154	2.39503	1.13721
710	5.81079	3.82027	3.26856	2.38675	1.12284
720	5.81439	3.78505	3.2319	2.38439	1.12141
730	5.83094	3.7606	3.23556	2.40509	1.10129
740	5.81223	3.72538	3.22365	2.34358	1.06897
750	5.80576	3.72322	3.19432	2.32407	1.0625
760	5.73813	3.70812	3.14207	2.31342	1.08549
770	5.77194	3.71531	3.06508	2.28149	1.09986
780	5.7554	3.71244	3.06416	2.27085	1.10632
790	5.71511	3.66499	3.04491	2.24542	1.08333
800	5.66187	3.59741	3.04125	2.23773	1.08908
810	5.60144	3.63839	3.08433	2.2466	1.0819
820	5.53022	3.6082	3.11274	2.21644	1.06537
830	5.43237	3.59957	3.13566	2.21999	1.05603
840	5.38561	3.54421	3.11274	2.20816	1.05029
850	5.39137	3.58663	3.11457	2.1916	1.0546
860	5.36978	3.61107	3.08983	2.16913	1.04454
870	5.36978	3.56219	3.12282	2.15789	1.0352
880	5.38489	3.53199	3.044	2.16736	1.04167
890	5.39928	3.5629	2.9835	2.13601	1.02299
900	5.40288	3.57153	2.9725	2.08279	1
910	5.40216	3.57297	2.9505	2.06623	0.985632
920	5.38201	3.55212	2.90284	2.06682	0.977011
930	5.35468	3.60101	2.85701	2.03371	1.00144
940	5.3554	3.62689	2.86159	1.99468	0.962644
950	5.35827	3.54349	2.84326	2.01005	0.984914
960	5.32734	3.52983	2.83685	2.01656	0.979167
970	5.29281	3.48598	2.86618	2.00473	0.985632
980	5.32374	3.48598	2.86526	1.96452	0.961925
990	5.33381	3.48023	2.84326	1.96511	0.95546
1000	5.31727	3.46154	2.86434	2.00769	1.00072
1010	5.25468	3.50467	2.85885	1.96156	0.992816
1020	5.22662	3.48023	2.84693	1.95387	1.00072
1030	5.17986	3.50827	2.78918	1.95269	0.998563
1040	5.11942	3.50395	2.80568	1.93672	1.00862
1050	5.05683	3.48382	2.79285	1.9385	0.992816
1060	4.96115	3.48023	2.78093	1.9107	0.971983
1070	4.98633	3.4486	2.75527	1.92135	0.958333
1080	4.94173	3.40834	2.75252	1.89947	0.956178
1090	4.93094	3.37239	2.75894	1.89888	0.936782
1100	4.92446	3.35658	2.75985	1.89001	0.91954
1110	4.93597	3.37815	2.74244	1.87522	0.907328
1120	4.94029	3.37311	2.7461	1.84861	0.912356
1130	4.91942	3.40762	2.68744	1.84092	0.936063
1140	4.93165	3.37599	2.6517	1.82673	0.942529
1150	4.96259	3.422	2.64986	1.8356	0.954741
1160	4.99784	3.46513	2.62511	1.83856	0.931034
1170	4.99712	3.40762	2.63245	1.80248	0.947557
1180	5.03094	3.3918	2.60862	1.78238	0.951149
1190	5.07266	3.3573	2.64803	1.7877	0.946121
1200	5.05396	3.38174	2.66911	1.74453	0.932471
1210	5.05683	3.33285	2.56462	1.73448	0.940374
1220	4.99784	3.25953	2.54995	1.73034	0.950431
1230	4.97194	3.30266	2.53804	1.76109	0.946121
1240	4.89784	3.28397	2.48396	1.75281	0.95546
1250	4.86763	3.28181	2.46379	1.74098	0.936782
1260	4.84317	3.26959	2.45188	1.73743	0.938937
1270	4.84245	3.30122	2.4363	1.71792	0.941092
1280	4.87122	3.30338	2.46288	1.7327	0.921695
1290	4.91439	3.32566	2.40513	1.7191	0.91523
1300	4.88705	3.31848	2.42896	1.71969	0.91092
1310	4.85252	3.32351	2.41613	1.7534	0.913793
1320	4.85827	3.29763	2.41338	1.70313	0.903017
1330	4.81799	3.28469	2.42438	1.68894	0.907328
1340	4.77986	3.30554	2.4198	1.68244	0.903736
1350	4.69784	3.26312	2.4198	1.67652	0.90158
1360	4.65036	3.22286	2.4198	1.66884	0.902299
1370	4.62734	3.2092	2.44455	1.67179	0.872845
1380	4.55755	3.22717	2.41613	1.70373	0.864224
1390	4.53885	3.20058	2.37764	1.71614	0.876437
1400	4.5554	3.14162	2.32906	1.69012	0.880029
1410	4.59712	3.18404	2.30156	1.66115	0.895833
1420	4.56403	3.19626	2.24656	1.63986	0.895833
1430	4.58705	3.15744	2.27223	1.63572	0.893678
1440	4.60072	3.09633	2.27223	1.60319	0.890805
1450	4.61511	3.10855	2.27864	1.589	0.874282
1460	4.63741	3.07045	2.28781	1.62448	0.865661
1470	4.55396	3.04889	2.28689	1.62271	0.867098
1480	4.56906	3.01582	2.29423	1.66115	0.857759
1490	4.5518	3.04673	2.25115	1.64222	0.846983
1500	4.52374	3.04529	2.2264	1.65346	0.847701
1510	4.47194	3.04745	2.23465	1.64873	0.850575
1520	4.3482	3.04529	2.21448	1.60319	0.860632
1530	4.30647	2.98994	2.19157	1.58545	0.846983
1540	4.33165	2.98347	2.2044	1.54169	0.859914
1550	4.36835	2.92739	2.21815	1.53519	0.872126
1560	4.29856	2.90367	2.18332	1.55707	0.883621
1570	4.28561	2.87132	2.2209	1.55707	0.882184
1580	4.33885	2.85406	2.20532	1.57363	0.871408
1590	4.34604	2.88282	2.16132	1.57895	0.882184
1600	4.34173	2.90439	2.14115	1.59905	0.867816
1610	4.32158	2.91229	2.13291	1.60024	0.85704
1620	4.3295	2.87994	2.12374	1.58131	0.856322
1630	4.31799	2.92236	2.09074	1.55588	0.85273
1640	4.30288	2.92667	2.10082	1.49911	0.850575
1650	4.28993	2.90439	2.08433	1.50857	0.831178
1660	4.25683	2.89216	2.07058	1.51331	0.83477
1670	4.23309	2.86988	2.05316	1.48374	0.841236
1680	4.23957	2.83178	2.04125	1.47428	0.83908
1690	4.27122	2.7872	2.01008	1.46304	0.837644
1700	4.23237	2.78648	2.04033	1.47723	0.844109
1710	4.2259	2.75126	2.05316	1.44766	0.841954
1720	4.22374	2.73185	2.055	1.42283	0.842672
1730	4.20719	2.73616	2.04308	1.46718	0.824713
1740	4.16691	2.76923	2.03116	1.48729	0.844109
1750	4.11655	2.80446	2.06049	1.5003	0.862787
1760	4.08129	2.71675	2.05958	1.4861	0.844109
1770	4.08489	2.79511	2.02016	1.48551	0.868534
1780	4.07266	2.78648	2.01283	1.48906	0.862787
1790	4.04676	2.79367	2.011	1.47132	0.866379
1800	4.07626	2.77858	2.033	1.44471	0.831897
1810	4.13381	2.73041	2.00642	1.42697	0.815374
1820	4.07482	2.74263	1.98717	1.45476	0.803879
1830	4.01583	2.71531	1.9835	1.4589	0.779454
1840	3.97266	2.73472	1.98258	1.44293	0.777299
1850	4.00504	2.73472	1.98533	1.41277	0.769397
1860	3.92446	2.69734	1.97892	1.42283	0.786638
1870	3.88058	2.71244	2.00367	1.40804	0.792385
1880	3.89281	2.711	1.9835	1.39444	0.805316
1890	3.93957	2.68152	1.96059	1.41277	0.813218
1900	3.96331	2.64845	1.96517	1.39089	0.806753
1910	3.94532	2.57513	1.96425	1.40272	0.821839
1920	4.00144	2.58231	1.86526	1.39681	0.811063
1930	4.03957	2.6082	1.84968	1.39326	0.824713
1940	3.98921	2.59454	1.89001	1.37138	0.810345
1950	3.94101	2.67002	1.87168	1.3424	0.815374
1960	3.88777	2.66571	1.89551	1.34063	0.823994
1970	3.85468	2.67146	1.87718	1.32289	0.827586
1980	3.85396	2.68512	1.89734	1.33116	0.808908
1990	3.83525	2.66786	1.88084	1.35541	0.824713
2000	3.83525	2.63839	1.83318	1.38439	0.818966
2010	3.77986	2.54421	1.83868	1.39148	0.803879
2020	3.74676	2.50683	1.83043	1.4039	0.8125
2030	3.74604	2.47017	1.83043	1.43998	0.803879
2040	3.75468	2.422	1.80935	1.45003	0.813937
2050	3.67194	2.3918	1.79193	1.43229	0.808908
2060	3.65396	2.42559	1.78277	1.4382	0.803879
2070	3.68345	2.45938	1.8231	1.45653	0.804598
2080	3.64676	2.46873	1.82768	1.44116	0.79023
2090	3.63094	2.47735	1.85151	1.41277	0.778017
2100	3.60288	2.48886	1.90559	1.39148	0.756466
2110	3.65396	2.4601	1.91384	1.37493	0.729885
2120	3.64748	2.43853	1.90742	1.34891	0.743534
2130	3.64748	2.40043	1.85518	1.34004	0.743534
2140	3.64676	2.3918	1.85151	1.35009	0.746408
2150	3.58633	2.34651	1.83226	1.32466	0.755747
2160	3.55971	2.36736	1.78093	1.31815	0.803879
2170	3.5482	2.37455	1.78185	1.29864	0.781609
2180	3.53957	2.4069	1.74794	1.30455	0.795259
2190	3.48705	2.39971	1.79285	1.288	0.777299
2200	3.48993	2.37239	1.76444	1.28563	0.780172
2210	3.51439	2.35514	1.73969	1.27794	0.781609
2220	3.48273	2.38533	1.76535	1.29391	0.76796
2230	3.48777	2.34508	1.75344	1.27144	0.784483
2240	3.45755	2.35442	1.75985	1.27617	0.777299
2250	3.48345	2.3688	1.68103	1.28326	0.766523
2260	3.46619	2.37239	1.67736	1.29273	0.755029
2270	3.45324	2.37886	1.70944	1.28622	0.756466
2280	3.45108	2.35083	1.71127	1.29095	0.736351
2290	3.40576	2.29331	1.71677	1.29273	0.739224
2300	3.41007	2.27031	1.68653	1.28208	0.758621
2310	3.38345	2.28541	1.73602	1.26552	0.773707
2320	3.38849	2.25521	1.74152	1.24542	0.787356
2330	3.34029	2.25737	1.75802	1.23182	0.770833
2340	3.32302	2.24587	1.75069	1.21585	0.781609
2350	3.32086	2.28109	1.75894	1.21407	0.77227
2360	3.32302	2.28469	1.73602	1.24483	0.74569
2370	3.34892	2.25521	1.66544	1.26316	0.727011
2380	3.34676	2.25881	1.66269	1.27735	0.719828
2390	3.38633	2.23077	1.6352	1.29273	0.712644
2400	3.41871	2.20776	1.63245	1.29273	0.715517
2410	3.45612	2.25018	1.6077	1.28267	0.719828
2420	3.46547	2.25665	1.6297	1.26789	0.750718
2430	3.47482	2.26312	1.66361	1.22058	0.757184
2440	3.44748	2.25665	1.66453	1.24601	0.77658
2450	3.43669	2.28253	1.65445	1.23655	0.800287
2460	3.38849	2.25377	1.65903	1.25606	0.786638
2470	3.36331	2.24659	1.67003	1.27676	0.79023
2480	3.32734	2.21639	1.68194	1.27439	0.775862
2490	3.28058	2.21999	1.66819	1.27085	0.781609
2500	3.31727	2.22214	1.63245	1.25133	0.77658
2510	3.31511	2.21567	1.64345	1.23241	0.752874
2520	3.29928	2.22142	1.6572	1.23418	0.74569
2530	3.34245	2.20561	1.66911	1.2259	0.748563
2540	3.32806	2.21352	1.64436	1.22827	0.743534
2550	3.31871	2.22861	1.62236	1.25488	0.734914
2560	3.25396	2.21495	1.60953	1.27321	0.716954
2570	3.20504	2.21711	1.60587	1.29864	0.722701
2580	3.18273	2.21999	1.5802	1.29036	0.721264
2590	3.15971	2.18835	1.57012	1.28681	0.735632
2600	3.15324	2.15241	1.59487	1.26671	0.740661
2610	3.1705	2.14738	1.59853	1.25784	0.746408
2620	3.16547	2.15888	1.58203	1.21467	0.760776
2630	3.17842	2.12078	1.58387	1.20166	0.750718
2640	3.1741	2.13372	1.58662	1.18628	0.762931
2650	3.17482	2.15888	1.58662	1.16263	0.744253
2660	3.16619	2.16247	1.5417	1.15257	0.739943
2670	3.1446	2.1064	1.5637	1.15553	0.72773
2680	3.12734	2.05607	1.54354	1.15376	0.722701
2690	3.14029	2.11503	1.52246	1.14784	0.724856
2700	3.07554	2.07549	1.51329	1.13956	0.729885
2710	3.0964	2.10065	1.46654	1.16736	0.718391
2720	3.1482	2.06686	1.45646	1.17682	0.715517
2730	3.19065	2.07549	1.42805	1.18037	0.704023
2740	3.17266	2.0798	1.4198	1.19574	0.69181
2750	3.15468	2.04529	1.41247	1.17859	0.71408
2760	3.21439	2.02085	1.41063	1.17741	0.701149
2770	3.19137	1.96334	1.43446	1.16972	0.73204
2780	3.14748	1.97987	1.44821	1.16499	0.742816
2790	3.12734	1.98203	1.45096	1.1573	0.727011
2800	3.09424	1.97843	1.46929	1.15435	0.709052
2810	3.06475	1.97268	1.47938	1.14193	0.70546
2820	3.02302	1.9885	1.46288	1.15257	0.716236
2830	3.02518	2.00072	1.4528	1.13424	0.69181
2840	3.05036	1.98347	1.46471	1.11946	0.6875
2850	3.01151	1.98706	1.48396	1.11354	0.693247
2860	2.97698	1.96693	1.48304	1.10112	0.70977
2870	2.95396	1.94968	1.50321	1.11413	0.71408
2880	2.97698	1.9353	1.52704	1.11886	0.709052
2890	2.98129	1.93961	1.53071	1.1165	0.698994
2900	2.94101	1.91589	1.51054	1.12182	0.694684
2910	3.00288	1.8785	1.52612	1.10704	0.693247
2920	3.01511	1.87707	1.50137	1.10526	0.706178
2930	3.06691	1.87419	1.47663	1.09876	0.689655
2940	3.06331	1.86844	1.44821	1.09344	0.704023
2950	3.03525	1.83968	1.43905	1.08989	0.721983
2960	3.02518	1.82962	1.44821	1.07865	0.734914
2970	3.00072	1.84472	1.44088	1.09639	0.734195
2980	3.01511	1.8972	1.42255	1.10349	0.734914
2990	2.97842	1.90223	1.41888	1.11236	0.750718
3000	2.9554	1.90079	1.44546	1.12182	0.75

## Sheet: Fig.3c
Fig.3c Representative immunoblots of H1, Suz12, H3 and various histone modifications in WT and H1-TKO mESCs.

## Sheet: Fig.3f
"Fig.3f ChIP-qPCR of H3K27me3 levels in WT and H1-TKO mESCs (n = 3 biologically independent samples)."
	WT	H1-TKO	Gene
Repeat1	1.29925	0.659995
Repeat2	1.33303	0.803346	Rtbdn
Repeat3	1.51301	0.741009
	WT	H1-TKO
Repeat1	2.29182	0.982888
Repeat2	2.31498	1.26404	Cbx2
Repeat3	2.39345	1.25285
	WT	H1-TKO
Repeat1	2.70958	1.28197
Repeat2	2.12637	1.2243	Sp5
Repeat3	2.52558	1.41637
	WT	H1-TKO
Repeat1	3.0157	1.05214
Repeat2	3.1698	1.15362	Dmrta2
Repeat3	3.45671	1.06774

## Sheet: Fig.3g
gene	WT_1	WT_2	TKO_1	TKO_2	WT	TKO	baseMean	pvalue	log_TKO_vs_WT
NM_172154	93.8735	185.43	35.2575	37.9158	139.652	36.5866	88.1191	0.00010048	-1.92714
NM_008480	1271.56	1664.51	873.724	784.646	1468.03	829.185	1148.61	0.000101852	-0.823244
NM_009101	306.447	171.25	537.676	536.087	238.848	536.882	387.865	0.000102389	1.16242
NM_011504	206.367	165.796	440.718	362.306	186.081	401.512	293.797	0.000104473	1.10599
NM_011971	250.588	315.231	112.383	125.333	282.909	118.858	200.884	0.000105173	-1.24884
NM_017474	8.53395	2.18153	50.6826	55.8205	5.35774	53.2515	29.3046	0.000106229	3.25598
NM_134117	52.7553	33.8137	4.40718	0	43.2845	2.20359	22.744	0.000106351	-4.31856
NM_008691	183.868	32.7229	16.5269	14.745	108.295	15.636	61.9657	0.000106821	-2.79907
NM_170684	39.5665	11.9984	120.096	120.067	25.7825	120.081	72.9318	0.000107298	2.19217
NM_013929	121.027	147.253	293.078	315.965	134.14	304.521	219.331	0.000109024	1.18645
NM_018783	677.286	1011.14	450.634	408.648	844.212	429.641	636.926	0.000109164	-0.972803
NM_010476	166.024	157.07	316.215	389.69	161.547	352.953	257.25	0.000109266	1.12686
NM_001033149	44.9972	28.3599	103.569	169.568	36.6785	136.568	86.6234	0.000110016	1.88591
NM_011908	754.091	789.713	1319.95	1274.39	771.902	1297.17	1034.54	0.000110454	0.749226
NM_183034	1280.87	1987.37	872.622	882.595	1634.12	877.609	1255.86	0.000112672	-0.895676
NM_029389	238.175	213.79	449.533	456.043	225.982	452.788	339.385	0.000112935	1.00101
NM_026873	589.619	659.912	1078.66	1075.33	624.765	1077	850.881	0.000114429	0.786637
NM_201362	34.1358	11.9984	105.772	110.588	23.0671	108.18	65.6236	0.000116812	2.20286
NM_013933	1689.72	1509.62	2516.5	2638.31	1599.67	2577.4	2088.54	0.000116841	0.687647
NM_023371	1005.45	1353.64	679.808	623.504	1179.55	651.656	915.601	0.000117216	-0.85492
NM_025898	1038.81	1319.82	646.754	685.644	1179.32	666.199	922.759	0.000117318	-0.822792
NM_001081118	2249.86	2538.21	1429.03	1520.84	2394.03	1474.94	1934.49	0.00011733	-0.698378
NM_019975	103.959	116.712	252.311	268.57	110.335	260.441	185.388	0.00011771	1.24144
NM_001030307	3801.49	3363.91	5621.36	5591.53	3582.7	5606.44	4594.57	0.000118557	0.645752
NR_040355	145.853	169.068	49.5808	54.7673	157.461	52.174	104.817	0.000118608	-1.59179
NM_001111304	38.0149	38.1767	0	2.10643	38.0958	1.05322	19.5745	0.000119037	-5.15272
NM_009778	6.98233	3.27229	47.3772	51.6076	5.12731	49.4924	27.3099	0.0001193	3.23417
NM_199068	525.226	631.552	290.874	308.592	578.389	299.733	439.061	0.000119711	-0.946961
NM_001024645	27.1535	7.63534	99.1616	90.5766	17.3944	94.8691	56.1318	0.00012077	2.41353
NR_046164	11.6372	31.6321	91.4491	111.641	21.6347	101.545	61.5898	0.000121511	2.25825
NM_009908	753.315	682.818	1200.96	1235.42	718.067	1218.19	968.128	0.000121678	0.761759
NM_177475	1315.78	1650.33	2526.42	2401.33	1483.05	2463.88	1973.46	0.000122042	0.733322
NM_001081049	2708.37	2245.88	1491.83	1530.32	2477.12	1511.08	1994.1	0.000125106	-0.713591
NM_134000	162.145	157.07	464.958	282.262	159.608	373.61	266.609	0.000125522	1.22608
NM_011430	20.947	38.1767	137.724	95.8427	29.5618	116.784	73.1727	0.000125852	1.99763
NM_021600	3.87907	0	35.2575	44.2351	1.93953	39.7463	20.8429	0.00012707	4.22846
NM_011655	32014	25081	17677.2	18183.8	28547.5	17930.5	23239	0.000128481	-0.671012
NM_001114088	687.371	272.691	155.353	199.058	480.031	177.206	328.618	0.000128754	-1.44045
NM_009775	90.7702	78.535	221.461	209.59	84.6526	215.526	150.089	0.000129774	1.34505
NM_001033261	1109.41	789.713	1741.94	1623.01	949.563	1682.47	1316.02	0.000129902	0.823421
NM_010813	554.707	736.265	340.455	326.497	645.486	333.476	489.481	0.000130067	-0.951153
NM_009786	5225.11	4911.71	7680.62	7863.31	5068.41	7771.97	6420.19	0.000130708	0.616641
NM_010729	64.3926	52.3566	8.81437	7.37252	58.3746	8.09344	33.234	0.000132105	-2.85361
NM_026219	342.91	304.323	160.862	129.546	323.616	145.204	234.41	0.000133081	-1.15776
NM_011404	3837.95	2785.81	2047.14	1835.76	3311.88	1941.45	2626.66	0.000133408	-0.771129
NM_138945	1.55163	1.09076	36.3593	31.5965	1.3212	33.9779	17.6495	0.000133463	4.65677
NM_001304266	4637.04	5925.03	3299.88	3205.99	5281.03	3252.93	4266.98	0.000133644	-0.69876
NM_008155	2147.45	2309.15	1332.07	1433.43	2228.3	1382.75	1805.52	0.000134965	-0.688105
NM_001024917	1212.6	1398.36	778.97	762.529	1305.48	770.749	1038.11	0.000135225	-0.759607
NM_172827	573.327	688.272	349.269	317.018	630.799	333.144	481.971	0.000135274	-0.919997
NM_019547	685.82	1071.13	1588.79	1650.39	878.475	1619.59	1249.03	0.000135469	0.884757
NM_011348	704.439	162.524	28.6467	9.47895	433.481	19.0628	226.272	0.000136866	-4.50896
NM_177129	84.5637	68.7181	217.054	188.526	76.6409	202.79	139.715	0.000137483	1.39912
NM_027980	359.202	703.542	229.174	225.388	531.372	227.281	379.327	0.000137717	-1.22237
NM_022656	5557.16	4948.79	3483.88	3222.84	5252.97	3353.36	4303.17	0.000139449	-0.647737
NM_029632	500.4	570.469	232.479	304.38	535.435	268.429	401.932	0.000139459	-0.994774
NM_010685	356.874	223.607	640.143	568.737	290.24	604.44	447.34	0.00014096	1.05349
NM_029186	648.58	650.095	1073.15	1127.99	649.338	1100.57	874.955	0.000141215	0.761275
NM_011528	2052.8	2401.86	3472.86	3627.28	2227.33	3550.07	2888.7	0.00014134	0.673075
NM_013886	292.482	179.976	104.671	50.5544	236.229	77.6125	156.921	0.000141496	-1.61037
NM_001081113	1768.86	1651.42	1073.15	1021.62	1710.14	1047.38	1378.76	0.000141641	-0.707647
NM_028390	5196.4	4533.21	7364.4	7779.06	4864.81	7571.73	6218.27	0.000141867	0.638015
NM_145857	24.0502	13.0892	81.5329	94.7895	18.5697	88.1612	53.3654	0.000142107	2.22813
NM_025570	997.697	1223.84	655.568	614.025	1110.77	634.797	872.782	0.000143561	-0.806287
NM_178647	1330.52	1473.62	2250.97	2249.67	1402.07	2250.32	1826.2	0.000144787	0.6831
NM_001081655	132.664	104.713	340.455	236.974	118.689	288.714	203.702	0.000144971	1.27807
NM_011055	205.591	127.619	38.5629	63.193	166.605	50.8779	108.741	0.000144983	-1.71328
NM_015822	561.689	570.469	966.275	976.332	566.079	971.303	768.691	0.00014512	0.779079
NR_029468	320.411	349.044	174.084	122.173	334.728	148.128	241.428	0.00014544	-1.17633
NM_016882	1822.39	2148.8	1175.62	1240.69	1985.6	1208.15	1596.87	0.000152416	-0.716169
NR_002888	567.896	519.203	266.635	302.273	543.55	284.454	414.002	0.000153465	-0.934624
NM_019963	522.899	520.294	884.742	920.511	521.596	902.627	712.111	0.000153624	0.791182
NM_007456	806.071	1308.92	567.425	516.076	1057.49	541.75	799.622	0.000154259	-0.963372
NM_016701	2920.16	848.614	203.832	224.335	1884.39	214.084	1049.24	0.000155478	-3.13802
NM_029541	97.7526	117.802	35.2575	14.745	107.778	25.0012	66.3894	0.00015645	-2.10996
NM_018824	983.732	1311.1	680.91	596.121	1147.41	638.515	892.965	0.000159503	-0.844545
NM_001039493	245.933	187.611	424.191	465.522	216.772	444.857	330.814	0.00016001	1.03346
NM_010575	36.4633	31.6321	114.587	121.12	34.0477	117.853	75.9505	0.000160249	1.78742
NM_009471	2546.22	2841.44	1703.38	1688.31	2693.83	1695.84	2194.84	0.000160827	-0.667353
NM_011294	3118	3782.77	2137.48	2163.31	3450.38	2150.4	2800.39	0.000164549	-0.681741
NM_023279	915.46	1399.45	600.479	634.036	1157.45	617.258	887.356	0.000165676	-0.905451
NM_026370	394.889	461.393	771.257	761.476	428.141	766.366	597.254	0.000166348	0.841628
NM_021895	10226.8	9119.87	6324.31	6312.98	9673.33	6318.64	7995.99	0.000166442	-0.614503
NM_172443	897.617	490.844	294.179	348.615	694.23	321.397	507.814	0.000167148	-1.11317
NM_026729	546.949	879.155	366.898	335.976	713.052	351.437	532.245	0.000168154	-1.0187
NM_001290543	165.248	150.525	60.5988	46.3415	157.887	53.4701	105.679	0.000168331	-1.56394
NM_026209	72.9265	100.35	203.832	238.027	86.6384	220.93	153.784	0.000168451	1.35709
NM_025859	452.3	422.125	219.257	223.282	437.212	221.27	329.241	0.000168868	-0.983057
NM_201610	130.337	98.1687	261.126	276.996	114.253	269.061	191.657	0.000169613	1.23058
NM_009609	12219.1	7860.04	5948.6	5665.25	10039.6	5806.92	7923.24	0.000169943	-0.790088
NM_008453	1016.32	986.05	1605.32	1640.91	1001.18	1623.11	1312.15	0.000170571	0.696867
NM_001162921	91.546	65.4458	19.8323	9.47895	78.4959	14.6556	46.5758	0.000173594	-2.42764
NM_178118	138.871	95.9872	300.79	260.144	117.429	280.467	198.948	0.000174031	1.24952
NR_038009	90.7702	88.3518	188.407	266.464	89.561	227.435	158.498	0.000174878	1.34443
NM_022415	86.8912	56.7197	175.186	224.335	71.8054	199.76	135.783	0.000175364	1.46789
NM_001277076	100.08	71.9904	223.665	215.909	86.0352	219.787	152.911	0.000175928	1.34646
NM_178626	1544.65	1480.17	919.999	935.256	1512.41	927.628	1220.02	0.00017593	-0.705401
NM_133900	435.232	385.04	700.742	777.274	410.136	739.008	574.572	0.000175961	0.848236
NM_027439	577.981	512.659	957.461	928.937	545.32	943.199	744.259	0.000176274	0.789276
NM_178772	241.278	215.971	413.173	500.278	228.625	456.726	342.675	0.000176476	0.996991
NM_134155	405.751	496.297	212.647	235.92	451.024	224.284	337.654	0.00017729	-1.00613
NM_007853	1504.3	1326.37	2200.29	2350.78	1415.34	2275.53	1845.43	0.000178233	0.684466
NM_029492	701.336	673.001	1139.26	1158.54	687.168	1148.9	918.033	0.000180142	0.74117
NM_021530	221.883	261.783	492.503	453.936	241.833	473.22	357.526	0.000180245	0.970751
NR_045820	55.8586	33.8137	5.50898	2.10643	44.8361	3.80771	24.3219	0.000180996	-3.56902
NM_008922	858.826	755.899	1291.3	1410.26	807.363	1350.78	1079.07	0.000181901	0.741625
NM_030014	1897.64	1815.03	1183.33	1130.1	1856.34	1156.71	1506.53	0.00018418	-0.682639
NM_010590	2598.98	2185.89	1544.72	1397.62	2392.43	1471.17	1931.8	0.000184838	-0.702075
NM_133191	235.847	199.61	462.754	410.754	217.729	436.754	327.241	0.00018518	1.0017
NM_011692	1558.61	988.232	2160.62	2446.62	1273.42	2303.62	1788.52	0.000186488	0.85365
NM_153107	22.4986	15.2707	82.6347	87.417	18.8846	85.0258	51.9552	0.000186628	2.15805
NM_145431	654.787	1059.13	405.461	459.202	856.959	432.332	644.645	0.000186811	-0.985023
NM_026877	96.9767	386.13	67.2095	58.9801	241.554	63.0948	152.324	0.000187082	-1.93238
NM_025294	661.769	962.053	402.155	448.67	811.911	425.413	618.662	0.000189829	-0.930534
NM_010353	492.642	654.458	296.383	294.901	573.55	295.642	434.596	0.000191309	-0.954238
NM_016810	647.029	738.447	405.461	352.828	692.738	379.144	535.941	0.00019143	-0.868947
NM_011920	1221.13	917.332	565.221	631.93	1069.23	598.576	833.904	0.000193751	-0.838102
NM_009713	192.402	131.982	381.221	335.976	162.192	358.599	260.395	0.000195007	1.13892
NM_019920	224.21	220.334	92.5508	90.5766	222.272	91.5637	156.918	0.00019538	-1.27972
NM_013812	800.64	784.259	460.551	446.564	792.449	453.557	623.003	0.00019552	-0.805221
NM_001276321	212.573	231.242	404.359	476.054	221.907	440.206	331.057	0.00019571	0.989657
NM_145491	296.361	134.164	480.383	551.885	215.262	516.134	365.698	0.000196223	1.25465
NM_145615	421.267	381.767	670.994	779.38	401.517	725.187	563.352	0.000196274	0.85195
NM_009190	1328.19	1084.22	1965.6	1995.85	1206.21	1980.72	1593.47	0.000196569	0.714491
NM_027258	226.538	101.441	55.0898	38.969	163.989	47.0294	105.509	0.000197902	-1.80803
NM_175383	133.44	177.794	48.479	55.8205	155.617	52.1497	103.883	0.000199224	-1.57411
NM_001039514	775.038	876.974	485.892	453.936	826.006	469.914	647.96	0.000202627	-0.813105
NM_008774	21007.5	17760.9	30395.2	28994	19384.2	29694.6	24539.4	0.000203565	0.615244
NR_033185	53.5312	30.5414	4.40718	2.10643	42.0363	3.25681	22.6465	0.000203891	-3.70072
NM_001081115	29.4809	17.4522	104.671	89.5234	23.4666	97.097	60.2818	0.000205514	2.03319
NM_001164663	392.562	386.13	154.251	214.856	389.346	184.554	286.95	0.000207206	-1.0764
NM_011394	1657.14	1780.13	1120.53	990.023	1718.63	1055.27	1386.95	0.000207858	-0.703481
NM_011412	208.694	162.524	80.4311	49.5012	185.609	64.9661	125.287	0.000208777	-1.51803
NM_183029	1450	1515.07	873.724	943.682	1482.53	908.703	1195.62	0.000209017	-0.705903
NM_009354	397.993	362.133	676.503	685.644	380.063	681.073	530.568	0.000210711	0.840466
NM_001081415	918.564	1192.2	538.778	641.409	1055.38	590.093	822.739	0.000212223	-0.837386
NM_001017966	563.241	724.267	307.401	368.626	643.754	338.013	490.884	0.000213344	-0.927617
NM_012055	4453.95	3523.17	5957.41	6862.76	3988.56	6410.08	5199.32	0.000216821	0.684097
NM_001085500	188.523	235.605	391.138	468.681	212.064	429.909	320.987	0.000218372	1.0229
NM_011597	102.407	235.605	51.7844	47.3947	169.006	49.5896	109.298	0.000218702	-1.76398
NM_013818	1469.39	1667.78	912.287	998.449	1568.58	955.368	1261.98	0.000221771	-0.714727
NM_001145552	65.1684	81.8073	15.4251	13.6918	73.4878	14.5585	44.0231	0.000221846	-2.33411
NM_145416	657.114	746.082	410.97	367.573	701.598	389.271	545.435	0.000224496	-0.84923
NM_028518	3.87907	7.63534	45.1736	50.5544	5.75721	47.864	26.8106	0.000224629	3.0882
NM_175090	889.859	791.894	1332.07	1445.01	840.876	1388.54	1114.71	0.000226275	0.722817
NM_175138	21.7228	26.1783	109.078	81.0977	23.9506	95.0877	59.5191	0.000227064	1.99451
NM_025344	3432.2	3474.08	5188.36	5287.15	3453.14	5237.75	4345.45	0.00022711	0.601075
NM_175450	1736.27	2500.03	1208.67	1243.85	2118.15	1226.26	1672.21	0.000227786	-0.787631
NM_178280	41.894	90.5334	8.81437	11.5854	66.2137	10.1999	38.2068	0.000228919	-2.69101
NM_175118	40.3423	57.8105	165.269	131.652	49.0764	148.461	98.7686	0.000229341	1.60522
NM_019417	66.72	26.1783	146.539	174.834	46.4492	160.686	103.568	0.000229683	1.77293
NM_008235	172.231	174.522	360.287	348.615	173.376	354.451	263.914	0.000230001	1.03186
NM_001291068	7166.97	13162.2	5675.35	5366.14	10164.6	5520.74	7842.68	0.000231254	-0.880385
NM_025403	2694.4	2022.28	1421.32	1414.47	2358.34	1417.89	1888.12	0.000231641	-0.734749
NM_183138	268.432	277.054	139.928	86.3638	272.743	113.146	192.944	0.000232937	-1.27033
NM_181039	4346.11	3878.75	2652.02	2673.06	4112.43	2662.54	3387.49	0.000233114	-0.627409
NM_033568	424.37	609.737	207.138	286.475	517.054	246.806	381.93	0.000234673	-1.06436
NM_009749	446.869	415.581	240.191	191.685	431.225	215.938	323.582	0.000235003	-0.998876
NM_027166	194.729	125.438	382.323	332.816	160.084	357.57	258.827	0.000235265	1.15298
NM_011482	2588.89	2380.05	1620.74	1540.86	2484.47	1580.8	2032.63	0.000235629	-0.652577
NM_001283063	782.796	796.257	468.263	440.244	789.527	454.254	621.89	0.000236557	-0.79748
NM_175388	763.401	734.084	1242.83	1218.57	748.742	1230.7	989.72	0.000237222	0.716599
NM_009092	197.057	227.97	94.7544	74.7784	212.513	84.7664	148.64	0.000240015	-1.32538
NM_011327	418.94	441.759	761.341	741.464	430.349	751.403	590.876	0.000242046	0.804648
NM_028872	294.809	208.336	498.012	505.544	251.573	501.778	376.675	0.000242253	0.991781
NM_008801	349.892	260.692	594.97	571.897	305.292	583.433	444.363	0.0002424	0.9309
NM_016740	221.883	79.6257	28.6467	47.3947	150.754	38.0207	94.3875	0.000243555	-1.99127
NM_007713	637.719	567.197	1062.13	982.651	602.458	1022.39	812.425	0.000244518	0.761899
NM_001081557	492.642	340.318	841.772	731.985	416.48	786.879	601.679	0.000245164	0.914509
NM_012026	144.301	207.245	363.593	382.318	175.773	372.955	274.364	0.00024534	1.09067
NM_008037	227.313	47.9936	15.4251	35.8094	137.654	25.6173	81.6354	0.000246878	-2.429
NM_138585	2981.45	4284.52	2179.35	2141.19	3632.99	2160.27	2896.63	0.000247648	-0.749389
NM_181421	903.823	1087.49	550.898	601.387	995.657	576.142	785.9	0.000250214	-0.78814
NM_031182	266.104	416.672	174.084	105.322	341.388	139.703	240.545	0.000252148	-1.28747
NM_198170	804.519	1171.48	496.91	571.897	988	534.403	761.201	0.000253322	-0.884869
NM_134437	929.425	1015.5	537.676	602.44	972.463	570.058	771.261	0.000254834	-0.769877
NM_178205	15.5163	112.349	2.20359	8.42573	63.9325	5.31466	34.6236	0.000255628	-3.57414
NM_032393	13.1888	31.6321	0	0	22.4105	0	11.2052	0.000257349	-6.81537
NM_007485	130.337	117.802	265.533	283.315	124.07	274.424	199.247	0.000257569	1.14346
NM_024185	577.206	503.933	871.52	999.502	540.569	935.511	738.04	0.000259246	0.790142
NM_133721	113.269	155.979	36.3593	47.3947	134.624	41.877	88.2505	0.000260064	-1.68081
NM_008948	2990.76	3547.16	1943.57	2172.79	3268.96	2058.18	2663.57	0.000262139	-0.667036
NM_175271	269.207	112.349	52.8862	65.2994	190.778	59.0928	124.935	0.00026266	-1.6953
NM_199465	197.057	74.1719	29.7485	38.969	135.614	34.3587	84.9865	0.000262843	-1.98568
NM_024175	190.074	159.251	55.0898	72.6719	174.663	63.8809	119.272	0.000263532	-1.45182
NM_008881	3097.05	2562.2	1794.83	1764.14	2829.63	1779.48	2304.55	0.000263936	-0.669637
NM_011780	740.127	804.983	1275.88	1255.43	772.555	1265.66	1019.11	0.00026455	0.712831
NM_172644	1129.59	1311.1	1898.39	2022.18	1220.34	1960.28	1590.31	0.000264895	0.684626
NM_153125	2298.74	2623.29	1476.41	1621.95	2461.01	1549.18	2005.1	0.00026533	-0.667299
NM_177075	79.9088	59.992	12.1198	14.745	69.9504	13.4324	41.6914	0.000266272	-2.38223
NM_001033457	1094.67	1205.29	668.79	714.081	1149.98	691.435	920.709	0.000269419	-0.733365
NM_028481	427.473	345.772	734.898	667.739	386.623	701.319	543.971	0.00026964	0.856759
NM_001033420	1057.43	1042.77	635.736	627.717	1050.1	631.727	840.914	0.00027038	-0.733254
NM_145569	3484.18	4501.58	2486.75	2491.91	3992.88	2489.33	3241.11	0.000271276	-0.681237
NR_026990	40.3423	33.8137	0	1.05322	37.078	0.526608	18.8023	0.000275425	-6.10896
NM_144818	1355.35	1209.66	2053.75	2014.8	1282.5	2034.28	1658.39	0.00027636	0.664922
NM_145515	202.487	137.436	38.5629	71.6187	169.962	55.0908	112.526	0.000277514	-1.62634
NM_030711	145.853	80.7165	19.8323	36.8626	113.285	28.3475	70.8161	0.000277871	-2.00074
NM_009980	474.022	686.09	309.605	281.209	580.056	295.407	437.731	0.000278068	-0.971497
NM_133952	671.079	786.44	446.227	350.721	728.76	398.474	563.617	0.000278908	-0.87041
NM_029929	615.22	719.904	372.407	370.732	667.562	371.57	519.566	0.000280739	-0.844217
NM_001081362	3317.38	4280.16	2351.23	2385.54	3798.77	2368.38	3083.58	0.000281256	-0.681171
NM_007528	259.898	242.149	110.18	111.641	251.024	110.91	180.967	0.000282883	-1.17906
NM_018788	858.05	923.877	539.88	505.544	890.963	522.712	706.838	0.000283025	-0.769002
NM_001162933	440.662	345.772	665.485	774.114	393.217	719.799	556.508	0.000283345	0.869924
NM_008845	145.853	110.167	317.317	261.198	128.01	289.257	208.634	0.000283376	1.1711
NM_009838	10718.6	10471.3	7021.74	7219.8	10595	7120.77	8857.88	0.000288061	-0.573291
NM_008317	117.924	98.1687	273.245	227.495	108.046	250.37	179.208	0.00029174	1.20872
NM_001013779	282.396	458.121	175.186	155.876	370.258	165.531	267.895	0.000293617	-1.15858
NM_054081	1917.04	1604.51	1104	1067.96	1760.77	1085.98	1423.38	0.000293944	-0.697891
NM_172916	72.1507	226.879	380.12	450.777	149.515	415.448	282.481	0.000297016	1.48407
NM_025595	933.304	989.322	601.58	533.981	961.313	567.781	764.547	0.000298451	-0.75951
NM_001017959	35.6874	20.7245	91.4491	122.173	28.206	106.811	67.5085	0.000299544	1.90687
NM_010922	856.499	1112.58	578.443	546.619	984.539	562.531	773.535	0.000299811	-0.806304
NR_024068	255.243	185.43	449.533	434.978	220.336	442.256	331.296	0.000300903	1.00083
NM_001080995	615.996	425.398	886.946	1019.51	520.697	953.23	736.963	0.000300991	0.869644
NM_007705	397.993	388.312	191.712	207.484	393.152	199.598	296.375	0.000303398	-0.978012
NM_010577	1220.36	695.907	474.874	502.384	958.131	488.629	723.38	0.000305934	-0.973314
NM_177214	8488.96	7578.62	5104.62	5499.9	8033.79	5302.26	6668.02	0.00030838	-0.599576
NM_011289	471.695	1379.82	158.659	116.907	925.755	137.783	531.769	0.000311687	-2.74793
NM_001163319	633.064	731.902	403.257	359.147	682.483	381.202	531.843	0.000313619	-0.839484
NM_177910	222.659	351.226	113.485	129.546	286.942	121.515	204.229	0.000318426	-1.236
NM_145990	1357.67	1320.91	810.922	847.839	1339.29	829.38	1084.34	0.000318908	-0.691448
NM_030724	2242.1	1855.39	3162.15	3282.88	2048.75	3222.51	2635.63	0.000319802	0.6528
NM_009143	571.775	724.267	309.605	383.371	648.021	346.488	497.254	0.000319884	-0.901479
NM_145409	1169.93	1549.97	853.892	720.4	1359.95	787.146	1073.55	0.000320516	-0.787984
NM_001008422	1430.6	1967.74	988.311	1015.3	1699.17	1001.81	1350.49	0.000322502	-0.76121
NM_001290196	480.229	754.808	326.132	294.901	617.519	310.516	464.017	0.000323802	-0.989651
NM_177230	27.1535	25.0876	124.503	75.8316	26.1205	100.167	63.1439	0.000325069	1.93623
NM_013636	523.674	514.84	829.652	937.363	519.257	883.507	701.382	0.000325229	0.766737
NM_007888	1328.19	1721.22	883.64	936.309	1524.71	909.975	1217.34	0.000326259	-0.743634
NM_019586	245.157	130.892	76.0239	50.5544	188.024	63.2892	125.657	0.000329366	-1.57624
NM_001080930	1139.67	748.264	532.167	487.639	943.967	509.903	726.935	0.000330314	-0.890331
NM_080419	387.907	382.858	665.485	683.537	385.382	674.511	529.947	0.000330727	0.807424
NM_001003911	103.959	65.4458	219.257	211.697	84.7024	215.477	150.09	0.000331561	1.33836
NM_028244	164.473	277.054	55.0898	100.056	220.763	77.5727	149.168	0.000331632	-1.5041
NM_144520	162.145	166.887	68.3113	52.6608	164.516	60.4861	112.501	0.000332522	-1.44417
NM_010756	444.541	617.372	245.7	293.847	530.957	269.774	400.365	0.000332815	-0.974493
NM_013743	90.7702	87.2611	272.144	174.834	89.0157	223.489	156.252	0.000333998	1.3268
NM_145981	93.8735	47.9936	197.221	199.058	70.9335	198.14	134.537	0.00033499	1.46989
NM_011029	2466.31	2584.02	1590.99	1674.61	2525.17	1632.8	2078.98	0.000335761	-0.628846
NM_181848	298.688	294.506	155.353	116.907	296.597	136.13	216.364	0.000336232	-1.12437
NM_011066	13.9647	13.0892	85.9401	52.6608	13.5269	69.3004	41.4137	0.000336837	2.35404
NM_001024205	4151.38	5397.1	3092.74	2904.77	4774.24	2998.76	3886.5	0.000337028	-0.670557
NM_009367	111.717	30.5414	13.2215	7.37252	71.1293	10.297	40.7132	0.000339009	-2.79839
NM_181854	1896.09	2019	1252.74	1244.9	1957.55	1248.82	1603.18	0.00033919	-0.648249
NM_207213	223.434	193.065	83.7365	88.4702	208.25	86.1033	147.177	0.000339571	-1.2754
NM_029835	1876.69	2440.04	1359.62	1273.34	2158.37	1316.48	1737.42	0.000340271	-0.712571
NM_023464	234.296	273.782	494.706	463.415	254.039	479.061	366.55	0.000341801	0.917244
NM_181400	321.187	326.138	160.862	153.77	323.663	157.316	240.489	0.000343	-1.0408
NM_144811	1083.04	1008.96	662.179	592.961	1046	627.57	836.783	0.000343363	-0.737562
NM_026894	392.562	393.766	666.586	705.655	393.164	686.121	539.642	0.000343596	0.803429
NM_175427	29.4809	14.1799	88.1437	95.8427	21.8304	91.9932	56.9118	0.000347363	2.05477
NM_001159907	769.607	809.346	479.281	440.244	789.477	459.763	624.62	0.00034809	-0.77982
NM_178061	137.319	121.075	282.06	275.943	129.197	279.001	204.099	0.000351574	1.10837
NM_011500	322.739	337.046	163.066	160.089	329.892	161.577	245.735	0.000358321	-1.02942
NM_001305185	62.0651	95.9872	18.7305	15.7982	79.0262	17.2644	48.1453	0.00035878	-2.19139
NM_207208	140.422	34.9044	13.2215	16.8515	87.6634	15.0365	51.3499	0.000359158	-2.54969
NM_027727	685.044	640.278	1031.28	1166.96	662.661	1099.12	880.892	0.000360238	0.729538
NM_021278	5701.46	3235.2	2515.4	2463.47	4468.33	2489.44	3478.88	0.000362004	-0.844444
NM_178364	255.243	229.06	106.874	107.428	242.152	107.151	174.651	0.000365241	-1.17727
NM_010318	93.8735	161.433	37.4611	38.969	127.653	38.215	82.9341	0.000370108	-1.73531
NM_025377	418.164	453.758	203.832	246.453	435.961	225.142	330.552	0.000370339	-0.952303
NM_001081130	1629.21	1515.07	2426.15	2428.72	1572.14	2427.44	1999.79	0.000377634	0.626354
NM_008744	591.17	1264.19	472.67	393.903	927.683	433.287	680.485	0.000379307	-1.09649
NM_008929	563.241	631.552	333.844	332.816	597.396	333.33	465.363	0.000380247	-0.840907
NM_027381	703.663	980.596	475.976	458.149	842.13	467.062	654.596	0.000381636	-0.848822
NM_026714	140.422	158.161	299.688	320.178	149.292	309.933	229.612	0.000382124	1.05598
NM_001038230	91.546	142.89	28.6467	38.969	117.218	33.8079	75.5129	0.000383528	-1.78871
NM_001146349	51.2037	17.4522	2.20359	0	34.328	1.1018	17.7149	0.000388436	-4.99105
NM_010414	2107.11	1677.59	1144.77	1191.19	1892.35	1167.98	1530.16	0.000394069	-0.696879
NM_007415	11081.7	10631.7	15781	16122.6	10856.7	15951.8	13404.3	0.000395697	0.555102
NM_011128	0.775814	2.18153	23.1377	37.9158	1.47867	30.5268	16.0027	0.000398413	4.44155
NM_001024616	985.284	917.332	1509.46	1512.42	951.308	1510.94	1231.12	0.00040077	0.666967
NM_198103	442.214	640.278	298.587	252.772	541.246	275.679	408.463	0.000403066	-0.971385
NM_010721	6489.68	5508.36	4033.67	3837.92	5999.02	3935.8	4967.41	0.000406832	-0.608305
NM_145220	234.296	238.877	479.281	416.021	236.587	447.651	342.119	0.000408578	0.920111
NM_008968	209.47	171.25	77.1257	75.8316	190.36	76.4786	133.419	0.000412255	-1.31757
NM_028534	12.413	17.4522	89.2455	54.7673	14.9326	72.0064	43.4695	0.000413238	2.28056
NM_175651	110.941	160.342	295.281	297.007	135.642	296.144	215.893	0.000413482	1.13252
NM_029789	955.027	932.603	566.323	574.003	943.815	570.163	756.989	0.000418218	-0.727253
NM_008528	57.4102	62.1735	158.659	157.982	59.7919	158.321	109.056	0.000421881	1.40669
NM_026792	1062.87	1349.27	1966.71	1927.39	1206.07	1947.05	1576.56	0.000423237	0.692166
NM_175381	246.709	423.216	157.557	134.812	334.963	146.184	240.573	0.00042477	-1.19314
NM_001005341	99.3042	150.525	285.365	274.89	124.915	280.127	202.521	0.000425617	1.17192
NM_025974	6631.66	8679.2	4485.41	5174.45	7655.43	4829.93	6242.68	0.000427121	-0.664217
NM_133234	348.34	338.137	567.425	655.101	343.239	611.263	477.251	0.000428228	0.832377
NM_011779	4077.68	4221.25	2729.15	2802.61	4149.47	2765.88	3457.67	0.000430938	-0.585103
NM_134042	438.335	469.028	775.664	765.688	453.682	770.676	612.179	0.00043491	0.765167
NM_026987	2409.68	3164.3	4460.07	4351.89	2786.99	4405.98	3596.49	0.000435768	0.661397
NM_008815	1128.81	1673.23	826.347	776.221	1401.02	801.284	1101.15	0.000438079	-0.804876
NM_133199	3.10326	1.09076	34.1557	31.5965	2.09701	32.8761	17.4865	0.00043908	3.90912
NM_177303	200.936	186.521	82.6347	76.8848	193.728	79.7597	136.744	0.000440578	-1.28127
NM_175303	1003.9	1627.42	734.898	714.081	1315.66	724.489	1020.08	0.000446955	-0.859332
NM_011591	287.827	437.396	642.347	725.666	362.612	684.007	523.309	0.000447914	0.919557
NM_138603	228.089	361.043	132.215	126.386	294.566	129.301	211.933	0.000451299	-1.18462
NM_028544	183.868	198.519	84.8383	70.5655	191.193	77.7019	134.448	0.000454412	-1.29886
NM_172748	1591.19	1659.05	949.748	1093.24	1625.12	1021.49	1323.31	0.000461335	-0.669565
NM_008256	1.55163	1.09076	33.0539	25.2772	1.3212	29.1655	15.2434	0.000461652	4.4376
NM_019712	519.02	399.219	252.311	223.282	459.119	237.797	348.458	0.00046251	-0.95127
NM_009903	1502.75	881.337	2118.75	2152.77	1192.04	2135.76	1663.9	0.000464443	0.839534
NM_178195	4.65488	40.3582	0	0	22.5066	0	11.2533	0.000469075	-6.81806
NM_011060	51.2037	86.1703	170.778	193.792	68.687	182.285	125.486	0.000469349	1.41851
NM_029623	515.916	413.399	803.209	805.711	464.658	804.46	634.559	0.00047083	0.789688
NM_026573	996.145	681.727	1425.72	1463.97	838.936	1444.85	1141.89	0.000470915	0.782208
NM_172506	56.6344	37.086	148.742	129.546	46.8602	139.144	93.0021	0.000472934	1.56012
NM_028132	209.47	139.618	312.91	446.564	174.544	379.737	277.14	0.000473924	1.1166
NM_025673	1432.15	1100.58	2083.5	2016.91	1266.37	2050.2	1658.28	0.000474209	0.693825
NM_011175	539.191	458.121	864.91	828.881	498.656	846.896	672.776	0.000477845	0.762507
NM_197992	56.6344	51.2659	148.742	145.344	53.9502	147.043	100.497	0.000485118	1.44411
NM_001100461	319.635	944.601	79.3293	112.694	632.118	96.0117	364.065	0.00048616	-2.71807
NM_173781	190.85	167.978	399.952	322.284	179.414	361.118	270.266	0.000486462	1.00695
NM_030715	174.558	224.697	396.646	386.53	199.628	391.588	295.608	0.000492351	0.975708
NM_177640	435.232	485.39	777.868	781.487	460.311	779.677	619.994	0.000493735	0.761431
NM_178045	40.3423	23.9968	125.605	96.8959	32.1696	111.25	71.7099	0.000494101	1.77654
NM_009088	2821.64	3283.2	1925.94	2035.87	3052.42	1980.9	2516.66	0.000494196	-0.623393
NM_026042	137.319	265.056	69.4131	76.8848	201.187	73.149	137.168	0.000496016	-1.45478
NM_182994	708.318	522.476	1097.39	1020.57	615.397	1058.98	837.187	0.000499493	0.780756
NM_026272	294.033	429.761	154.251	187.473	361.897	170.862	266.38	0.00050043	-1.07967
NM_133826	828.569	545.382	1220.79	1202.77	686.976	1211.78	949.378	0.000508051	0.816247
NM_001046637	183.092	90.5334	39.6646	44.2351	136.813	41.9499	89.3813	0.000508319	-1.71033
NM_001033312	300.24	457.03	182.898	179.047	378.635	180.972	279.804	0.000513161	-1.0622
NM_001085390	186.971	146.162	38.5629	75.8316	166.567	57.1972	111.882	0.000513545	-1.54201
NM_001029876	4067.59	4676.1	2920.86	2857.38	4371.85	2889.12	3630.48	0.000514613	-0.597367
NM_001015507	2391.06	2308.06	1499.54	1574.56	2349.56	1537.05	1943.3	0.000515183	-0.612302
NM_013917	33.36	26.1783	78.2275	134.812	29.7692	106.52	68.1444	0.000516301	1.83361
NM_001164597	698.233	1039.5	509.03	442.351	868.865	475.69	672.278	0.000521697	-0.867531
NM_027512	95.4251	14.1799	5.50898	5.26608	54.8025	5.38753	30.095	0.000524092	-3.35532
NM_026428	176.886	163.615	319.521	359.147	170.25	339.334	254.792	0.00052882	0.99393
NM_144835	5688.27	5925.03	4001.72	3850.56	5806.65	3926.14	4866.39	0.000532603	-0.564544
NM_011605	820.035	933.694	503.521	541.353	876.864	522.437	699.651	0.000533344	-0.746219
NM_177868	2.32744	2.18153	31.9521	31.5965	2.25448	31.7743	17.0144	0.000535606	3.81278
NM_026823	525.226	347.954	860.503	747.784	436.59	804.143	620.366	0.000536309	0.877708
NM_138652	28.7051	3.27229	124.503	66.3526	15.9887	95.4278	55.7082	0.000536471	2.53827
NM_198014	242.054	274.872	480.383	468.681	258.463	474.532	366.498	0.000537157	0.878286
NM_017477	2538.46	2608.02	1650.49	1736.75	2573.24	1693.62	2133.43	0.000537584	-0.603355
NM_175656	27.9293	38.1767	2.20359	2.10643	33.053	2.15501	17.604	0.000539417	-3.93667
NM_011439	365.408	518.113	212.647	233.814	441.761	223.23	332.495	0.000539993	-0.98216
NM_009521	37.2391	47.9936	3.30539	6.3193	42.6163	4.81234	23.7143	0.000541521	-3.13974
NM_001113416	58.186	37.086	152.048	128.492	47.636	140.27	93.9531	0.000541801	1.54762
NM_011385	1526.03	1620.87	986.107	1022.67	1573.45	1004.39	1288.92	0.000544032	-0.647312
NM_021451	242.83	109.076	463.856	366.519	175.953	415.188	295.57	0.000546702	1.23059
NM_018827	260.673	52.3566	26.4431	44.2351	156.515	35.3391	95.9271	0.000549609	-2.15123
NM_008012	179.213	242.149	441.82	385.477	210.681	413.649	312.165	0.000551778	0.977298
NM_008889	498.073	691.544	297.485	339.136	594.808	318.31	456.559	0.000551915	-0.899812
NM_183195	307.998	172.341	107.976	83.2041	240.169	95.59	167.88	0.000552952	-1.33367
NM_019731	543.07	571.56	883.64	954.214	557.315	918.927	738.121	0.000553463	0.722019
NM_008423	116.372	135.255	258.922	275.943	125.813	267.432	196.623	0.000554852	1.09072
NM_153112	76.8056	82.898	186.203	194.845	79.8518	190.524	135.188	0.000555014	1.25628
NM_016783	1076.83	1051.5	688.622	620.345	1064.16	654.483	859.323	0.000559324	-0.701559
NM_178684	2964.39	2717.09	1876.36	1872.62	2840.74	1874.49	2357.61	0.000563824	-0.600011
NM_001033217	117.148	91.6241	30.8503	31.5965	104.386	31.2234	67.8047	0.000564567	-1.74354
NM_080554	1185.44	1395.09	1905	2171.73	1290.27	2038.37	1664.32	0.000566424	0.660619
NM_025346	906.927	1378.73	668.79	619.291	1142.83	644.041	893.433	0.000569307	-0.825944
NM_177368	14.7405	7.63534	58.3952	63.193	11.1879	60.7941	35.991	0.000573467	2.41875
NM_001081021	159.042	195.247	67.2095	73.7252	177.144	70.4673	123.806	0.000574792	-1.32762
NM_175666	8.53395	66.5366	1.1018	0	37.5353	0.550898	19.0431	0.00057515	-6.11047
NM_009509	31.0326	21.8153	101.365	88.4702	26.4239	94.9177	60.6708	0.000576428	1.83463
NM_178376	910.806	972.961	525.557	608.759	941.883	567.158	754.521	0.000582611	-0.731219
NR_045496	404.975	527.93	253.413	238.027	466.452	245.72	356.086	0.000585189	-0.922914
NM_145377	716.076	1128.94	488.096	519.236	922.508	503.666	713.087	0.000586287	-0.871204
NM_025531	1266.13	1302.37	808.718	814.136	1284.25	811.427	1047.84	0.000590236	-0.662242
NM_178741	454.627	388.312	712.862	733.039	421.469	722.95	572.21	0.000590353	0.776798
NM_080444	3.10326	0	30.8503	31.5965	1.55163	31.2234	16.3875	0.000590869	4.20038
NM_026091	860.378	957.69	1420.21	1449.23	909.034	1434.72	1171.88	0.00059538	0.659128
NM_026176	890.634	694.816	1250.54	1367.07	792.725	1308.81	1050.77	0.000599004	0.721766
NM_027861	335.152	214.88	550.898	518.183	275.016	534.54	404.778	0.000600775	0.953976
NM_010769	4.65488	5.45382	41.8682	40.0222	5.05435	40.9452	22.9998	0.000603998	3.02591
NM_199306	1638.52	2160.8	1148.07	1196.45	1899.66	1172.26	1535.96	0.000605484	-0.695573
NM_178211	6.98233	69.8089	1.1018	2.10643	38.3956	1.60411	19.9999	0.000611505	-4.56609
NM_025329	160.593	153.798	370.203	276.996	157.196	323.6	240.398	0.000621926	1.04061
NM_153166	104.735	173.431	269.94	351.774	139.083	310.857	224.97	0.000622362	1.16763
NM_024211	867.36	1270.74	663.281	536.087	1069.05	599.684	834.367	0.00062555	-0.832835
NM_001039684	403.423	706.815	241.293	299.113	555.119	270.203	412.661	0.000626407	-1.03583
NM_001004362	129.561	116.712	49.5808	29.4901	123.136	39.5354	81.3359	0.000626935	-1.64186
NM_001177513	20.947	43.6305	0	1.05322	32.2888	0.526608	16.4077	0.000627744	-5.90291
NM_025547	327.393	353.407	600.479	584.535	340.4	592.507	466.454	0.000632061	0.80052
NM_028096	30.2567	5.45382	72.7185	112.694	17.8553	92.7063	55.2808	0.00063222	2.34199
NM_025922	375.494	442.85	682.012	721.453	409.172	701.732	555.452	0.000651373	0.780064
NM_001085541	25.6019	69.8089	7.71257	3.15965	47.7054	5.43611	26.5707	0.000652209	-3.13195
NM_001270475	307.998	307.595	527.76	557.152	307.797	542.456	425.126	0.000653593	0.817575
NM_183204	10.8614	5.45382	48.479	54.7673	8.15761	51.6231	29.8904	0.000660605	2.63509
NM_145823	987.611	1043.86	1616.33	1540.86	1015.74	1578.6	1297.17	0.000661615	0.636451
NM_175251	2029.53	1581.61	1150.27	1101.66	1805.57	1125.97	1465.77	0.00066304	-0.682137
NM_010418	2640.09	2670.19	1745.24	1787.31	2655.14	1766.28	2210.71	0.000663475	-0.588027
NM_001101535	77.5814	75.2627	14.3233	22.1175	76.422	18.2204	47.3212	0.000664575	-2.06668
NM_001081283	38.7907	41.449	6.61077	1.05322	40.1199	3.832	21.9759	0.000665834	-3.39862
NM_025821	730.817	376.313	1076.45	1065.86	553.565	1071.15	812.36	0.000666722	0.948864
NM_177005	310.326	331.592	145.437	173.781	320.959	159.609	240.284	0.000666965	-1.00682
NM_029570	1810.75	1506.34	1025.77	1070.07	1658.55	1047.92	1353.23	0.000667525	-0.66305
NM_198037	140.422	80.7165	27.5449	36.8626	110.569	32.2037	71.3866	0.00066794	-1.78318
NM_207302	415.836	282.508	664.383	623.504	349.172	643.944	496.558	0.000669816	0.879145
NM_026534	459.282	359.952	220.359	206.43	409.617	213.395	311.506	0.000670799	-0.942779
NM_027935	509.71	537.746	917.796	816.243	523.728	867.019	695.374	0.000673319	0.727659
NM_133708	370.063	534.474	755.832	857.318	452.269	806.575	629.422	0.000674461	0.837824
NM_199143	357.65	355.589	651.161	583.482	356.62	617.322	486.971	0.000675587	0.791446
NM_145541	315.756	222.516	514.539	501.331	269.136	507.935	388.535	0.000678314	0.912156
NM_020579	311.877	323.957	583.952	532.928	317.917	558.44	438.178	0.000678507	0.81313
NM_001007570	181.54	157.07	372.407	305.433	169.305	338.92	254.113	0.000678721	0.998798
NM_031842	2244.43	2519.66	1603.11	1512.42	2382.05	1557.77	1969.91	0.000685674	-0.612409
NM_134024	706.767	1052.59	526.658	448.67	879.677	487.664	683.67	0.000689918	-0.84955
NM_025359	347.565	426.489	643.449	701.442	387.027	672.445	529.736	0.000692523	0.799286
NM_023054	1401.9	1279.47	890.251	798.338	1340.68	844.295	1092.49	0.000692566	-0.667689
NM_007987	3.87907	0	44.0718	23.1708	1.93953	33.6213	17.7804	0.000693187	3.99664
NM_130881	179.213	200.7	395.545	339.136	189.957	367.34	278.648	0.000695205	0.952988
NM_173748	2973.69	2854.53	1999.76	1885.26	2914.11	1942.51	2428.31	0.000695601	-0.585284
NM_010638	1601.28	2083.36	2947.3	2836.31	1842.32	2891.81	2367.06	0.000703015	0.651342
NM_153587	211.021	247.603	417.581	434.978	229.312	426.28	327.796	0.00070321	0.896837
NM_028248	372.391	283.599	555.305	631.93	327.995	593.617	460.806	0.000714011	0.852978
NM_133224	1678.86	2138.99	1229.6	1168.02	1908.92	1198.81	1553.87	0.000721717	-0.670427
NM_011917	2743.28	2216.43	3937.82	3677.83	2479.85	3807.83	3143.84	0.0007218	0.618088
NM_025825	1554.73	1623.06	1036.79	1019.51	1588.89	1028.15	1308.52	0.000728937	-0.627798
NM_198414	9.30977	28.3599	0	0	18.8348	0	9.4174	0.000730124	-6.56334
NM_183308	121.027	68.7181	20.9341	29.4901	94.8725	25.2121	60.0423	0.000732657	-1.91525
NM_020483	847.965	1067.86	535.473	602.44	957.911	568.956	763.434	0.000736216	-0.750253
NM_172894	1474.05	1698.32	1013.65	1012.14	1586.18	1012.9	1299.54	0.000737872	-0.646491
NM_026763	15.5163	32.7229	104.671	78.9912	24.1196	91.8309	57.9753	0.000738399	1.94812
NM_001003817	278.517	269.419	124.503	140.078	273.968	132.29	203.129	0.000739265	-1.05029
NM_174847	81.4605	87.2611	167.473	233.814	84.3608	200.644	142.502	0.000741174	1.25179
NM_080467	76.0298	141.799	249.006	263.304	108.915	256.155	182.535	0.00074216	1.24331
NM_023913	233.52	260.692	134.419	57.9269	247.106	96.173	171.64	0.000746285	-1.36252
NM_172565	506.607	788.622	342.658	348.615	647.614	345.637	496.625	0.000757645	-0.903585
NM_010065	34.9116	13.0892	98.0598	92.6831	24.0004	95.3714	59.6859	0.000761082	1.96678
NM_013918	349.116	206.154	107.976	133.758	277.635	120.867	199.251	0.000763366	-1.20287
NM_146115	119.475	121.075	49.5808	27.3836	120.275	38.4822	79.3786	0.000773016	-1.64605
NM_001081643	38.0149	125.438	15.4251	16.8515	81.7263	16.1383	48.9323	0.000775119	-2.33259
NM_010156	21.7228	53.4474	4.40718	2.10643	37.5851	3.25681	20.421	0.000775259	-3.52738
NM_026123	344.461	310.868	540.982	606.653	327.664	573.817	450.741	0.000782719	0.807243
NM_001033459	7.75814	14.1799	67.2095	48.448	10.969	57.8288	34.3989	0.00079785	2.41971
NM_177735	40.3423	52.3566	137.724	122.173	46.3495	129.949	88.1491	0.000798642	1.49345
NM_011513	277.741	241.059	142.132	88.4702	259.4	115.301	187.35	0.000809866	-1.17203
NR_104468	353.771	306.505	652.263	524.502	330.138	588.382	459.26	0.000812478	0.831833
NM_197979	1811.53	2652.74	1340.89	1369.18	2232.13	1355.03	1793.58	0.000812651	-0.719207
NM_024459	1994.62	1821.57	1229.6	1267.02	1908.1	1248.31	1578.2	0.000814549	-0.612469
NM_019772	1181.56	1210.75	764.646	756.209	1196.16	760.428	978.292	0.000816572	-0.653407
NM_001033408	45.773	154.888	249.006	321.231	100.331	285.118	192.725	0.00082097	1.5192
NM_181404	391.01	302.141	591.664	636.143	346.576	613.904	480.24	0.000823443	0.822072
NR_110488	22.4986	73.0812	176.287	137.971	47.7899	157.129	102.46	0.000824924	1.73583
NM_001081402	567.896	353.407	903.473	784.646	460.652	844.059	652.355	0.000825199	0.8701
NM_178782	112.493	124.347	264.431	235.92	118.42	250.176	184.298	0.000827578	1.08071
NM_010386	37.2391	20.7245	89.2455	112.694	28.9818	100.97	64.9758	0.000829723	1.78615
NM_025281	2439.93	2165.17	3449.72	3427.17	2302.55	3438.44	2870.5	0.00083085	0.578113
NM_001081265	704.439	787.531	450.634	442.351	745.985	446.493	596.239	0.000833245	-0.739801
NM_144552	59.7377	30.5414	4.40718	7.37252	45.1395	5.88985	25.5147	0.000840891	-2.94034
NM_001160386	6.20651	4.36305	47.3772	34.7561	5.28478	41.0667	23.1757	0.000847264	2.94118
NM_025900	3243.68	2589.47	1878.56	1907.38	2916.58	1892.97	2404.77	0.000848725	-0.62414
NM_145380	499.624	409.036	257.82	235.92	454.33	246.87	350.6	0.000850018	-0.881705
NM_029525	184.644	77.4442	46.2754	30.5433	131.044	38.4094	84.7267	0.000850047	-1.77739
NM_010174	246.709	235.605	431.904	442.351	241.157	437.127	339.142	0.000856313	0.857446
NM_133350	69.8233	30.5414	142.132	159.036	50.1823	150.584	100.383	0.000868215	1.56994
NM_172597	73.7023	47.9936	163.066	155.876	60.848	159.471	110.159	0.000872993	1.38097
NM_009834	1453.1	1501.98	959.664	957.374	1477.54	958.519	1218.03	0.000882991	-0.624169
NM_009738	109.39	63.2643	23.1377	22.1175	86.327	22.6276	54.4773	0.000884678	-1.93675
NM_027444	2246.76	1460.53	1108.41	1093.24	1853.64	1100.82	1477.23	0.000887181	-0.752855
NM_030733	31.0326	30.5414	2.20359	2.10643	30.787	2.15501	16.471	0.000887986	-3.83711
NM_173777	30.2567	9.81687	91.4491	81.0977	20.0368	86.2734	53.1551	0.000888542	2.07866
NM_011791	62.8409	105.804	18.7305	24.224	84.3225	21.4773	52.8999	0.000889273	-1.96736
NM_172476	124.906	46.9028	236.886	229.601	85.9044	233.244	159.574	0.000890269	1.4281
NM_134255	1290.18	1188.93	1887.38	1885.26	1239.56	1886.32	1562.94	0.000894025	0.605282
NM_146068	532.984	538.837	809.82	950.001	535.911	879.911	707.911	0.000895102	0.715611
NM_018730	167.576	218.153	90.3473	70.5655	192.864	80.4564	136.66	0.000896945	-1.25965
NM_008883	372.391	349.044	179.593	200.111	360.718	189.852	275.285	0.000899784	-0.926306
NM_013552	3716.15	3043.23	5106.82	5043.85	3379.69	5075.34	4227.51	0.000907149	0.586166
NM_172118	254.467	140.708	14.3233	1.05322	197.588	7.68828	102.638	0.000909425	-4.68789
NM_172467	452.3	316.321	155.353	220.122	384.31	187.738	286.024	0.000909684	-1.0352
NM_001142410	295.585	292.325	161.964	127.439	293.955	144.702	219.328	0.000910854	-1.02322
NM_008212	948.045	1190.02	1719.9	1651.44	1069.03	1685.67	1377.35	0.000916701	0.658259
NM_198631	1387.93	1788.85	955.257	1026.89	1588.39	991.072	1289.73	0.000917943	-0.679537
NM_001134457	124.13	100.35	252.311	230.654	112.24	241.483	176.862	0.000922567	1.10132
NM_013895	687.371	1115.85	511.233	483.426	901.611	497.33	699.47	0.000925804	-0.856461
NM_029078	1309.57	1343.82	2001.96	1996.9	1326.7	1999.43	1663.06	0.000927227	0.591892
NM_030074	740.127	845.342	503.521	447.617	792.734	475.569	634.151	0.0009293	-0.736541
NM_177363	14.7405	18.543	62.8024	75.8316	16.6417	69.317	42.9793	0.000929419	2.06626
NM_026178	169.127	113.439	323.928	274.89	141.283	299.409	220.346	0.000932528	1.07732
NM_011650	1406.55	1366.73	2138.59	2037.97	1386.64	2088.28	1737.46	0.000939153	0.590544
NM_001033448	37.2391	94.8964	14.3233	10.5322	66.0677	12.4278	39.2478	0.000950826	-2.40493
NM_009634	1833.25	2941.79	1338.68	1477.66	2387.52	1408.17	1897.85	0.000954506	-0.760766
NM_133911	1212.6	921.695	658.874	631.93	1067.15	645.402	856.274	0.000955817	-0.726803
NM_009481	7475.74	6602.39	4810.44	4819.52	7039.07	4814.98	5927.02	0.000957705	-0.548006
NR_002687	1881.35	2225.16	3148.93	3039.58	2053.25	3094.26	2573.76	0.00096189	0.592266
NM_198604	41.894	41.449	120.096	116.907	41.6715	118.501	80.0864	0.000963707	1.50746
NM_018811	411.957	535.565	242.395	270.677	473.761	256.536	365.148	0.000964267	-0.882902
NM_009373	175.334	103.623	288.67	317.018	139.478	302.844	221.161	0.000968444	1.11123
NM_008943	735.472	657.73	1104	1105.88	696.601	1104.94	900.77	0.000969972	0.664639
NM_009294	332.048	338.137	170.778	179.047	335.093	174.913	255.003	0.000970543	-0.937642
NM_026746	277.741	213.79	492.503	422.34	245.766	457.421	351.593	0.000977476	0.892737
NM_011682	3860.45	3075.95	2125.36	2386.59	3468.2	2255.98	2862.09	0.000980818	-0.62082
NM_148940	6.98233	2.18153	46.2754	33.7029	4.58193	39.9892	22.2856	0.000982992	3.07626
NM_023409	1325.87	1144.21	1919.33	1868.41	1235.04	1893.87	1564.45	0.000985424	0.615964
NM_023871	66.72	37.086	4.40718	11.5854	51.903	7.99628	29.9496	0.000988766	-2.69798
NM_139304	758.746	840.979	511.233	457.096	799.862	484.165	642.013	0.000989382	-0.72378
NM_008210	1385.6	1060.22	2022.9	1856.82	1222.91	1939.86	1581.39	0.000992035	0.664335
NM_009191	1219.58	1266.38	1891.78	1862.09	1242.98	1876.94	1559.96	0.000992397	0.594787
NM_145927	896.065	1135.48	592.766	640.356	1015.77	616.561	816.168	0.000995181	-0.718999
NM_133818	605.135	449.395	923.305	861.531	527.265	892.418	709.841	0.00100111	0.756668
NM_008518	132.664	29.4506	13.2215	16.8515	81.0574	15.0365	48.047	0.00100639	-2.43709
NM_016805	18883.3	18971.6	13155.4	13409.6	18927.5	13282.5	16105	0.00100805	-0.510951
NM_026012	159.818	219.243	332.742	411.808	189.531	372.275	280.903	0.00100931	0.97851
NM_177099	413.509	1154.03	154.251	159.036	783.768	156.644	470.206	0.00101317	-2.32235
NM_028841	72.1507	44.7213	166.371	144.291	58.436	155.331	106.883	0.00101319	1.40037
NM_015748	6.98233	8.72611	40.7664	53.714	7.85422	47.2402	27.5472	0.00101986	2.59815
NM_013779	110.166	42.5398	4.40718	22.1175	76.3527	13.2624	44.8075	0.00102095	-2.52508
NM_019428	353.771	329.411	539.88	642.462	341.591	591.171	466.381	0.00102127	0.790657
NM_173866	1321.99	752.627	601.58	527.661	1037.31	564.621	800.964	0.00102656	-0.87937
NM_001033288	6.98233	13.0892	62.8024	45.2883	10.0357	54.0453	32.0405	0.0010298	2.45164
NM_025334	540.742	393.766	763.544	846.786	467.254	805.165	636.21	0.00103502	0.782404
NM_153560	240.502	249.785	491.401	401.275	245.144	446.338	345.741	0.00103833	0.864783
NM_009761	651.684	668.638	991.616	1105.88	660.161	1048.75	854.454	0.00104017	0.668089
NM_027614	27.1535	28.3599	0	2.10643	27.7567	1.05322	14.4049	0.00104097	-4.69752
NM_016959	98.5284	161.433	48.479	40.0222	129.981	44.2506	87.1157	0.00104119	-1.55088
NM_009826	764.177	530.111	1041.2	1155.38	647.144	1098.29	872.716	0.0010458	0.760737
NM_194341	558.586	605.374	307.401	364.413	581.98	335.907	458.943	0.00105169	-0.792025
NM_033322	118.7	111.258	34.1557	44.2351	114.979	39.1954	77.087	0.00105251	-1.55228
NM_028232	983.732	888.972	1414.71	1479.77	936.352	1447.24	1191.79	0.00105261	0.627519
NM_001024622	818.484	764.625	1228.5	1236.48	791.554	1232.49	1012.02	0.00105479	0.638289
NM_010130	0	0	18.7305	12.6386	0	15.6846	7.84228	0.00105985	6.53392
NM_001081090	1723.08	1298.01	2277.41	2478.22	1510.55	2377.82	1944.18	0.00106082	0.6535
NM_001127189	660.218	542.109	966.275	987.917	601.164	977.096	789.13	0.00106532	0.699088
NM_008892	1782.04	1498.71	1000.43	1103.77	1640.38	1052.1	1346.24	0.00106686	-0.641322
NM_001081420	224.986	203.973	438.515	361.253	214.479	399.884	307.182	0.00107055	0.897101
NM_145705	699.784	692.635	1024.67	1186.97	696.209	1105.82	901.016	0.00107129	0.667561
NM_029870	409.63	351.226	641.245	647.728	380.428	644.487	512.457	0.00107243	0.758796
NM_176958	1053.56	1029.68	613.7	695.123	1041.62	654.412	848.015	0.00107253	-0.67052
NM_172295	53.5312	67.6273	161.964	143.237	60.5792	152.601	106.59	0.00107273	1.33787
NM_001013373	27.9293	19.6337	123.401	58.9801	23.7815	91.1906	57.4861	0.00108618	1.92905
NM_001033422	2068.32	1923.02	2992.48	2907.93	1995.67	2950.2	2472.94	0.00108637	0.563643
NM_024267	2290.98	2682.19	1733.12	1522.95	2486.58	1628.04	2057.31	0.00108643	-0.61068
NM_007923	219.555	202.882	380.12	397.063	211.219	388.591	299.905	0.00108681	0.878381
NM_001252683	64.3926	102.532	3.30539	27.3836	83.4622	15.3445	49.4033	0.00110867	-2.43479
NM_028385	4325.16	3787.13	2751.18	2749.95	4056.15	2750.57	3403.36	0.00111507	-0.560644
NM_013723	1349.14	649.004	540.982	481.32	999.072	511.151	755.112	0.00111619	-0.968832
NM_012032	1052	941.329	1491.83	1575.61	996.666	1533.72	1265.19	0.00111826	0.621171
NM_010722	1336.73	1825.94	950.85	1004.77	1581.33	977.809	1279.57	0.00111853	-0.692433
NM_001033432	391.786	261.783	600.479	589.801	326.785	595.14	460.962	0.00111854	0.860828
NM_015814	49.6521	75.2627	174.084	144.291	62.4574	159.187	110.822	0.00112221	1.3581
NM_053207	366.184	332.683	189.509	181.153	349.434	185.331	267.382	0.00112245	-0.915876
NM_025604	314.205	345.772	184	157.982	329.988	170.991	250.49	0.0011231	-0.948014
NM_008014	5117.27	4536.49	3130.2	3422.95	4826.88	3276.58	4051.73	0.00112386	-0.559068
NM_146191	87.667	25.0876	6.61077	10.5322	56.3773	8.57147	32.4744	0.00112684	-2.72299
NM_011239	5286.4	5220.39	3522.44	3733.65	5253.4	3628.05	4440.72	0.00112697	-0.534056
NM_207533	3.10326	2.18153	20.9341	42.1287	2.64239	31.5314	17.0869	0.00112742	3.55772
NM_153501	716.076	752.627	1197.65	1102.72	734.352	1150.18	942.268	0.00112855	0.647658
NM_001033162	35.6874	33.8137	109.078	100.056	34.7506	104.567	69.6586	0.00113974	1.58775
NM_178638	35.6874	57.8105	115.689	147.45	46.749	131.569	89.1592	0.00114183	1.50385
NM_019432	44.2214	40.3582	118.994	117.96	42.2898	118.477	80.3835	0.00114602	1.48392
NM_001163996	216.452	184.339	74.9221	100.056	200.396	87.4888	143.942	0.0011521	-1.19633
NM_030245	149.732	91.6241	36.3593	44.2351	120.678	40.2972	80.4876	0.00115229	-1.58603
NM_027882	50.4279	134.164	19.8323	25.2772	92.2959	22.5548	57.4253	0.00115298	-2.02522
NM_025936	4260.77	4784.09	2901.03	3223.9	4522.43	3062.46	3792.45	0.00115433	-0.562161
NM_001025779	35.6874	45.8121	6.61077	4.21287	40.7498	5.41182	23.0808	0.00116067	-2.9133
NM_172758	473.247	506.114	250.108	301.22	489.68	275.664	382.672	0.00116771	-0.82805
NM_007519	0.775814	0	28.6467	18.9579	0.387907	23.8023	12.0951	0.00117266	5.7218
NM_008856	39.5665	110.167	19.8323	10.5322	74.8668	15.1822	45.0245	0.001174	-2.29775
NM_001085498	316.532	554.108	223.665	205.377	435.32	214.521	324.92	0.001182	-1.01799
NM_175472	1379.4	983.869	1929.24	1867.35	1181.63	1898.3	1539.97	0.00118486	0.682409
NM_011390	1183.89	1288.19	1902.8	1824.17	1236.04	1863.49	1549.76	0.00120846	0.592731
NM_172410	2665.7	3193.76	1962.3	1935.81	2929.73	1949.06	2439.39	0.00121028	-0.587554
NM_145356	15.5163	35.9952	93.6526	90.5766	25.7557	92.1146	58.9352	0.00121599	1.85941
NM_001081383	1425.95	1793.22	1083.07	953.161	1609.58	1018.11	1313.85	0.00122625	-0.660081
NM_198424	270.759	154.888	416.479	438.138	212.824	427.308	320.066	0.00122916	0.999506
NM_010599	87.667	83.9888	192.814	190.632	85.8279	191.723	138.776	0.00123307	1.15861
NM_148948	3786.75	3496.99	2426.15	2549.84	3641.87	2488	3064.93	0.00124137	-0.549849
NM_001164805	103.959	25.0876	14.3233	6.3193	64.5233	10.3213	37.4223	0.00124595	-2.65538
NM_198303	4031.13	3155.58	5351.42	5451.45	3593.35	5401.44	4497.39	0.0012475	0.587533
NM_138606	973.647	998.049	602.682	645.622	985.848	624.152	805	0.00126195	-0.659228
NM_028839	243.606	247.603	472.67	406.542	245.604	439.606	342.605	0.00126336	0.839913
NM_025654	337.479	303.232	516.742	587.695	320.356	552.219	436.287	0.0012703	0.784403
NM_025387	500.4	718.813	1011.45	1032.15	609.607	1021.8	815.703	0.0012705	0.747741
NM_009769	1657.14	1801.94	2760	2419.24	1729.54	2589.62	2159.58	0.00127385	0.582643
NM_023314	275.414	327.229	520.048	525.555	301.321	522.801	412.061	0.00127677	0.797141
NM_001039048	55.8586	85.0796	203.832	146.397	70.4691	175.115	122.792	0.00127708	1.3208
NM_172775	692.026	499.57	337.15	337.029	595.798	337.089	466.444	0.00128049	-0.823699
NM_001127725	33.36	13.0892	106.874	73.7252	23.2246	90.2997	56.7621	0.00128522	1.93641
NM_009932	580.309	255.239	192.814	183.26	417.774	188.037	302.905	0.00129623	-1.15528
NM_026883	293.258	209.427	458.347	467.628	251.342	462.988	357.165	0.00130118	0.877225
NM_025443	1965.91	2366.96	1423.52	1427.11	2166.43	1425.31	1795.87	0.00130447	-0.603461
NM_207205	639.271	726.448	1109.51	1042.68	682.86	1076.1	879.478	0.00130796	0.657145
NM_177292	59.7377	62.1735	155.353	144.291	60.9556	149.822	105.389	0.00131092	1.29821
NM_009408	3344.53	1751.77	4620.93	4286.59	2548.15	4453.76	3500.96	0.0013231	0.804644
NM_015783	33.36	3.27229	0	0	18.3161	0	9.15807	0.00132454	-6.54027
NM_172749	1410.43	1256.56	798.802	912.085	1333.49	855.444	1094.47	0.00132676	-0.640848
NM_025594	1654.04	1580.52	1020.26	1112.2	1617.28	1066.23	1341.75	0.00132941	-0.601156
NM_025833	102.407	43.6305	198.323	188.526	73.019	193.424	133.222	0.00133494	1.39224
NM_022004	1305.69	674.092	1679.14	1910.53	989.893	1794.84	1392.36	0.00133552	0.856421
NM_198619	48.1005	64.355	13.2215	9.47895	56.2278	11.3502	33.789	0.0013387	-2.30753
NM_010311	85.3395	87.2611	211.545	174.834	86.3003	193.189	139.745	0.00134207	1.16274
NM_013721	263.777	275.963	136.623	134.812	269.87	135.717	202.794	0.00135148	-0.991261
NM_025818	1303.37	1415.81	900.167	873.116	1359.59	886.642	1123.12	0.00135552	-0.616386
NM_146217	8407.5	6410.42	4841.29	5010.15	7408.96	4925.72	6167.34	0.00135592	-0.589183
NM_028995	206.367	245.422	407.664	409.701	225.894	408.683	317.288	0.0013595	0.857816
NM_153591	243.606	205.064	472.67	363.36	224.335	418.015	321.175	0.00136115	0.895341
NM_026503	78.3572	128.71	255.617	209.59	103.534	232.603	168.068	0.00136281	1.17557
NM_172578	1937.98	1427.81	2819.5	2469.79	1682.9	2644.64	2163.77	0.0013653	0.651058
NM_010439	1270.78	1001.32	719.473	699.336	1136.05	709.404	922.728	0.00137472	-0.680489
NM_001033548	110.941	101.441	225.868	221.175	106.191	223.522	164.856	0.00137643	1.07201
NM_029022	174.558	176.704	376.814	295.954	175.631	336.384	256.007	0.00137758	0.937438
NM_009922	234.296	53.4474	41.8682	34.7561	143.872	38.3122	91.0919	0.00139078	-1.91547
NM_145746	0	0	22.0359	8.42573	0	15.2308	7.61541	0.00139272	6.49101
NM_009443	371.615	322.866	666.586	533.981	347.24	600.284	473.762	0.00139752	0.78794
NM_001081171	5018.74	4502.67	3197.41	3354.49	4760.71	3275.95	4018.33	0.0013998	-0.539432
NM_001029889	728.489	473.391	328.335	333.87	600.94	331.102	466.021	0.00140264	-0.862262
NM_178898	146.629	176.704	57.2934	74.7784	161.666	66.0359	113.851	0.00140495	-1.28906
NM_012048	519.02	329.411	729.389	780.433	424.215	754.911	589.563	0.00140563	0.827912
NM_153399	9.30977	27.2691	78.2275	73.7252	18.2894	75.9763	47.1329	0.00140729	2.08257
NM_026217	592.722	538.837	834.059	995.29	565.78	914.674	740.227	0.00141407	0.692333
NM_029436	913.909	683.909	1329.87	1242.8	798.909	1286.33	1042.62	0.00142156	0.685289
NM_011785	539.967	256.329	777.868	785.699	398.148	781.784	589.966	0.00142759	0.968958
NM_011382	1134.24	1058.04	762.443	607.706	1096.14	685.074	890.607	0.00143188	-0.678697
NM_009281	823.914	594.466	1102.9	1230.16	709.19	1166.53	937.859	0.00143213	0.715927
NM_001033339	119.475	68.7181	16.5269	34.7561	94.0967	25.6415	59.8691	0.00143506	-1.87731
NM_024236	1181.56	1477.98	1914.92	2200.17	1329.77	2057.55	1693.66	0.00143984	0.630813
NM_025564	155.163	210.517	89.2455	63.193	182.84	76.2192	129.53	0.00144466	-1.26067
NM_001037755	55.8586	79.6257	142.132	190.632	67.7422	166.382	117.062	0.00144858	1.30381
NM_175263	159.042	715.541	55.0898	31.5965	437.291	43.3431	240.317	0.00145069	-3.33448
NM_146175	146.629	146.162	60.5988	57.9269	146.396	59.2628	102.829	0.00145188	-1.30486
NM_025348	435.232	513.75	258.922	279.102	474.491	269.012	371.751	0.00145227	-0.817263
NM_011603	438.335	442.85	679.808	759.369	440.592	719.589	580.09	0.00145251	0.707952
NM_033037	75.254	109.076	184	231.708	92.1651	207.854	150.009	0.00146807	1.18021
NM_009236	24.0502	28.3599	1.1018	0	26.205	0.550898	13.378	0.00149157	-5.59964
NM_028478	39.5665	8.72611	96.958	101.109	24.1463	99.0334	61.5899	0.00151128	2.00784
NM_008452	1979.88	3452.27	4468.88	4612.03	2716.07	4540.46	3628.27	0.00152313	0.742182
NM_175653	20.947	65.4458	6.61077	4.21287	43.1964	5.41182	24.3041	0.00152958	-2.99145
NR_038017	1.55163	4.36305	29.7485	31.5965	2.95734	30.6725	16.8149	0.00152996	3.42899
NM_177200	0	0	14.3233	14.745	0	14.5342	7.26709	0.00153578	6.42451
NM_007695	4.65488	9.81687	49.5808	38.969	7.23588	44.2749	25.7554	0.0015379	2.64262
NM_010325	2585.79	2438.95	1792.62	1601.94	2512.37	1697.28	2104.82	0.0015387	-0.56607
NM_001302505	29.4809	70.8996	9.91616	6.3193	50.1903	8.11773	29.154	0.0015566	-2.62385
NM_001163300	2152.11	2725.82	1680.24	1501.89	2438.96	1591.06	2015.01	0.00156259	-0.615737
NM_031170	1437.58	314.14	72.7185	112.694	875.862	92.7063	484.284	0.00157885	-3.24013
NM_028170	219.555	304.323	124.503	128.492	261.939	126.498	194.218	0.00157963	-1.04724
NM_001013024	121.027	152.707	41.8682	61.0866	136.867	51.4774	94.1722	0.00157981	-1.40734
NM_152807	297.913	326.138	149.844	175.887	312.025	162.866	237.446	0.00158511	-0.936775
NM_010010	5.4307	3.27229	53.988	21.0643	4.35149	37.5262	20.9388	0.00158907	3.08424
NM_023514	1062.87	847.523	1445.56	1530.32	955.194	1487.94	1221.57	0.00159156	0.638129
NM_007488	196.281	100.35	45.1736	61.0866	148.316	53.1301	100.723	0.00159652	-1.48516
NM_001034874	58.9619	7.63534	3.30539	0	33.2986	1.65269	17.4756	0.00160145	-4.35875
NM_001081009	47.3247	9.81687	2.20359	0	28.5708	1.1018	14.8363	0.00160992	-4.72608
NM_019650	987.611	1267.47	678.706	728.826	1127.54	703.766	915.653	0.00161074	-0.678788
NM_178192	10.8614	68.7181	5.50898	0	39.7897	2.75449	21.2721	0.00161287	-3.85895
NM_001039198	262.225	510.477	182.898	184.313	386.351	183.605	284.978	0.00161633	-1.06975
NM_011240	5436.13	5730.87	3786.87	4010.65	5583.5	3898.76	4741.13	0.00161818	-0.518051
NM_001097621	301.016	187.611	437.413	490.799	244.314	464.106	354.21	0.0016202	0.920684
NM_172606	1370.86	1067.86	764.646	774.114	1219.36	769.38	994.37	0.00162907	-0.665438
NM_172566	221.107	332.683	143.233	121.12	276.895	132.177	204.536	0.00163191	-1.0641
NM_177448	20.1712	6.54458	70.5149	57.9269	13.3579	64.2209	38.7894	0.00163278	2.23373
NM_146014	81.4605	74.1719	23.1377	21.0643	77.8162	22.101	49.9586	0.00163752	-1.81734
NM_019800	616.772	1150.76	1441.15	1708.32	883.764	1574.73	1229.25	0.00163879	0.835719
NM_028523	949.596	764.625	548.694	504.491	857.111	526.592	691.852	0.00163933	-0.704121
NM_173784	606.687	558.471	341.557	355.987	582.579	348.772	465.675	0.00163981	-0.740717
NM_194060	24.826	27.2691	91.4491	78.9912	26.0476	85.2201	55.6339	0.00164195	1.71248
NR_126067	3.87907	2.18153	25.3413	36.8626	3.0303	31.1019	17.0661	0.00164198	3.32974
NM_172371	93.0977	158.161	51.7844	33.7029	125.629	42.7437	84.1864	0.00165247	-1.55242
NM_016897	191.626	197.428	81.5329	95.8427	194.527	88.6878	141.607	0.00165452	-1.13238
NM_133744	512.037	601.011	360.287	274.89	556.524	317.588	437.056	0.00165507	-0.808683
NM_025330	780.469	933.694	533.269	530.821	857.081	532.045	694.563	0.00165536	-0.686832
NM_010150	490.314	719.904	307.401	366.519	605.109	336.96	471.035	0.00165602	-0.842235
NM_001256973	12.413	40.3582	114.587	81.0977	26.3856	97.8422	62.1139	0.00165718	1.91487
NM_025884	459.282	535.565	237.988	318.071	497.423	278.03	387.726	0.00167046	-0.83766
NM_009256	41.894	55.6289	12.1198	4.21287	48.7614	8.16631	28.4639	0.00167311	-2.58101
NM_026664	498.073	749.354	354.778	345.455	623.714	350.117	486.915	0.00167358	-0.830843
NM_133674	354.547	161.433	99.1616	116.907	257.99	108.034	183.012	0.00167444	-1.25992
NM_026020	118.7	160.342	53.988	54.7673	139.521	54.3776	96.9493	0.00167557	-1.35641
NM_008184	31.0326	42.5398	105.772	106.375	36.7862	106.074	71.4299	0.00167939	1.53579
NM_175429	208.694	49.0844	0	4.21287	128.889	2.10643	65.4978	0.00168353	-5.92749
NM_026818	46.5488	93.8057	19.8323	12.6386	70.1772	16.2355	43.2064	0.0016839	-2.10805
NM_026095	1701.36	2570.93	1393.77	1232.26	2136.14	1313.02	1724.58	0.00168542	-0.701279
NM_001039552	2.32744	33.8137	0	0	18.0706	0	9.03528	0.00169392	-6.50071
NR_000040	27.1535	33.8137	0	4.21287	30.4836	2.10643	16.295	0.00169574	-3.83634
NM_026913	398.768	287.962	605.988	588.748	343.365	597.368	470.366	0.00169589	0.795452
NR_040470	131.113	146.162	63.9042	43.1819	138.637	53.543	96.0902	0.00170745	-1.37279
NM_016851	330.497	153.798	483.688	513.97	242.147	498.829	370.488	0.00171664	1.03633
NM_001001985	79.9088	66.5366	18.7305	21.0643	73.2227	19.8974	46.5601	0.00172515	-1.88103
NM_175195	134.216	241.059	93.6526	45.2883	187.637	69.4705	128.554	0.00172643	-1.4315
NM_153537	401.872	450.485	207.138	264.357	426.178	235.747	330.963	0.00173256	-0.852841
NM_010192	279.293	473.391	206.036	164.302	376.342	185.169	280.755	0.00173262	-1.02044
NM_178648	157.49	254.148	84.8383	93.7363	205.819	89.2873	147.553	0.00173304	-1.20069
NM_009983	2242.1	2693.09	3434.3	3908.49	2467.6	3671.39	3069.5	0.0017358	0.573779
NM_008222	362.305	294.506	521.149	609.812	328.406	565.481	446.943	0.00173979	0.781823
NM_013612	31.8084	46.9028	106.874	115.854	39.3556	111.364	75.3598	0.0017404	1.51016
NM_009608	7.75814	23.9968	0	0	15.8775	0	7.93873	0.00174178	-6.31676
NM_148944	51.2037	41.449	132.215	114.801	46.3264	123.508	84.9172	0.00174217	1.4095
NM_021447	48.1005	27.2691	5.50898	4.21287	37.6848	4.86092	21.2728	0.00174496	-2.9615
NM_001029856	1590.42	1805.21	1174.51	1071.12	1697.82	1122.82	1410.32	0.00174511	-0.596146
NM_001033242	377.821	344.681	590.563	607.706	361.251	599.134	480.193	0.0017473	0.72882
NM_177470	311.877	429.761	637.94	631.93	370.819	634.935	502.877	0.00174792	0.779122
NM_010478	173.782	289.052	99.1616	107.428	231.417	103.295	167.356	0.00174933	-1.15962
NM_007875	225.762	298.869	111.281	142.184	262.316	126.733	194.524	0.00175163	-1.04655
NM_026352	2076.08	1784.49	1333.17	1233.32	1930.28	1283.24	1606.76	0.00176074	-0.589604
NM_153393	11.6372	7.63534	62.8024	38.969	9.63628	50.8857	30.261	0.00177178	2.38486
NM_021316	40.3423	45.8121	9.91616	1.05322	43.0772	5.48469	24.2809	0.0017744	-2.9824
NM_001013380	1027.18	1019.86	641.245	680.378	1023.52	660.811	842.166	0.00177592	-0.631192
NM_008467	2170.73	1835.75	1375.04	1289.14	2003.24	1332.09	1667.67	0.00178409	-0.589254
NM_139229	676.51	1118.03	528.862	488.692	897.271	508.777	703.024	0.00179526	-0.81666
NM_176836	688.923	556.289	1020.26	964.746	622.606	992.505	807.555	0.00179546	0.670977
NM_009418	2588.89	1828.12	3273.44	3595.68	2208.51	3434.56	2821.53	0.00180086	0.636194
NM_027941	306.447	410.127	572.934	658.26	358.287	615.597	486.942	0.00180402	0.783996
NM_001013756	359.202	469.028	751.425	644.568	414.115	697.997	556.056	0.00180549	0.755607
NM_008059	10.0856	8.72611	49.5808	47.3947	9.40584	48.4878	28.9468	0.00180699	2.36039
NM_175554	1267.68	1186.75	762.443	839.414	1227.22	800.928	1014.07	0.00181716	-0.615864
NM_008137	103.959	93.8057	33.0539	33.7029	98.8824	33.3784	66.1304	0.00181998	-1.56779
NM_001202500	764.953	727.539	428.599	493.959	746.246	461.279	603.762	0.00182324	-0.69412
NM_011145	353.771	376.313	594.97	607.706	365.042	601.338	483.19	0.00182943	0.720874
NM_145418	167.576	137.436	56.1916	69.5123	152.506	62.8519	107.679	0.00183384	-1.2801
NM_023423	800.64	762.444	1151.38	1238.58	781.542	1194.98	988.261	0.00184668	0.61227
NM_030556	24.0502	9.81687	67.2095	73.7252	16.9336	70.4673	43.7005	0.00185433	2.03271
NM_010472	1718.43	1530.34	2437.17	2346.57	1624.38	2391.87	2008.13	0.0018549	0.557705
NR_030559	17.0679	13.0892	0	0	15.0785	0	7.53927	0.00185907	-6.25181
NM_019864	1445.34	1656.87	1081.96	950.001	1551.11	1015.98	1283.54	0.00186236	-0.609993
NM_025607	1099.33	1243.47	1719.9	1784.15	1171.4	1752.03	1461.71	0.00186288	0.581521
NM_007399	413.509	358.861	661.077	615.078	386.185	638.078	512.131	0.00186883	0.722784
NM_172479	24.0502	14.1799	58.3952	89.5234	19.1151	73.9593	46.5372	0.00187031	1.93776
NM_011639	564.793	544.291	308.503	351.774	554.542	330.139	442.34	0.00187362	-0.748261
NM_199307	648.58	608.646	973.987	977.385	628.613	975.686	802.15	0.0018918	0.633679
NM_173430	145.077	191.974	87.0419	43.1819	168.526	65.1119	116.819	0.00189237	-1.37167
NR_028592	197.057	243.24	80.4311	120.067	220.148	100.249	160.199	0.00189486	-1.13207
NM_199018	250.588	211.608	383.425	444.457	231.098	413.941	322.52	0.00191619	0.838794
NM_026878	58.186	61.0828	132.215	156.929	59.6344	144.572	102.103	0.00192456	1.27892
NR_028563	212.573	259.602	128.91	95.8427	236.087	112.376	174.232	0.00192928	-1.06998
NM_146171	5314.33	4764.45	7134.13	7217.69	5039.39	7175.91	6107.65	0.00193399	0.509726
NM_019727	423.594	571.56	877.029	772.008	497.577	824.519	661.048	0.00193519	0.73105
NM_144867	107.838	127.619	31.9521	51.6076	117.729	41.7798	79.7543	0.00193598	-1.49136
NM_019735	227.313	213.79	82.6347	122.173	220.552	102.404	161.478	0.00193806	-1.10636
NM_001081406	152.835	159.251	314.012	278.049	156.043	296.03	226.037	0.00194607	0.924307
NM_008679	3606.76	4985.88	2834.92	2804.72	4296.32	2819.82	3558.07	0.00195585	-0.60704
NM_008830	1.55163	3.27229	29.7485	25.2772	2.41196	27.5128	14.9624	0.00197378	3.55462
NM_001081388	14.7405	21.8153	78.2275	60.0333	18.2779	69.1304	43.7041	0.00198393	1.93069
NM_025596	2159.09	2615.65	1473.1	1692.52	2387.37	1582.81	1985.09	0.00199204	-0.592328
NM_177233	27.1535	21.8153	0	1.05322	24.4844	0.526608	12.5055	0.00200961	-5.51139
NM_172507	602.807	451.576	847.281	877.329	527.192	862.305	694.748	0.002014	0.707479
NM_011032	6888.45	10981.8	5500.16	5781.11	8935.13	5640.63	7287.88	0.00201456	-0.66336
NM_019472	2848.01	3938.75	2263.09	2166.47	3393.38	2214.78	2804.08	0.00202234	-0.615011
NM_028243	324.29	362.133	615.904	532.928	343.212	574.416	458.814	0.00202515	0.744125
NM_019553	11022	10241.2	7508.74	7603.17	10631.6	7555.95	9093.77	0.00202734	-0.492732
NM_198653	1841.01	1436.54	2457	2489.8	1638.77	2473.4	2056.09	0.00203192	0.59293
NM_001122594	330.497	280.326	178.491	137.971	305.411	158.231	231.821	0.00203421	-0.950712
NM_001007580	1040.37	122.166	41.8682	27.3836	581.266	34.6259	307.946	0.00203814	-4.06988
NM_025437	1166.82	814.8	1484.12	1699.89	990.812	1592.01	1291.41	0.00203847	0.682506
NM_009875	285.5	268.328	123.401	159.036	276.914	141.218	209.066	0.0020458	-0.971438
NM_001013784	110.166	131.982	283.162	212.75	121.074	247.956	184.515	0.00204798	1.03684
NM_011133	574.878	542.109	894.658	854.159	558.494	874.408	716.451	0.0020509	0.646163
NM_199032	438.335	430.852	250.108	252.772	434.593	251.44	343.017	0.0020562	-0.789577
NM_019940	185.42	266.146	110.18	101.109	225.783	105.644	165.714	0.00206939	-1.09281
NM_007887	10.0856	11.9984	57.2934	46.3415	11.042	51.8175	31.4297	0.00207757	2.23639
NM_172823	142.75	100.35	46.2754	44.2351	121.55	45.2553	83.4026	0.00208455	-1.42895
NM_028862	1141.22	1226.02	791.089	764.635	1183.62	777.862	980.741	0.00209082	-0.605284
NM_007630	1688.95	2016.82	2728.05	2730.99	1852.88	2729.52	2291.2	0.00209324	0.559555
NM_029771	31.8084	33.8137	4.40718	3.15965	32.811	3.78342	18.2972	0.00209997	-3.11829
NM_134164	72.1507	34.9044	147.641	141.131	53.5276	144.386	98.9567	0.00210032	1.41792
NM_146176	1275.44	1314.37	841.772	877.329	1294.9	859.551	1077.23	0.00210388	-0.590993
NM_001040699	752.54	950.055	484.79	560.311	851.297	522.551	686.924	0.00210796	-0.702643
NM_026263	0	0	25.3413	4.21287	0	14.7771	7.38854	0.0021081	6.44691
NM_001081162	456.179	403.582	717.269	674.059	429.881	695.664	562.772	0.00210912	0.693084
NM_011973	234.296	307.595	456.143	492.905	270.946	474.524	372.735	0.00211007	0.811903
NM_027016	1147.43	1221.66	1769.48	1729.38	1184.54	1749.43	1466.99	0.00211012	0.562915
NM_001017427	72.9265	13.0892	6.61077	3.15965	43.0078	4.88521	23.9465	0.00211851	-3.15129
NM_011293	761.073	1295.83	596.072	584.535	1028.45	590.303	809.377	0.00211923	-0.799165
NM_001085493	280.069	230.151	440.718	450.777	255.11	445.747	350.429	0.00212723	0.802535
NM_030180	640.047	747.173	436.311	417.074	693.61	426.692	560.151	0.00213548	-0.699961
NM_007892	469.367	282.508	668.79	676.165	375.938	672.478	524.208	0.00213639	0.834842
NM_001001892	355.323	224.697	156.455	125.333	290.01	140.894	215.452	0.00213682	-1.04526
NM_015798	1728.51	2614.56	3456.33	3367.13	2171.54	3411.73	2791.63	0.00214814	0.652763
NM_009037	689.699	692.635	1021.36	1096.4	691.167	1058.88	875.024	0.00215245	0.615533
NR_033605	14.7405	16.3615	74.9221	50.5544	15.551	62.7383	39.1446	0.00215357	2.0151
NM_029985	705.991	549.745	1000.43	997.396	627.868	998.913	813.391	0.0021563	0.667941
NM_033570	177.661	172.341	338.251	306.486	175.001	322.369	248.685	0.00216758	0.880725
NM_031260	183.868	269.419	429.7	401.275	226.643	415.488	321.066	0.00217816	0.879027
NM_007771	420.491	484.299	724.982	726.719	452.395	725.851	589.123	0.0021814	0.683558
NM_153551	56.6344	79.6257	156.455	162.195	68.1301	159.325	113.728	0.00218276	1.23264
NM_010918	1572.57	1429.99	986.107	1021.62	1501.28	1003.86	1252.57	0.00218463	-0.581018
NM_001287179	989.939	1017.68	1483.02	1500.83	1003.81	1491.93	1247.87	0.00218583	0.571883
NM_011074	144.301	16.3615	18.7305	7.37252	80.3314	13.0515	46.6915	0.00219035	-2.63175
NM_030678	481.005	562.834	329.437	282.262	521.919	305.849	413.884	0.00220135	-0.77013
NM_172508	1207.94	1027.5	736	711.974	1117.72	723.987	920.854	0.00220687	-0.627389
NM_001271579	62.0651	78.535	15.4251	22.1175	70.3	18.7713	44.5357	0.00220853	-1.90107
NM_175451	894.513	868.248	591.664	536.087	881.381	563.876	722.628	0.00221251	-0.644712
NM_026389	1371.64	2035.36	988.311	1122.73	1703.5	1055.52	1379.51	0.00222201	-0.689388
NM_020580	900.72	1038.41	645.652	594.014	969.563	619.833	794.698	0.00222385	-0.644769
NM_025378	1446.89	1248.92	900.167	877.329	1347.91	888.748	1118.33	0.00223068	-0.601577
NM_011929	469.367	544.291	309.605	287.528	506.829	298.566	402.698	0.00223583	-0.762445
NR_027958	421.267	464.665	268.838	243.293	442.966	256.066	349.516	0.00223917	-0.790079
NM_008716	1184.67	1032.95	1584.38	1744.13	1108.81	1664.25	1386.53	0.00226666	0.585132
NM_010585	1519.82	1085.31	1974.42	2084.32	1302.56	2029.37	1665.97	0.0022673	0.63832
NM_007420	37.2391	59.992	139.928	115.854	48.6155	127.891	88.2532	0.00227376	1.40545
NR_030682	32.5842	26.1783	87.0419	92.6831	29.3813	89.8625	59.6219	0.00227724	1.60707
NM_134123	1445.34	1449.62	1030.18	892.074	1447.48	961.127	1204.3	0.00227748	-0.590878
NM_133816	571.775	595.557	862.706	954.214	583.666	908.46	746.063	0.00228263	0.638747
NM_146125	55.8586	119.984	214.85	201.164	87.9213	208.007	147.964	0.00229641	1.25363
NM_053214	48.8763	193.065	40.7664	23.1708	120.971	31.9686	76.4697	0.00231416	-1.91505
NM_019989	294.809	261.783	475.976	470.788	278.296	473.382	375.839	0.002319	0.764801
NM_001033313	2621.48	2284.06	1718.8	1630.38	2452.77	1674.59	2063.68	0.00233301	-0.551045
NM_183256	302.567	304.323	501.317	510.81	303.445	506.064	404.754	0.00235451	0.737981
NM_175448	85.3395	22.906	6.61077	11.5854	54.1228	9.09808	31.6104	0.00235976	-2.57809
NM_177900	126.458	55.6289	26.4431	26.3304	91.0433	26.3868	58.715	0.00236914	-1.7931
NM_175436	79.9088	126.529	16.5269	44.2351	103.219	30.381	66.7999	0.00237179	-1.75807
NM_001081043	1338.28	1534.7	998.227	900.5	1436.49	949.364	1192.93	0.00238478	-0.597027
NM_145370	26.3777	119.984	16.5269	12.6386	73.1808	14.5828	43.8818	0.00238908	-2.32022
NM_025409	355.323	344.681	554.203	592.961	350.002	573.582	461.792	0.00239211	0.712349
NM_153131	22.4986	3.27229	57.2934	76.8848	12.8854	67.0891	39.9873	0.0023964	2.34031
NM_001159963	370.063	305.414	563.018	564.524	337.739	563.771	450.755	0.00239678	0.73697
NM_010731	304.119	385.04	571.832	580.322	344.579	576.077	460.328	0.00240818	0.744091
NM_029851	374.718	278.145	200.527	124.28	326.431	162.403	244.417	0.00241197	-1.01012
NM_153582	3019.47	2058.27	1545.82	1693.57	2538.87	1619.7	2079.28	0.00241325	-0.649193
NM_144802	1779.72	1439.81	1100.69	1018.46	1609.76	1059.58	1334.67	0.00242634	-0.604215
NM_011595	253.691	235.605	128.91	120.067	244.648	124.488	184.568	0.00242695	-0.975613
NM_001081382	288.603	286.871	134.419	167.461	287.737	150.94	219.339	0.00242796	-0.930288
NR_030680	147.405	151.616	72.7185	52.6608	149.51	62.6897	106.1	0.00243122	-1.25469
NM_145743	142.75	210.517	329.437	340.189	176.634	334.813	255.723	0.0024331	0.928019
NM_144525	635.392	893.335	449.533	466.575	764.363	458.054	611.209	0.00243489	-0.736887
NM_025283	618.324	485.39	918.898	848.892	551.857	883.895	717.876	0.002438	0.677474
NM_010097	0	1.09076	23.1377	17.9047	0.545382	20.5212	10.5333	0.00246001	5.45179
NM_001081175	114.82	46.9028	22.0359	21.0643	80.8616	21.5501	51.2059	0.0024915	-1.91469
NM_030215	672.631	787.531	485.892	414.967	730.081	450.43	590.255	0.00249413	-0.696005
NM_199079	733.144	400.31	293.078	311.752	566.727	302.415	434.571	0.00250899	-0.908807
NM_026319	175.334	159.251	83.7365	64.2462	167.293	73.9913	120.642	0.00252379	-1.1787
NM_025508	228.089	244.331	409.868	406.542	236.21	408.205	322.207	0.00253205	0.790198
NM_001099632	58.9619	59.992	12.1198	16.8515	59.4769	14.4856	36.9813	0.00253232	-2.03594
NM_009861	2647.08	1937.2	3340.64	3592.52	2292.14	3466.58	2879.36	0.00253908	0.596025
NM_153058	64.3926	66.5366	23.1377	5.26608	65.4646	14.2019	39.8332	0.00257096	-2.20978
NM_178405	10.8614	4.36305	44.0718	44.2351	7.61222	44.1535	25.8828	0.00257493	2.5037
NM_009000	353.771	486.481	753.628	650.888	420.126	702.258	561.192	0.00259794	0.743942
NM_023045	3571.07	2827.26	2138.59	2197.01	3199.17	2167.8	2683.48	0.00259859	-0.561949
NM_181073	400.32	245.422	590.563	565.577	322.871	578.07	450.47	0.00260283	0.835774
NM_023136	507.382	521.385	826.347	779.38	514.384	802.864	658.624	0.0026051	0.642523
NM_010359	42.6698	52.3566	105.772	139.025	47.5132	122.398	84.9558	0.0026174	1.37026
NM_033444	749.436	478.845	1008.14	1040.58	614.141	1024.36	819.251	0.00262244	0.735293
NM_026642	28.7051	85.0796	15.4251	4.21287	56.8923	9.819	33.3557	0.00263898	-2.53309
NM_018805	113.269	154.888	258.922	266.464	134.079	262.693	198.386	0.00264418	0.975418
NM_009308	56.6344	27.2691	8.81437	4.21287	41.9518	6.51362	24.2327	0.00264476	-2.69734
NM_008905	41.1181	62.1735	124.503	135.865	51.6458	130.184	90.9149	0.00265036	1.34293
NM_011491	137.319	49.0844	14.3233	33.7029	93.2017	24.0131	58.6074	0.0026508	-1.96002
NM_025980	89.9944	68.7181	167.473	184.313	79.3563	175.893	127.625	0.00265279	1.14315
NM_001145924	27.1535	40.3582	4.40718	4.21287	33.7559	4.31002	19.0329	0.00265414	-2.96598
NM_172739	2751.81	2464.03	1871.95	1722.01	2607.92	1796.98	2202.45	0.00265589	-0.537694
NM_207223	210.246	270.509	100.263	133.758	240.377	117.011	178.694	0.00265683	-1.03576
NM_013720	277.741	367.587	181.796	161.142	322.664	171.469	247.067	0.00265843	-0.910035
NM_010101	55.8586	27.2691	102.467	136.918	41.5638	119.693	80.6282	0.0026626	1.51187
NM_172438	1586.54	2096.45	1171.21	1238.58	1841.49	1204.9	1523.19	0.00269335	-0.611061
NM_028712	808.398	429.761	315.114	348.615	619.079	331.864	475.472	0.00269999	-0.90204
NM_010593	3330.57	5080.78	2796.36	2601.44	4205.67	2698.9	3452.29	0.00270069	-0.639468
NM_026880	128.009	166.887	265.533	299.113	147.448	282.323	214.886	0.00270534	0.941497
NM_133249	81.4605	88.3518	204.934	162.195	84.9062	183.565	134.235	0.00270734	1.11358
NM_145448	39.5665	87.2611	158.659	162.195	63.4138	160.427	111.92	0.00271044	1.35249
NM_178662	85.3395	67.6273	27.5449	16.8515	76.4834	22.1982	49.3408	0.00272348	-1.78896
NM_001081335	60.5135	16.3615	139.928	111.641	38.4375	125.785	82.111	0.00273928	1.68946
NM_153152	448.42	630.461	251.209	349.668	539.441	300.439	419.94	0.00273978	-0.84198
NM_008924	1214.92	1197.66	803.209	809.923	1206.29	806.566	1006.43	0.00274754	-0.580779
NM_007532	149.732	301.051	99.1616	96.8959	225.391	98.0288	161.71	0.00275176	-1.19657
NM_026936	840.207	988.232	1367.33	1380.77	914.219	1374.05	1144.13	0.00275788	0.588903
NM_029416	9.30977	22.906	56.1916	73.7252	16.1079	64.9584	40.5331	0.00275925	2.03716
NM_017478	1031.83	809.346	1373.94	1447.12	920.59	1410.53	1165.56	0.00276306	0.614176
NM_030188	114.82	148.344	39.6646	62.1398	131.582	50.9022	91.2422	0.00277189	-1.36638
NM_028173	1280.09	1259.83	1925.94	1779.94	1269.96	1852.94	1561.45	0.00278023	0.544893
NM_172935	218.004	257.42	134.419	100.056	237.712	117.237	177.475	0.00278069	-1.01904
NM_018808	136.543	241.059	87.0419	74.7784	188.801	80.9101	134.856	0.00278136	-1.21844
NM_153117	490.314	496.297	743.712	799.391	493.306	771.552	632.429	0.00278329	0.645478
NM_024190	373.942	325.048	197.221	193.792	349.495	195.507	272.501	0.00278831	-0.83934
NM_023663	363.857	186.521	518.946	532.928	275.189	525.937	400.563	0.00279725	0.928868
NM_173437	771.159	908.606	1272.57	1264.91	839.883	1268.74	1054.31	0.00280331	0.596287
NM_144939	97.7526	66.5366	193.916	171.674	82.1446	182.795	132.47	0.00281518	1.14673
NM_133946	30.2567	32.7229	3.30539	4.21287	31.4898	3.75913	17.6245	0.00282579	-3.06389
NM_008982	93.8735	123.256	46.2754	31.5965	108.565	38.936	73.7504	0.00283082	-1.47809
NM_028894	114.82	105.804	213.748	227.495	110.312	220.622	165.467	0.00283749	0.998564
NM_016723	762.625	563.925	375.712	420.233	663.275	397.973	530.624	0.00284099	-0.738553
NR_001463	93.8735	123.256	47.3772	29.4901	108.565	38.4336	73.4993	0.00284166	-1.49719
NM_001102615	11.6372	4.36305	65.006	29.4901	8.00013	47.248	27.6241	0.00284415	2.52931
NM_001009546	48.8763	32.7229	107.976	113.747	40.7996	110.862	75.8306	0.00286743	1.43292
NM_001033326	88.4428	83.9888	36.3593	13.6918	86.2158	25.0255	55.6207	0.00289267	-1.78834
NM_026507	1464.74	1581.61	2380.98	2070.62	1523.17	2225.8	1874.49	0.00290404	0.54753
NM_025682	999.248	1291.46	1902.8	1608.26	1145.36	1755.53	1450.44	0.00290628	0.617251
NM_172685	216.452	28.3599	29.7485	27.3836	122.406	28.5661	75.486	0.00290647	-2.10579
NM_178732	51.9795	123.256	20.9341	28.4368	87.6179	24.6855	56.1517	0.00290662	-1.81995
NM_001081432	0	0	9.91616	15.7982	0	12.8572	6.4286	0.00290936	6.24814
NM_013783	47.3247	37.086	143.233	88.4702	42.2053	115.852	79.0286	0.00291522	1.45074
NM_001001493	85.3395	115.621	29.7485	40.0222	100.48	34.8854	67.6828	0.00291693	-1.52216
NM_007974	696.681	538.837	398.85	342.295	617.759	370.573	494.166	0.00293695	-0.739144
NM_024197	1309.57	1542.34	2058.15	2122.23	1425.96	2090.19	1758.07	0.00294554	0.552503
NM_026672	30.2567	21.8153	90.3473	74.7784	26.036	82.5628	54.2994	0.00294763	1.65596
NM_001042565	134.216	97.0779	245.7	223.282	115.647	234.491	175.069	0.00294822	1.01424
NM_145445	843.31	915.151	556.407	583.482	879.23	569.944	724.587	0.00295587	-0.624845
NM_153416	1919.36	1938.29	2722.54	2767.85	1928.83	2745.2	2337.01	0.00298013	0.509235
NM_027475	1107.86	1372.18	825.245	796.232	1240.02	810.738	1025.38	0.00299986	-0.612124
NM_138675	488.763	632.643	310.706	353.881	560.703	332.294	446.498	0.00300233	-0.752833
NM_001130184	23.2744	25.0876	1.1018	2.10643	24.181	1.60411	12.8926	0.00300355	-3.90741
NM_026277	1508.96	1839.03	1120.53	1120.62	1673.99	1120.57	1397.28	0.00300693	-0.578313
NM_172499	59.7377	27.2691	102.467	146.397	43.5034	124.432	83.9677	0.00303263	1.50178
NM_030708	78.3572	23.9968	4.40718	12.6386	51.177	8.52289	29.8499	0.00303471	-2.58886
NM_010437	86.1153	43.6305	22.0359	5.26608	64.8729	13.651	39.262	0.00304321	-2.25832
NM_025423	340.582	250.876	524.455	490.799	295.729	507.627	401.678	0.00304528	0.775953
NM_023197	458.506	489.753	285.365	283.315	474.129	284.34	379.235	0.00306559	-0.73713
NM_009656	319.635	345.772	532.167	552.939	332.704	542.553	437.628	0.00306623	0.706539
NM_028567	65.9442	69.8089	164.168	142.184	67.8765	153.176	110.526	0.00307844	1.17518
NM_001017429	760.298	749.354	473.772	495.012	754.826	484.392	619.609	0.0030928	-0.639999
NM_010517	190.85	122.166	69.4131	63.193	156.508	66.3031	111.405	0.00309381	-1.24334
NR_046306	16.2921	10.9076	0	0	13.5999	0	6.79993	0.00310125	-6.10391
NM_001081426	614.445	402.492	258.922	310.699	508.468	284.81	396.639	0.00310919	-0.83834
NM_001101561	65.9442	16.3615	7.71257	3.15965	41.1528	5.43611	23.2945	0.00312851	-2.93372
NM_033524	985.284	723.176	552	506.597	854.23	529.298	691.764	0.00312872	-0.692222
NM_001013377	228.865	217.062	442.922	344.402	222.964	393.662	308.313	0.00313048	0.819126
NM_011246	123.354	127.619	222.563	264.357	125.487	243.46	184.473	0.00313412	0.956994
NM_016750	667.976	827.889	1159.09	1130.1	747.933	1144.6	946.264	0.00313649	0.615387
NM_011291	1354.57	2491.3	3115.88	3255.49	1922.94	3185.69	2554.31	0.00313857	0.729491
NM_178615	159.042	110.167	45.1736	62.1398	134.604	53.6567	94.1306	0.00314755	-1.32927
NM_009462	4566.44	5719.96	3727.38	3342.91	5143.2	3535.14	4339.17	0.00316053	-0.540623
NM_011790	747.885	952.237	1295.71	1297.56	850.061	1296.64	1073.35	0.00316293	0.610693
NM_172301	1443.79	1243.47	2079.09	1875.78	1343.63	1977.43	1660.53	0.00316373	0.556706
NM_178680	223.434	88.3518	55.0898	60.0333	155.893	57.5616	106.727	0.00316838	-1.44295
NM_010587	13.9647	27.2691	68.3113	75.8316	20.6169	72.0715	46.3442	0.00317842	1.82394
NM_009071	1768.86	1275.1	2385.39	2248.62	1521.98	2317	1919.49	0.00318938	0.605098
NM_145211	117.924	287.962	85.9401	76.8848	202.943	81.4124	142.178	0.00319254	-1.31281
NM_175528	98.5284	94.8964	42.97	21.0643	96.7124	32.0172	64.3648	0.00320482	-1.59764
NM_016898	2628.46	2237.16	3534.56	3446.12	2432.81	3490.34	2961.57	0.00320574	0.520238
NM_177742	1068.3	974.052	1528.19	1477.66	1021.17	1502.93	1262.05	0.00320843	0.556929
NM_001253706	104.735	79.6257	206.036	183.26	92.1803	194.648	143.414	0.00320967	1.07311
NM_021390	3002.4	3242.84	2238.85	2158.04	3122.62	2198.44	2660.53	0.0032235	-0.506095
NM_001033225	404.975	315.231	612.598	577.163	360.103	594.881	477.492	0.00322984	0.721447
NM_178087	76.8056	57.8105	19.8323	17.9047	67.308	18.8685	43.0883	0.00324699	-1.83812
NM_001081204	128.009	127.619	251.209	238.027	127.814	244.618	186.216	0.00325945	0.936347
NM_029572	481.78	462.484	739.305	731.985	472.132	735.645	603.889	0.00326297	0.639381
NM_001142938	95.4251	88.3518	191.712	188.526	91.8885	190.119	141.004	0.00326943	1.04742
NM_026191	1618.35	1741.95	1199.86	1094.29	1680.15	1147.07	1413.61	0.00326962	-0.550414
NM_028176	10.0856	0	41.8682	42.1287	5.04279	41.9984	23.5206	0.00328145	2.98496
NM_175111	1650.16	1412.54	1030.18	1037.42	1531.35	1033.8	1282.57	0.00328773	-0.56749
NM_019822	180.765	281.417	96.958	122.173	231.091	109.566	170.328	0.00329195	-1.0726
NM_019990	183.092	94.8964	296.383	281.209	138.994	288.796	213.895	0.00330239	1.04674
NM_022435	34.9116	55.6289	6.61077	10.5322	45.2703	8.57147	26.9209	0.00330461	-2.39411
NM_010299	313.429	364.315	564.119	541.353	338.872	552.736	445.804	0.00330725	0.707587
NM_172787	180.765	86.1703	51.7844	47.3947	133.467	49.5896	91.5285	0.00330757	-1.43423
NM_001034882	56.6344	79.6257	24.2395	11.5854	68.1301	17.9124	43.0213	0.00331045	-1.92726
NM_175518	913.909	744.991	569.628	470.788	829.45	520.208	674.829	0.00331902	-0.674434
NM_027875	91.546	68.7181	29.7485	20.0111	80.1321	24.8798	52.5059	0.0033555	-1.69177
NM_007430	639.271	1235.84	549.796	497.118	937.553	523.457	730.505	0.00335763	-0.83892
NM_176839	38.7907	70.8996	11.018	13.6918	54.8452	12.3549	33.6	0.00338036	-2.14374
NM_028404	223.434	200.7	352.575	387.584	212.067	370.079	291.073	0.00338736	0.801877
NM_001001984	1595.85	1692.86	1108.41	1150.11	1644.36	1129.26	1386.81	0.00338963	-0.541861
NM_001081189	46.5488	45.8121	12.1198	6.3193	46.1805	9.21953	27.7	0.00339673	-2.32808
NM_022657	0	0	15.4251	9.47895	0	12.452	6.22602	0.00339889	6.20085
NM_009109	276.966	217.062	417.581	436.032	247.014	426.806	336.91	0.00339985	0.785886
NM_018804	391.01	242.149	178.491	145.344	316.58	161.917	239.249	0.00342241	-0.971011
NM_176963	235.847	220.334	352.575	443.404	228.091	397.989	313.04	0.00343535	0.802487
NM_028934	134.216	103.623	243.497	226.442	118.919	234.969	176.944	0.0034372	0.977965
NM_177338	262.225	246.513	133.317	135.865	254.369	134.591	194.48	0.00344692	-0.918898
NM_173379	27.9293	2.18153	0	0	15.0554	0	7.52771	0.00345505	-6.25791
NM_001271018	420.491	802.802	349.269	309.646	611.647	329.457	470.552	0.00345621	-0.89008
NM_176954	321.187	265.056	525.557	460.256	293.121	492.906	393.014	0.00347275	0.747344
NM_001098789	7.75814	10.9076	27.5449	68.4591	9.33289	48.002	28.6674	0.00348359	2.37545
NM_019971	249.812	116.712	87.0419	62.1398	183.262	74.5908	128.926	0.00348997	-1.30255
NM_023523	475.574	380.676	713.964	662.473	428.125	688.218	558.172	0.00350276	0.682552
NM_001005223	554.707	854.068	410.97	420.233	704.387	415.602	559.994	0.00351403	-0.758983
NM_029198	1.55163	3.27229	18.7305	32.6497	2.41196	25.6901	14.051	0.00352766	3.45471
NM_145930	1339.83	1067.86	711.76	846.786	1203.84	779.273	991.559	0.00353991	-0.628243
NM_153781	452.3	390.493	659.976	677.218	421.396	668.597	544.997	0.00355784	0.664424
NM_009095	12800.9	14735.1	17883.2	21071.7	13768	19477.5	16622.8	0.00356012	0.500577
NM_145542	2235.9	1569.61	2924.17	2838.42	1902.75	2881.29	2392.02	0.00357493	0.597589
NM_153405	469.367	568.288	330.539	292.794	518.828	311.666	415.247	0.00357897	-0.734061
NM_027049	30.2567	35.9952	91.4491	93.7363	33.126	92.5927	62.8593	0.00359852	1.48744
NM_001033236	145.077	128.71	253.413	262.251	136.894	257.832	197.363	0.00360091	0.911382
NM_011905	43.4456	19.6337	90.3473	103.215	31.5397	96.7812	64.1604	0.00360356	1.60044
NM_030018	255.243	243.24	470.467	382.318	249.242	426.392	337.817	0.0036036	0.773747
NM_021526	2560.96	2234.97	1671.42	1663.03	2397.97	1667.23	2032.6	0.00360847	-0.524781
NM_080288	134.216	133.073	37.4611	68.4591	133.644	52.9601	93.3023	0.00361315	-1.3337
NM_001033314	291.706	301.051	478.179	493.959	296.378	486.069	391.224	0.00362016	0.714173
NR_040709	114.82	109.076	52.8862	30.5433	111.948	41.7147	76.8316	0.00362763	-1.4265
NM_153407	169.903	259.602	358.084	425.499	214.752	391.792	303.272	0.0036475	0.872629
NM_001045513	1268.46	1228.2	864.91	826.775	1248.33	845.842	1047.09	0.00365714	-0.561753
NM_026154	1370.86	1939.38	1068.74	1075.33	1655.12	1072.04	1363.58	0.00365823	-0.625504
NM_001081970	17.8437	15.2707	45.1736	81.0977	16.5572	63.1356	39.8464	0.00368612	1.92723
NM_007791	1406.55	839.888	1678.03	1997.95	1123.22	1837.99	1480.61	0.00368708	0.708779
NM_177310	334.376	371.95	196.12	207.484	353.163	201.802	277.482	0.00369484	-0.80631
NM_021502	219.555	304.323	141.03	128.492	261.939	134.761	198.35	0.00370787	-0.956232
NM_001110337	234.296	118.893	55.0898	88.4702	176.595	71.78	124.187	0.00371585	-1.30222
NM_001159517	1783.6	1414.72	2386.49	2312.86	1599.16	2349.68	1974.42	0.00371898	0.554206
NM_020034	6.20651	44.7213	0	2.10643	25.4639	1.05322	13.2586	0.00372315	-4.56645
NM_010889	139.647	85.0796	302.994	185.366	112.363	244.18	178.272	0.00372834	1.11256
NM_009741	32.5842	15.2707	2.20359	1.05322	23.9274	1.6284	12.7779	0.00372968	-3.88981
NM_021463	2005.48	1747.4	2654.23	2717.3	1876.44	2685.76	2281.1	0.00374516	0.5168
NM_025914	271.535	214.88	405.461	431.819	243.208	418.64	330.924	0.00375225	0.780542
NM_030749	174.558	173.431	291.976	331.763	173.995	311.87	242.932	0.00375341	0.841978
NM_025910	619.875	659.912	419.784	389.69	639.894	404.737	522.315	0.00375521	-0.660516
NM_001005509	2306.49	2356.05	3221.65	3321.84	2331.27	3271.75	2801.51	0.00377296	0.489032
NM_177158	266.104	413.399	167.473	191.685	339.752	179.579	259.665	0.00378186	-0.916469
NM_026147	2564.84	2046.27	3076.21	3734.71	2305.56	3405.46	2855.51	0.00380557	0.56218
NM_029821	138.095	176.704	258.922	330.71	157.399	294.816	226.108	0.00381358	0.909353
NM_177730	1002.35	767.897	582.85	542.406	885.125	562.628	723.876	0.00382319	-0.655189
NM_175382	137.319	134.164	249.006	259.091	135.741	254.049	194.895	0.00382343	0.9039
NM_001040695	232.744	179.976	342.658	390.743	206.36	366.701	286.53	0.00383599	0.826098
NM_023061	478.677	894.426	1217.48	1134.31	686.552	1175.9	931.225	0.0038445	0.779155
NM_001081395	1773.51	634.824	321.724	291.741	1204.17	306.733	755.45	0.00385015	-1.9734
NM_009546	2144.35	3152.31	1745.24	1717.8	2648.33	1731.52	2189.92	0.00385228	-0.612287
NM_054085	175.334	217.062	112.383	67.4059	196.198	89.8945	143.046	0.00385664	-1.1255
NM_173429	107.838	162.524	51.7844	58.9801	135.181	55.3823	95.2816	0.00386373	-1.28313
NM_026073	82.2363	104.713	38.5629	26.3304	93.4748	32.4466	62.9607	0.00386602	-1.52551
NM_019921	699.784	779.896	435.209	506.597	739.84	470.903	605.372	0.00386929	-0.650859
NM_133903	14.7405	6.54458	44.0718	55.8205	10.6425	49.9462	30.2943	0.00388078	2.20528
NM_178250	5.4307	56.7197	3.30539	1.05322	31.0752	2.1793	16.6273	0.0038824	-3.83163
NM_026826	332.048	392.675	187.305	223.282	362.362	205.294	283.828	0.00389027	-0.817956
NM_001004143	3639.34	3709.69	2606.85	2655.16	3674.51	2631	3152.76	0.00389448	-0.481887
NM_175552	2194	2061.54	1454.37	1522.95	2127.77	1488.66	1808.22	0.00390451	-0.515512
NM_133223	186.195	187.611	101.365	77.938	186.903	89.6516	138.277	0.00391839	-1.06056
NM_172710	82.2363	18.543	12.1198	4.21287	50.3896	8.16631	29.278	0.00392209	-2.6381
NM_197993	725.386	1014.41	583.952	488.692	869.898	536.322	703.11	0.00392365	-0.696372
NM_009082	19.3953	77.4442	3.30539	11.5854	48.4198	7.44538	27.9326	0.00393205	-2.68776
NM_145606	757.194	836.616	539.88	491.852	796.905	515.866	656.386	0.00393644	-0.626909
NM_010795	236.623	162.524	102.467	87.417	199.574	94.942	147.258	0.00394537	-1.07553
NM_027521	31.0326	11.9984	1.1018	0	21.5155	0.550898	11.0332	0.00396393	-5.3225
NM_027430	89.2186	142.89	231.377	236.974	116.054	234.175	175.115	0.00398397	1.02017
NM_001081139	136.543	188.702	73.8203	72.6719	162.623	73.2461	117.934	0.00398978	-1.14762
NM_001103168	38.0149	20.7245	92.5508	85.3105	29.3697	88.9307	59.1502	0.00399023	1.58378
NM_028840	1001.58	1063.49	1462.08	1540.86	1032.54	1501.47	1267	0.00400684	0.540608
NM_007765	23.2744	49.0844	4.40718	6.3193	36.1794	5.36324	20.7713	0.00401573	-2.74533
NM_019588	216.452	148.344	98.0598	66.3526	182.398	82.2062	132.302	0.0040187	-1.15394
NM_175140	5.4307	4.36305	30.8503	34.7561	4.89688	32.8032	18.85	0.00402368	2.73433
NM_025285	2520.62	2436.77	3331.83	3631.49	2478.69	3481.66	2980.18	0.00404337	0.490117
NM_001286469	8.53395	17.4522	0	0	12.9931	0	6.49654	0.00404552	-6.02976
NM_172696	83.7879	37.086	18.7305	9.47895	60.4369	14.1047	37.2708	0.00404653	-2.10841
NR_002864	48.1005	47.9936	11.018	10.5322	48.047	10.7751	29.411	0.00404814	-2.15701
NM_177780	1099.33	933.694	680.91	662.473	1016.51	671.691	844.101	0.00406885	-0.598675
NM_001081330	72.9265	74.1719	152.048	165.355	73.5492	158.701	116.125	0.00406911	1.11002
NM_001081340	3124.98	2668.01	2075.78	1976.89	2896.49	2026.34	2461.41	0.00408739	-0.515863
NM_030233	413.509	423.216	599.377	728.826	418.363	664.101	541.232	0.00408769	0.667091
NM_026526	373.942	443.941	243.497	236.974	408.942	240.235	324.588	0.00408954	-0.766064
NM_153122	106.287	92.7149	207.138	192.739	99.5007	199.938	149.719	0.00409517	1.00411
NM_001029985	27.1535	73.0812	127.808	143.237	50.1173	135.523	92.8201	0.00410188	1.45174
NM_001099319	37.2391	33.8137	106.874	86.3638	35.5264	96.619	66.0727	0.00410466	1.44069
NM_019760	1113.29	1120.21	669.892	810.977	1116.75	740.434	928.594	0.00410832	-0.592619
NM_133902	1.55163	1.09076	26.4431	15.7982	1.3212	21.1207	11.2209	0.00410944	3.97461
NM_023260	339.807	678.455	289.772	243.293	509.131	266.533	387.832	0.00411788	-0.930937
NM_001085513	34.9116	41.449	95.8562	105.322	38.1803	100.589	69.3846	0.00411814	1.40193
NM_008410	573.327	538.837	843.976	845.733	556.082	844.854	700.468	0.00412563	0.602816
NM_015816	1994.62	2841.44	1618.54	1576.67	2418.03	1597.6	2007.81	0.00416888	-0.597142
NM_029545	200.936	207.245	105.772	100.056	204.09	102.914	153.502	0.00417965	-0.987609
NM_153103	1281.64	1193.3	846.179	837.307	1237.47	841.743	1039.61	0.00418088	-0.55632
NM_026938	218.78	359.952	136.623	156.929	289.366	146.776	218.071	0.00418285	-0.975411
NM_133678	256.019	494.116	657.772	687.75	375.067	672.761	523.914	0.00418318	0.847516
NM_001081081	129.561	87.2611	232.479	208.537	108.411	220.508	164.459	0.00418452	1.01768
NM_026435	621.427	634.824	388.934	410.754	628.126	399.844	513.985	0.00419002	-0.651362
NM_178627	2214.95	3051.96	1849.92	1658.82	2633.45	1754.37	2193.91	0.00419027	-0.585372
NM_001163192	0	0	11.018	12.6386	0	11.8283	5.91414	0.00419434	6.12743
NM_001081477	872.015	615.191	472.67	442.351	743.603	457.511	600.557	0.00419451	-0.702667
NM_009643	8027.35	3317.01	1641.68	1795.73	5672.18	1718.7	3695.44	0.00420782	-1.72267
NM_183208	377.046	321.775	218.156	176.94	349.41	197.548	273.479	0.0042262	-0.824501
NM_172288	3589.69	3552.62	2507.69	2614.08	3571.15	2560.89	3066.02	0.00423303	-0.479751
NM_177389	1334.4	1269.65	897.964	883.649	1302.02	890.806	1096.42	0.0042443	-0.54784
NR_130958	436.783	345.772	235.784	216.963	391.278	226.373	308.826	0.0042541	-0.791547
NM_177124	20.947	5.45382	0	0	13.2004	0	6.6002	0.00425644	-6.06619
NM_057172	5717.75	3519.89	2962.73	2992.19	4618.82	2977.46	3798.14	0.00426626	-0.633937
NM_007606	64.3926	9.81687	6.61077	1.05322	37.1047	3.832	20.4684	0.00427198	-3.29291
NM_177855	203.263	92.7149	55.0898	61.0866	147.989	58.0882	103.039	0.00427301	-1.3545
NM_007817	0	0	9.91616	13.6918	0	11.804	5.90199	0.0042785	6.12468
NM_026011	1055.11	983.869	1430.13	1536.64	1019.49	1483.39	1251.44	0.00430316	0.540651
NM_018879	138.095	223.607	315.114	361.253	180.851	338.183	259.517	0.00430507	0.909164
NR_030689	36.4633	31.6321	2.20359	7.37252	34.0477	4.78805	19.4179	0.00431422	-2.82442
NM_011670	653.235	819.163	1061.03	1179.6	736.199	1120.32	928.258	0.00431904	0.607403
NM_008258	1831.7	2422.59	1328.77	1513.47	2127.14	1421.12	1774.13	0.00432178	-0.581057
NM_001033207	18.6195	9.81687	66.1077	48.448	14.2182	57.2779	35.748	0.00436478	1.99096
NM_013908	382.476	485.39	252.311	259.091	433.933	255.701	344.817	0.00439777	-0.761092
NM_025550	2056.68	2160.8	1521.58	1442.91	2108.74	1482.24	1795.49	0.00439872	-0.508466
NR_110430	82.2363	118.893	42.97	29.4901	100.565	36.23	68.3974	0.00439954	-1.47066
NM_026949	1011.66	1115.85	1473.1	1626.17	1063.76	1549.63	1306.69	0.00440413	0.543419
NM_023906	205.591	201.791	67.2095	122.173	203.691	94.6913	149.191	0.00440729	-1.10381
NM_016763	573.327	785.35	1054.42	1053.22	679.338	1053.82	866.578	0.00443416	0.635589
NM_030261	198.608	134.164	307.401	311.752	166.386	309.577	237.981	0.00443621	0.890313
NM_021354	1255.27	1729.95	986.107	970.012	1492.61	978.06	1235.33	0.00444164	-0.608741
NM_024474	13.9647	19.6337	58.3952	62.1398	16.7992	60.2675	38.5333	0.00444545	1.85342
NM_001033341	460.058	550.836	250.108	344.402	505.447	297.255	401.351	0.00444873	-0.764137
NM_008415	146.629	173.431	52.8862	87.417	160.03	70.1516	115.091	0.0044589	-1.1869
NM_011898	1810.75	2233.88	1339.78	1426.06	2022.32	1382.92	1702.62	0.00446313	-0.547582
NM_177326	2112.54	1652.51	2707.11	2771.01	1882.52	2739.06	2310.79	0.00446837	0.540176
NM_008732	17.0679	10.9076	46.2754	65.2994	13.9878	55.7874	34.8876	0.00448326	1.98259
NM_001162956	123.354	134.164	274.347	215.909	128.759	245.128	186.944	0.00449436	0.929923
NM_001024720	29.4809	15.2707	66.1077	83.2041	22.3758	74.6559	48.5159	0.0045489	1.72201
NM_145554	336.703	263.965	475.976	521.342	300.334	498.659	399.496	0.00454913	0.728749
NM_011562	3502.8	3141.4	2227.83	2474.01	3322.1	2350.92	2836.51	0.00457502	-0.49907
NM_199322	1822.39	2102.99	1242.83	1448.17	1962.69	1345.5	1654.09	0.00457508	-0.544107
NM_177061	0.775814	2.18153	19.8323	22.1175	1.47867	20.9749	11.2268	0.0045811	3.89074
NM_011200	68.2716	34.9044	125.605	135.865	51.588	130.735	91.1614	0.00458934	1.32892
NM_016714	2326.67	2513.12	1702.27	1723.06	2419.89	1712.67	2066.28	0.00459621	-0.498443
NM_027293	434.456	419.944	674.299	650.888	427.2	662.593	544.897	0.00460574	0.632801
NM_021519	572.551	706.815	404.359	399.169	639.683	401.764	520.723	0.00460958	-0.669605
NM_001162977	49.6521	37.086	112.383	107.428	43.369	109.906	76.6373	0.00461457	1.33476
NM_198017	456.954	406.855	628.024	729.879	431.905	678.951	555.428	0.00463689	0.651565
NM_011582	40.3423	8.72611	2.20359	1.05322	24.5342	1.6284	13.0813	0.00464151	-3.92908
NM_001081044	9.30977	8.72611	37.4611	48.448	9.01794	42.9545	25.9862	0.00464917	2.24996
NM_027664	757.194	764.625	512.335	484.48	760.91	498.407	629.659	0.00465206	-0.610419
NM_011950	327.393	237.786	490.299	465.522	282.59	477.91	380.25	0.00469722	0.754317
NR_015498	116.372	119.984	51.7844	46.3415	118.178	49.063	83.6205	0.00471792	-1.26831
NM_146218	2681.21	2646.19	1943.57	1856.82	2663.7	1900.19	2281.95	0.00475435	-0.487355
NM_201353	14.7405	26.1783	74.9221	62.1398	20.4594	68.5309	44.4952	0.00476383	1.75933
NM_010162	828.569	800.62	488.096	575.056	814.595	531.576	673.085	0.00477218	-0.615789
NM_133819	1934.88	1846.66	2609.05	2695.18	1890.77	2652.12	2271.44	0.00478475	0.48799
NM_030013	301.016	241.059	466.06	439.191	271.037	452.625	361.831	0.00479035	0.736982
NM_020582	1650.93	2683.28	1392.67	1359.7	2167.11	1376.19	1771.65	0.00479799	-0.654131
NM_001033399	145.077	219.243	91.4491	77.938	182.16	84.6935	133.427	0.00479817	-1.10165
NM_008270	9.30977	19.6337	65.006	48.448	14.4718	56.727	35.5994	0.00479932	1.99214
NM_011766	20.1712	5.45382	0	0	12.8125	0	6.40624	0.0048006	-6.02304
NM_023248	1058.21	883.518	674.299	603.493	970.864	638.896	804.88	0.00482706	-0.60479
NM_001253751	13.1888	4.36305	33.0539	58.9801	8.77595	46.017	27.3965	0.00483097	2.35791
NM_139300	4.65488	11.9984	45.1736	38.969	8.32664	42.0713	25.199	0.00483852	2.36917
NM_008448	4582.73	3603.88	5891.3	5762.15	4093.31	5826.72	4960.02	0.00484001	0.508991
NM_001103158	1099.33	1408.18	808.718	854.159	1253.75	831.438	1042.6	0.00484484	-0.591448
NM_026591	947.269	1101.67	1405.89	1604.05	1024.47	1504.97	1264.72	0.00489362	0.555827
NM_010296	695.129	772.261	434.108	509.757	733.695	471.932	602.814	0.00490325	-0.635685
NM_032004	30.2567	90.5334	17.6287	9.47895	60.3951	13.5538	36.9744	0.00491136	-2.15061
NM_023154	151.284	104.713	233.581	262.251	127.999	247.916	187.957	0.00491656	0.948154
NM_023167	626.858	800.62	1100.69	1061.64	713.739	1081.17	897.454	0.00492458	0.600852
NM_001081225	1432.15	1360.18	1011.45	907.873	1396.17	959.661	1177.91	0.00494214	-0.541223
NM_145617	2669.58	2329.87	1583.28	1882.1	2499.72	1732.69	2116.21	0.00494293	-0.529019
NM_001136556	6.98233	8.72611	34.1557	45.2883	7.85422	39.722	23.7881	0.00494746	2.34731
NM_198035	399.544	438.487	240.191	263.304	419.016	251.748	335.382	0.00494997	-0.734041
NM_025843	861.153	1159.48	560.814	715.134	1010.32	637.974	824.146	0.0049561	-0.661728
NM_175174	160.593	75.2627	258.922	243.293	117.928	251.108	184.518	0.00495665	1.08087
NM_001252480	58.9619	64.355	124.503	152.716	61.6585	138.61	100.134	0.00497154	1.17083
NM_145618	395.665	386.13	696.335	550.832	390.898	623.584	507.241	0.00497446	0.673298
NM_019461	148.956	105.804	41.8682	62.1398	127.38	52.004	89.6921	0.00497536	-1.2944
NM_172928	4.65488	4.36305	35.2575	26.3304	4.50897	30.7939	17.6515	0.00497683	2.76841
NM_025316	619.1	784.259	1035.69	1089.03	701.679	1062.36	882.018	0.00497857	0.60015
NM_020564	52.7553	42.5398	136.623	99.0023	47.6476	117.813	82.73	0.0049837	1.30084
NM_019584	876.67	1126.76	634.634	673.005	1001.71	653.82	827.767	0.00498957	-0.614186
NM_175437	89.2186	11.9984	8.81437	7.37252	50.6085	8.09344	29.351	0.00498981	-2.65446
NM_009427	241.278	318.503	461.652	470.788	279.891	466.22	373.055	0.00499834	0.73949
NM_019579	830.897	503.933	1128.24	1050.06	667.415	1089.15	878.281	0.00502116	0.703774
NM_028713	1.55163	13.0892	36.3593	50.5544	7.32039	43.4568	25.3886	0.00502703	2.62445
NM_178395	166.8	65.4458	47.3772	32.6497	116.123	40.0135	78.0682	0.00503093	-1.54436
NM_001007460	45.773	47.9936	11.018	10.5322	46.8833	10.7751	28.8292	0.00503399	-2.12112
NM_145973	201.712	158.161	294.179	350.721	179.936	322.45	251.193	0.00504646	0.838348
NM_011796	262.225	310.868	463.856	472.894	286.546	468.375	377.461	0.00504806	0.711069
NM_010022	640.822	520.294	832.958	955.267	580.558	894.112	737.335	0.00509534	0.62143
NM_008404	9.30977	10.9076	46.2754	43.1819	10.1087	44.7286	27.4187	0.00510478	2.15111
NM_031166	34.1358	53.4474	123.401	99.0023	43.7916	111.202	77.4967	0.00511394	1.3539
NM_027910	36.4633	54.5382	13.2215	5.26608	45.5007	9.24382	27.3723	0.00512721	-2.30012
NM_001256489	24.826	7.63534	67.2095	61.0866	16.2307	64.148	40.1894	0.0051371	1.95425
NM_008554	42.6698	50.1751	112.383	112.694	46.4224	112.539	79.4806	0.00513752	1.28128
NM_152818	0.775814	1.09076	13.2215	24.224	0.933289	18.7228	9.82803	0.00517712	4.35261
NM_145713	3.87907	41.449	1.1018	0	22.664	0.550898	11.6075	0.00519027	-5.37948
NR_046304	10.0856	14.1799	0	0	12.1328	0	6.06638	0.00522445	-5.93355
NM_027156	480.229	761.353	354.778	378.105	620.791	366.441	493.616	0.0052258	-0.758045
NM_025831	41.894	15.2707	3.30539	3.15965	28.5823	3.23252	15.9074	0.00522695	-3.15266
NM_138589	1889.11	2634.19	1559.04	1470.29	2261.65	1514.67	1888.16	0.00523481	-0.577598
NM_011213	7155.33	4795	3867.3	4150.73	5975.16	4009.01	4992.09	0.00524556	-0.576083
NM_001159376	2.32744	1.09076	16.5269	27.3836	1.7091	21.9553	11.8322	0.00524695	3.64062
NM_013508	68.2716	69.8089	146.539	150.61	69.0402	148.574	108.807	0.00524818	1.10619
NM_011658	19.3953	19.6337	1.1018	0	19.5145	0.550898	10.0327	0.00525495	-5.17464
NM_175103	592.722	1341.64	494.706	561.364	967.18	528.035	747.608	0.0052593	-0.871092
NM_013925	488.763	695.907	361.389	357.04	592.335	359.215	475.775	0.00526585	-0.719432
NM_031257	620.651	597.738	364.694	412.861	609.195	388.778	498.986	0.00526826	-0.648025
NM_001033145	443.766	402.492	221.461	281.209	423.129	251.335	337.232	0.00527368	-0.751797
NM_001033142	191.626	238.877	370.203	365.466	215.252	367.835	291.543	0.00527371	0.776084
NM_010137	1156.74	1820.48	980.598	904.713	1488.61	942.656	1215.63	0.00527395	-0.657932
NM_198861	46.5488	50.1751	104.671	127.439	48.362	116.055	82.2084	0.00528341	1.26488
NM_153512	34.1358	33.8137	3.30539	7.37252	33.9747	5.33895	19.6568	0.00531592	-2.66519
NM_080466	10.0856	10.9076	39.6646	51.6076	10.4966	45.6361	28.0664	0.00534232	2.12338
NM_029627	4.65488	5.45382	34.1557	29.4901	5.05435	31.8229	18.4386	0.00535714	2.66118
NM_016876	2599.75	3428.27	1918.23	2197.01	3014.01	2057.62	2535.81	0.00536739	-0.550092
NM_001039039	77.5814	53.4474	20.9341	17.9047	65.5144	19.4194	42.4669	0.00537592	-1.75869
NM_001033222	1363.11	1047.13	824.143	774.114	1205.12	799.129	1002.12	0.00538655	-0.593881
NM_138748	1638.52	1951.38	1208.67	1273.34	1794.95	1241	1517.98	0.00539139	-0.531756
NM_021888	559.362	659.912	410.97	357.04	609.637	384.005	496.821	0.0053936	-0.665907
NM_001243123	1010.11	1170.39	719.473	750.943	1090.25	735.208	912.729	0.005444	-0.567607
NM_008113	133.44	116.712	62.8024	42.1287	125.076	52.4655	88.7707	0.00545832	-1.25594
NM_001142952	21.7228	33.8137	80.4311	81.0977	27.7682	80.7644	54.2663	0.00545884	1.55155
NM_025548	801.416	927.149	546.491	594.014	864.282	570.252	717.267	0.00546277	-0.598916
NM_025503	48.8763	64.355	124.503	134.812	56.6157	129.657	93.1365	0.00546669	1.20143
NM_020558	479.453	580.286	266.635	367.573	529.87	317.104	423.487	0.00546672	-0.738947
NM_016859	1244.41	1660.14	979.496	957.374	1452.27	968.435	1210.35	0.00546854	-0.583536
NM_001195633	494.969	527.93	316.215	325.444	511.449	320.83	416.14	0.00547392	-0.672206
NM_027435	2478.73	2822.9	1812.45	1941.08	2650.81	1876.77	2263.79	0.00547814	-0.49778
NM_028860	1219.58	1597.97	914.491	967.906	1408.77	941.198	1174.99	0.00548504	-0.580776
NM_011590	476.35	453.758	688.622	731.985	465.054	710.304	587.679	0.00549477	0.6106
NM_172591	711.421	558.471	931.017	1005.82	634.946	968.42	801.683	0.00551646	0.607204
NM_178645	2465.54	2381.14	1649.39	1801	2423.34	1725.19	2074.27	0.00552186	-0.490287
NM_001111119	333.6	340.318	543.185	521.342	336.959	532.264	434.611	0.00552944	0.659762
NM_009447	3193.25	2360.41	4052.4	3998.01	2776.83	4025.21	3401.02	0.00553464	0.534936
NM_133365	0	1.09076	13.2215	21.0643	0.545382	17.1429	8.84416	0.00556875	5.18701
NM_001243762	29.4809	18.543	1.1018	3.15965	24.012	2.13072	13.0713	0.00557496	-3.49046
NM_008003	197.833	111.258	55.0898	76.8848	154.545	65.9873	110.266	0.00558539	-1.23146
NM_001160400	979.077	935.875	643.449	651.941	957.476	647.695	802.585	0.00559749	-0.564178
NM_009344	266.88	136.345	95.8562	89.5234	201.613	92.6898	147.151	0.0056171	-1.12604
NM_172543	418.164	592.285	797.7	798.338	505.224	798.019	651.622	0.00562523	0.662302
NM_001101431	0.775814	0	17.6287	15.7982	0.387907	16.7135	8.5507	0.00564064	5.21653
NM_176980	0.775814	0	19.8323	13.6918	0.387907	16.7621	8.57499	0.00566889	5.22048
NR_046303	13.9647	9.81687	0	0	11.8908	0	5.94538	0.00567718	-5.9098
NM_146477	4.65488	3.27229	37.4611	21.0643	3.96359	29.2627	16.6131	0.00567962	2.86741
NM_021546	100.08	86.1703	203.832	170.621	93.1252	187.227	140.176	0.00568198	1.0045
NM_175022	1254.49	1739.77	994.922	987.917	1497.13	991.419	1244.27	0.00568288	-0.593513
NM_001042727	79.133	191.974	58.3952	43.1819	135.554	50.7885	93.1711	0.00569641	-1.41112
NM_029823	138.095	119.984	62.8024	49.5012	129.039	56.1518	92.5956	0.00570468	-1.20262
NM_148942	204.815	117.802	38.5629	89.5234	161.309	64.0431	112.676	0.00571236	-1.33441
NM_011956	883.652	1134.39	607.089	708.815	1009.02	657.952	833.488	0.00572027	-0.615542
NM_025716	338.255	369.769	609.293	515.023	354.012	562.158	458.085	0.00572918	0.667995
NM_001285425	75.254	44.7213	125.605	155.876	59.9876	140.74	100.364	0.00573867	1.22084
NM_028444	11.6372	11.9984	0	0	11.8178	0	5.9089	0.00576748	-5.89799
NM_023173	269.983	337.046	511.233	475.001	303.515	493.117	398.316	0.0057791	0.702704
NM_001159637	58.9619	77.4442	17.6287	24.224	68.203	20.9264	44.5647	0.0057843	-1.70044
NM_001164249	16.2921	7.63534	0	0	11.9637	0	5.98186	0.00578857	-5.92139
NM_019784	0.775814	1.09076	25.3413	11.5854	0.933289	18.4633	9.69832	0.00580318	4.33041
NM_133994	152.06	125.438	228.072	288.581	138.749	258.327	198.538	0.00580774	0.894019
NM_001081346	246.709	241.059	390.036	413.914	243.884	401.975	322.929	0.00581024	0.720669
NM_144885	238.951	333.774	160.862	150.61	286.362	155.736	221.049	0.0058231	-0.876062
NM_172261	562.465	995.867	393.341	507.65	779.166	450.496	614.831	0.00582478	-0.788066
NM_130450	1688.95	2170.62	2704.91	2852.11	1929.78	2778.51	2354.15	0.00582859	0.526728
NM_001033300	2955.08	2335.32	1846.61	1838.92	2645.2	1842.76	2243.98	0.00583021	-0.522096
NR_030573	8.53395	15.2707	0	0	11.9023	0	5.95116	0.00583727	-5.90414
NM_133716	414.285	497.388	718.371	687.75	455.836	703.061	579.449	0.00583875	0.626902
NM_145600	987.611	653.367	537.676	479.213	820.489	508.445	664.467	0.00584403	-0.692408
NR_045038	352.22	365.406	550.898	570.843	358.813	560.871	459.842	0.00585993	0.644917
NM_027999	175.334	229.06	89.2455	112.694	202.197	100.97	151.583	0.00591504	-0.998746
NM_001033334	0.775814	0	23.1377	10.5322	0.387907	16.8349	8.61142	0.00591762	5.2267
NM_011227	8.53395	10.9076	46.2754	40.0222	9.72079	43.1488	26.4348	0.00592182	2.15863
NM_027349	5435.35	4679.38	6997.51	6944.91	5057.36	6971.21	6014.29	0.00592933	0.462775
NM_001025432	1065.19	1758.31	858.299	911.032	1411.75	884.666	1148.21	0.00593368	-0.672851
NM_008089	22.4986	45.8121	109.078	82.1509	34.1553	95.6143	64.8848	0.00596159	1.49999
NM_033521	1304.92	736.265	1704.48	1595.62	1020.59	1650.05	1335.32	0.00597559	0.691051
NM_009469	2263.83	3738.05	4595.59	4599.4	3000.94	4597.49	3799.21	0.00599205	0.616205
NM_010892	1505.85	1328.55	2031.71	1985.31	1417.2	2008.51	1712.86	0.00602506	0.502448
NM_173370	202.487	112.349	271.042	340.189	157.418	305.615	231.517	0.00602673	0.950362
NM_146032	2165.3	2576.38	1707.78	1627.22	2370.84	1667.5	2019.17	0.00602736	-0.50723
NM_001166581	386.355	244.331	580.646	497.118	315.343	538.882	427.113	0.00603304	0.768676
NM_016690	2353.82	2728	3527.95	3554.61	2540.91	3541.28	3041.09	0.00604701	0.479376
NM_172554	363.081	261.783	166.371	182.206	312.432	174.289	243.36	0.00605378	-0.844547
NM_177140	96.2009	88.3518	180.695	185.366	92.2764	183.03	137.653	0.00606817	0.986462
NM_011324	12.413	2.18153	37.4611	46.3415	7.29728	41.9013	24.5993	0.0060714	2.47463
NM_008150	603.583	569.379	368	386.53	586.481	377.265	481.873	0.006073	-0.636866
NM_026740	160.593	267.237	106.874	102.162	213.915	104.518	159.217	0.00607397	-1.02928
NM_015769	380.925	530.111	289.772	247.506	455.518	268.639	362.078	0.00608448	-0.759828
NM_130454	533.76	753.718	393.341	403.382	643.739	398.362	521.05	0.0060914	-0.690334
NM_026242	2312.7	2892.7	3575.33	3804.22	2602.7	3689.77	3146.24	0.00610986	0.504137
NM_001037918	139.647	169.068	266.635	285.422	154.357	276.028	215.193	0.00611193	0.841673
NR_027821	121.027	173.431	53.988	75.8316	147.229	64.9098	106.069	0.00611485	-1.17729
NM_001081097	978.301	691.544	517.844	544.513	834.923	531.178	683.051	0.00614821	-0.654118
NM_018817	576.43	610.828	845.077	921.564	593.629	883.321	738.475	0.00614997	0.573981
NM_033587	18.6195	5.45382	0	0	12.0367	0	6.01834	0.00615083	-5.93262
NM_133740	1094.67	1348.18	724.982	895.234	1221.43	810.108	1015.77	0.0061579	-0.591309
NM_174988	3.87907	4.36305	31.9521	25.2772	4.12106	28.6146	16.3678	0.00617425	2.80075
NM_020332	296.361	185.43	131.114	114.801	240.895	122.957	181.926	0.00617536	-0.974255
NM_177611	128.785	230.151	74.9221	88.4702	179.468	81.6961	130.582	0.0061957	-1.13036
NM_010415	343.686	254.148	152.048	179.047	298.917	165.547	232.232	0.00621856	-0.854657
NM_009504	9.30977	26.1783	73.8203	54.7673	17.744	64.2938	41.0189	0.00622239	1.88236
NM_178589	315.756	326.138	176.287	196.951	320.947	186.619	253.783	0.00624328	-0.781679
NM_007981	7.75814	39.2675	1.1018	2.10643	23.5128	1.60411	12.5585	0.00624704	-3.85804
NM_009261	1982.2	1292.55	2598.03	2378.16	1637.38	2488.1	2062.74	0.0062621	0.602381
NM_145954	498.073	819.163	388.934	394.956	658.618	391.945	525.282	0.00626481	-0.746373
NM_026280	166.8	161.433	276.551	299.113	164.116	287.832	225.974	0.00626495	0.810099
NM_199446	743.23	551.926	426.395	386.53	647.578	406.463	527.02	0.0062965	-0.673879
NM_008427	44.9972	8.72611	79.3293	110.588	26.8617	94.9585	60.9101	0.00630332	1.7967
NM_013860	408.078	292.325	176.287	219.069	350.201	197.678	273.94	0.00630895	-0.827115
NM_026528	892.186	738.447	545.389	529.768	815.316	537.578	676.447	0.00632481	-0.602069
NM_008192	1.55163	0	24.2395	12.6386	0.775814	18.4391	9.60743	0.00633328	4.42892
NM_009536	20563.7	22673.7	15364.5	16541.8	21618.7	15953.2	18785.9	0.00637243	-0.438388
NM_010338	5.4307	18.543	0	0	11.9868	0	5.99342	0.00638349	-5.91065
NM_001110013	508.158	511.568	742.61	787.806	509.863	765.208	637.536	0.0063975	0.585871
NM_010951	0.775814	0	9.91616	23.1708	0.387907	16.5435	8.46568	0.00640699	5.20376
NM_027974	38.0149	27.2691	82.6347	94.7895	32.642	88.7121	60.677	0.00640809	1.43458
NM_001159634	72.1507	118.893	30.8503	38.969	95.522	34.9096	65.2158	0.00641199	-1.44672
NM_172788	28.7051	10.9076	55.0898	85.3105	19.8064	70.2002	45.0033	0.00642315	1.80379
NM_024221	1294.83	1250.01	843.976	920.511	1272.42	882.243	1077.33	0.00642732	-0.528413
NM_176838	164.473	244.331	105.772	97.9491	204.402	101.861	153.131	0.00642768	-1.00148
NR_003270	480.229	572.651	316.215	343.349	526.44	329.782	428.111	0.00643414	-0.673284
NM_178199	9.30977	29.4506	1.1018	0	19.3802	0.550898	9.96554	0.00644472	-5.15625
NM_011924	0.775814	0	18.7305	13.6918	0.387907	16.2112	8.29954	0.00646812	5.17276
NM_027193	442.214	347.954	251.209	216.963	395.084	234.086	314.585	0.00646995	-0.757305
NM_178384	397.993	395.947	217.054	261.198	396.97	239.126	318.048	0.00647909	-0.730925
NM_013815	1772.73	914.06	771.257	834.147	1343.4	802.702	1073.05	0.00648575	-0.744417
NM_009357	324.29	381.767	207.138	209.59	353.029	208.364	280.696	0.00648913	-0.759202
NM_013556	2547.77	1683.05	3098.25	3237.59	2115.41	3167.92	2641.66	0.00649473	0.581612
NM_001114079	0.775814	5.45382	20.9341	32.6497	3.11482	26.7919	14.9534	0.00651535	3.17949
NM_009662	29.4809	7.63534	69.4131	69.5123	18.5581	69.4627	44.0104	0.00657736	1.87575
NM_153136	109.39	112.349	220.359	199.058	110.869	209.709	160.289	0.00658149	0.919851
NM_001012402	3.87907	11.9984	24.2395	60.0333	7.93873	42.1364	25.0376	0.0065892	2.44386
NM_138601	298.688	469.028	177.389	244.346	383.858	210.868	297.363	0.00659277	-0.860896
NM_027251	101.632	69.8089	202.73	155.876	85.7202	179.303	132.512	0.00660768	1.05784
NM_017393	927.098	1343.82	739.305	733.039	1135.46	736.172	935.815	0.00660826	-0.623699
NM_001045520	1921.69	2452.04	1566.75	1460.81	2186.86	1513.78	1850.32	0.00661948	-0.530055
NM_177642	0	0	15.4251	6.3193	0	10.8722	5.43611	0.00662375	6.00471
NM_009506	80.6847	159.251	35.2575	55.8205	119.968	45.539	82.7535	0.00663359	-1.39091
NM_019675	55.8586	1.09076	2.20359	1.05322	28.4747	1.6284	15.0515	0.00663511	-4.14292
NM_009461	874.342	856.249	533.269	623.504	865.296	578.387	721.841	0.00664686	-0.581075
NM_026886	38.7907	49.0844	115.689	97.9491	43.9375	106.819	75.3782	0.00665885	1.28673
NM_001177884	203.263	76.3534	52.8862	54.7673	139.808	53.8267	96.8175	0.00667302	-1.38317
NM_001033041	3.87907	1.09076	27.5449	21.0643	2.48492	24.3046	13.3948	0.00667947	3.23225
NM_025921	242.83	163.615	93.6526	109.535	203.222	101.594	152.408	0.00668666	-1.00332
NM_001081092	814.605	886.791	565.221	579.269	850.698	572.245	711.471	0.00669724	-0.571437
NM_153419	1184.67	1798.67	996.023	941.576	1491.67	968.799	1230.23	0.00670404	-0.621441
NM_053208	533.76	703.542	415.377	359.147	618.651	387.262	502.957	0.00677148	-0.674301
NM_033596	3.10326	49.0844	2.20359	1.05322	26.0938	1.6284	13.8611	0.00677421	-3.9972
NM_144852	44.9972	30.5414	87.0419	109.535	37.7693	98.2882	68.0287	0.006779	1.37139
NM_153790	53.5312	23.9968	1.1018	10.5322	38.764	5.81698	22.2905	0.0068106	-2.7333
NM_026654	405.751	703.542	327.233	313.859	554.647	320.546	437.596	0.00683216	-0.788333
NM_013550	2.32744	22.906	0	0	12.6167	0	6.30837	0.00683594	-5.9819
NM_010119	2906.97	2867.62	2103.33	2092.74	2887.3	2098.03	2492.67	0.00683963	-0.460722
NR_028086	121.027	126.529	59.497	49.5012	123.778	54.4991	89.1384	0.00684864	-1.18357
NM_008981	1050.45	701.361	533.269	574.003	875.906	553.636	714.771	0.00685051	-0.66357
NM_016696	421.267	350.135	633.533	574.003	385.701	603.768	494.734	0.00686003	0.644442
NM_001099276	224.986	299.96	426.395	441.298	262.473	433.846	348.16	0.00689832	0.728552
NM_026124	340.582	416.672	575.137	608.759	378.627	591.948	485.288	0.0069007	0.646923
NM_021422	66.72	45.8121	13.2215	17.9047	56.266	15.5631	35.9146	0.00692918	-1.85652
NM_146036	3363.93	3848.21	2561.68	2648.84	3606.07	2605.26	3105.66	0.00694658	-0.468693
NM_010730	456.954	142.89	9.91616	0	299.922	4.95808	152.44	0.00695169	-5.92172
NM_172424	1937.21	2309.15	1565.65	1413.42	2123.18	1489.53	1806.36	0.0069831	-0.510884
NM_180600	370.839	287.962	566.323	496.065	329.4	531.194	430.297	0.00698862	0.686511
NM_026815	55.0828	129.801	14.3233	41.0754	92.4418	27.6994	60.0706	0.00700995	-1.73038
NM_001039644	798.313	933.694	1313.34	1204.88	866.003	1259.11	1062.56	0.00701082	0.540954
NM_026688	214.125	326.138	124.503	160.089	270.131	142.296	206.214	0.00703215	-0.921001
NM_030141	186.195	296.688	135.521	111.641	241.442	123.581	182.511	0.00704329	-0.962979
NM_025770	16.2921	28.3599	59.497	80.0445	22.326	69.7707	46.0483	0.00704601	1.65861
NM_008292	1121.05	1060.22	1495.14	1598.78	1090.64	1546.96	1318.8	0.00705768	0.503967
NM_181548	229.641	478.845	582.85	686.697	354.243	634.774	494.508	0.00706524	0.846332
NM_023141	451.524	550.836	287.569	333.87	501.18	310.719	405.949	0.00707229	-0.687982
NM_020577	95.4251	100.35	187.305	190.632	97.8877	188.969	143.428	0.00707476	0.949924
NM_181821	345.237	290.143	547.593	470.788	317.69	509.19	413.44	0.00707542	0.678409
NM_025958	462.385	522.476	334.946	278.049	492.43	306.498	399.464	0.00708717	-0.683443
NM_173400	1071.4	931.512	1491.83	1388.14	1001.46	1439.99	1220.72	0.00710529	0.523039
NM_001177470	22.4986	21.8153	3.30539	0	22.1569	1.65269	11.9048	0.0071104	-3.76241
NM_009326	134.216	106.895	40.7664	61.0866	120.555	50.9265	85.7409	0.00712019	-1.24417
NM_010423	40.3423	41.449	101.365	99.0023	40.8957	100.184	70.5397	0.00712238	1.29323
NM_021506	442.214	364.315	262.227	223.282	403.264	242.755	323.01	0.00715626	-0.734105
NM_001160356	201.712	297.778	128.91	135.865	249.745	132.388	191.066	0.00716125	-0.912261
NM_029612	13.9647	10.9076	52.8862	44.2351	12.4361	48.5606	30.4984	0.00718495	1.95705
NM_028355	870.463	1121.3	1478.61	1434.48	995.884	1456.55	1226.21	0.00719123	0.549907
NM_027050	0	0	17.6287	4.21287	0	10.9208	5.4604	0.00723256	6.01075
NM_153145	0	0	17.6287	4.21287	0	10.9208	5.4604	0.00723256	6.01075
NM_010464	27.1535	20.7245	61.7006	82.1509	23.939	71.9257	47.9324	0.00728496	1.58051
NM_026662	858.826	642.46	1155.78	1098.5	750.643	1127.14	938.894	0.00728552	0.584541
NM_025642	290.93	381.767	496.91	585.588	336.349	541.249	438.799	0.007288	0.689354
NM_145400	840.207	976.233	561.916	650.888	908.22	606.402	757.311	0.0072935	-0.581739
NM_008983	1360.78	870.429	629.125	776.221	1115.6	702.673	909.138	0.00735389	-0.66824
NM_009091	2395.71	3563.52	2009.68	2009.54	2979.62	2009.61	2494.61	0.00736408	-0.567517
NM_134054	241.278	224.697	373.509	390.743	232.988	382.126	307.557	0.00737049	0.712855
NM_001081045	1799.89	2272.06	1457.68	1376.55	2035.97	1417.11	1726.54	0.00737207	-0.522085
NM_007513	9.30977	13.0892	0	0	11.1995	0	5.59973	0.00737651	-5.81807
NM_033218	3300.31	2983.24	4222.08	4374.01	3141.78	4298.04	3719.91	0.00738806	0.451845
NM_019986	123.354	109.076	55.0898	45.2883	116.215	50.189	83.2022	0.00741592	-1.21331
NM_027292	0.775814	0	15.4251	15.7982	0.387907	15.6117	7.9998	0.0074343	5.11925
NR_033599	521.347	523.566	355.88	310.699	522.457	333.289	427.873	0.00750157	-0.648748
NM_028493	358.426	173.431	135.521	128.492	265.929	132.007	198.968	0.00750595	-1.01495
NM_134156	5568.79	3306.1	2938.49	2876.33	4437.45	2907.41	3672.43	0.00751211	-0.610522
NM_026513	307.222	532.293	254.515	213.803	419.757	234.159	326.958	0.00753176	-0.839184
NM_028222	80.6847	106.895	177.389	191.685	93.7897	184.537	139.163	0.00754178	0.981611
NM_146226	433.68	547.563	753.628	741.464	490.622	747.546	619.084	0.0075446	0.60967
NM_177093	1528.35	1384.18	1034.59	1015.3	1456.27	1024.94	1240.6	0.00754498	-0.507199
NM_008712	186.195	366.497	515.64	472.894	276.346	494.267	385.307	0.00756747	0.844299
NM_001034910	5.4307	11.9984	29.7485	52.6608	8.71455	41.2047	24.9596	0.00756762	2.26807
NM_011506	948.045	807.165	1254.95	1282.82	877.605	1268.88	1073.24	0.0075687	0.530843
NM_133983	976.75	989.322	647.856	701.442	983.036	674.649	828.843	0.00757998	-0.542929
NM_198023	650.132	403.582	277.653	341.242	526.857	309.447	418.152	0.00762759	-0.770003
NM_008517	944.941	963.144	1346.39	1359.7	954.043	1353.05	1153.55	0.00763088	0.504227
NM_009517	2215.72	2284.06	3307.59	2911.09	2249.89	3109.34	2679.62	0.00763105	0.466808
NM_029763	309.55	403.582	160.862	240.133	356.566	200.498	278.532	0.0076466	-0.827985
NM_011919	35.6874	33.8137	1.1018	9.47895	34.7506	5.29037	20.0205	0.00767414	-2.70711
NM_001080981	2605.96	2999.6	2021.8	2014.8	2802.78	2018.3	2410.54	0.00769285	-0.473342
NM_001004062	232.744	307.595	174.084	112.694	270.17	143.389	206.779	0.0077265	-0.912681
NM_010806	5548.62	3288.65	2955.02	2838.42	4418.64	2896.72	3657.68	0.00772832	-0.609715
NM_026069	93.8735	141.799	60.5988	33.7029	117.836	47.1508	82.4936	0.00774857	-1.31956
NM_007854	352.995	460.302	255.617	232.761	406.649	244.189	325.419	0.00775073	-0.733881
NM_019734	1409.65	1030.77	1780.5	1799.95	1220.21	1790.22	1505.22	0.00775794	0.551619
NM_011159	1297.94	1230.38	912.287	858.371	1264.16	885.329	1074.74	0.0078311	-0.514229
NM_001001883	113.269	114.53	50.6826	48.448	113.899	49.5653	81.7324	0.00785341	-1.20039
NM_013892	83.0121	197.428	273.245	297.007	140.22	285.126	212.673	0.00786377	1.03299
NM_013625	23.2744	34.9044	3.30539	5.26608	29.0894	4.28573	16.6876	0.00789262	-2.75606
NM_025873	359.978	463.574	626.922	649.835	411.776	638.378	525.077	0.00792296	0.635093
NM_008161	444.541	397.038	713.964	585.588	420.79	649.776	535.283	0.00796266	0.625513
NM_008058	44.2214	56.7197	12.1198	14.745	50.4705	13.4324	31.9515	0.00798607	-1.90624
NM_001243769	59.7377	27.2691	109.078	114.801	43.5034	111.939	77.7213	0.00799814	1.34883
NM_173762	3415.91	2422.59	4209.96	4205.49	2919.25	4207.73	3563.49	0.00801303	0.526748
NM_027815	633.84	470.119	794.395	902.607	551.98	848.501	700.24	0.00801646	0.618089
NR_015455	2.32744	21.8153	0	0	12.0714	0	6.03568	0.00802077	-5.91813
NM_001166456	35.6874	39.2675	0	10.5322	37.4775	5.26608	21.3718	0.00803306	-2.82018
NM_029951	276.19	254.148	142.132	159.036	265.169	150.584	207.876	0.0080516	-0.816882
NM_011690	4443.09	4845.17	3345.05	3488.25	4644.13	3416.65	4030.39	0.0080665	-0.44265
NM_010431	2433.73	2249.15	1667.02	1718.85	2341.44	1692.93	2017.19	0.00806858	-0.468108
NM_009881	18.6195	16.3615	1.1018	0	17.4905	0.550898	9.0207	0.00807231	-5.01744
NM_019748	1178.46	980.596	1613.03	1486.09	1079.53	1549.56	1314.54	0.00808226	0.520372
NM_033612	21.7228	6.54458	61.7006	50.5544	14.1337	56.1275	35.1306	0.00808346	1.96004
NM_198657	16647.4	16554.5	11737.4	13025.1	16601	12381.3	14491.1	0.0081181	-0.423098
NM_025778	72.9265	95.9872	184	155.876	84.4568	169.938	127.197	0.00811989	1.01354
NM_011206	37.2391	25.0876	92.5508	76.8848	31.1633	84.7178	57.9406	0.00813669	1.43311
NM_021524	2828.62	2004.82	3411.16	3584.1	2416.72	3497.63	2957.17	0.00815618	0.532518
NM_029896	2547.77	2498.94	1758.47	1903.16	2523.36	1830.81	2177.09	0.00816118	-0.462867
NM_013922	422.819	419.944	288.67	228.548	421.381	258.609	339.995	0.00816712	-0.704857
NM_172652	865.033	728.63	1132.65	1182.76	796.831	1157.7	977.268	0.00816782	0.537734
NM_013803	2.32744	1.09076	28.6467	12.6386	1.7091	20.6426	11.1759	0.00817107	3.55174
NM_011057	242.054	93.8057	74.9221	66.3526	167.93	70.6374	119.284	0.00817177	-1.25536
NM_013866	328.945	436.305	582.85	617.185	382.625	600.017	491.321	0.00817582	0.65196
NM_009919	942.614	934.784	1263.76	1410.26	938.699	1337.01	1137.85	0.00817641	0.510298
NM_011740	44.2214	79.6257	24.2395	9.47895	61.9236	16.8592	39.3914	0.00821541	-1.87553
NM_007949	314.98	460.302	253.413	190.632	387.641	222.023	304.832	0.0082491	-0.801948
NM_021510	6272.46	7791.32	4987.83	5189.2	7031.89	5088.51	6060.2	0.0082492	-0.466425
NM_001177437	8.53395	7.63534	48.479	28.4368	8.08465	38.4579	23.2713	0.00825683	2.24527
NM_008574	0	0	7.71257	12.6386	0	10.1756	5.08779	0.00829423	5.91071
NM_001195049	0	0	7.71257	12.6386	0	10.1756	5.08779	0.00829423	5.91071
NM_133727	128.009	172.341	58.3952	81.0977	150.175	69.7464	109.961	0.00829467	-1.1027
NM_182997	329.721	267.237	167.473	177.994	298.479	172.733	235.606	0.00832658	-0.790856
NM_146096	388.683	284.689	503.521	581.375	336.686	542.448	439.567	0.00832766	0.685058
NM_172671	1413.53	1456.17	1048.91	983.704	1434.85	1016.31	1225.58	0.00833162	-0.497489
NM_013906	74.4781	92.7149	37.4611	23.1708	83.5965	30.3159	56.9562	0.0083693	-1.46288
NM_001012322	1.55163	1.09076	18.7305	17.9047	1.3212	18.3176	9.8194	0.00839612	3.77083
NM_138598	309.55	519.203	628.024	739.358	414.377	683.691	549.034	0.00840131	0.726298
NM_181395	1004.68	382.858	168.575	231.708	693.769	200.141	446.955	0.00840441	-1.79398
NM_029711	2232.79	1528.16	2839.33	2683.6	1880.48	2761.46	2320.97	0.00842481	0.553253
NM_026323	538.415	477.754	751.425	762.529	508.085	756.977	632.531	0.00844019	0.574038
NM_153144	1148.98	1060.22	1584.38	1524	1104.6	1554.19	1329.4	0.00846872	0.492124
NM_027977	168.352	172.341	84.8383	88.4702	170.346	86.6542	128.5	0.00848178	-0.974754
NM_026559	1269.23	1755.04	978.395	1062.7	1512.14	1020.55	1266.34	0.00850452	-0.566086
NM_001165934	31.8084	20.7245	67.2095	84.2573	26.2664	75.7334	50.9999	0.00850604	1.51747
NM_177594	947.269	832.253	613.7	598.227	889.761	605.964	747.862	0.00850728	-0.555005
NM_025863	1911.61	1377.63	2509.89	2280.21	1644.62	2395.05	2019.84	0.00851292	0.54117
NM_001270537	146.629	171.25	276.551	274.89	158.939	275.72	217.33	0.00853583	0.797179
NM_146027	146.629	247.603	90.3473	103.215	197.116	96.7812	146.949	0.00856385	-1.02165
NM_019995	1386.38	1238.02	882.538	955.267	1312.2	918.903	1115.55	0.00858266	-0.514458
NM_130892	432.904	381.767	646.754	596.121	407.336	621.437	514.387	0.00860035	0.607956
NM_175485	859.602	297.778	121.198	169.568	578.69	145.383	362.036	0.00861323	-1.99348
NM_031251	226.538	330.501	137.724	167.461	278.52	152.593	215.556	0.00862026	-0.864633
NM_146252	1365.43	1755.04	2254.27	2187.53	1560.24	2220.9	1890.57	0.00862047	0.51037
NM_013580	44.2214	61.0828	12.1198	16.8515	52.6521	14.4856	33.5688	0.0086232	-1.85713
NM_025933	347.565	452.667	601.58	640.356	400.116	620.968	510.542	0.00863631	0.636784
NM_008655	328.169	226.879	153.15	155.876	277.524	154.513	216.018	0.00866098	-0.847929
NM_025407	3867.43	4890.98	6059.88	6074.95	4379.21	6067.41	5223.31	0.00867831	0.470804
NM_177566	201.712	313.049	156.455	113.747	257.38	135.101	196.241	0.00868553	-0.927207
NM_007467	696.681	744.991	1008.14	1069.01	720.836	1038.58	879.708	0.00871634	0.527459
NM_028059	383.252	368.678	602.682	547.673	375.965	575.177	475.571	0.00872952	0.612855
NM_173392	391.786	311.958	206.036	214.856	351.872	210.446	281.159	0.00875411	-0.743467
NM_010568	468.592	383.949	266.635	262.251	426.27	264.443	345.356	0.00877818	-0.690474
NM_021493	920.115	1184.57	754.73	655.101	1052.34	704.915	878.629	0.00878096	-0.577048
NM_015732	173.782	338.137	132.215	126.386	255.959	129.301	192.63	0.00879563	-0.980869
NM_008251	4965.99	5031.69	3807.81	3617.8	4998.84	3712.8	4355.82	0.00883492	-0.42908
NM_021713	556.259	903.152	452.838	447.617	729.705	450.228	589.966	0.0088389	-0.694441
NM_144820	48.8763	31.6321	118.994	84.2573	40.2542	101.626	70.9399	0.00885222	1.32631
NM_178616	1512.06	2095.36	1313.34	1130.1	1803.71	1221.72	1512.71	0.00888144	-0.561218
NM_172564	35.6874	13.0892	79.3293	73.7252	24.3883	76.5272	50.4578	0.00888281	1.62837
NM_026493	792.106	708.996	1096.29	1065.86	750.551	1081.07	915.811	0.00889365	0.525557
NM_011985	24.0502	18.543	3.30539	0	21.2966	1.65269	11.4746	0.00889665	-3.70677
NM_008217	111.717	126.529	55.0898	51.6076	119.123	53.3487	86.2358	0.00890076	-1.15779
NM_001081112	574.878	400.31	801.006	722.507	487.594	761.756	624.675	0.00890325	0.640705
NM_009052	6670.45	4977.15	3865.1	4361.37	5823.8	4113.23	4968.52	0.00890505	-0.50198
NM_021604	4711.52	3855.85	3102.66	3100.67	4283.68	3101.66	3692.67	0.00890755	-0.466158
NM_146017	107.838	126.529	215.952	213.803	117.183	214.877	166.03	0.00891699	0.877521
NR_002883	30.2567	40.3582	6.61077	7.37252	35.3075	6.99165	21.1496	0.00893333	-2.33276
NM_134003	432.904	448.304	621.413	705.655	440.604	663.534	552.069	0.00894804	0.591189
NM_153680	615.22	718.813	470.467	403.382	667.017	436.924	551.971	0.00896641	-0.609536
NM_026058	385.58	483.208	669.892	655.101	434.394	662.496	548.445	0.00897646	0.611105
NM_153127	110.166	268.328	358.084	378.105	189.247	368.094	278.67	0.00897841	0.967407
NM_009693	23.2744	29.4506	5.50898	1.05322	26.3625	3.2811	14.8218	0.00898974	-3.01348
NM_001039194	42.6698	37.086	117.892	80.0445	39.8779	98.9683	69.4231	0.00901375	1.30765
NM_001033484	1054.33	1050.41	706.251	759.369	1052.37	732.81	892.589	0.00901515	-0.52206
NM_001167981	9.30977	11.9984	0	0	10.6541	0	5.32704	0.00901935	-5.7467
NM_025747	504.279	490.844	333.844	306.486	497.561	320.165	408.863	0.00902278	-0.63644
NM_001040459	197.057	126.529	71.6167	83.2041	161.793	77.4104	119.602	0.00904042	-1.06714
NM_001136081	23.2744	47.9936	0	9.47895	35.634	4.73947	20.1867	0.00905945	-2.89535
NM_178656	26.3777	76.3534	7.71257	15.7982	51.3656	11.7554	31.5605	0.00906754	-2.11682
NM_029762	327.393	305.414	478.179	506.597	316.404	492.388	404.396	0.00907473	0.637245
NM_177372	1111.74	1243.47	1659.3	1639.86	1177.61	1649.58	1413.59	0.00907746	0.486878
NM_146215	244.381	223.607	361.389	399.169	233.994	380.279	307.136	0.009102	0.699497
NM_007390	76.0298	110.167	40.7664	31.5965	93.0984	36.1815	64.64	0.00911564	-1.36066
NM_175430	230.417	128.71	89.2455	83.2041	179.563	86.2248	132.894	0.00912915	-1.06317
NM_001282737	1474.05	1149.66	864.91	935.256	1311.86	900.083	1105.97	0.00913563	-0.54444
NM_008650	667.2	585.74	932.119	898.394	626.47	915.256	770.863	0.00914655	0.545787
NM_178644	26.3777	15.2707	69.4131	61.0866	20.8242	65.2498	43.037	0.00915362	1.63338
NM_020491	449.196	703.542	368	333.87	576.369	350.935	463.652	0.00918824	-0.713454
NM_001033441	806.071	692.635	518.946	485.533	749.353	502.239	625.796	0.0092003	-0.578352
NM_207207	454.627	656.64	340.455	349.668	555.633	345.061	450.347	0.00920975	-0.684949
NM_008580	181.54	131.982	77.1257	75.8316	156.761	76.4786	116.62	0.00923811	-1.03864
NM_001110275	128.009	91.6241	244.599	180.1	109.817	212.349	161.083	0.00925127	0.945704
NM_027834	58.186	7.63534	6.61077	0	32.9107	3.30539	18.108	0.00925258	-3.3353
NM_019651	263.001	130.892	113.485	66.3526	196.946	89.9188	143.433	0.00926416	-1.13655
NM_011838	10.8614	2.18153	37.4611	35.8094	6.52146	36.6352	21.5783	0.00927049	2.44377
NM_029327	17.8437	20.7245	85.9401	41.0754	19.2841	63.5078	41.3959	0.00927522	1.72242
NM_009335	15.5163	28.3599	55.0898	80.0445	21.9381	67.5671	44.7526	0.00929038	1.6385
NM_019924	151.284	126.529	55.0898	74.7784	138.906	64.9341	101.92	0.00929052	-1.09796
NM_027219	95.4251	81.8073	35.2575	34.7561	88.6162	35.0068	61.8115	0.00929747	-1.34166
NM_178683	358.426	328.32	496.91	566.63	343.373	531.77	437.572	0.00930879	0.630167
NM_152823	11.6372	6.54458	37.4611	43.1819	9.09089	40.3215	24.7062	0.00930942	2.13021
NM_027816	13.9647	9.81687	40.7664	51.6076	11.8908	46.187	29.0389	0.00934615	1.94693
NR_040493	9.30977	26.1783	78.2275	46.3415	17.744	62.2845	40.0143	0.00935311	1.8351
NM_025665	618.324	586.831	897.964	855.212	602.577	876.588	739.582	0.00935659	0.540234
NM_018854	285.5	409.036	569.628	538.194	347.268	553.911	450.589	0.00936409	0.677089
NM_011948	1058.99	795.167	1446.66	1281.76	927.076	1364.21	1145.64	0.0093724	0.55566
NM_001081196	4405.85	4394.69	3310.9	3234.43	4400.27	3272.66	3836.46	0.00937386	-0.427141
NM_144500	330.497	338.137	553.101	482.373	334.317	517.737	426.027	0.00939682	0.63111
NM_010197	34.9116	86.1703	13.2215	20.0111	60.541	16.6163	38.5787	0.00940286	-1.85647
NM_175657	6.20651	15.2707	0	0	10.7386	0	5.3693	0.00940313	-5.75366
NM_145516	259.122	83.9888	631.329	710.921	171.555	671.125	421.34	0.00944731	1.96549
NM_007480	519.795	563.925	726.083	891.021	541.86	808.552	675.206	0.00948005	0.578317
NM_009811	79.133	52.3566	116.79	172.728	65.7448	144.759	105.252	0.00948578	1.13187
NM_001034898	1.55163	6.54458	29.7485	25.2772	4.0481	27.5128	15.7805	0.00950257	2.8193
NM_021504	109.39	129.801	42.97	62.1398	119.595	52.5549	86.0751	0.00950353	-1.18339
NR_028529	48.8763	30.5414	11.018	6.3193	39.7088	8.66863	24.1887	0.00950894	-2.20279
NM_001168225	83.7879	87.2611	22.0359	41.0754	85.5245	31.5557	58.5401	0.00951783	-1.43594
NM_028901	7.75814	15.2707	56.1916	35.8094	11.5144	46.0005	28.7574	0.00952163	2.01806
NR_003964	146.629	112.349	51.7844	66.3526	129.489	59.0685	94.2786	0.00952366	-1.13429
NM_015800	158.266	103.623	60.5988	57.9269	130.944	59.2628	95.1036	0.00952537	-1.14795
NM_018870	37.2391	67.6273	111.281	131.652	52.4332	121.467	86.95	0.00954534	1.22362
NM_145979	14784.7	12186	10038.5	9837.04	13485.3	9937.75	11711.5	0.00954646	-0.440521
NM_007955	145.077	205.064	294.179	312.805	175.07	303.492	239.281	0.00956039	0.798606
NM_001033443	33.36	11.9984	55.0898	93.7363	22.6792	74.413	48.5461	0.00956127	1.69369
NM_010305	445.317	245.422	210.443	166.408	345.369	188.426	266.898	0.00957396	-0.878062
NR_028320	1130.36	651.186	528.862	574.003	890.773	551.432	721.103	0.00962601	-0.69381
NM_008575	2.32744	3.27229	41.8682	8.42573	2.79987	25.147	13.9734	0.00963422	3.18127
NM_001081163	455.403	378.495	662.179	608.759	416.949	635.469	526.209	0.00964375	0.605978
NM_194340	1929.45	2043	1470.9	1407.1	1986.22	1439	1712.61	0.00965235	-0.464786
NM_011869	1419.74	1906.65	1110.61	1179.6	1663.2	1145.11	1404.15	0.00967302	-0.537459
NM_001199113	49.6521	239.968	57.2934	40.0222	144.81	48.6578	96.7339	0.00967671	-1.56796
NM_011932	193.178	270.509	121.198	129.546	231.844	125.372	178.608	0.00968452	-0.883734
NM_021525	1084.59	1222.75	1626.25	1603	1153.67	1614.62	1384.14	0.00968838	0.485655
NM_201406	969.767	1337.28	787.784	761.476	1153.52	774.63	964.076	0.00971672	-0.573151
NM_016881	214.125	292.325	166.371	97.9491	253.225	132.16	192.692	0.00973101	-0.9369
NR_001460	6.20651	293.415	2.20359	0	149.811	1.1018	75.4564	0.00974311	-7.09441
NM_183275	390.234	691.544	329.437	305.433	540.889	317.435	429.162	0.00974456	-0.766133
NM_001039104	0	1.09076	22.0359	8.42573	0.545382	15.2308	7.8881	0.00975426	5.0089
NM_012056	2914.73	2173.89	1828.98	1738.86	2544.31	1783.92	2164.12	0.00975533	-0.512941
NM_011786	16.2921	8.72611	19.8323	91.6298	12.5091	55.7311	34.1201	0.00982232	2.14174
NM_026855	205.591	217.062	110.18	121.12	211.326	115.65	163.488	0.00985709	-0.868897
NM_178760	740.902	670.82	501.317	444.457	705.861	472.887	589.374	0.00987498	-0.578742
NM_175380	514.365	620.644	775.664	916.298	567.505	845.981	706.743	0.00989521	0.577684
NM_172503	915.46	774.442	609.293	530.821	844.951	570.057	707.504	0.00989586	-0.568915
NM_009257	3.87907	10.9076	35.2575	36.8626	7.39335	36.06	21.7267	0.00993926	2.3206
NM_028937	126.458	390.493	926.61	993.183	258.475	959.897	609.186	0.00994399	1.89458
NM_008868	3.87907	1.09076	24.2395	21.0643	2.48492	22.6519	12.5684	0.0099855	3.13247
NM_025301	1276.99	1941.56	1023.57	1116.41	1609.27	1069.99	1339.63	0.00999142	-0.58758
NM_001034875	25.6019	14.1799	55.0898	71.6187	19.8909	63.3543	41.6226	0.0100008	1.65661
NM_026063	425.922	511.568	245.7	331.763	468.745	288.732	378.738	0.0100075	-0.697281
NM_001085376	0	0	8.81437	10.5322	0	9.67327	4.83663	0.0100154	5.83731
NM_153585	1706.01	1719.04	2342.42	2330.77	1712.53	2336.59	2024.56	0.0100235	0.44831
NM_012003	1077.61	988.232	737.101	704.602	1032.92	720.852	876.885	0.0100786	-0.5195
NM_001001309	180.765	30.5414	39.6646	21.0643	105.653	30.3645	68.0088	0.0100978	-1.80707
NM_028953	0.775814	1.09076	20.9341	11.5854	0.933289	16.2598	8.59652	0.0100999	4.14635
NM_175514	105.511	35.9952	16.5269	25.2772	70.7529	20.9021	45.8275	0.0101022	-1.76527
NM_026831	0.775814	0	19.8323	9.47895	0.387907	14.6556	7.52177	0.0101099	5.02856
NM_026473	2788.28	1360.18	1286.9	1268.07	2074.23	1277.49	1675.86	0.0101185	-0.700337
NM_028716	287.827	400.31	225.868	171.674	344.069	198.771	271.42	0.0101259	-0.78964
NM_178625	1466.29	1394	1942.47	1992.69	1430.14	1967.58	1698.86	0.0101698	0.460016
NR_028429	175.334	129.801	82.6347	65.2994	152.567	73.9671	113.267	0.0101699	-1.04808
NM_009880	9.30977	14.1799	33.0539	58.9801	11.7448	46.017	28.8809	0.0101746	1.98387
NM_025521	224.986	317.412	153.15	151.663	271.199	152.406	211.803	0.0101766	-0.828475
NM_013753	1373.97	1604.51	2101.12	2035.87	1489.24	2068.5	1778.87	0.0101945	0.474708
NM_028075	6.20651	9.81687	33.0539	40.0222	8.01169	36.538	22.2749	0.0101992	2.20581
NM_027804	65.9442	50.1751	128.91	123.226	58.0597	126.068	92.0639	0.0102235	1.1129
NM_194058	93.8735	90.5334	39.6646	35.8094	92.2034	37.737	64.9702	0.0102272	-1.2896
NM_008567	6007.13	4694.65	7376.52	7361.98	5350.89	7369.25	6360.07	0.0102321	0.461405
NM_145427	485.66	806.074	421.988	364.413	645.867	393.2	519.534	0.0102326	-0.713746
NM_021408	0	0	7.71257	11.5854	0	9.64898	4.82449	0.0102354	5.83395
NM_001081165	0	0	7.71257	11.5854	0	9.64898	4.82449	0.0102354	5.83395
NM_029330	174.558	182.157	312.91	285.422	178.358	299.166	238.762	0.0102576	0.746691
NM_001199105	15.5163	3.27229	41.8682	46.3415	9.39428	44.1049	26.7496	0.0102791	2.19211
NM_011405	47.3247	33.8137	13.2215	4.21287	40.5692	8.71721	24.6432	0.0102919	-2.22649
NR_028559	0.775814	0	20.9341	8.42573	0.387907	14.6799	7.53392	0.0103331	5.031
NM_028780	450.748	457.03	297.485	285.422	453.889	291.453	372.671	0.0104026	-0.639036
NM_172772	57.4102	39.2675	125.605	99.0023	48.3389	112.304	80.3212	0.0104206	1.20795
NM_178930	1196.31	1391.81	915.592	906.819	1294.06	911.206	1102.63	0.0104295	-0.505346
NM_144887	1209.49	1428.9	953.053	899.447	1319.2	926.25	1122.72	0.0104375	-0.50948
NM_020497	165.248	212.699	102.467	95.8427	188.974	99.1549	144.064	0.0104626	-0.928093
NM_010135	2.32744	1.09076	15.4251	23.1708	1.7091	19.298	10.5035	0.010503	3.45648
NM_026156	1597.4	2129.17	1302.32	1295.46	1863.29	1298.89	1581.09	0.0105087	-0.519688
NM_007502	1330.52	1179.12	1751.86	1737.81	1254.82	1744.83	1499.82	0.0105203	0.474948
NM_030256	179.989	169.068	285.365	301.22	174.529	293.293	233.911	0.0105236	0.747987
NM_001134697	8.53395	11.9984	0	0	10.2662	0	5.13309	0.0105337	-5.69253
NM_026296	93.8735	114.53	207.138	182.206	104.202	194.672	149.437	0.0105408	0.904972
NM_009801	3441.51	801.711	317.317	442.351	2121.61	379.834	1250.72	0.01055	-2.48183
NM_008129	965.888	852.977	669.892	572.95	909.433	621.421	765.427	0.0105683	-0.550298
NM_021457	41.1181	16.3615	6.61077	0	28.7398	3.30539	16.0226	0.0105737	-3.13834
NM_177324	1204.84	963.144	1460.98	1645.12	1083.99	1553.05	1318.52	0.0105746	0.517642
NM_176833	1252.16	1423.45	977.293	914.192	1337.81	945.742	1141.77	0.0105751	-0.499815
NM_133862	6.98233	2.18153	30.8503	27.3836	4.58193	29.117	16.8494	0.0105883	2.6254
NM_178367	1168.38	1394	849.485	939.469	1281.19	894.477	1087.83	0.0106482	-0.517463
NM_001083618	5.4307	4.36305	29.7485	27.3836	4.89688	28.5661	16.7315	0.010675	2.53514
NM_146090	55.0828	25.0876	1.1018	12.6386	40.0852	6.8702	23.4777	0.0106767	-2.54196
NM_008432	8.53395	37.086	92.5508	60.0333	22.81	76.2921	49.551	0.0107376	1.76762
NM_144860	752.54	632.643	449.533	477.107	692.591	463.32	577.956	0.0107378	-0.581067
NM_013724	255.243	220.334	128.91	140.078	237.789	134.494	186.141	0.0107516	-0.823388
NM_028469	548.5	686.09	406.563	402.329	617.295	404.446	510.871	0.0107548	-0.608496
NM_031378	0	0	15.4251	4.21287	0	9.819	4.9095	0.0107709	5.85739
NM_009147	1069.85	1107.12	1488.53	1533.48	1088.49	1511	1299.75	0.0108054	0.473421
NM_178204	6.98233	56.7197	0	6.3193	31.851	3.15965	17.5053	0.0108151	-3.31362
NM_145371	1020.97	1154.03	727.185	790.966	1087.5	759.075	923.287	0.0108213	-0.517949
NM_178722	53.5312	63.2643	9.91616	24.224	58.3977	17.0701	37.7339	0.0108247	-1.76952
NM_028762	921.667	1316.55	767.952	726.719	1119.11	747.336	933.222	0.0108446	-0.581121
NM_012002	1523.7	2085.54	1317.75	1168.02	1804.62	1242.88	1523.75	0.010858	-0.537158
NM_029173	11.6372	5.45382	30.8503	47.3947	8.54551	39.1225	23.834	0.010868	2.17129
NM_001033342	1145.1	1199.84	1581.08	1666.19	1172.47	1623.63	1398.05	0.0108783	0.469984
NM_007611	116.372	147.253	56.1916	67.4059	131.813	61.7987	96.8056	0.0109013	-1.08984
NM_001281491	242.83	185.43	92.5508	133.758	214.13	113.155	163.642	0.0109014	-0.921678
NM_001252508	27.9293	6.54458	63.9042	62.1398	17.2369	63.022	40.1295	0.0109174	1.84089
NM_176843	1171.48	1637.24	992.718	916.298	1404.36	954.508	1179.43	0.0109291	-0.555961
NM_019873	62.0651	101.441	26.4431	33.7029	81.7531	30.073	55.913	0.0109368	-1.43719
NM_020052	4.65488	2.18153	26.4431	23.1708	3.41821	24.8069	14.1126	0.0109471	2.82632
NM_175369	24.0502	17.4522	56.1916	69.5123	20.7512	62.8519	41.8016	0.0109566	1.59055
NM_024210	258.346	377.404	168.575	196.951	317.875	182.763	250.319	0.0109856	-0.795227
NM_001081298	1937.21	599.92	304.096	326.497	1268.56	315.296	791.93	0.0109976	-2.00871
NM_172482	126.458	224.697	81.5329	88.4702	175.577	85.0015	130.29	0.0110546	-1.04163
NM_134097	1857.3	2216.43	1444.45	1482.93	2036.86	1463.69	1750.28	0.0110678	-0.476132
NM_013651	785.9	1246.74	650.06	663.526	1016.32	656.793	836.557	0.0110947	-0.628078
NM_172513	477.126	301.051	669.892	584.535	389.088	627.213	508.151	0.0111081	0.685022
NM_011959	1256.82	1232.56	1686.85	1742.02	1244.69	1714.43	1479.56	0.0111083	0.461855
NM_053088	13.9647	14.1799	65.006	35.8094	14.0723	50.4077	32.24	0.0111315	1.84036
NM_177081	35.6874	99.2595	166.371	146.397	67.4735	156.384	111.929	0.0111552	1.22647
NM_010330	2935.68	1738.68	1606.42	1472.4	2337.18	1539.41	1938.29	0.0111699	-0.603349
NM_008449	851.068	479.936	435.209	369.679	665.502	402.444	533.973	0.0112088	-0.728266
NM_011461	13.1888	70.8996	130.012	114.801	42.0442	122.406	82.2252	0.0112475	1.56161
NM_025975	174.558	111.258	231.377	292.794	142.908	262.086	202.497	0.0112784	0.869175
NM_001004173	6.98233	5.45382	35.2575	28.4368	6.21807	31.8472	19.0326	0.011287	2.34684
NM_031256	526.778	416.672	342.658	230.654	471.725	286.656	379.191	0.0112979	-0.7207
NM_009712	30.2567	13.0892	3.30539	1.05322	21.673	2.1793	11.9261	0.011298	-3.32872
NM_001081064	430.577	217.062	159.76	188.526	323.819	174.143	248.981	0.0113087	-0.898565
NM_001024468	15.5163	28.3599	63.9042	66.3526	21.9381	65.1284	43.5332	0.011315	1.58519
NM_001297747	623.754	410.127	810.922	792.019	516.941	801.47	659.205	0.0113163	0.629607
NM_172268	2176.93	2952.7	1827.88	1784.15	2564.82	1806.01	2185.41	0.0113209	-0.505353
NR_030709	76.8056	71.9904	23.1377	31.5965	74.398	27.3671	50.8825	0.011338	-1.44235
NM_199257	2.32744	4.36305	33.0539	15.7982	3.34525	24.4261	13.8857	0.0113764	2.89559
NM_030116	557.81	677.364	404.359	411.808	617.587	408.083	512.835	0.0113772	-0.596385
NM_008471	2124.95	257.42	136.623	120.067	1191.19	128.345	659.766	0.0114112	-3.21451
NM_009302	1460.08	887.881	753.628	767.795	1173.98	760.712	967.347	0.0114213	-0.627583
NM_028603	536.087	651.186	398.85	382.318	593.637	390.584	492.11	0.011499	-0.602626
NM_001177313	17.0679	8.72611	48.479	47.3947	12.897	47.9369	30.4169	0.0115258	1.87476
NM_172477	564.793	527.93	370.203	352.828	546.361	361.515	453.938	0.0115706	-0.596418
NM_197991	353.771	455.939	202.73	283.315	404.855	243.023	323.939	0.0115827	-0.733946
NM_028193	327.393	417.762	245.7	207.484	372.578	226.592	299.585	0.0115903	-0.715797
NM_175665	11.6372	47.9936	6.61077	1.05322	29.8154	3.832	16.8237	0.011599	-2.95963
NM_054043	1079.16	1408.18	799.904	906.819	1243.67	853.362	1048.51	0.0116086	-0.542152
NM_008669	149.732	101.441	231.377	228.548	125.587	229.963	177.775	0.011634	0.866748
NM_013468	36.4633	5.45382	1.1018	2.10643	20.9585	1.60411	11.2813	0.0116414	-3.71353
NM_026872	4593.59	5441.82	3790.18	3615.69	5017.71	3702.93	4360.32	0.0116435	-0.438109
NM_025973	40.3423	28.3599	68.3113	109.535	34.3511	88.9229	61.637	0.011655	1.36517
NM_178755	8.53395	4.36305	53.988	16.8515	6.4485	35.4197	20.9341	0.011667	2.4341
NM_146255	0.775814	1.09076	19.8323	11.5854	0.933289	15.7089	8.32107	0.0116672	4.09643
NM_146103	145.853	158.161	256.718	262.251	152.007	259.485	205.746	0.0116756	0.772859
NM_019961	59.7377	52.3566	113.485	127.439	56.0472	120.462	88.2546	0.0116869	1.10127
NM_030235	531.433	424.307	321.724	287.528	477.87	304.626	391.248	0.0116935	-0.651474
NM_175692	1104.76	690.453	1388.26	1337.58	897.606	1362.92	1130.26	0.0117115	0.600405
NM_147776	62.0651	62.1735	20.9341	21.0643	62.1193	20.9992	41.5593	0.0117194	-1.56466
NM_007855	19.3953	2.18153	0	0	10.7884	0	5.39422	0.0117758	-5.77732
NM_013871	340.582	116.712	104.671	104.268	228.647	104.47	166.558	0.0117835	-1.13517
NM_025465	648.58	662.093	381.221	486.586	655.337	433.904	544.62	0.0117905	-0.594366
NM_013831	181.54	161.433	327.233	256.985	171.487	292.109	231.798	0.0117987	0.766372
NM_001042580	6.98233	13.0892	0	0	10.0357	0	5.01787	0.0118255	-5.65771
NM_009635	9.30977	8.72611	33.0539	43.1819	9.01794	38.1179	23.5679	0.0118582	2.07779
NM_029291	945.717	1142.03	739.305	709.868	1043.87	724.586	884.23	0.0118724	-0.525773
NM_025870	160.593	190.884	80.4311	102.162	175.739	91.2965	133.518	0.0119081	-0.942415
NM_011795	60.5135	63.2643	137.724	120.067	61.8889	128.896	95.3922	0.0119186	1.05914
NM_153505	86.1153	74.1719	38.5629	21.0643	80.1436	29.8136	54.9786	0.011939	-1.43015
NM_025299	563.241	486.481	354.778	332.816	524.861	343.797	434.329	0.0119753	-0.611626
NM_175537	316.532	388.312	202.73	227.495	352.422	215.113	283.767	0.0119915	-0.710207
NM_173372	15.5163	19.6337	0	2.10643	17.575	1.05322	9.31411	0.0120221	-4.0397
NM_001033228	67.4958	116.712	23.1377	45.2883	92.1038	34.213	63.1584	0.0120286	-1.42209
NM_001111279	753.315	473.391	902.371	997.396	613.353	949.883	781.618	0.0120313	0.62831
NM_007918	5038.14	4851.72	3617.2	3811.59	4944.93	3714.39	4329.66	0.0120482	-0.41287
NM_177243	13.1888	20.7245	65.006	45.2883	16.9567	55.1471	36.0519	0.012065	1.71334
NM_001081133	534.536	535.565	379.018	324.391	535.05	351.704	443.377	0.0120918	-0.605567
NM_001168469	36.4633	28.3599	5.50898	7.37252	32.4116	6.44075	19.4261	0.0121295	-2.33211
NM_017401	205.591	334.864	147.641	150.61	270.228	149.125	209.676	0.0121305	-0.853856
NM_026686	125.682	103.623	195.018	222.229	114.652	208.623	161.638	0.0121322	0.860563
NM_031249	736.247	882.428	548.694	556.098	809.338	552.396	680.867	0.0121332	-0.549901
NM_027905	55.0828	51.2659	98.0598	135.865	53.1743	116.962	85.0684	0.0121393	1.13627
NM_001082532	242.054	379.586	493.605	511.863	310.82	502.734	406.777	0.0121642	0.698062
NM_011720	0	4.36305	30.8503	13.6918	2.18153	22.271	12.2263	0.012174	3.45438
NM_153583	242.83	332.683	430.802	486.586	287.756	458.694	373.225	0.0121974	0.67631
NM_023537	91.546	40.3582	142.132	153.77	65.9521	147.951	106.951	0.012213	1.15317
NM_019965	380.149	443.941	284.263	230.654	412.045	257.459	334.752	0.0122137	-0.677601
NM_053177	429.025	557.38	310.706	319.125	493.203	314.916	404.059	0.0122202	-0.645238
NM_146257	238.951	185.43	376.814	324.391	212.19	350.602	281.396	0.0122235	0.72096
NM_016785	134.216	131.982	199.425	275.943	133.099	237.684	185.391	0.0122534	0.836735
NM_026024	6.98233	10.9076	36.3593	38.969	8.94498	37.6641	23.3046	0.0122614	2.08932
NM_133254	3.87907	3.27229	25.3413	23.1708	3.57568	24.256	13.9159	0.0122653	2.75417
NM_013529	2012.46	1470.35	1216.38	1211.2	1741.41	1213.79	1477.6	0.0122671	-0.521716
NM_145940	158.266	98.1687	244.599	228.548	128.217	236.573	182.395	0.0123529	0.876778
NM_022982	13.1888	3.27229	36.3593	42.1287	8.23056	39.244	23.7373	0.0123593	2.21543
NM_001081341	307.222	247.603	415.377	461.309	277.413	438.343	357.878	0.012395	0.657547
NM_008102	59.7377	27.2691	126.707	90.5766	43.5034	108.642	76.0725	0.0124058	1.30591
NM_010551	0	1.09076	12.1198	15.7982	0.545382	13.959	7.25219	0.0124119	4.88336
NM_001039385	96.9767	91.6241	51.7844	17.9047	94.3004	34.8445	64.5725	0.0124226	-1.43968
NM_133835	1107.86	1210.75	1648.29	1555.6	1159.3	1601.94	1380.62	0.0124233	0.467042
NM_146213	0	0	8.81437	9.47895	0	9.14666	4.57333	0.0124839	5.75643
NM_145584	81.4605	28.3599	18.7305	10.5322	54.9102	14.6313	34.7708	0.0124957	-1.91795
NM_029662	48.8763	22.906	0	10.5322	35.8912	5.26608	20.5786	0.012499	-2.76365
NM_178907	965.113	726.448	1260.45	1192.24	845.781	1226.35	1036.06	0.012513	0.534265
NM_001111141	316.532	441.759	254.515	199.058	379.146	226.786	302.966	0.0125186	-0.739434
NM_010687	336.703	189.793	398.85	506.597	263.248	452.724	357.986	0.0125229	0.777327
NM_010582	0	0	12.1198	6.3193	0	9.21953	4.60976	0.0125261	5.76705
NM_011835	724.61	671.91	1026.87	959.48	698.26	993.177	845.719	0.012553	0.507612
NM_080643	323.514	554.108	237.988	276.996	438.811	257.492	348.152	0.0125584	-0.765762
NM_024448	414.285	292.325	542.084	565.577	353.305	553.83	453.568	0.0125706	0.645166
NM_146028	355.323	421.035	585.054	581.375	388.179	583.215	485.697	0.0126118	0.589131
NM_029384	62.0651	123.256	30.8503	40.0222	92.6607	35.4363	64.0485	0.0126317	-1.37997
NM_178911	13.1888	17.4522	61.7006	41.0754	15.3205	51.388	33.3543	0.0126509	1.7534
NM_172457	427.473	405.764	287.569	242.24	416.619	264.904	340.761	0.0126558	-0.654031
NM_198029	117.148	30.5414	30.8503	8.42573	73.8446	19.638	46.7413	0.012665	-1.92096
NM_145590	49.6521	55.6289	16.5269	15.7982	52.6405	16.1626	34.4016	0.0126664	-1.70248
NM_024472	82.2363	117.802	35.2575	48.448	100.019	41.8527	70.936	0.0126951	-1.25228
NM_009178	88.4428	103.623	204.934	157.982	96.0327	181.458	138.745	0.0127005	0.920428
NM_133803	2399.59	2304.78	1770.59	1707.26	2352.19	1738.92	2045.56	0.0127022	-0.435966
NM_008958	321.963	535.565	242.395	265.411	428.764	253.903	341.333	0.012705	-0.752673
NM_001163102	10.0856	32.7229	2.20359	2.10643	21.4042	2.15501	11.7796	0.0127316	-3.30327
NM_030110	213.349	178.885	256.718	428.659	196.117	342.689	269.403	0.0127482	0.803707
NM_012052	16319.2	16388.7	20763.3	22076.5	16354	21419.9	18886.9	0.0127568	0.389317
NM_144869	27.9293	98.1687	159.76	146.397	63.049	153.079	108.064	0.0127639	1.29488
NM_001081270	31.8084	27.2691	76.0239	76.8848	29.5387	76.4544	52.9965	0.0128025	1.36819
NR_037221	6.98233	6.54458	34.1557	30.5433	6.76345	32.3495	19.5565	0.0128244	2.25531
NM_029238	2.32744	2.18153	20.9341	18.9579	2.25448	19.946	11.1002	0.0128912	3.14165
NM_133667	73.7023	95.9872	185.102	145.344	84.8448	165.223	125.034	0.0129093	0.965877
NM_020267	1479.48	1243.47	1014.75	914.192	1361.47	964.473	1162.97	0.0129296	-0.498211
NM_172913	58.9619	10.9076	5.50898	6.3193	34.9347	5.91414	20.4244	0.0129438	-2.57187
NM_026301	123.354	130.892	53.988	67.4059	127.123	60.6969	93.91	0.0129447	-1.06521
NM_025938	372.391	505.023	275.449	273.836	438.707	274.643	356.675	0.0129458	-0.67343
NM_001033124	19.3953	7.63534	37.4611	64.2462	13.5153	50.8536	32.1845	0.0129544	1.88877
NM_153129	515.14	469.028	291.976	347.561	492.084	319.769	405.927	0.0129833	-0.622303
NM_175655	3.10326	17.4522	0	0	10.2777	0	5.13887	0.0130496	-5.68683
NM_008416	581.86	406.855	294.179	327.55	494.358	310.865	402.611	0.0130647	-0.671459
NM_001039169	182.316	176.704	88.1437	104.268	179.51	96.206	137.858	0.0130728	-0.899732
NM_029332	893.738	1006.77	686.419	642.462	950.256	664.44	807.348	0.0130748	-0.515562
NM_001134480	146.629	124.347	59.497	72.6719	135.488	66.0845	100.786	0.0130861	-1.03692
NM_172598	1533.01	1355.82	1053.32	1025.83	1444.41	1039.57	1241.99	0.0130866	-0.475069
NM_026222	44.9972	41.449	110.18	88.4702	43.2231	99.3249	71.274	0.013094	1.19816
NM_028794	553.931	555.199	353.676	386.53	554.565	370.103	462.334	0.0130988	-0.583255
NM_145430	605.135	917.332	449.533	528.715	761.233	489.124	625.179	0.0131304	-0.635987
NR_015604	9.30977	5.45382	30.8503	37.9158	7.38179	34.383	20.8824	0.0131393	2.20145
NM_028386	81.4605	56.7197	142.132	141.131	69.0901	141.631	105.361	0.0131469	1.02875
NM_030703	59.7377	129.801	193.916	190.632	94.7693	192.274	143.522	0.013216	1.03115
NM_028398	299.464	415.581	217.054	215.909	357.523	216.482	287.002	0.0132243	-0.721182
NR_045289	118.7	30.5414	23.1377	22.1175	74.6205	22.6276	48.624	0.0132453	-1.72985
NM_018889	155.939	187.611	98.0598	82.1509	171.775	90.1054	130.94	0.0132549	-0.929422
NR_046302	15.5163	4.36305	0	0	9.93967	0	4.96983	0.0132648	-5.65671
NM_001113391	0.775814	1.09076	16.5269	13.6918	0.933289	15.1094	8.02133	0.0133349	4.0406
NM_025592	83.7879	98.1687	16.5269	49.5012	90.9783	33.0141	61.9962	0.0133352	-1.4582
NM_008564	6199.53	6552.22	4748.74	4906.94	6375.87	4827.84	5601.86	0.0133508	-0.401158
NM_001289630	21.7228	31.6321	3.30539	5.26608	26.6775	4.28573	15.4816	0.0133536	-2.6315
NM_008246	1218.03	1176.93	1732.02	1564.03	1197.48	1648.02	1422.75	0.0133721	0.460475
NM_016719	34.1358	20.7245	91.4491	60.0333	27.4302	75.7412	51.5857	0.0133883	1.45332
NM_009455	333.6	254.148	167.473	181.153	293.874	174.313	234.094	0.01339	-0.75575
NM_001024139	155.163	64.355	51.7844	34.7561	109.759	43.2703	76.5146	0.0134045	-1.35024
NM_001081295	76.0298	88.3518	35.2575	30.5433	82.1908	32.9004	57.5456	0.0134076	-1.31974
NR_015555	500.4	515.931	319.521	351.774	508.166	335.648	421.907	0.0134265	-0.597928
NM_176982	44.2214	89.4426	24.2395	20.0111	66.832	22.1253	44.4787	0.0134385	-1.58915
NM_027724	5.4307	1.09076	19.8323	29.4901	3.26073	24.6612	13.961	0.0134717	2.86216
NM_175642	4.65488	3.27229	31.9521	18.9579	3.96359	25.455	14.7093	0.0134732	2.66732
NM_001081260	716.076	666.456	449.533	495.012	691.266	472.272	581.769	0.0135076	-0.549981
NM_145379	5.4307	14.1799	0	0	9.80531	0	4.90266	0.0135098	-5.62212
NM_010357	3089.29	2684.37	3762.63	4015.91	2886.83	3889.27	3388.05	0.0135244	0.429656
NM_198102	2676.56	2945.06	2089	2085.37	2810.81	2087.19	2449	0.0135252	-0.429159
NM_026851	543.07	873.702	438.515	460.256	708.386	449.385	578.885	0.0135466	-0.654267
NM_019950	12.413	66.5366	11.018	2.10643	39.4748	6.5622	23.0185	0.0135584	-2.58606
NM_001162943	41.1181	14.1799	4.40718	4.21287	27.649	4.31002	15.9795	0.0135727	-2.6903
NM_175389	415.836	501.751	690.826	664.58	458.794	677.703	568.248	0.0135788	0.564598
NM_174852	1263.8	2025.55	1111.71	1087.97	1644.67	1099.84	1372.26	0.0135854	-0.579298
NM_001081294	37.2391	112.349	13.2215	31.5965	74.7939	22.409	48.6014	0.0135879	-1.72927
NM_175836	1438.36	1657.96	1113.92	1119.57	1548.16	1116.74	1332.45	0.013594	-0.470651
NM_008550	156.714	135.255	256.718	243.293	145.985	250.006	197.995	0.0136238	0.773702
NR_037865	58.9619	46.9028	12.1198	20.0111	52.9323	16.0654	34.4989	0.0136429	-1.72045
NM_027014	217.228	224.697	338.251	365.466	220.963	351.859	286.411	0.0136476	0.671784
NM_009483	1353.8	1163.84	954.155	824.669	1258.82	889.412	1074.12	0.0136851	-0.501982
NM_011270	76.0298	76.3534	158.659	139.025	76.1916	148.842	112.517	0.0137139	0.965939
NM_177301	6766.65	6329.7	4916.21	5011.2	6548.17	4963.71	5755.94	0.0137186	-0.399761
NM_026232	349.892	270.509	442.922	530.821	310.201	486.872	398.536	0.0137235	0.647756
NM_011171	31.8084	19.6337	61.7006	81.0977	25.7211	71.3991	48.5601	0.0137537	1.46188
NM_144900	5471.04	6683.11	8040.91	8290.92	6077.07	8165.91	7121.49	0.0137703	0.426501
NM_172607	233.52	158.161	85.9401	119.013	195.84	102.477	149.159	0.0137946	-0.936955
NM_028687	1.55163	5.45382	31.9521	16.8515	3.50272	24.4018	13.9522	0.0138171	2.8496
NM_013492	559.362	265.056	662.179	737.252	412.209	699.715	555.962	0.0138277	0.7592
NM_001081150	440.662	454.848	304.096	279.102	447.755	291.599	369.677	0.01383	-0.618618
NM_172840	93.8735	46.9028	27.5449	21.0643	70.3882	24.3046	47.3464	0.0138376	-1.54124
NM_023525	94.6493	109.076	171.88	202.218	101.863	187.049	144.456	0.0138409	0.879553
NM_198862	425.146	392.675	246.802	276.996	408.91	261.899	335.405	0.0138569	-0.643236
NM_009437	224.21	410.127	500.215	553.992	317.169	527.104	422.136	0.0139257	0.737744
NM_028003	649.356	673.001	942.035	927.884	661.179	934.96	798.069	0.0139326	0.500157
NM_134038	6.20651	13.0892	0	0	9.64784	0	4.82392	0.0139506	-5.60006
NR_030270	6.20651	13.0892	0	0	9.64784	0	4.82392	0.0139506	-5.60006
NM_173029	0	3.27229	25.3413	12.6386	1.63615	18.99	10.313	0.0139588	3.65252
NM_001035123	817.708	740.628	1032.38	1172.23	779.168	1102.31	940.737	0.0139642	0.4999
NM_001039534	314.98	286.871	452.838	467.628	300.926	460.233	380.579	0.0140005	0.611832
NM_145151	318.86	165.796	128.91	127.439	242.328	128.175	185.251	0.0140201	-0.923364
NM_001110310	117.148	118.893	33.0539	69.5123	118.021	51.2831	84.6518	0.0140521	-1.20035
NM_172806	600.48	476.664	363.593	343.349	538.572	353.471	446.021	0.0141025	-0.609314
NM_175198	24.826	13.0892	73.8203	46.3415	18.9576	60.0809	39.5193	0.0141027	1.64774
NM_177776	509.71	1017.68	1360.72	1107.98	763.696	1234.35	999.023	0.0141796	0.695165
NM_008587	83.7879	39.2675	155.353	120.067	61.5277	137.71	99.6188	0.0142899	1.14996
NM_198410	31.8084	14.1799	66.1077	69.5123	22.9941	67.81	45.4021	0.014332	1.54197
NM_008911	110.941	115.621	188.407	215.909	113.281	202.158	157.72	0.0143524	0.836513
NM_028023	899.944	822.436	1174.51	1227	861.19	1200.76	1030.97	0.0143652	0.478933
NM_028208	141.198	115.621	50.6826	71.6187	128.41	61.1507	94.7801	0.0143957	-1.07133
NM_028877	1252.94	876.974	759.137	681.431	1064.96	720.284	892.62	0.0144147	-0.565739
NM_019690	21.7228	8.72611	1.1018	0	15.2244	0.550898	7.88767	0.0144205	-4.8223
NM_001110311	82.2363	65.4458	142.132	149.557	73.841	145.844	109.843	0.0144877	0.977634
NM_177884	236.623	224.697	368	359.147	230.66	363.573	297.117	0.0145049	0.655718
NM_011927	6.98233	11.9984	0	0	9.49036	0	4.74518	0.0145124	-5.5777
NM_146091	27.9293	30.5414	3.30539	7.37252	29.2353	5.33895	17.2871	0.0145206	-2.44781
NM_144953	242.054	207.245	379.018	339.136	224.65	359.077	291.863	0.0145388	0.674363
NM_001207021	48.8763	68.7181	24.2395	13.6918	58.7972	18.9657	38.8814	0.01462	-1.63117
NM_008719	6.98233	14.1799	47.3772	34.7561	10.5811	41.0667	25.8239	0.0146259	1.97752
NM_153596	72.1507	53.4474	16.5269	26.3304	62.7991	21.4287	42.1139	0.0146795	-1.55248
NM_008087	74.4781	58.9012	124.503	146.397	66.6897	135.45	101.07	0.014696	1.01792
NM_025725	15.5163	28.3599	4.40718	0	21.9381	2.20359	12.0708	0.0147108	-3.32537
NM_026819	339.807	261.783	472.67	462.362	300.795	467.516	384.156	0.0147182	0.633232
NM_177741	44.2214	21.8153	94.7544	76.8848	33.0183	85.8196	59.419	0.0147234	1.36317
NM_022422	42.6698	15.2707	3.30539	6.3193	28.9702	4.81234	16.8913	0.0147298	-2.59441
NM_022653	2514.41	3225.39	2042.73	2119.07	2869.9	2080.9	2475.4	0.0147345	-0.463205
NM_178744	394.113	405.764	252.311	263.304	399.939	257.808	328.873	0.0147749	-0.633134
NM_146039	117.924	111.258	41.8682	63.193	114.591	52.5306	83.5607	0.0147882	-1.12461
NM_009453	178.437	154.888	272.144	282.262	166.663	277.203	221.933	0.014792	0.731889
NM_030229	415.836	585.74	332.742	304.38	500.788	318.561	409.675	0.014816	-0.650466
NM_001162906	812.277	905.334	639.042	553.992	858.805	596.517	727.661	0.0148246	-0.5253
NM_001080769	1003.13	1120.21	745.916	764.635	1061.67	755.275	908.473	0.0148372	-0.490618
NR_046019	0.775814	0	22.0359	5.26608	0.387907	13.651	7.01945	0.0148536	4.92766
NM_008689	553.155	565.015	398.85	351.774	559.085	375.312	467.199	0.0148957	-0.575026
NM_021458	335.152	211.608	133.317	173.781	273.38	153.549	213.464	0.0149032	-0.835111
NM_030016	143.526	138.527	233.581	246.453	141.026	240.017	190.521	0.0149491	0.76667
NM_001290814	222.659	218.153	104.671	143.237	220.406	123.954	172.18	0.0149534	-0.829796
NM_027975	414.285	537.746	769.053	652.994	476.016	711.024	593.52	0.0149614	0.580988
NM_001025371	33.36	19.6337	81.5329	63.193	26.4969	72.3629	49.4299	0.0150234	1.43671
NM_007383	580.309	692.635	900.167	919.458	636.472	909.813	773.142	0.0150266	0.516935
NM_011313	1712.22	1517.25	1178.92	1175.39	1614.74	1177.16	1395.95	0.0150381	-0.456503
NM_025304	528.329	502.842	706.251	782.54	515.586	744.395	629.991	0.0150623	0.52949
NM_010143	422.819	395.947	632.431	575.056	409.383	603.743	506.563	0.0150745	0.559668
NM_001013390	4.65488	7.63534	45.1736	17.9047	6.14511	31.5392	18.8421	0.0151064	2.376
NM_029852	776.59	622.826	498.012	448.67	699.708	473.341	586.524	0.0151077	-0.565413
NM_001145863	140.422	149.435	76.0239	72.6719	144.928	74.3479	109.638	0.0151087	-0.962426
NM_001024911	85.3395	54.5382	142.132	143.237	69.9389	142.685	106.312	0.0151538	1.02059
NM_007879	2229.69	3013.78	1864.24	1888.42	2621.73	1876.33	2249.03	0.0151685	-0.481914
NM_011607	18.6195	10.9076	0	1.05322	14.7636	0.526608	7.6451	0.0151778	-4.7853
NM_010942	35.6874	21.8153	7.71257	2.10643	28.7514	4.9095	16.8304	0.0151919	-2.56081
NM_013481	2081.51	2637.47	1649.39	1763.08	2359.49	1706.24	2032.86	0.015215	-0.466975
NM_013548	3.87907	55.6289	5.50898	1.05322	29.754	3.2811	16.5176	0.0152339	-3.17839
NM_021473	3406.6	2899.25	4232	4214.97	3152.92	4223.48	3688.2	0.0152504	0.421343
NM_177205	14.7405	4.36305	0	0	9.55176	0	4.77588	0.0152542	-5.59907
NM_026558	190.85	210.517	104.671	120.067	200.684	112.369	156.526	0.0153462	-0.835308
NM_025297	266.104	221.425	404.359	365.466	243.765	384.913	314.339	0.0153484	0.656528
NM_011915	1.55163	2.18153	26.4431	10.5322	1.86658	18.4876	10.1771	0.01536	3.32539
NM_019681	167.576	111.258	65.006	71.6187	139.417	68.3123	103.865	0.0153692	-1.03288
NM_001031664	38.7907	40.3582	8.81437	11.5854	39.5745	10.1999	24.8872	0.0154202	-1.95428
NM_001110017	58.9619	53.4474	11.018	24.224	56.2046	17.621	36.9128	0.0154238	-1.67139
NM_001038015	280.069	166.887	409.868	347.561	223.478	378.715	301.096	0.015425	0.755413
NR_045162	3.87907	0	18.7305	22.1175	1.93953	20.424	11.1818	0.0154562	3.29984
NM_029522	482.556	450.485	677.604	675.112	466.521	676.358	571.439	0.0154826	0.535136
NM_029881	47.3247	7.63534	4.40718	3.15965	27.48	3.78342	15.6317	0.0155009	-2.87323
NM_026046	411.957	299.96	177.389	248.559	355.959	212.974	284.466	0.0155045	-0.742715
NM_175134	491.866	445.031	717.269	648.781	468.449	683.025	575.737	0.015506	0.542947
NM_010925	3145.93	2489.12	1985.44	2120.12	2817.52	2052.78	2435.15	0.0155306	-0.457366
NM_010358	370.063	363.224	525.557	562.418	366.644	543.987	455.315	0.0155339	0.569062
NM_177914	65.1684	11.9984	7.71257	7.37252	38.5834	7.54254	23.063	0.0155435	-2.3651
NM_001039231	90.7702	123.256	46.2754	50.5544	107.013	48.4149	77.7141	0.0155913	-1.14076
NM_008146	820.811	992.595	586.155	669.846	906.703	628.001	767.352	0.015593	-0.528654
NM_172260	1194.75	1995.01	1043.4	1079.55	1594.88	1061.47	1328.18	0.0155952	-0.586081
NM_017383	0	0	9.91616	7.37252	0	8.64434	4.32217	0.0155992	5.6745
NM_001081154	1446.89	1327.46	1919.33	1844.18	1387.18	1881.76	1634.47	0.0156341	0.439462
NM_181589	854.947	881.337	1156.89	1248.06	868.142	1202.47	1035.31	0.0156361	0.470281
NM_028179	58.186	33.8137	14.3233	11.5854	45.9999	12.9544	29.4771	0.015648	-1.83442
NM_025617	53.5312	66.5366	107.976	141.131	60.0339	124.553	92.2937	0.0156693	1.05765
NM_207204	610.566	986.05	463.856	559.258	798.308	511.557	654.932	0.0157262	-0.639846
NM_009502	4112.59	2323.33	2010.78	2280.21	3217.96	2145.5	2681.73	0.0157483	-0.585495
NM_011968	2961.28	2960.33	2216.81	2241.24	2960.81	2229.03	2594.92	0.0157548	-0.40957
NM_178201	3.87907	15.2707	0	0	9.57488	0	4.78744	0.0157658	-5.5858
NM_021419	500.4	571.56	320.623	387.584	535.98	354.103	445.042	0.0157717	-0.596716
NM_025441	1609.81	1109.31	1964.5	1929.49	1359.56	1947	1653.28	0.0157816	0.516713
NM_011112	4849.61	4889.89	6459.83	6285.6	4869.75	6372.71	5621.23	0.0158074	0.388069
NM_025345	297.137	286.871	473.772	418.127	292.004	445.95	368.977	0.0158177	0.610293
NM_026344	259.898	367.587	175.186	199.058	313.742	187.122	250.432	0.0158491	-0.742525
NM_001128093	0	0	7.71257	9.47895	0	8.59576	4.29788	0.0158685	5.66696
NM_022410	12444.1	8389.06	7242.1	7628.45	10416.6	7435.28	8925.92	0.0158705	-0.486631
NR_039586	146.629	38.1767	28.6467	34.7561	92.4028	31.7014	62.0521	0.0158752	-1.55055
NM_011030	399.544	369.769	499.113	668.792	384.656	583.953	484.305	0.0158834	0.60182
NM_013770	114.82	166.887	59.497	77.938	140.854	68.7175	104.786	0.0158883	-1.03112
NM_054054	10.0856	5.45382	22.0359	49.5012	7.7697	35.7685	21.7691	0.0159035	2.18438
NM_001142411	204.815	139.618	275.449	310.699	172.216	293.074	232.645	0.0159373	0.762116
NM_177771	138.095	129.801	70.5149	64.2462	133.948	67.3806	100.664	0.0159397	-0.99223
NM_172589	110.166	43.6305	153.15	180.1	76.8981	166.625	121.761	0.015948	1.10357
NM_181564	0	0	12.1198	5.26608	0	8.69292	4.34646	0.0159689	5.68202
NM_206534	204.039	158.161	113.485	77.938	181.1	95.7115	138.406	0.0159932	-0.923293
NM_133832	65.9442	57.8105	149.844	106.375	61.8773	128.11	94.9934	0.0160398	1.04681
NR_037230	8.53395	9.81687	0	0	9.17541	0	4.58771	0.0160681	-5.53201
NM_026533	60.5135	55.6289	17.6287	22.1175	58.0712	19.8731	38.9722	0.0160884	-1.547
NM_144826	2496.57	3405.36	2085.7	2152.77	2950.97	2119.24	2535.1	0.0161049	-0.476997
NM_178193	10.0856	41.449	5.50898	1.05322	25.7673	3.2811	14.5242	0.0161052	-2.97235
NM_144868	989.163	1378.73	784.479	846.786	1183.94	815.632	999.788	0.0161304	-0.536202
NM_001081315	1117.95	1640.51	1001.53	883.649	1379.23	942.59	1160.91	0.0161401	-0.547985
NM_025397	352.995	418.853	235.784	255.932	385.924	245.858	315.891	0.016151	-0.648849
NM_027585	16.2921	4.36305	58.3952	29.4901	10.3276	43.9426	27.1351	0.0161777	2.05625
NM_080793	904.599	316.321	192.814	173.781	610.46	183.297	396.879	0.0161815	-1.73647
NM_146179	109.39	136.345	66.1077	51.6076	122.868	58.8577	90.8626	0.0161859	-1.06024
NM_133774	373.167	323.957	524.455	519.236	348.562	521.845	435.203	0.0162018	0.580575
NM_197996	69.0474	51.2659	128.91	120.067	60.1567	124.488	92.3225	0.0162574	1.0432
NM_181410	851.844	969.689	624.718	659.314	910.766	642.016	776.391	0.0163442	-0.503627
NM_007930	2839.48	1960.1	1678.03	1705.16	2399.79	1691.6	2045.69	0.0163647	-0.505334
NM_007737	82.2363	35.9952	18.7305	18.9579	59.1157	18.8442	38.98	0.0163684	-1.65654
NM_026001	560.138	563.925	769.053	829.935	562.031	799.494	680.763	0.0164675	0.508578
NM_153179	10.0856	7.63534	36.3593	35.8094	8.86046	36.0843	22.4724	0.0164714	2.01659
NM_015736	214.125	65.4458	52.8862	62.1398	139.785	57.513	98.6491	0.0164844	-1.28739
NM_001256318	4.65488	3.27229	24.2395	24.224	3.96359	24.2317	14.0977	0.0165365	2.59709
NM_145138	1197.86	953.327	795.497	713.028	1075.59	754.262	914.927	0.0165662	-0.513209
NM_025534	36.4633	25.0876	83.7365	71.6187	30.7754	77.6776	54.2265	0.0166393	1.32679
NM_024193	5163.82	5790.86	3955.45	4313.97	5477.34	4134.71	4806.03	0.0166513	-0.405489
NM_001081104	130.337	222.516	87.0419	93.7363	176.426	90.3891	133.408	0.0166948	-0.9601
NM_027748	629.961	546.472	867.113	813.083	588.217	840.098	714.157	0.0167165	0.512918
NM_001077684	37.2391	28.3599	72.7185	88.4702	32.7995	80.5944	56.6969	0.016717	1.29101
NM_134133	182.316	117.802	80.4311	70.5655	150.059	75.4983	112.779	0.016717	-0.99546
NM_013512	595.825	832.253	505.724	442.351	714.039	474.038	594.038	0.016731	-0.589327
NR_028061	281.62	248.694	114.587	187.473	265.157	151.03	208.093	0.0167336	-0.81203
NM_138683	47.3247	31.6321	8.81437	11.5854	39.4784	10.1999	24.8391	0.0167568	-1.95529
NM_146035	370.839	549.745	316.215	256.985	460.292	286.6	373.446	0.0167764	-0.681304
NM_026775	1057.43	1007.87	1420.21	1399.72	1032.65	1409.97	1221.31	0.0167879	0.448992
NM_029309	0	0	5.50898	11.5854	0	8.54718	4.27359	0.0168017	5.65937
NM_001270553	0	0	5.50898	11.5854	0	8.54718	4.27359	0.0168017	5.65937
NM_016738	280.069	147.253	114.587	110.588	213.661	112.587	163.124	0.0168076	-0.929055
NM_133931	557.034	537.746	761.341	796.232	547.39	778.786	663.088	0.0168245	0.50837
NM_030139	105.511	124.347	47.3772	61.0866	114.929	54.2319	84.5804	0.0168515	-1.08099
NR_121603	14.7405	16.3615	1.1018	1.05322	15.551	1.07751	8.31423	0.0168541	-3.85067
NM_033320	592.722	541.019	765.748	854.159	566.87	809.953	688.412	0.0168667	0.514112
NM_008568	3097.05	3253.75	2455.9	2333.93	3175.4	2394.92	2785.16	0.016867	-0.406862
NM_001093765	38.0149	23.9968	5.50898	7.37252	31.0058	6.44075	18.7233	0.016912	-2.27018
NM_001113487	22.4986	37.086	5.50898	6.3193	29.7923	5.91414	17.8532	0.0170375	-2.32702
NM_019998	243.606	371.95	133.317	213.803	307.778	173.56	240.669	0.01704	-0.82288
NM_027052	3177.73	2588.38	3713.05	4083.32	2883.06	3898.19	3390.62	0.0170426	0.434726
NM_001081096	1.55163	1.09076	7.71257	25.2772	1.3212	16.4949	8.90804	0.0170741	3.62297
NM_031373	508.158	565.015	353.676	369.679	536.587	361.678	449.132	0.017124	-0.568188
NM_134077	1837.9	1412.54	2195.88	2298.12	1625.22	2247	1936.11	0.0171878	0.466393
NM_021557	447.645	359.952	634.634	568.737	403.798	601.686	502.742	0.0172079	0.573088
NM_025970	149.732	102.532	72.7185	45.2883	126.132	59.0034	92.5677	0.0172081	-1.1008
NM_138757	1184.67	1148.57	1621.84	1542.96	1166.62	1582.4	1374.51	0.0172205	0.439564
NM_146075	231.968	262.874	164.168	125.333	247.421	144.75	196.086	0.0172375	-0.772846
NM_144918	1722.31	1817.21	1335.38	1285.98	1769.76	1310.68	1540.22	0.0172453	-0.433054
NM_153601	0	0	14.3233	3.15965	0	8.7415	4.37075	0.0172533	5.68955
NM_028491	0	0	14.3233	3.15965	0	8.7415	4.37075	0.0172533	5.68955
NM_013716	4893.06	6823.82	4078.85	4403.5	5858.44	4241.17	5049.81	0.0172918	-0.465687
NM_144558	356.099	278.145	457.245	515.023	317.122	486.134	401.628	0.0173034	0.613736
NM_207298	180.765	241.059	323.928	354.934	210.912	339.431	275.171	0.0173867	0.690357
NM_007889	393.338	466.847	287.569	272.783	430.092	280.176	355.134	0.0174159	-0.616978
NM_011952	1187	994.776	1410.3	1621.95	1090.89	1516.13	1303.51	0.0174609	0.474019
NM_177387	50.4279	35.9952	16.5269	6.3193	43.2116	11.4231	27.3173	0.0174702	-1.9265
NM_133225	659.442	511.568	806.515	894.181	585.505	850.348	717.926	0.0174716	0.536475
NM_028053	235.072	197.428	355.88	330.71	216.25	343.295	279.772	0.0174985	0.664257
NR_038004	0	0	17.6287	1.05322	0	9.34097	4.67049	0.017509	5.78491
NM_029705	692.802	684.999	983.904	938.416	688.901	961.16	825.03	0.0175149	0.480342
NM_030262	404.199	376.313	252.311	254.878	390.256	253.595	321.926	0.0175295	-0.622524
NM_008338	85.3395	64.355	167.473	127.439	74.8473	147.456	111.152	0.0175338	0.972761
NM_146205	190.074	227.97	102.467	132.705	209.022	117.586	163.304	0.0175499	-0.827542
NM_009196	2207.19	2082.27	2798.56	2893.19	2144.73	2845.87	2495.3	0.0175578	0.407874
NR_040308	3.10326	1.09076	20.9341	16.8515	2.09701	18.8928	10.4949	0.0175646	3.12265
NR_033802	24.0502	26.1783	4.40718	4.21287	25.1143	4.31002	14.7122	0.0175803	-2.54215
NM_013700	2401.92	2486.94	1777.2	1889.47	2444.43	1833.33	2138.88	0.0175859	-0.414878
NM_027967	0	0	4.40718	12.6386	0	8.52289	4.26145	0.017599	5.65554
NM_020621	0.775814	0	13.2215	11.5854	0.387907	12.4035	6.39569	0.0176123	4.79048
NM_001024699	325.842	617.372	300.79	258.038	471.607	279.414	375.511	0.0176338	-0.752219
NM_016758	40.3423	19.6337	88.1437	69.5123	29.988	78.828	54.408	0.0176365	1.37891
NR_040392	0	3.27229	17.6287	17.9047	1.63615	17.7667	9.70143	0.0176588	3.55571
NM_134102	55.8586	58.9012	124.503	110.588	57.3799	117.545	87.4626	0.017687	1.0355
NM_010019	9.30977	6.54458	40.7664	27.3836	7.92717	34.075	21.0011	0.0177007	2.09138
NM_024219	1078.38	1031.86	1366.23	1519.79	1055.12	1443.01	1249.07	0.0177028	0.451474
NM_029353	299.464	325.048	477.078	459.202	312.256	468.14	390.198	0.0177109	0.58517
NM_145587	500.4	614.1	843.976	762.529	557.25	803.252	680.251	0.0177273	0.529165
NR_029471	1126.48	1505.25	868.215	977.385	1315.87	922.8	1119.33	0.0177457	-0.510697
NM_010387	11.6372	28.3599	56.1916	63.193	19.9985	59.6923	39.8454	0.0177613	1.59862
NM_001033380	86.1153	6.54458	5.50898	11.5854	46.33	8.54718	27.4386	0.0177782	-2.44494
NM_153106	3.10326	1.09076	17.6287	20.0111	2.09701	18.8199	10.4585	0.0177804	3.11759
NR_126539	214.9	297.778	139.928	159.036	256.339	149.482	202.911	0.0178273	-0.774907
NM_016926	2019.44	2131.35	1448.86	1629.33	2075.4	1539.09	1807.25	0.0178294	-0.431036
NM_177739	1001.58	967.507	722.778	691.963	984.541	707.371	845.956	0.0178548	-0.477248
NR_104427	155.163	66.5366	53.988	38.969	110.85	46.4785	78.6641	0.0178706	-1.26113
NM_029519	296.361	181.067	413.173	373.892	238.714	393.533	316.123	0.0179148	0.715965
NM_008187	875.894	1025.32	1332.07	1292.3	950.606	1312.18	1131.39	0.0179172	0.466035
NM_175112	1652.48	1777.94	2344.62	2239.14	1715.21	2291.88	2003.55	0.0179488	0.418441
NM_024440	38.0149	64.355	125.605	97.9491	51.185	111.777	81.4809	0.0179527	1.13648
NM_016925	910.806	965.326	641.245	697.229	938.066	669.237	803.651	0.0179575	-0.486713
NM_020600	4428.35	5421.09	3486.08	3846.35	4924.72	3666.21	4295.47	0.0179744	-0.42542
NM_001162974	5.4307	4.36305	23.1377	29.4901	4.89688	26.3139	15.6054	0.0179956	2.41758
NM_183287	344.461	241.059	184	166.408	292.76	175.204	233.982	0.0180073	-0.743855
NM_018742	181.54	149.435	272.144	273.836	165.488	272.99	219.239	0.0180399	0.719203
NM_145152	69.0474	26.1783	99.1616	129.546	47.6129	114.354	80.9833	0.0180417	1.24919
NM_026929	179.989	69.8089	52.8862	54.7673	124.899	53.8267	89.3628	0.0180694	-1.22082
NM_145147	134.216	184.339	87.0419	80.0445	159.277	83.5432	121.41	0.0180839	-0.927982
NM_013787	41.894	56.7197	11.018	18.9579	49.3068	14.9879	32.1474	0.0180998	-1.71269
NM_177391	40.3423	45.8121	11.018	13.6918	43.0772	12.3549	27.716	0.0181012	-1.79949
NM_013463	150.508	138.527	243.497	240.133	144.517	241.815	193.166	0.0181349	0.741292
NM_001034867	160.593	111.258	74.9221	60.0333	135.926	67.4777	101.702	0.0181737	-1.01454
NM_153515	24.826	39.2675	7.71257	6.3193	32.0468	7.01593	19.5314	0.0181869	-2.18793
NM_023831	620.651	580.286	834.059	857.318	600.469	845.689	723.079	0.0181886	0.493464
NM_001199114	6.20651	22.906	0	1.05322	14.5563	0.526608	7.54144	0.0181932	-4.75155
NR_105853	32.5842	30.5414	7.71257	6.3193	31.5628	7.01593	19.2894	0.0182158	-2.17125
NM_001013375	1467.06	1885.93	1031.28	1326	1676.5	1178.64	1427.57	0.0182222	-0.50739
NM_025993	748.66	888.972	615.904	518.183	818.816	567.043	692.93	0.0182292	-0.529297
NM_207231	90.7702	117.802	50.6826	45.2883	104.286	47.9855	76.1359	0.0182377	-1.11743
NM_008297	796.761	691.544	1050.01	1028.99	744.152	1039.5	891.827	0.0182676	0.481131
NM_172705	736.247	570.469	953.053	920.511	653.358	936.782	795.07	0.0182775	0.51792
NR_131195	20.1712	14.1799	1.1018	2.10643	17.1755	1.60411	9.38983	0.0182961	-3.41861
NM_145621	304.119	230.151	418.682	413.914	267.135	416.298	341.717	0.0183209	0.636725
NR_037224	62.0651	58.9012	12.1198	28.4368	60.4832	20.2783	40.3807	0.018331	-1.57412
NM_009086	2197.88	2551.3	1832.29	1687.25	2374.59	1759.77	2067.18	0.0183463	-0.431896
NM_177089	203.263	224.697	114.587	132.705	213.98	123.646	168.813	0.0183477	-0.789862
NM_172402	316.532	358.861	509.03	495.012	337.697	502.021	419.859	0.0183639	0.573455
NM_011652	1.55163	0	28.6467	3.15965	0.775814	15.9032	8.33949	0.0184174	4.23173
NM_172868	57.4102	81.8073	35.2575	12.6386	69.6087	23.948	46.7784	0.0184197	-1.53947
NM_009936	51.9795	26.1783	107.976	81.0977	39.0789	94.5368	66.8079	0.0184226	1.26091
NM_027227	69.0474	56.7197	128.91	123.226	62.8836	126.068	94.4759	0.018511	0.999442
NM_009797	296.361	283.599	204.934	144.291	289.98	174.612	232.296	0.0185139	-0.732905
NM_030717	128.785	138.527	206.036	249.612	133.656	227.824	180.74	0.0185309	0.770866
NM_001159492	1806.87	1771.4	1281.39	1377.61	1789.14	1329.5	1559.32	0.0185443	-0.428401
NM_001171003	0	0	15.4251	2.10643	0	8.76579	4.38289	0.018602	5.69335
NM_001302811	135.767	238.877	87.0419	107.428	187.322	97.235	142.279	0.0186023	-0.940956
NM_001195632	96.2009	104.713	48.479	44.2351	100.457	46.3571	73.4071	0.0186177	-1.11507
NM_053102	1589.64	1714.68	2233.34	2177	1652.16	2205.17	1928.67	0.0186614	0.416865
NM_008756	242.054	123.256	98.0598	88.4702	182.655	93.265	137.96	0.0186953	-0.975008
NM_001113199	163.697	209.427	349.269	265.411	186.562	307.34	246.951	0.0187523	0.723074
NM_198423	1088.47	974.052	754.73	728.826	1031.26	741.778	886.519	0.0187583	-0.476017
NM_001081400	778.141	850.796	586.155	566.63	814.468	576.393	695.431	0.018803	-0.498267
NM_144892	532.208	819.163	434.108	449.723	675.686	441.915	558.801	0.0188482	-0.610297
NM_010133	8.53395	19.6337	1.1018	0	14.0838	0.550898	7.31737	0.0188496	-4.6961
NM_028185	373.167	355.589	252.311	215.909	364.378	234.11	299.244	0.0189073	-0.638998
[truncated: 18,633 more rows]

## Sheet: Fig.3h
GO term	Log10(p-value)
regulation of somitogenesis	-5.16321
mechanoreceptor differentiation	-3.71493
regulation of epidermis development	-3.28181
inner ear receptor cell differentiation	-2.83182
anterior/posterior pattern specification	-2.61253
axis specification	-2.53593
ear development	-2.42562
regulation of epidermal cell differentiation	-2.35577
anterior/posterior axis specification	-2.27168
Notch signaling pathway	-2.15586
inner ear development	-2.02314
cellular response to calcium ion	-4.00896
response to calcium ion	-2.9973
cellular response to metal ion	-2.48345
response to metal ion	-2.091
axon guidance	-3.93631
neuron projection guidance	-3.92431
chemotaxis	-3.04036
taxis	-3.02755
locomotion	-2.87884
